# Supplementary material for: An In Vitro Pipeline for Screening and Selection of Citrus-Associated Microbiota with Potential Anti-“Candidatus Liberibacter asiaticus” Properties
Source: Appl Environ Microbiol. 2020 Apr 1;86(8):e02883-19. doi: 10.1128/AEM.02883-19 (PMC7117939; doi:10.1128/AEM.02883-19)
Supplement: Supplemental file 1 [file AEM.02883-19-sd001.csv]

Table S1 Citrus bacteriome sample metadata
SampleID	Source	SampleDate	Grove	Tree	TissueType	DiseaseRating	Location
B061.61	Culture	3/15/2016	Trial 3	T3-1-12	Budwood	1	USA: Florida, Fort Pierce
B061.65	Cul_Ind	3/15/2016	Trial 3	T3-1-12	Budwood	1	USA: Florida, Fort Pierce
B062.61	Culture	3/15/2016	Trial 3	T3-1-12	Roots	1	USA: Florida, Fort Pierce
B062.65	Cul_Ind	3/15/2016	Trial 3	T3-1-12	Roots	1	USA: Florida, Fort Pierce
B063.61	Culture	3/15/2016	Trial 3	T3-1-12	Leaf	1	USA: Florida, Fort Pierce
B063.65	Cul_Ind	3/15/2016	Trial 3	T3-1-12	Leaf	1	USA: Florida, Fort Pierce
B064.61	Culture	3/15/2016	Trial 3	T3-1-16	Budwood	3	USA: Florida, Fort Pierce
B064.65	Cul_Ind	3/15/2016	Trial 3	T3-1-16	Budwood	3	USA: Florida, Fort Pierce
B065.61	Culture	3/15/2016	Trial 3	T3-1-16	Roots	3	USA: Florida, Fort Pierce
B065.65	Cul_Ind	3/15/2016	Trial 3	T3-1-16	Roots	3	USA: Florida, Fort Pierce
B066.61	Culture	3/15/2016	Trial 3	T3-1-16	Leaf	3	USA: Florida, Fort Pierce
B066.65	Cul_Ind	3/15/2016	Trial 3	T3-1-16	Leaf	3	USA: Florida, Fort Pierce
B067.61	Culture	3/15/2016	Trial 3	T3-1-20	Budwood	1	USA: Florida, Fort Pierce
B067.65	Cul_Ind	3/15/2016	Trial 3	T3-1-20	Budwood	1	USA: Florida, Fort Pierce
B068.61	Culture	3/15/2016	Trial 3	T3-1-20	Roots	1	USA: Florida, Fort Pierce
B068.65	Cul_Ind	3/15/2016	Trial 3	T3-1-20	Roots	1	USA: Florida, Fort Pierce
B069.61	Culture	3/15/2016	Trial 3	T3-1-20	Leaf	1	USA: Florida, Fort Pierce
B069.65	Cul_Ind	3/15/2016	Trial 3	T3-1-20	Leaf	1	USA: Florida, Fort Pierce
B070.61	Culture	3/15/2016	Trial 3	T3-2-3	Budwood	4	USA: Florida, Fort Pierce
B070.65	Cul_Ind	3/15/2016	Trial 3	T3-2-3	Budwood	4	USA: Florida, Fort Pierce
B071.61	Culture	3/15/2016	Trial 3	T3-2-3	Roots	4	USA: Florida, Fort Pierce
B071.65	Cul_Ind	3/15/2016	Trial 3	T3-2-3	Roots	4	USA: Florida, Fort Pierce
B072.61	Culture	3/15/2016	Trial 3	T3-2-3	Leaf	4	USA: Florida, Fort Pierce
B072.65	Cul_Ind	3/15/2016	Trial 3	T3-2-3	Leaf	4	USA: Florida, Fort Pierce
B073.61	Culture	3/15/2016	Trial 3	T3-2-8	Budwood	4	USA: Florida, Fort Pierce
B073.65	Cul_Ind	3/15/2016	Trial 3	T3-2-8	Budwood	4	USA: Florida, Fort Pierce
B074.61	Culture	3/15/2016	Trial 3	T3-2-8	Roots	4	USA: Florida, Fort Pierce
B074.65	Cul_Ind	3/15/2016	Trial 3	T3-2-8	Roots	4	USA: Florida, Fort Pierce
B075.61	Culture	3/15/2016	Trial 3	T3-2-8	Leaf	4	USA: Florida, Fort Pierce
B075.65	Cul_Ind	3/15/2016	Trial 3	T3-2-8	Leaf	4	USA: Florida, Fort Pierce
B076.61	Culture	3/15/2016	Trial 3	T3-2-17	Budwood	1	USA: Florida, Fort Pierce
B076.65	Cul_Ind	3/15/2016	Trial 3	T3-2-17	Budwood	1	USA: Florida, Fort Pierce
B077.61	Culture	3/15/2016	Trial 3	T3-2-17	Roots	1	USA: Florida, Fort Pierce
B077.65	Cul_Ind	3/15/2016	Trial 3	T3-2-17	Roots	1	USA: Florida, Fort Pierce
B078.61	Culture	3/15/2016	Trial 3	T3-2-17	Leaf	1	USA: Florida, Fort Pierce
B078.65	Cul_Ind	3/15/2016	Trial 3	T3-2-17	Leaf	1	USA: Florida, Fort Pierce
B079.61	Culture	3/15/2016	Trial 3	T3-3-4	Budwood	4	USA: Florida, Fort Pierce
B079.65	Cul_Ind	3/15/2016	Trial 3	T3-3-4	Budwood	4	USA: Florida, Fort Pierce
B080.61	Culture	3/15/2016	Trial 3	T3-3-4	Roots	4	USA: Florida, Fort Pierce
B080.65	Cul_Ind	3/15/2016	Trial 3	T3-3-4	Roots	4	USA: Florida, Fort Pierce
B081.61	Culture	3/15/2016	Trial 3	T3-3-4	Leaf	4	USA: Florida, Fort Pierce
B081.65	Cul_Ind	3/15/2016	Trial 3	T3-3-4	Leaf	4	USA: Florida, Fort Pierce
B082.61	Culture	3/15/2016	Trial 3	T3-3-14	Budwood	4	USA: Florida, Fort Pierce
B082.65	Cul_Ind	3/15/2016	Trial 3	T3-3-14	Budwood	4	USA: Florida, Fort Pierce
B083.61	Culture	3/15/2016	Trial 3	T3-3-14	Roots	4	USA: Florida, Fort Pierce
B083.65	Cul_Ind	3/15/2016	Trial 3	T3-3-14	Roots	4	USA: Florida, Fort Pierce
B084.61	Culture	3/15/2016	Trial 3	T3-3-14	Leaf	4	USA: Florida, Fort Pierce
B084.65	Cul_Ind	3/15/2016	Trial 3	T3-3-14	Leaf	4	USA: Florida, Fort Pierce
B085.61	Culture	3/15/2016	Trial 3	T3-3-17	Budwood	1	USA: Florida, Fort Pierce
B085.65	Cul_Ind	3/15/2016	Trial 3	T3-3-17	Budwood	1	USA: Florida, Fort Pierce
B086.61	Culture	3/15/2016	Trial 3	T3-3-17	Roots	1	USA: Florida, Fort Pierce
B086.65	Cul_Ind	3/15/2016	Trial 3	T3-3-17	Roots	1	USA: Florida, Fort Pierce
B087.63	Culture	3/15/2016	Trial 3	T3-3-17	Leaf	1	USA: Florida, Fort Pierce
B087.65	Cul_Ind	3/15/2016	Trial 3	T3-3-17	Leaf	1	USA: Florida, Fort Pierce
B088.61	Culture	3/15/2016	Trial 3	T3-3-19	Budwood	2	USA: Florida, Fort Pierce
B088.65	Cul_Ind	3/15/2016	Trial 3	T3-3-19	Budwood	2	USA: Florida, Fort Pierce
B089.61	Culture	3/15/2016	Trial 3	T3-3-19	Roots	2	USA: Florida, Fort Pierce
B089.65	Cul_Ind	3/15/2016	Trial 3	T3-3-19	Roots	2	USA: Florida, Fort Pierce
B090.61	Culture	3/15/2016	Trial 3	T3-3-19	Leaf	2	USA: Florida, Fort Pierce
B090.65	Cul_Ind	3/15/2016	Trial 3	T3-3-19	Leaf	2	USA: Florida, Fort Pierce
B193.57	Culture	3/16/2016	Trial 6	T6-75-28	Budwood	2.5	USA: Florida, Indiantown
B193.59	Cul_Ind	3/16/2016	Trial 6	T6-75-28	Budwood	2.5	USA: Florida, Indiantown
B194.57	Culture	3/16/2016	Trial 6	T6-75-28	Roots	2.5	USA: Florida, Indiantown
B194.59	Cul_Ind	3/16/2016	Trial 6	T6-75-28	Roots	2.5	USA: Florida, Indiantown
B195.57	Culture	3/16/2016	Trial 6	T6-75-28	Leaf	2.5	USA: Florida, Indiantown
B195.59	Cul_Ind	3/16/2016	Trial 6	T6-75-28	Leaf	2.5	USA: Florida, Indiantown
B196.57	Culture	3/16/2016	Trial 6	T6-75-30	Budwood	4	USA: Florida, Indiantown
B196.59	Cul_Ind	3/16/2016	Trial 6	T6-75-30	Budwood	4	USA: Florida, Indiantown
B197.57	Culture	3/16/2016	Trial 6	T6-75-30	Roots	4	USA: Florida, Indiantown
B197.59	Cul_Ind	3/16/2016	Trial 6	T6-75-30	Roots	4	USA: Florida, Indiantown
B198.57	Culture	3/16/2016	Trial 6	T6-75-30	Leaf	4	USA: Florida, Indiantown
B198.59	Cul_Ind	3/16/2016	Trial 6	T6-75-30	Leaf	4	USA: Florida, Indiantown
B199.57	Culture	3/16/2016	Trial 6	T6-75-37	Budwood	2.5	USA: Florida, Indiantown
B199.59	Cul_Ind	3/16/2016	Trial 6	T6-75-37	Budwood	2.5	USA: Florida, Indiantown
B200.57	Culture	3/16/2016	Trial 6	T6-75-37	Leaf	2.5	USA: Florida, Indiantown
B200.59	Cul_Ind	3/16/2016	Trial 6	T6-75-37	Leaf	2.5	USA: Florida, Indiantown
B201.57	Culture	3/16/2016	Trial 6	T6-75-37	Roots	2.5	USA: Florida, Indiantown
B201.59	Cul_Ind	3/16/2016	Trial 6	T6-75-37	Roots	2.5	USA: Florida, Indiantown
B202.57	Culture	3/16/2016	Trial 6	T6-75-29	Budwood	4	USA: Florida, Indiantown
B202.59	Cul_Ind	3/16/2016	Trial 6	T6-75-29	Budwood	4	USA: Florida, Indiantown
B203.57	Culture	3/16/2016	Trial 6	T6-75-29	Leaf	4	USA: Florida, Indiantown
B203.59	Cul_Ind	3/16/2016	Trial 6	T6-75-29	Leaf	4	USA: Florida, Indiantown
B204.57	Culture	3/16/2016	Trial 6	T6-75-29	Roots	4	USA: Florida, Indiantown
B204.59	Cul_Ind	3/16/2016	Trial 6	T6-75-29	Roots	4	USA: Florida, Indiantown
B205.57	Culture	3/16/2016	Trial 6	T6-75-56	Budwood	4	USA: Florida, Indiantown
B205.59	Cul_Ind	3/16/2016	Trial 6	T6-75-56	Budwood	4	USA: Florida, Indiantown
B206.57	Culture	3/16/2016	Trial 6	T6-75-56	Leaf	4	USA: Florida, Indiantown
B206.59	Cul_Ind	3/16/2016	Trial 6	T6-75-56	Leaf	4	USA: Florida, Indiantown
B207.57	Culture	3/16/2016	Trial 6	T6-75-56	Roots	4	USA: Florida, Indiantown
B207.59	Cul_Ind	3/16/2016	Trial 6	T6-75-56	Roots	4	USA: Florida, Indiantown
B208.57	Culture	3/16/2016	Trial 6	T6-75-51	Budwood	2.5	USA: Florida, Indiantown
B208.59	Cul_Ind	3/16/2016	Trial 6	T6-75-51	Budwood	2.5	USA: Florida, Indiantown
B209.57	Culture	3/16/2016	Trial 6	T6-75-51	Leaf	2.5	USA: Florida, Indiantown
B209.59	Cul_Ind	3/16/2016	Trial 6	T6-75-51	Leaf	2.5	USA: Florida, Indiantown
B210.57	Culture	3/16/2016	Trial 6	T6-75-51	Roots	2.5	USA: Florida, Indiantown
B210.59	Cul_Ind	3/16/2016	Trial 6	T6-75-51	Roots	2.5	USA: Florida, Indiantown
B211.57	Culture	3/16/2016	Trial 6	T6-75-36	Budwood	4	USA: Florida, Indiantown
B211.59	Cul_Ind	3/16/2016	Trial 6	T6-75-36	Budwood	4	USA: Florida, Indiantown
B212.57	Culture	3/16/2016	Trial 6	T6-75-36	Leaf	4	USA: Florida, Indiantown
B212.59	Cul_Ind	3/16/2016	Trial 6	T6-75-36	Leaf	4	USA: Florida, Indiantown
B213.57	Culture	3/16/2016	Trial 6	T6-75-36	Roots	4	USA: Florida, Indiantown
B213.59	Cul_Ind	3/16/2016	Trial 6	T6-75-36	Roots	4	USA: Florida, Indiantown
B214.57	Culture	3/16/2016	Trial 6	T6-75-31	Budwood	3	USA: Florida, Indiantown
B214.59	Cul_Ind	3/16/2016	Trial 6	T6-75-31	Budwood	3	USA: Florida, Indiantown
B215.57	Culture	3/16/2016	Trial 6	T6-75-31	Leaf	3	USA: Florida, Indiantown
B215.59	Cul_Ind	3/16/2016	Trial 6	T6-75-31	Leaf	3	USA: Florida, Indiantown
B216.57	Culture	3/16/2016	Trial 6	T6-75-31	Roots	3	USA: Florida, Indiantown
B216.59	Cul_Ind	3/16/2016	Trial 6	T6-75-31	Roots	3	USA: Florida, Indiantown
B217.57	Culture	3/16/2016	Trial 6	T6-75-57	Budwood	2	USA: Florida, Indiantown
B217.59	Cul_Ind	3/16/2016	Trial 6	T6-75-57	Budwood	2	USA: Florida, Indiantown
B218.57	Culture	3/16/2016	Trial 6	T6-75-57	Leaf	2	USA: Florida, Indiantown
B218.59	Cul_Ind	3/16/2016	Trial 6	T6-75-57	Leaf	2	USA: Florida, Indiantown
B219.57	Culture	3/16/2016	Trial 6	T6-75-57	Roots	2	USA: Florida, Indiantown
B219.59	Cul_Ind	3/16/2016	Trial 6	T6-75-57	Roots	2	USA: Florida, Indiantown
B220.57	Culture	3/16/2016	Trial 6	T6-75-50	Budwood	4.5	USA: Florida, Indiantown
B220.59	Cul_Ind	3/16/2016	Trial 6	T6-75-50	Budwood	4.5	USA: Florida, Indiantown
B221.57	Culture	3/16/2016	Trial 6	T6-75-50	Leaf	4.5	USA: Florida, Indiantown
B221.59	Cul_Ind	3/16/2016	Trial 6	T6-75-50	Leaf	4.5	USA: Florida, Indiantown
B222.57	Culture	3/16/2016	Trial 6	T6-75-50	Roots	4.5	USA: Florida, Indiantown
B222.59	Cul_Ind	3/16/2016	Trial 6	T6-75-50	Roots	4.5	USA: Florida, Indiantown
B253.57	Culture	3/17/2016	Trial 7	T7-22-11	Budwood	3.5	USA: Florida, Howey in the Hills
B253.59	Cul_Ind	3/17/2016	Trial 7	T7-22-11	Budwood	3.5	USA: Florida, Howey in the Hills
B254.57	Culture	3/17/2016	Trial 7	T7-22-11	Leaf	3.5	USA: Florida, Howey in the Hills
B254.59	Cul_Ind	3/17/2016	Trial 7	T7-22-11	Leaf	3.5	USA: Florida, Howey in the Hills
B255.57	Culture	3/17/2016	Trial 7	T7-22-11	Roots	3.5	USA: Florida, Howey in the Hills
B255.59	Cul_Ind	3/17/2016	Trial 7	T7-22-11	Roots	3.5	USA: Florida, Howey in the Hills
B256.57	Culture	3/17/2016	Trial 7	T7-22-13	Budwood	1	USA: Florida, Howey in the Hills
B256.59	Cul_Ind	3/17/2016	Trial 7	T7-22-13	Budwood	1	USA: Florida, Howey in the Hills
B257.57	Culture	3/17/2016	Trial 7	T7-22-13	Leaf	1	USA: Florida, Howey in the Hills
B257.59	Cul_Ind	3/17/2016	Trial 7	T7-22-13	Leaf	1	USA: Florida, Howey in the Hills
B258.57	Culture	3/17/2016	Trial 7	T7-22-13	Roots	1	USA: Florida, Howey in the Hills
B258.59	Cul_Ind	3/17/2016	Trial 7	T7-22-13	Roots	1	USA: Florida, Howey in the Hills
B259.57	Culture	3/17/2016	Trial 7	T7-22-17	Budwood	3	USA: Florida, Howey in the Hills
B259.59	Cul_Ind	3/17/2016	Trial 7	T7-22-17	Budwood	3	USA: Florida, Howey in the Hills
B260.57	Culture	3/17/2016	Trial 7	T7-22-17	Leaf	3	USA: Florida, Howey in the Hills
B260.59	Cul_Ind	3/17/2016	Trial 7	T7-22-17	Leaf	3	USA: Florida, Howey in the Hills
B261.57	Culture	3/17/2016	Trial 7	T7-22-17	Roots	3	USA: Florida, Howey in the Hills
B261.59	Cul_Ind	3/17/2016	Trial 7	T7-22-17	Roots	3	USA: Florida, Howey in the Hills
B262.57	Culture	3/17/2016	Trial 7	T7-21-17	Budwood	1	USA: Florida, Howey in the Hills
B262.59	Cul_Ind	3/17/2016	Trial 7	T7-21-17	Budwood	1	USA: Florida, Howey in the Hills
B263.57	Culture	3/17/2016	Trial 7	T7-21-17	Leaf	1	USA: Florida, Howey in the Hills
B263.59	Cul_Ind	3/17/2016	Trial 7	T7-21-17	Leaf	1	USA: Florida, Howey in the Hills
B264.57	Culture	3/17/2016	Trial 7	T7-21-17	Roots	1	USA: Florida, Howey in the Hills
B264.59	Cul_Ind	3/17/2016	Trial 7	T7-21-17	Roots	1	USA: Florida, Howey in the Hills
B265.57	Culture	3/17/2016	Trial 7	T7-22-41	Budwood	3	USA: Florida, Howey in the Hills
B265.59	Cul_Ind	3/17/2016	Trial 7	T7-22-41	Budwood	3	USA: Florida, Howey in the Hills
B266.57	Culture	3/17/2016	Trial 7	T7-22-41	Leaf	3	USA: Florida, Howey in the Hills
B266.59	Cul_Ind	3/17/2016	Trial 7	T7-22-41	Leaf	3	USA: Florida, Howey in the Hills
B267.57	Culture	3/17/2016	Trial 7	T7-22-41	Roots	3	USA: Florida, Howey in the Hills
B267.59	Cul_Ind	3/17/2016	Trial 7	T7-22-41	Roots	3	USA: Florida, Howey in the Hills
B268.57	Culture	3/17/2016	Trial 7	T7-22-41	Budwood	1	USA: Florida, Howey in the Hills
B268.59	Cul_Ind	3/17/2016	Trial 7	T7-22-41	Budwood	1	USA: Florida, Howey in the Hills
B269.57	Culture	3/17/2016	Trial 7	T7-21-41	Leaf	1	USA: Florida, Howey in the Hills
B269.59	Cul_Ind	3/17/2016	Trial 7	T7-21-41	Leaf	1	USA: Florida, Howey in the Hills
B270.57	Culture	3/17/2016	Trial 7	T7-21-41	Roots	1	USA: Florida, Howey in the Hills
B270.59	Cul_Ind	3/17/2016	Trial 7	T7-21-41	Roots	1	USA: Florida, Howey in the Hills
B271.57	Culture	3/17/2016	Trial 7	T7-21-23	Budwood	3.5	USA: Florida, Howey in the Hills
B271.59	Cul_Ind	3/17/2016	Trial 7	T7-21-23	Budwood	3.5	USA: Florida, Howey in the Hills
B272.57	Culture	3/17/2016	Trial 7	T7-21-23	Leaf	3.5	USA: Florida, Howey in the Hills
B272.59	Cul_Ind	3/17/2016	Trial 7	T7-21-23	Leaf	3.5	USA: Florida, Howey in the Hills
B273.57	Culture	3/17/2016	Trial 7	T7-21-23	Roots	3.5	USA: Florida, Howey in the Hills
B273.59	Cul_Ind	3/17/2016	Trial 7	T7-21-23	Roots	3.5	USA: Florida, Howey in the Hills
B274.57	Culture	3/17/2016	Trial 7	T7-21-24	Budwood	1	USA: Florida, Howey in the Hills
B274.59	Cul_Ind	3/17/2016	Trial 7	T7-21-24	Budwood	1	USA: Florida, Howey in the Hills
B275.57	Culture	3/17/2016	Trial 7	T7-21-24	Leaf	1	USA: Florida, Howey in the Hills
B275.59	Cul_Ind	3/17/2016	Trial 7	T7-21-24	Leaf	1	USA: Florida, Howey in the Hills
B276.57	Culture	3/17/2016	Trial 7	T7-21-24	Roots	1	USA: Florida, Howey in the Hills
B276.59	Cul_Ind	3/17/2016	Trial 7	T7-21-24	Roots	1	USA: Florida, Howey in the Hills
B277.57	Culture	3/17/2016	Trial 7	T7-20-8	Budwood	1	USA: Florida, Howey in the Hills
B277.59	Cul_Ind	3/17/2016	Trial 7	T7-20-8	Budwood	1	USA: Florida, Howey in the Hills
B278.57	Culture	3/17/2016	Trial 7	T7-20-8	Leaf	1	USA: Florida, Howey in the Hills
B278.59	Cul_Ind	3/17/2016	Trial 7	T7-20-8	Leaf	1	USA: Florida, Howey in the Hills
B279.57	Culture	3/17/2016	Trial 7	T7-20-8	Roots	1	USA: Florida, Howey in the Hills
B279.59	Cul_Ind	3/17/2016	Trial 7	T7-20-8	Roots	1	USA: Florida, Howey in the Hills
B280.57	Culture	3/17/2016	Trial 7	T7-20-9	Budwood	3	USA: Florida, Howey in the Hills
B280.59	Cul_Ind	3/17/2016	Trial 7	T7-20-9	Budwood	3	USA: Florida, Howey in the Hills
B281.57	Culture	3/17/2016	Trial 7	T7-20-9	Leaf	3	USA: Florida, Howey in the Hills
B281.59	Cul_Ind	3/17/2016	Trial 7	T7-20-9	Leaf	3	USA: Florida, Howey in the Hills
B282.57	Culture	3/17/2016	Trial 7	T7-20-9	Roots	3	USA: Florida, Howey in the Hills
B282.59	Cul_Ind	3/17/2016	Trial 7	T7-20-9	Roots	3	USA: Florida, Howey in the Hills
B283.61	Culture	3/17/2016	Trial 8	T8-3-4	Budwood	3.5	USA: Florida, Umatilla
B283.65	Cul_Ind	3/17/2016	Trial 8	T8-3-4	Budwood	3.5	USA: Florida, Umatilla
B284.61	Culture	3/17/2016	Trial 8	T8-3-4	Roots	3.5	USA: Florida, Umatilla
B284.65	Cul_Ind	3/17/2016	Trial 8	T8-3-4	Roots	3.5	USA: Florida, Umatilla
B285.61	Culture	3/17/2016	Trial 8	T8-3-4	Leaf	3.5	USA: Florida, Umatilla
B285.65	Cul_Ind	3/17/2016	Trial 8	T8-3-4	Leaf	3.5	USA: Florida, Umatilla
B286.61	Culture	3/17/2016	Trial 8	T8-3-12	Budwood	4	USA: Florida, Umatilla
B286.65	Cul_Ind	3/17/2016	Trial 8	T8-3-12	Budwood	4	USA: Florida, Umatilla
B287.61	Culture	3/17/2016	Trial 8	T8-3-12	Roots	4	USA: Florida, Umatilla
B287.65	Cul_Ind	3/17/2016	Trial 8	T8-3-12	Roots	4	USA: Florida, Umatilla
B288.61	Culture	3/17/2016	Trial 8	T8-3-12	Leaf	4	USA: Florida, Umatilla
B288.65	Cul_Ind	3/17/2016	Trial 8	T8-3-12	Leaf	4	USA: Florida, Umatilla
B289.61	Culture	3/17/2016	Trial 8	T8-3-16	Budwood	4	USA: Florida, Umatilla
B289.65	Cul_Ind	3/17/2016	Trial 8	T8-3-16	Budwood	4	USA: Florida, Umatilla
B290.61	Culture	3/17/2016	Trial 8	T8-3-16	Roots	4	USA: Florida, Umatilla
B290.65	Cul_Ind	3/17/2016	Trial 8	T8-3-16	Roots	4	USA: Florida, Umatilla
B291.61	Culture	3/17/2016	Trial 8	T8-3-16	Leaf	4	USA: Florida, Umatilla
B291.65	Cul_Ind	3/17/2016	Trial 8	T8-3-16	Leaf	4	USA: Florida, Umatilla
B292.61	Culture	3/17/2016	Trial 8	T8-3-17	Budwood	1	USA: Florida, Umatilla
B292.65	Cul_Ind	3/17/2016	Trial 8	T8-3-17	Budwood	1	USA: Florida, Umatilla
B293.61	Culture	3/17/2016	Trial 8	T8-3-17	Roots	1	USA: Florida, Umatilla
B293.65	Cul_Ind	3/17/2016	Trial 8	T8-3-17	Roots	1	USA: Florida, Umatilla
B294.61	Culture	3/17/2016	Trial 8	T8-3-17	Leaf	1	USA: Florida, Umatilla
B294.65	Cul_Ind	3/17/2016	Trial 8	T8-3-17	Leaf	1	USA: Florida, Umatilla
B295.61	Culture	3/17/2016	Trial 8	T8-4-16	Budwood	1.5	USA: Florida, Umatilla
B295.65	Cul_Ind	3/17/2016	Trial 8	T8-4-16	Budwood	1.5	USA: Florida, Umatilla
B296.61	Culture	3/17/2016	Trial 8	T8-4-16	Roots	1.5	USA: Florida, Umatilla
B296.65	Cul_Ind	3/17/2016	Trial 8	T8-4-16	Roots	1.5	USA: Florida, Umatilla
B297.61	Culture	3/17/2016	Trial 8	T8-4-16	Leaf	1.5	USA: Florida, Umatilla
B297.65	Cul_Ind	3/17/2016	Trial 8	T8-4-16	Leaf	1.5	USA: Florida, Umatilla
B298.61	Culture	3/17/2016	Trial 8	T8-5-1	Budwood	1.5	USA: Florida, Umatilla
B298.65	Cul_Ind	3/17/2016	Trial 8	T8-5-1	Budwood	1.5	USA: Florida, Umatilla
B299.61	Culture	3/17/2016	Trial 8	T8-5-1	Roots	1.5	USA: Florida, Umatilla
B299.65	Cul_Ind	3/17/2016	Trial 8	T8-5-1	Roots	1.5	USA: Florida, Umatilla
B300.61	Culture	3/17/2016	Trial 8	T8-5-1	Leaf	1.5	USA: Florida, Umatilla
B300.65	Cul_Ind	3/17/2016	Trial 8	T8-5-1	Leaf	1.5	USA: Florida, Umatilla
B301.61	Culture	3/17/2016	Trial 8	T8-5-9	Budwood	1.5	USA: Florida, Umatilla
B301.65	Cul_Ind	3/17/2016	Trial 8	T8-5-9	Budwood	1.5	USA: Florida, Umatilla
B302.61	Culture	3/17/2016	Trial 8	T8-5-9	Roots	1.5	USA: Florida, Umatilla
B302.65	Cul_Ind	3/17/2016	Trial 8	T8-5-9	Roots	1.5	USA: Florida, Umatilla
B303.61	Culture	3/17/2016	Trial 8	T8-5-9	Leaf	1.5	USA: Florida, Umatilla
B303.65	Cul_Ind	3/17/2016	Trial 8	T8-5-9	Leaf	1.5	USA: Florida, Umatilla
B304.61	Culture	3/17/2016	Trial 8	T8-5-14	Budwood	3	USA: Florida, Umatilla
B304.65	Cul_Ind	3/17/2016	Trial 8	T8-5-14	Budwood	3	USA: Florida, Umatilla
B305.61	Culture	3/17/2016	Trial 8	T8-5-14	Roots	3	USA: Florida, Umatilla
B305.65	Cul_Ind	3/17/2016	Trial 8	T8-5-14	Roots	3	USA: Florida, Umatilla
B306.61	Culture	3/17/2016	Trial 8	T8-5-14	Leaf	3	USA: Florida, Umatilla
B306.65	Cul_Ind	3/17/2016	Trial 8	T8-5-14	Leaf	3	USA: Florida, Umatilla
B307.61	Culture	3/17/2016	Trial 8	T8-5-21	Budwood	1	USA: Florida, Umatilla
B307.65	Cul_Ind	3/17/2016	Trial 8	T8-5-21	Budwood	1	USA: Florida, Umatilla
B308.61	Culture	3/17/2016	Trial 8	T8-5-21	Roots	1	USA: Florida, Umatilla
B308.65	Cul_Ind	3/17/2016	Trial 8	T8-5-21	Roots	1	USA: Florida, Umatilla
B309.61	Culture	3/17/2016	Trial 8	T8-5-21	Leaf	1	USA: Florida, Umatilla
B309.65	Cul_Ind	3/17/2016	Trial 8	T8-5-21	Leaf	1	USA: Florida, Umatilla
B310.61	Culture	3/17/2016	Trial 8	T8-5-22	Budwood	3	USA: Florida, Umatilla
B310.65	Cul_Ind	3/17/2016	Trial 8	T8-5-22	Budwood	3	USA: Florida, Umatilla
B311.61	Culture	3/17/2016	Trial 8	T8-5-22	Roots	3	USA: Florida, Umatilla
B311.65	Cul_Ind	3/17/2016	Trial 8	T8-5-22	Roots	3	USA: Florida, Umatilla
B312.61	Culture	3/17/2016	Trial 8	T8-5-22	Leaf	3	USA: Florida, Umatilla
B312.65	Cul_Ind	3/17/2016	Trial 8	T8-5-22	Leaf	3	USA: Florida, Umatilla
B313.57	Culture	3/17/2016	Trial 9	T9-3-42	Budwood	3.5	USA: Florida, Weirsdale
B313.59	Cul_Ind	3/17/2016	Trial 9	T9-3-42	Budwood	3.5	USA: Florida, Weirsdale
B314.57	Culture	3/17/2016	Trial 9	T9-3-42	Leaf	3.5	USA: Florida, Weirsdale
B314.59	Cul_Ind	3/17/2016	Trial 9	T9-3-42	Leaf	3.5	USA: Florida, Weirsdale
B315.57	Culture	3/17/2016	Trial 9	T9-3-42	Roots	3.5	USA: Florida, Weirsdale
B315.59	Cul_Ind	3/17/2016	Trial 9	T9-3-42	Roots	3.5	USA: Florida, Weirsdale
B316.57	Culture	3/17/2016	Trial 9	T9-2-41	Budwood	1.5	USA: Florida, Weirsdale
B316.59	Cul_Ind	3/17/2016	Trial 9	T9-2-41	Budwood	1.5	USA: Florida, Weirsdale
B317.57	Culture	3/17/2016	Trial 9	T9-2-41	Leaf	1.5	USA: Florida, Weirsdale
B317.59	Cul_Ind	3/17/2016	Trial 9	T9-2-41	Leaf	1.5	USA: Florida, Weirsdale
B318.57	Culture	3/17/2016	Trial 9	T9-2-41	Roots	1.5	USA: Florida, Weirsdale
B318.59	Cul_Ind	3/17/2016	Trial 9	T9-2-41	Roots	1.5	USA: Florida, Weirsdale
B319.57	Culture	3/17/2016	Trial 9	T9-2-28	Budwood	1.5	USA: Florida, Weirsdale
B319.59	Cul_Ind	3/17/2016	Trial 9	T9-2-28	Budwood	1.5	USA: Florida, Weirsdale
B320.57	Culture	3/17/2016	Trial 9	T9-2-28	Leaf	1.5	USA: Florida, Weirsdale
B320.59	Cul_Ind	3/17/2016	Trial 9	T9-2-28	Leaf	1.5	USA: Florida, Weirsdale
B321.57	Culture	3/17/2016	Trial 9	T9-2-28	Roots	1.5	USA: Florida, Weirsdale
B321.59	Cul_Ind	3/17/2016	Trial 9	T9-2-28	Roots	1.5	USA: Florida, Weirsdale
B322.57	Culture	3/17/2016	Trial 9	T9-1-28	Budwood	3	USA: Florida, Weirsdale
B322.59	Cul_Ind	3/17/2016	Trial 9	T9-1-28	Budwood	3	USA: Florida, Weirsdale
B323.57	Culture	3/17/2016	Trial 9	T9-1-28	Leaf	3	USA: Florida, Weirsdale
B323.59	Cul_Ind	3/17/2016	Trial 9	T9-1-28	Leaf	3	USA: Florida, Weirsdale
B324.57	Culture	3/17/2016	Trial 9	T9-1-28	Roots	3	USA: Florida, Weirsdale
B324.59	Cul_Ind	3/17/2016	Trial 9	T9-1-28	Roots	3	USA: Florida, Weirsdale
B325.57	Culture	3/17/2016	Trial 9	T9-1-32	Budwood	3	USA: Florida, Weirsdale
B325.59	Cul_Ind	3/17/2016	Trial 9	T9-1-32	Budwood	3	USA: Florida, Weirsdale
B326.57	Culture	3/17/2016	Trial 9	T9-1-32	Leaf	3	USA: Florida, Weirsdale
B326.59	Cul_Ind	3/17/2016	Trial 9	T9-1-32	Leaf	3	USA: Florida, Weirsdale
B327.57	Culture	3/17/2016	Trial 9	T9-1-32	Roots	3	USA: Florida, Weirsdale
B327.59	Cul_Ind	3/17/2016	Trial 9	T9-1-32	Roots	3	USA: Florida, Weirsdale
B328.57	Culture	3/17/2016	Trial 9	T9-1-34	Budwood	1.5	USA: Florida, Weirsdale
B328.59	Cul_Ind	3/17/2016	Trial 9	T9-1-34	Budwood	1.5	USA: Florida, Weirsdale
B329.57	Culture	3/17/2016	Trial 9	T9-1-34	Leaf	1.5	USA: Florida, Weirsdale
B329.59	Cul_Ind	3/17/2016	Trial 9	T9-1-34	Leaf	1.5	USA: Florida, Weirsdale
B330.57	Culture	3/17/2016	Trial 9	T9-1-34	Roots	1.5	USA: Florida, Weirsdale
B330.59	Cul_Ind	3/17/2016	Trial 9	T9-1-34	Roots	1.5	USA: Florida, Weirsdale
B331.57	Culture	3/17/2016	Trial 9	T9-1-43	Budwood	3.5	USA: Florida, Weirsdale
B331.59	Cul_Ind	3/17/2016	Trial 9	T9-1-43	Budwood	3.5	USA: Florida, Weirsdale
B332.57	Culture	3/17/2016	Trial 9	T9-1-43	Leaf	3.5	USA: Florida, Weirsdale
B332.59	Cul_Ind	3/17/2016	Trial 9	T9-1-43	Leaf	3.5	USA: Florida, Weirsdale
B333.57	Culture	3/17/2016	Trial 9	T9-1-43	Roots	3.5	USA: Florida, Weirsdale
B333.59	Cul_Ind	3/17/2016	Trial 9	T9-1-43	Roots	3.5	USA: Florida, Weirsdale
B334.57	Culture	3/17/2016	Trial 9	T9-1-48	Budwood	3	USA: Florida, Weirsdale
B334.59	Cul_Ind	3/17/2016	Trial 9	T9-1-48	Budwood	3	USA: Florida, Weirsdale
B335.57	Culture	3/17/2016	Trial 9	T9-1-48	Leaf	3	USA: Florida, Weirsdale
B335.59	Cul_Ind	3/17/2016	Trial 9	T9-1-48	Leaf	3	USA: Florida, Weirsdale
B336.57	Culture	3/17/2016	Trial 9	T9-1-48	Roots	3	USA: Florida, Weirsdale
B336.59	Cul_Ind	3/17/2016	Trial 9	T9-1-48	Roots	3	USA: Florida, Weirsdale
B337.57	Culture	3/17/2016	Trial 9	T9-3-50	Budwood	1	USA: Florida, Weirsdale
B337.59	Cul_Ind	3/17/2016	Trial 9	T9-3-50	Budwood	1	USA: Florida, Weirsdale
B338.57	Culture	3/17/2016	Trial 9	T9-3-50	Leaf	1	USA: Florida, Weirsdale
B338.59	Cul_Ind	3/17/2016	Trial 9	T9-3-50	Leaf	1	USA: Florida, Weirsdale
B339.57	Culture	3/17/2016	Trial 9	T9-3-50	Roots	1	USA: Florida, Weirsdale
B339.59	Cul_Ind	3/17/2016	Trial 9	T9-3-50	Roots	1	USA: Florida, Weirsdale
B340.57	Culture	3/17/2016	Trial 9	T9-2-26	Budwood	0.5	USA: Florida, Weirsdale
B340.59	Cul_Ind	3/17/2016	Trial 9	T9-2-26	Budwood	0.5	USA: Florida, Weirsdale
B341.57	Culture	3/17/2016	Trial 9	T9-2-26	Leaf	0.5	USA: Florida, Weirsdale
B341.59	Cul_Ind	3/17/2016	Trial 9	T9-2-26	Leaf	0.5	USA: Florida, Weirsdale
B342.57	Culture	3/17/2016	Trial 9	T9-2-26	Roots	0.5	USA: Florida, Weirsdale
B342.59	Cul_Ind	3/17/2016	Trial 9	T9-2-26	Roots	0.5	USA: Florida, Weirsdale
