# Supplementary material for: An In Vitro Pipeline for Screening and Selection of Citrus-Associated Microbiota with Potential Anti-“Candidatus Liberibacter asiaticus” Properties
Source: Appl Environ Microbiol. 2020 Apr 1;86(8):e02883-19. doi: 10.1128/AEM.02883-19 (PMC7117939; doi:10.1128/AEM.02883-19)
Supplement: Supplemental file 3 [file AEM.02883-19-sd003.csv]

Table S3. Citrus bacteriome taxonomy table
	OTU_ID	kingdom	phylum	class	order	family	genus	species	sequence
Otu1	Otu1	Bacteria	Firmicutes	Bacilli	Bacillales	Bacillaceae	Bacillus		>Otu1_2575865#GCCGTATCGGAAGGTGCGGCTGGATCACCTCCTTTCTATGGAGAATTGATGAACGCTGTTCATCAATATAAGTTTCCGTGTTTCGTTTTGTTCAGTTTTGAGAGAACTATCTCTCATATATAAATGTATGTTCTTTGAAAACTAG
Otu1013	Otu1013	Bacteria	Firmicutes	Bacilli	Bacillales	Bacillaceae	Bacillus	Bacillus_cereus	>Otu1013_3722#GCCGTATCGGAAGGTGCGGCTGGATCACCTCCTTTCTATGGAGAATTGATGAGCGCTGCTTATCAATATAAGTTTCCGTGTTTCGTTTTCGTTTAGTTTTGAGAGTTCAATTAAGTATTGACTCTTAAATGAGGATATGATATAA
Otu103	Otu103	Bacteria	Firmicutes	Bacilli	Bacillales	Bacillaceae	Bacillus	Bacillus_lehensis	>Otu103_44239#GCCGTATCGGAAGGTGCGGCTGGATCACCTCCTTTCTATGGAGTTTTTACTCTAGTCGATGTATGACCTCGGGTCATATAGCGCTTTGGATCTTTTGTTCAGTTTTGGAAGAATTCTTCTTCCAATTGAAAATGCGAAGGTAATG
Otu10305	Otu10305	Bacteria	Firmicutes	Bacilli	Bacillales	Paenibacillaceae	Paenibacillus	Paenibacillus_stellifer	>Otu10305_476#GCCGTATCGGAAGGTGCGGCTGGATCACCTCCTTTCTATGGAGAATCGTCTTCTGCAATGAAGACATTCAAAAAAGTCTTCAGGAAGCATGCTTCCGAAGCGAGCTTTACTTCGTAAAGCTTTCAACTCACTCGTTGCTCAGTTT
Otu1031	Otu1031	Bacteria	Firmicutes	Bacilli	Bacillales	Bacillaceae	Lysinibacillus		>Otu1031_5165#GCCGTATCGGAAGGTGCGGCTGGATCACCTCCTTTCTAAGGATTTTAACGGAATGTTTCGTTTAGGACGAAACAATGATTACGTCTTTGCTGTTCAGTTTTGAAGGTTCATTCTTACGAATGAAATACTTCAAAACTTGTTCTTT
Otu10328	Otu10328	Bacteria	Firmicutes	Bacilli	Bacillales	Paenibacillaceae	Paenibacillus	Paenibacillus_sp.	>Otu10328_210#GCCGTATCGGAAGGTGCGGCTGGATCACCTCCTTTCTATGGAGAATCGTTTGCCGAGCGGAAACATTCAAATCAGCAGCTTAGCTGCAAACTTACTCACTCGTTGCTCAGTTTTGAGAGCTCAAACTCTCAAACAGCTTGCTTGT
Otu1039	Otu1039	Bacteria	Firmicutes	Bacilli	Bacillales	Paenibacillaceae	Paenibacillus	Paenibacillus_sp.	>Otu1039_3654#GCCGTATCGGAAGGTGCGGCTGGATCACCTCCTTTCTATGGAGAATCGTTTCCCGTAGCGGAAACATTCAAATAAGCAGCTTAGCTGCAAACTTACTCACTCGTTGCTCAGTTTTGAGAGCTCAAACTCTCAAACAGCTTGCTTT
Otu10442	Otu10442	Bacteria	Actinobacteria	Actinobacteria	Micrococcales	Microbacteriaceae	Microbacterium	Microbacterium_sp.	>Otu10442_165#GCCGTACCGGAAGGTGCGGCTGGATCACCTCCTTTCTAAGGAGCATCTGACGCTTCGGCGTCCAGAACCCAGATCGAAGGCGTACGTTCTTCGCTGGGAGCTCATGGGTGGAACATTTGACGAGGTGTCGGAGGGTGACCTTCGG
Otu105	Otu105	Bacteria	Firmicutes	Bacilli	Bacillales	Bacillaceae	Bacillus		>Otu105_44138#GCCGTATCGGAAGGTGCGGCTGGATCACCTCCTTTCTAAGGAGAATAGAAACGTGACGTATTTTGGTCAGTTTTGAGAGGTCAACTCTCAAAACATTGTTCATTGAAAACTAGATAACAAGTAAAGCAAGGTTAAACCATATAAC
Otu1053	Otu1053	Bacteria	Proteobacteria	Gammaproteobacteria	Enterobacterales	Erwiniaceae	Pantoea	Pantoea_ananatis	>Otu1053_3746#ACCGTAGGGGAACCTGCGGTTGGATCACCTCCTTACCTGAAGATACCTTTCCGCGAAGTGCTCACACAGATTGTCTGATAAAAAGTCACGAGCAGAAAAAACCTCTACAGGCTTGTAGCTCAGGTGGTTAGAGCGCACCCCTGAT
Otu1054	Otu1054	Bacteria	Firmicutes	Bacilli	Bacillales	Paenibacillaceae	Paenibacillus	Paenibacillus_sp.	>Otu1054_3451#GCCGTATCGGAAGGTGCGGCTGGATCACCTCCTTTCTATGGAGAATCGTTTCCCGTAGCGGAAACATTCAAATATAAAATCTAGCCAGGTCGGCTAGTTACTCACTCGTTGCTCAGTTTTGAGAGCTCAAACTCTCAAACAGCTT
Otu10562	Otu10562	Bacteria	Firmicutes	Bacilli	Lactobacillales	Streptococcaceae	Lactococcus	Lactococcus_lactis	>Otu10562_333#GCCGTATCGGAAGGTGCGGCTGGATCACCTCCTTTCTAAGGAAGATTTACTAAAACGTTTGACAGTCGAAGTTTTGTTCAGTTTTGATGGTTCAACCATCAAAACATTTTTTATCTCTTACGAGATAGAAGTTGTGTTTGTTCTT
Otu106	Otu106	Bacteria	Firmicutes	Bacilli	Bacillales	Staphylococcaceae	Staphylococcus		>Otu106_99561#GCCGTATCGGAAGGTGCGGCTGGATCACCTCCTTTCTAAGGATATATTCGGAACATCTTCTACGAAGATGAGGGAATAACGTGACATATTGTATTCAGTTTTGAATGTTTATTAACATTCATTTGTACATTGAAAACTAGATAAG
Otu10605	Otu10605	Bacteria	Firmicutes	Bacilli	Bacillales	Listeriaceae	Listeria	Listeria_monocytogenes	>Otu10605_165#GCCGTATCGGAAGGTGCGGCTGGATCACCTCCTTTCTAAGGAATATGGAAAACCACTTACGTGGTTCAGACGTCTTCTGTTTTGTTCAGTTTTGAAAGGTTAATCCTTTCAATAGATATGTTTGTTCCTTGAAAACTAGATATTA
Otu10775	Otu10775	Bacteria	Actinobacteria	Actinobacteria	Micrococcales	Intrasporangiaceae	Janibacter	Janibacter_melonis	>Otu10775_188#GCCGTACCGGAAGGTGCGGCTGGATCACCTCCTTTCTAAGGAGCACTGGCCAGCATGTCTGGTCCAGGGCCTGGTCTGCTCGCGGATGTCGAGCAGCAGGTGCTCAAGGGTGGAACATCGATTATTTGGCACCGCAGGACCTACC
Otu10798	Otu10798	Bacteria	Actinobacteria	Actinobacteria	Micrococcales	Cellulomonadaceae	Cellulomonas	Cellulomonas_sp.	>Otu10798_175#GCCGTACCGGAAGGTGCGGCTGGATCACCTCCTTTCTAAGGAGCTTCTGACACGCTCTCGCTTTGCGTGGGTGTGTGCAGAGACCAGGCCCGGACCGTTCGCGTTCGGGGTGGTGCTCAAGGGTGGAACATCAACTACGGCGGCC
Otu1081	Otu1081	Bacteria	Firmicutes	Bacilli	Bacillales	Paenibacillaceae	Paenibacillus		>Otu1081_3420#GCCGTATCGGAAGGTGCGGCTGGATCACCTCCTTTCTATGGAGACTCGGGTCCTGCAACGGACCCAGTCAAGAAGGCAATGCCTTCAACCTTCAATCACTCGTTGTCAGTTTTGAAAGGAGAATTTCCTTCTCTTTTCAACCGTT
Otu10813	Otu10813	Bacteria	Firmicutes	Bacilli	Bacillales	Bacillaceae	Bacillus	Bacillus_mycoides	>Otu10813_151#GCCGTATCGGAAGGTGCGGCTGGATCACCTCCTTTCTAAGGAAGAATTGAAGCCTCGATGCTTCAATAAAAGACGTTACTTGTTCGTTCAGTTTTGAGAGAACAATCTCTCAAAACAAACATTTGCTCCTGCGCCGCAGAAGATT
Otu1082	Otu1082	Bacteria	Firmicutes	Bacilli	Bacillales	Bacillaceae	Bacillus		>Otu1082_3989#GCCGTATCGGAAGGTGCGGCTGGATCACCTCCTTTCTAAGGATTTTAACGGAATATAAGACCTTGGGTCTTATAAACAGAACGTTCCCTGTCTTGTTTAGTTTTGAAGGATCATAAGATTCTTCGAGATATTGTTCTTTGAAAAC
Otu1088	Otu1088	Bacteria	Firmicutes	Bacilli	Bacillales	Bacillaceae	Bacillus	Bacillus_sp.	>Otu1088_4213#GCCGTATCGGAAGGTGCGGCTGGATCACCTCCTTTCTAAGGATTTTTACAAGACGTACGTTTTGAAGCTTTGTTCAGTTTTGAGAGTTCAATCTCTCATTTAATAGAAAGTACATCACTTTCTTCTTATCTAATAAGAAGAATTT
Otu10887	Otu10887	Bacteria	Proteobacteria	Gammaproteobacteria	Enterobacterales	Enterobacteriaceae	Kosakonia	Kosakonia_cowanii	>Otu10887_606#ACCGTAGGGGAACCTGCGGTTGGATCACCTCCTTACCTTAAAGAACCTTTCCCTGCAGTGTCCACACAGATTGTCTGATGAAAAGTAAATAGCAAGGCGTCTTGCGAAGCAGACTACTGTCCCCTTCGTCTAGAGGCCCAGGACA
Otu10923	Otu10923	Bacteria	Proteobacteria	Gammaproteobacteria	Enterobacterales	Enterobacteriaceae	Klebsiella		>Otu10923_164#ACCGTAGGGGAACCTGCGGTTGGATCACCTCCTTACCTGAAAGAACCTGCCTTTGTAGTGCTCACACAGATTGTCTGATAGATGTAAAGAAGCAAGACGGCTGCGAAGTCGCGACACCTCGTGTCCCCTTCGTCTAGCGGTTAGG
Otu11	Otu11	Bacteria	Proteobacteria	Gammaproteobacteria	Enterobacterales	Enterobacteriaceae			>Otu11_323095#ACCGTAGGGGAACCTGCGGTTGGATCACCTCCTTACCTTAAAGAACCTGCCTTTGTAGTGCTCACACAGATTGTCTGATGAAAAGTAAATAGCAAGGCGTCTTGCGATTGAGACTTCAGTGTCCCCTTCGTCTAGAGGCCCAGGA
Otu11001	Otu11001	Bacteria	Firmicutes	Bacilli	Lactobacillales	Enterococcaceae	Enterococcus		>Otu11001_179#GCCGTATCGGAAGGTGCGGCTGGATCACCTCCTTTCTAAGGAAGATTTACTAAAACGTTTGACACGTCGAAGTTTTGTTCAGTTTTGATGGTTTAATTACTGTCAAAACTTTTTGTCTCTTACGAGACAAATGATTGTTCTTTGA
Otu112	Otu112	Bacteria	Proteobacteria	Gammaproteobacteria	Enterobacterales	Enterobacteriaceae	Enterobacter		>Otu112_43496#ACCGTAGGGGAACCTGCGGTTGGATCACCTCCTTACCTTAAAGAACCTGCCTTTGTAGTGCTCACACAGATTGTCTGATGAAAAGTAAATAGCAAGGCGTCTTGCGATTGAGACTGACACGTCCCCTTCGTCTAGAGGCCCAGGA
Otu11215	Otu11215	Bacteria	Actinobacteria	Actinobacteria	Micrococcales	Microbacteriaceae	Microbacterium	Microbacterium_sp.	>Otu11215_143#GCCGTACCGGAAGGTGCGGCTGGATCACCTCCTTTCTAAGGAGCACTGCACTCTTCGGAGTGACAGAGCCGGTTTCGAGACGAATGTTCTCGGCCGGAGCTCATGGGTGGAACATTTGACGAGGCATCAGAGCCCCCGGGTTCTT
Otu1123	Otu1123	Bacteria	Firmicutes	Bacilli	Bacillales	Paenibacillaceae	Paenibacillus	Paenibacillus_sp.	>Otu1123_3494#GCCGTATCGGAAGGTGCGGCTGGATCACCTCCTTTCTATGGAGAATCGTTTCCCGTAGCGGAAACATTCAAAACTGCAGCTCAGCTGCAAAACTTACTCACTCGTTGCTCAGTTTTGAGAGCTCAAACTCTCAAAACAGCTTGCT
Otu11232	Otu11232	Bacteria	Firmicutes	Bacilli	Bacillales	Paenibacillaceae	Paenibacillus	Paenibacillus_xylanexedens	>Otu11232_169#GCCGTATCGGAAGGTGCGGCTGGATCACCTCCTTTCTATGGAGAATCGTTTCCTGCAACGGAAACATTCAAATATGTAGCTAAGCTACAAAACACTCACTCGTTGCTCAGTTTTGAGAGCTCAAACTCTCAAACAGCTTGCTTTT
Otu11250	Otu11250	Bacteria	Firmicutes	Bacilli	Bacillales	Bacillaceae	Bacillus	Bacillus_sp.	>Otu11250_236#GCCGTATCGGAAGGTGCGGCTGGATCACCTCCTTTCTAAGGATATAAGCTGGACCTAGTGAGCCAGACAAAACAAGTTTGTTGGACTGTTTTCTGTTTGTTTAGTTTTGAGAGTGCAATTTCTCTCAGAACTTCGTTCTTTGAAA
Otu11391	Otu11391	Bacteria	Firmicutes	Bacilli	Bacillales	Paenibacillaceae	Paenibacillus	Paenibacillus_uliginis	>Otu11391_164#GCCGTATCGGAAGGTGCGGCTGGATCACCTCCTTTCTATGGAGAATCGTTCTCTGCAACGAGAACATTCAAATAGCTAACTTAGGTTAGCAAAACTTACTCACTCGTTGGTCAGTTTTGAGAGTTGAACTCTCAAAACGACTGGT
Otu11426	Otu11426	Bacteria	Firmicutes	Bacilli	Bacillales	Alicyclobacillaceae	Tumebacillus	Tumebacillus_avium	>Otu11426_134#GCCGTATCGGAAGGTGCGGCTGGATCACCTCCTTTCTATGGAGTACTGAGCTTCGTGCTCGACTCAATCGCCTGACGGCGAACGATCAAGGTGAGAGCGTCAGCTCTTGCGGAGATCTGAACCGATCCGATCGGTAGCGCTTGCT
Otu115	Otu115	Bacteria	Firmicutes	Bacilli	Bacillales	unclassified_Bacillales	Exiguobacterium	Exiguobacterium_sp.	>Otu115_44870#GCCGTATCGGAAGGTGCGGCTGGATCACCTCCTTTCTAAGGAAAACGTCCCTTACGGGACATGCCCATCGTTCAGTTTTGAGAGCTCGTCTCTCAGTCTCGAAAGAGACACTCGCACCTTGAAAACTGAAGACATCAACAAGACA
Otu11541	Otu11541	Bacteria	Firmicutes	Bacilli	Bacillales	Paenibacillaceae	Paenibacillus	Paenibacillus_durus	>Otu11541_134#GCCGTATCGGAAGGTGCGGCTGGATCACCTCCTTTCTATGGAGAATCGTTTCCTGCAACGGAAACATTCAAATAGCGGATTATATCCGCAACACTTTCAATCGTTCGTTGTCAGTTTTGAAAGAGCAATCCTCTTTCAATTGTTT
Otu11549	Otu11549	Bacteria	Firmicutes	Bacilli	Bacillales	Paenibacillaceae	Paenibacillus	Paenibacillus_uliginis	>Otu11549_143#GCCGTATCGGAAGGTGCGGCTGGATCACCTCCTTTCTATGGAGAATCGTTCTCTGCAACGAGAACATTCAAATAGCTAACTCAGGTTAGCAAACTTACTCACTCGTTGGTCAGTTTTGAGAGTTCAACTCTCAAAATGACTGGTA
Otu11597	Otu11597	Bacteria	Proteobacteria	Gammaproteobacteria	Enterobacterales	Erwiniaceae	Pantoea	Pantoea_vagans	>Otu11597_265#ACCGTAGGGGAACCTGCGGTTGGATCACCTCCTTACCTTCAAGATACAACCCTGCAGTGTCCACACAGATTGTCTGATAAAAAGTAACGAGCAGGACGGCTGCGAAGTCGTGACACTATCGTGTCCCCTTCGTCTAGCGGTTAGG
Otu11619	Otu11619	Bacteria	Firmicutes	Bacilli	Bacillales	Paenibacillaceae	Paenibacillus	Paenibacillus_popilliae	>Otu11619_147#GCCGTATCGGAAGGTGCGGCTGGATCACCTCCTTTCTAAGGATTACGTCTCCTGCGACGGAGACATACAGGAAGCACAAGCTTCCACACACGAACATCACTCGTTGTCAGTTTTGAAAGGACAATTCCTTTCACTTGTACCTTGA
Otu117	Otu117	Bacteria	Proteobacteria	Gammaproteobacteria	Enterobacterales	Enterobacteriaceae	Enterobacter	Enterobacter_cancerogenus	>Otu117_40452#ACCGTAGGGGAACCTGCGGTTGGATCACCTCCTTACCTTAAAGAACCTGCCTTTGTAGTGTCCACACAGATTGTCTGATGAAAAGTAAATAGCAAGGCGTCTTGCGATTGAGACTGACACGTCCCCTTCGTCTAGAGGCCCAGGA
Otu1170	Otu1170	Bacteria	Firmicutes	Bacilli	Bacillales	Bacillaceae	Lysinibacillus	Lysinibacillus_fusiformis	>Otu1170_2992#GCCGTATCGGAAGGTGCGGCTGGATCACCTCCTTTCTAAGGATATTTTCGGAATACAAACCATGGGTTTGTAAGATTACGTTTTGCGTTCAGTTTTGAAGGTTTATTAATAATATAAAACTTCCAAGAGGGCCTATAGCTCAGCT
Otu1175	Otu1175	Bacteria	Actinobacteria	Actinobacteria	Micrococcales	Microbacteriaceae	Microbacterium	Microbacterium_testaceum	>Otu1175_3359#GCCGTACCGGAAGGTGCGGCTGGATCACCTCCTTTCTAAGGAGCATCTGACGCCCTGTCATGGGGTTGTTCAGGCGCCGGATCAGACCGAATGTGTCTGCCGGTTAGCTCATGGGTGGAACATTTGACTCGGTGTCGGGGACGAG
Otu11766	Otu11766	Bacteria	Firmicutes	Bacilli	Lactobacillales	Enterococcaceae	Enterococcus		>Otu11766_166#GCCGTATCGGAAGGTGCGGCTGGATCACCTCCTTTCTAAGGAAGATTTACTAAAACGTTTGACACGTCGAAGTTTTGTTCAGTTTTGATGGTTTAACCATCAAAACATTTTTTATCTCTTACGAGATAGAAGTTGTGTTTGTTCT
Otu118	Otu118	Bacteria	Proteobacteria	Gammaproteobacteria	Enterobacterales	Erwiniaceae	Pantoea	Pantoea_vagans	>Otu118_64365#ACCGTAGGGGAACCTGCGGTTGGATCACCTCCTTACCTGAAGATACCTTTCCGCGAAGTGCTCACACAGATTGTCTGATAAAAAGTAATGAGCAGGACGGCTGCGAAGTCGTGACACTATCGTGTCCCCTTCGTCTAGCGGTTAG
Otu1181	Otu1181	Bacteria	Firmicutes	Bacilli	Bacillales	Bacillaceae	Bacillus	Bacillus_subtilis	>Otu1181_3203#GCCGTATCGGAAGGTGCGGCTGGATCACCTCCTTTCTAAGGATATGAGGTCGCTTTTGGTTTTTGTTTAGTTTTGAGAGATCATTCTCTCTATATGAAAGAAGGCAATCATTATTGATTTGCCGGTTGTTCTTTGAAAACTGGAT
Otu1184	Otu1184	Bacteria	Proteobacteria	Gammaproteobacteria	Enterobacterales	Erwiniaceae	Pantoea	Pantoea_sp.	>Otu1184_2829#ACCGTAGGGGAACCTGCGGTTGGATCACCTCCTTACCTGAAGATACCTTCGTGCGTAGTGCTCACACAGATTGTCTGATAGAAACGTTAGAGCAAGACGGCTGCGAAGTCGCGACACCCCGTGTCCCCTTCGTCTAGCGGTTAGG
Otu119	Otu119	Bacteria	Proteobacteria	Gammaproteobacteria	Pseudomonadales	Pseudomonadaceae	Pseudomonas		>Otu119_53660#GCCGTAGGGGAACCTGCGGCTGGATCACCTCCTTAATCGAAGACATCAGCCTGCTGATGAGCTCCCACACGAATTGCTTGATTCATTGTGTAAAGACGATGCTGTAACGCGACCCTGTTATAGGTCTGTAGCTCAGTTGGTTAGA
Otu1191	Otu1191	Bacteria	Firmicutes	Bacilli	Bacillales	Bacillaceae	Bacillus	Bacillus_sporothermodurans	>Otu1191_3174#GCCGTATCGGAAGGTGCGGCTGGATCACCTCCTTTCTAAGGATATATGGAAAACCACTTTCGTGGTTCAAACGTAGACGTTCTCGTTTTGTTCAGTTTTGAAAGGTCAAACCTTTCAATCTAATAGAGGTAAATGTTGATTTACC
Otu1197	Otu1197	Bacteria	Firmicutes	Bacilli	Bacillales	Bacillaceae	Bacillus		>Otu1197_2724#GCCGTATCGGAAGGTGCGGCTGGATCACCTCCTTTCTATGGAGAATTGATAAGCGCTGCTTATCAATATAAGTTTCCGTGTTTCGTTTTCGTTTAGTTTTGAGAGTTCAATTAAGTATTGACTCTTAAATGAGGATATGATATAA
Otu11997	Otu11997	Bacteria	Firmicutes	Bacilli	Bacillales	Paenibacillaceae	Paenibacillus	Paenibacillus_popilliae	>Otu11997_124#GCCGTATCGGAAGGTGCGGCTGGATCACCTCCTTTCTAAGGATTACGTCTCCTGCGACGGAGACATACAGGAAGCATAAGCTTCCACACACAAACATCACTCGTTGTCAGTTTTGAAAGGATAATCCCTTTCACTTGTACCTTGA
Otu12	Otu12	Bacteria	Proteobacteria	Gammaproteobacteria	Pseudomonadales	Pseudomonadaceae	Pseudomonas		>Otu12_315683#GCCGTAGGGGAACCTGCGGCTGGATCACCTCCTTAATCGACGACATCAGCCTGCTGATGAGCTCCCACACGAATTGCTTGATTCATGGTTGAAGACGATCAAGATCCTGTATGGATCTTGTGTTGTTCCTGGTCAGAACTTGGAA
Otu120	Otu120	Bacteria	Firmicutes	Bacilli	Bacillales	Bacillaceae	Psychrobacillus	Psychrobacillus_insolitus	>Otu120_45153#GCCGTATCGGAAGGTGCGGCTGGATCACCTCCTTTCTAAGGATAATATCGGAATACGAATCTTTATTCGTATCTTAACGTTTTGCAGTTCAGTTTTGAATGTTCATTTTTATATGAAGATTCAACTCTTGCTCCTGCGATTACTC
Otu12016	Otu12016	Bacteria	Firmicutes	Bacilli	Bacillales	Bacillaceae	Bacillus	Bacillus_sp.	>Otu12016_125#GCCGTATCGGAAGGTGCGGCTGGATCACCTCCTTTCTAAGGATAAAGCTGGACTTGTGAGCCAGACAAAACAGTTTGTTAGCGATCTTTGTTTGTTTAGTTTTGAGAGTGCAATTCTCTCAAACCATTCGTTCTTTGAAAACTAG
Otu1210	Otu1210	Bacteria	Firmicutes	Bacilli	Bacillales	Bacillaceae	Bacillus		>Otu1210_4831#GCCGTATCGGAAGGTGCGGCTGGATCACCTCCTTTCTAAGGATAATTACGAGAGCGCTTTTGTTTTGTTCAGTTTTGAATGAGTAATTCATTCAAATAGGAAAGACAGTCATCACGATGTGATGGATTCTTTCTGCTTTGTTCCT
Otu12123	Otu12123	Bacteria	Firmicutes	Bacilli	Bacillales	Bacillaceae	Bacillus	Bacillus_jeotgali	>Otu12123_133#GCCGTATCGGAAGGTGCGGCTGGATCACCTCCTTTCTAAGGATAATGCAGTCTTCTCGGACTGATAAGAAGTTGACTGTTTTTTTGTTTGTTTAGTTTTGAGGGAGCAATCTCTTAAAACTTTGTTCCTTGAAAACTAGATAATC
Otu12152	Otu12152	Bacteria	Firmicutes	Bacilli	Bacillales	Paenibacillaceae	Paenibacillus	Paenibacillus_polymyxa	>Otu12152_223#GCCGTATCGGAAGGTGCGGCTGGATCACCTCCTTTCTATGGAGAATCGTTTCCTGCAACGGAAACATTCAAATAGCTAACTTACGGTTAGCAAACTTACTCACTCGTTGGTCAGTTTTGAGAGTTCAACTCTCAAACATATCTCT
Otu12179	Otu12179	Bacteria	Firmicutes	Bacilli	Bacillales	Bacillaceae	Bacillus	Bacillus_sporothermodurans	>Otu12179_162#GCCGTATCGGAAGGTGCGGCTGGATCACCTCCTTTCTAAGGATATATGGAAAACCACTTTCGTGGTTCAAACGTAGACGTTCTCGTTTTGTTCAGTTTTGAAAGGTTAAACCTTTCAACAAAATAGAGGGAGATTAGAAACTCTT
Otu122	Otu122	Bacteria	Firmicutes	Bacilli	Bacillales	Bacillaceae	Bacillus		>Otu122_43147#GCCGTATCGGAAGGTGCGGCTGGATCACCTCCTTTCTAAGGATTTTTACATGACGTACGTTTCATTTCGTTCAGTTTTGAGAGAATTCTCTCTATCATATATATGGGCCTATAGCTCAGCTGGTTAGAGCGCACGCCTGATAAGC
Otu1225	Otu1225	Bacteria	Firmicutes	Bacilli	Bacillales	Bacillaceae	Bacillus	Bacillus_sp.	>Otu1225_3593#GCCGTATCGGAAGGTGCGGCTGGATCACCTCCTTTCTAAGGATAATGCAGTCCTCTCGGACTGATAAGAAGTTGACCGTTTCTTGTTTGTTTAGTTTTGAGGGAGCAATTCTCTCAAAGCTTTTTTTAATCGTTCTTTGAAAACT
Otu12261	Otu12261	Bacteria	Firmicutes	Bacilli	Bacillales	Paenibacillaceae	Paenibacillus		>Otu12261_133#GCCGTATCGGAAGGTGCGGCTGGATCACCTCCTTTCTATGGAGAATCGCTTCCTGCGATGGAAGCATTCAAATCAGATCGATGTTCCATCGATCCTAAGAAGAGGAATTCGGTACTGCGCTTAGCGCGTATGAAATCCTCTTCAC
Otu12298	Otu12298	Bacteria	Firmicutes	Bacilli	Bacillales	Bacillaceae	Bacillus	Bacillus_sp.	>Otu12298_242#GCCGTATCGGAAGGTGCGGCTGGATCACCTCCTTTCTAAGGATAAAGCTGGACCTGTGAGCCAGACAAAACAGTTTGTACACGATCTTTGTTTGTTTAGTTTTGAGAGTGCAATTCTCTCAAACCATTCGTTCTTTGAAAACTAG
Otu123	Otu123	Bacteria	Proteobacteria	Gammaproteobacteria	Enterobacterales	Enterobacteriaceae	Enterobacter		>Otu123_37084#ACCGTAGGGGAACCTGCGGTTGGATCACCTCCTTACCTTAAAGAACCTGCCTTTGCAGTGCTCACACAGATTGTCTGATGAAAAGTAAATAGCAAGGCGTCTTGCGATTGAGACTGTACGTCCCCTTCGTCTAGAGGCCCAGGAC
Otu124	Otu124	Bacteria	Proteobacteria	Gammaproteobacteria	Enterobacterales	Enterobacteriaceae	Kosakonia	Kosakonia_cowanii	>Otu124_39080#ACCGTAGGGGAACCTGCGGTTGGATCACCTCCTTACCTTAAAGAACCTTTCCCTGTAGTGTCCACACAGATTGTCTGATGAAAAGTAAATAGCAAGGCGTCTTGCGAGTGAGACTTTGTGTCCCCTTCGTCTAGAGGCCCAGGAC
Otu1245	Otu1245	Bacteria	Actinobacteria	Actinobacteria	Micrococcales	Microbacteriaceae	Curtobacterium	Curtobacterium_flaccumfaciens	>Otu1245_2910#GCCGTACCGGAAGGTGCGGCTGGATCACCTCCTTTCTAAGGAGCATCTGGTCAGTGCTGGTCGCCCTTCATGGGTGGTTGGTTGCTGGTCCAGGCGCCTGGTTCGGACCGAACGTGTCCGACGGGTAGCTCATGGGTGGAACATT
Otu1247	Otu1247	Bacteria	Proteobacteria	Gammaproteobacteria	Xanthomonadales	Xanthomonadaceae	Stenotrophomonas		>Otu1247_2837#GCCGTATCGGAAGGTGCGGCTGGATCACCTCCTTTTGAGCAAAGACAGCATCGTCCTGTCGGGCGTCTTCACAAAGTACCTGCATTCAGAGAATCACAACGGCCAGGCCGCTGTGAGTGTCCCTTTTGGGGCCTTAGCTCAGCTG
Otu12470	Otu12470	Bacteria	Proteobacteria	Betaproteobacteria	Burkholderiales	Oxalobacteraceae	Massilia	Massilia_oculi	>Otu12470_113#GCCGTATCGGAAGGTGCGGCTGGATCACCTCCTTTCTAGAGTAGCACCGGAGCTAACGCTCCAGCATCACACGTCCACACTTATCGACTGTCGAATGAAGAACAGTATCGGGGCTGTAGCTCAGCTGGTTAGAGCACCGTGTTGA
Otu1255	Otu1255	Bacteria	Firmicutes	Bacilli	Bacillales	Paenibacillaceae	Paenibacillus	Paenibacillus_abekawaensis	>Otu1255_2817#GCCGTATCGGAAGGTGCGGCTGGATCACCTCCTTTCTATGGAGAATCGTCTTCTGCAATGAAGACATTCAAATCTAAAATCTAGCCAGGTCGGCTAGTTACTCACTCGTTGCTCAGTTTTGAGAGTTCAAACTCTCAAAACAGCT
Otu1256	Otu1256	Bacteria	Firmicutes	Bacilli	Bacillales	Bacillaceae	Lysinibacillus		>Otu1256_2597#GCCGTATCGGAAGGTGCGGCTGGATCACCTCCTTTCTAAGGATATTTTCGGAATACAAACCTTGGGTTTGTAAGATTACGTTTTGCGTTCAGTTTTGAAGGTTCATCATTAGATGAAATACTTCAATATACTTGCTCCTGTCGCT
Otu126	Otu126	Bacteria	Firmicutes	Bacilli	Bacillales	Bacillaceae			>Otu126_43359#GCCGTATCGGAAGGTGCGGCTGGATCACCTCCTTTCTAAGGATATTTTCGGAATACAAACCATGGGTTTGTAAGATTACGTTTTGCGTTCAGTTTTGAAGGTTCATTCTTCTGAATGAAATACTTCAAAACTTGTTCTTTGAAAA
Otu12685	Otu12685	Bacteria	Firmicutes	Bacilli	Bacillales	Bacillaceae	Fictibacillus	Fictibacillus_phosphorivorans	>Otu12685_120#GCCGTATCGGAAGGTGCGGCTGGATCACCTCCTTTCTATGGAGATTATGAAACAGCTTCGACTGTTTCGTAAGTACACCTATTCTTCTTTTGTTCAGTTTTGAGAGAACTAACTCTCAAAACATGTTCTTTGAAAACTAGATATC
Otu127	Otu127	Bacteria	Firmicutes	Bacilli					>Otu127_44099#GCCGTATCGGAAGGTGCGGCTGGATCACCTCCTTTCTAAGGATATTATACGGAATATAAGACCTTGCGGTCTTATAGACAGGTGCGTTTGGATCTTGTTTAGTTTTGAAGGATCATTCCTTCAAAGCGTGTTCTTTGAAAACTAG
Otu1274	Otu1274	Bacteria	Actinobacteria	Actinobacteria	Micrococcales	Microbacteriaceae	Curtobacterium	Curtobacterium_pusillum	>Otu1274_2965#GCCGTACCGGAAGGTGCGGCTGGATCACCTCCTTTCTAAGGAGCATCTGGCTCGTCGTGCCCTTCGGGGTGGGGTGGGTCCAGGCGCCGGATCGAGACGAACGTTCTCGCCGGTAGCTCATGGGTGGAACATTGACAGTGCAGTC
Otu130	Otu130	Bacteria	Proteobacteria	Gammaproteobacteria	Enterobacterales	Erwiniaceae	Pantoea	Pantoea_vagans	>Otu130_40793#ACCGTAGGGGAACCTGCGGTTGGATCACCTCCTTACCTGAAGATACCTTCCGGCGCAGTGCTCACACAGATTGTCTGATAGAAAATAACGAGCAAAGTGTCTTTCGAAGACAGACTTAATTGTCCCCTTCGTCTAGAGGCCCAGG
Otu13025	Otu13025	Bacteria	Firmicutes	Bacilli	Bacillales	Paenibacillaceae	Paenibacillus	Paenibacillus_xylanexedens	>Otu13025_118#GCCGTATCGGAAGGTGCGGCTGGATCACCTCCTTTCTATGGAGAATCGTCTTCTGCAACGAAGACATTCAAATAAGCAGCTCAGCTGCACACTTACTCACTCGTTGCTCAGTTTTGAGAGCTCAAACTCTCAAACACATGCTCGT
Otu132	Otu132	Bacteria	Proteobacteria	Gammaproteobacteria	Enterobacterales	Enterobacteriaceae	Citrobacter	Citrobacter_farmeri	>Otu132_34282#ACCGTAGGGGAACCTGCGGTTGGATCACCTCCTTACCTTAAAAGAATCAACTCCGCAGTGCTCACACAGATTGTCTGATAGAAAGTAATGAGCAAGACGGCTACGAAGTCGTGACACATCGTGTCCCCTTCGTCTAGCGGTTAGG
Otu1328	Otu1328	Bacteria	Proteobacteria	Betaproteobacteria	Burkholderiales	Oxalobacteraceae	Massilia	Massilia_sp.	>Otu1328_2944#GCCGTATCGGAAGGTGCGGCTGGATCACCTCCTTTCTAGAGTAGGCACGGTTTCATTGAAACCCTTGATTGCCAAACGCTCACACTTATCGACTGTCGAATGAAGAAGAAACAGTAGCACCGCAGTGAACGCGGGTCTGTAGCTC
Otu13368	Otu13368	Bacteria	Firmicutes	Bacilli	Bacillales	Bacillaceae	Bacillus	Bacillus_thermoamylovorans	>Otu13368_102#GCCGTATCGGAAGGTGCGGCTGGATCACCTCCTTTCTAAGGAATATGGAAAACCACTTATGTGGTTCAGACGTCTTCTGTTTTGTTCAGTTTTGAAGGTTCAATCCTTCAGAAAATGTCCATTGGATATCTTGTTTAAAAGATTC
Otu1338	Otu1338	Bacteria	Firmicutes	Bacilli	Bacillales	Paenibacillaceae	Brevibacillus	Brevibacillus_brevis	>Otu1338_3252#TCCGTACCGGAAGGTGCGGATGGATCACCTCCTTTCTATGGAGATATGACCGCAACGCACATTCGCTGTTCAGTTTTGAGAGAAGCATATCTCTCAATGTCTGGTGATGATGGCGGAGGGGACACACCCGTTCCCATGCCGAACA
Otu13393	Otu13393	Bacteria	Proteobacteria	Gammaproteobacteria	Pseudomonadales	Pseudomonadaceae	Pseudomonas	Pseudomonas_oryzihabitans	>Otu13393_109#GCCGTAGGGGAACCTGCGGCTGGATCACCTCCTTAATCGAAGATGTCAGCTTGCTGGCAAGCTCCCACACGAATTGCTTGATTCACTGGTTAGACGATTGGGTCTGTAGCTCAGTTGGTTAGAGCGCACCCCTGATAAGGGTGAG
Otu13399	Otu13399	Bacteria	Firmicutes	Bacilli	Bacillales	Bacillaceae	Bacillus		>Otu13399_121#GCCGTATCGGAAGGTGCGGCTGGATCACCTCCTTTCTAAGGATTTTTACATGACGTACGTTTTGACACTTTGTTCAGTTTTGAGAGTTCAATCTCTCTTGTGAACCTTGAAAACTAGATAAGAAACAACAATGCCAAAACATCAA
Otu1344	Otu1344	Bacteria	Proteobacteria	Gammaproteobacteria	Xanthomonadales	Rhodanobacteraceae	Luteibacter	Luteibacter_rhizovicinus	>Otu1344_2749#GCCGTATCGGAAGGTGCGGCTGGATCACCTCCTTTCGAGAAACGACCACGTCGATCGCAAGGCTTCCACACAAGTCACCTGCACATCCACGCGTCCCAATGGGGGCGCAAGCCGTAAGCCAAGCCTTATGGGTCTGTAGCTCAGG
Otu1357	Otu1357	Bacteria	Proteobacteria	Betaproteobacteria	Burkholderiales	Oxalobacteraceae	Massilia	Massilia_putida	>Otu1357_2538#GCCGTATCGGAAGGTGCGGCTGGATCACCTCCTTTCTAGAGTAGCACCCGGGCCTAGCGCCCAGTCACCAAGCGTCCACGCTTATCGGCTGTTAATAAAGTTAAACGAGAAGAGTTTTCGGGGCTGTAGCTCAGCTGGTTAGAGC
Otu13578	Otu13578	Bacteria	Firmicutes	Bacilli	Bacillales	Paenibacillaceae	unclassified_Paenibacillaceae	unclassified_Paenibacillaceae	>Otu13578_123#GCCGTATCGGAAGGTGCGGCTGGATCACCTCCTTTCTATGGAGAATCGCTTCCTGCAACGGAAGCATTCAAATCAGATCGATGATCCATCGATCCTAAGAAGAGGAATTCGGTACTGCGCTTAGCGCGTATGAAATCCTCTTCAC
Otu1358	Otu1358	Bacteria	Proteobacteria	Alphaproteobacteria	Caulobacterales	Caulobacteraceae	Brevundimonas		>Otu1358_2691#GCCGTAGGGGAACCTGCGGCTGGATCACCTCCTTTCTAAGGATGCTTCTCCAGGCCGTCTCTCACGAGACTGTCTATTGAGGCTCCAATAAACGGCGGAACGCCGCCGTCTCCGTTTCTCTTTCCACTTTCGTCATCGACGCCTC
Otu13699	Otu13699	Bacteria	Firmicutes	Bacilli	Bacillales	Paenibacillaceae	Paenibacillus	Paenibacillus_lentimorbus	>Otu13699_111#GCCGTATCGGAAGGTGCGGCTGGATCACCTCCTTTCTAAGGATTACGTCTCCTGCGACGGAGACATACAGGAAGCATTGCTTCCAACCGCTTCGTTCATTTGTTCAGTTTTGATGGAATTCATTTTGGGGCCATAGCTCAGCTGG
Otu137	Otu137	Bacteria	Proteobacteria	Gammaproteobacteria	Enterobacterales	Erwiniaceae	Pantoea		>Otu137_49357#ACCGTAGGGGAACCTGCGGTTGGATCACCTCCTTACCTGAAGATACCTTCCCGCGCAGTGCTCACACAGATTGTCTGATAAAAAGTAACGAGCAGAAAAAACCTCTACAGGCTTGTAGCTCAGGTGGTTAGAGCGCACCCCTGAT
Otu13722	Otu13722	Bacteria	Firmicutes	Bacilli	Bacillales				>Otu13722_102#GCCGTATCGGAAGGTGCGGCTGGATCACCTCCTTTCTAAGGATAATGCAGTCCTTATGGACTGATAAGATGTTGACTGTTTCTTGTTTGTTTAGTTTTGAGAGTACAATTTTCTCTCAAAACATCGTTCTTTGAAAACTAGATAA
Otu13829	Otu13829	Bacteria	Proteobacteria	Gammaproteobacteria	Enterobacterales	Enterobacteriaceae			>Otu13829_237#ACCGTAGGGGAACCTGCGGTTGGATCACCTCCTTACCTGAAGATACTGCCTTTCGAAGTGCTCACACAGATTGTCTGATGAAAATGTAAAGAAGCAAGGCGTCTTGCGAAGCAGACTTATGTCCCCTTCGTCTAGAGGCCCAGGA
Otu13889	Otu13889	Bacteria	Actinobacteria	Actinobacteria					>Otu13889_109#GCCGTACCGGAAGGTGCGGCTGGATCACCTCCTTTCTAAGGAGCTTCTGACATCTCCTGTTCTGCTGTAGTGGCGTTCGGGGGTGTGCAGAGACCAGGCCTCAGCCGTTCGCGCTGGGGGTGGTGCTCATGGGTGGAACATCAAC
Otu139	Otu139	Bacteria	Proteobacteria	Gammaproteobacteria	Enterobacterales	Enterobacteriaceae	Kosakonia	Kosakonia_cowanii	>Otu139_36765#ACCGTAGGGGAACCTGCGGTTGGATCACCTCCTTACCTTAAAGAACCTTTCCCTGTAGTGTCCACACAGATTGTCTGATGAAAAATAACGAGCAGTGAAAATCTCTGCAGGCTTGTAGCTCAGGTGGTTAGAGCGCACCCCTGAT
Otu13948	Otu13948	Bacteria	Firmicutes	Bacilli	Bacillales	Planococcaceae	Sporosarcina	Sporosarcina_psychrophila	>Otu13948_143#GCCGTATCGGAAGGTGCGGCTGGATCACCTCCTTTCTAAGGAAAAATGAAGAATCTCGGTTCTTCATTAAATAGGCGCTTTTGTTTTGTTCAGTTTTGAATGAGTAATTCATTCAGAACTTTGTTCTTTGAAAACTAGATAATAG
Otu14	Otu14	Bacteria	Proteobacteria	Gammaproteobacteria	Enterobacterales	Enterobacteriaceae			>Otu14_284171#ACCGTAGGGGAACCTGCGGTTGGATCACCTCCTTACCTTAAAGAACCTGCCTTTGTAGTGCTCACACAGATTGTCTGATGAATGATGAACTTCTGAATGTACTTTTGAGTGCATTAAGAAGTTTTGCTCTTTAAAAATCTGGATC
Otu1404	Otu1404	Bacteria	Firmicutes	Bacilli	Bacillales	Paenibacillaceae	Paenibacillus	Paenibacillus_polymyxa	>Otu1404_2444#GCCGTATCGGAAGGTGCGGCTGGATCACCTCCTTTCTATGGAGAATCGTCTTCTGCGATGAAGACATTCAAATAAGCAGCTCAGCTGCACAGTTACTCACTCGTTGCTCAGTTTTGAGAGTTCAAACTCTCATGATTGTTCCTTG
Otu14060	Otu14060	Bacteria	Firmicutes	Bacilli	Lactobacillales	Streptococcaceae	Lactococcus	Lactococcus_lactis	>Otu14060_107#GCCGTATCGGAAGGTGCGGCTGGATCACCTCCTTTCTAAGGAAGATTTACTATAACGTTTGACAGTCGAAGTTTTGTTCAGTTTTGATGGTTTAATTACTATCAAAACACTTTGTCTCTTACGAGACAAATGATTGTTCTTTGAA
Otu141	Otu141	Bacteria	Proteobacteria	Gammaproteobacteria	Enterobacterales	Enterobacteriaceae	Enterobacter		>Otu141_43184#ACCGTAGGGGAACCTGCGGTTGGATCACCTCCTTACCTTAAAGAACCTGCCTTTGTAGTGTCCACACAGATTGTCTGATGAATGATGAACTTCTGAATGTACTTTCGAGTGCATTAAGAAGTTTTGCTCTTTAAAAATCTGGATC
Otu1411	Otu1411	Bacteria	Firmicutes						>Otu1411_2460#GCCGTATCGGAAGGTGCGGCTGGATCACCTCCTTTCTATGGAGACATGAGCGTACTTAGGTACCTCGTGAATTTTACTCTGAGCTTTTGTTTGGTTTTGAAAGAACATCGTTTCTTTCAAACAAATAGATTGTACTTTCCTTTGG
Otu1413	Otu1413	Bacteria	Proteobacteria	Gammaproteobacteria	Enterobacterales	Enterobacteriaceae			>Otu1413_2469#ACCGTAGGGGAACCTGCGGTTGGATCACCTCCTTACCTGAAGATACTGCCTTCGAAGTGCTCACACAGATTGTCTGATAGAAAGTATGAGCAAGGCGTCTTGCGAAGCAGGCTATATGTCCCCTTCGTCTAGAGGCCCAGGACAC
Otu142	Otu142	Bacteria	Firmicutes	Bacilli	Bacillales	Bacillaceae	Bacillus	Bacillus_velezensis	>Otu142_32234#GCCGTATCGGAAGGTGCGGCTGGATCACCTCCTTTCTAAGGATTTTAACGGAATATAAGACCTTGGGTCTTATAAACAGAACGTTCCTTGTCTTGTTTAGTTTTGAAGGATCATTCGATTCTTCGAGATGTTGTTCTTTGAAAAC
Otu14201	Otu14201	Bacteria	Firmicutes	Bacilli	Lactobacillales	Enterococcaceae	Enterococcus		>Otu14201_143#GCCGTATCGGAAGGTGCGGCTGGATCACCTCCTTTCTAAGGAAGATTTACTAAAACGTTTGACGACGTCGAAGTTTTGTTCAGTTTTGATGGTTTAAAGAGTTTTTTTGCGAAGCGTAAGCGTAGTAAAAGAAACATCCATCTTC
Otu1422	Otu1422	Bacteria	Firmicutes	Bacilli	Bacillales	Bacillaceae			>Otu1422_2239#GCCGTATCGGAAGGTGCGGCTGGATCACCTCCTTTCTAAGGATATTTTCGGAATACAAACCTTGGGTTTGTAAGATTACGTTTTTGCTGTTCAGTTTTGAAGGTTCATTCTTCTGAATGAAATACTTCAAATATGTGCTCCTGTC
Otu14241	Otu14241	Bacteria	Proteobacteria	Betaproteobacteria	Burkholderiales	Oxalobacteraceae	Massilia	Massilia_oculi	>Otu14241_115#GCCGTATCGGAAGGTGCGGCTGGATCACCTCCTTTCTAGAGTAGCACCACGAACCCTTCAAACGGTTCGCAGAGCTTACGCTCTGCTCATCAAGCGTCCACGCTTATCGACTGTTGAACAAGTAAAGAACAGTTTTATCGGGGCT
Otu14261	Otu14261	Bacteria	Firmicutes	Bacilli	Bacillales	Paenibacillaceae	Paenibacillus	Paenibacillus_sp.	>Otu14261_201#GCCGTATCGGAAGGTGCGGCTGGATCACCTCCTTTCTATGGAGAATCGCTTCCTGCAACGGAAGCATTCAAATACAAATCTAGCCGGTCGGCTAGTTACTCACTCGTTGGTCAGTTTTGAGAGTTCAAACTCTCACATACGATTT
Otu14297	Otu14297	Bacteria	Firmicutes	Bacilli	Bacillales	Bacillaceae	Bacillus	Bacillus_sporothermodurans	>Otu14297_100#GCCGTATCGGAAGGTGCGGCTGGATCACCTCCTTTCTAAGGATATATGGAAAACCACTTTCGTGGTTCAAACGTAGACGTTCTCGTTTTGTTCAGTTTTGAAAGGTCAAACCTTTCAGTTTAATAGAGGTAAATGTTAATTTGCC
Otu143	Otu143	Bacteria	Actinobacteria	Actinobacteria	Micrococcales	Microbacteriaceae	Curtobacterium	Curtobacterium_sp.	>Otu143_33851#GCCGTACCGGAAGGTGCGGCTGGATCACCTCCTTTCTAAGGAGCATCTGACCGGCCCTGCTTGCAGGTGACCTGGTTCAGGCGCCGATGCAACCCGAACGTGGTTGCCGGTAGCTCATGGGTGGAACATTGACAGTGCAGTCGGG
Otu14403	Otu14403	Bacteria	Actinobacteria	Actinobacteria	Micrococcales	Cellulomonadaceae	Paraoerskovia	Paraoerskovia_marina	>Otu14403_104#GCCGTACCGGAAGGTGCGGCTGGATCACCTCCTTTCTAAGGAGCTTCTGACACGCCCACCACGGTGGGTGTGTGCAGAGACCAGGCCCGGACCGTTCGCGTTCGGGGTGGTGCTCAAGGGTGGAACATCAACTACGGCGGCCCGC
Otu1444	Otu1444	Bacteria	Firmicutes	Bacilli	Bacillales	Bacillaceae	Bacillus	Bacillus_oceanisediminis	>Otu1444_2326#GCCGTATCGGAAGGTGCGGCTGGATCACCTCCTTTCTAAGGAATATTTACAAGAGACGTGATGCTTTCTGTTTTTGTTTAGTTTTGAGAGAACTAATCTCTCAAATACTTCGTTCTTTGAAAACTAGATAATGATTATGAAGAAG
Otu14442	Otu14442	Bacteria	Proteobacteria	Gammaproteobacteria	Enterobacterales	Erwiniaceae	Tatumella	Tatumella_ptyseos	>Otu14442_303#ACCGTAGGGGAACCTGCGGTTGGATCACCTCCTTACCTGTAAGATACATTGCTGCGTAGTGCTCACACAGATTGTCTGATGAAAAAGTAAAGAAGCAAGGCGTCTTGCGAAGCAGACTACTGTCCCCTTCGTCTAGCGGTTAGGA
Otu14468	Otu14468	Bacteria	Firmicutes	Bacilli	Bacillales	Paenibacillaceae	Paenibacillus	Paenibacillus_durus	>Otu14468_111#GCCGTATCGGAAGGTGCGGCTGGATCACCTCCTTTCTATGGAGAATCGTTTCCTGCAACGGAAACATTCAAATAGCGGATTATATCCGCAACACTTTCAATCGTTCGTTGTCAGTTTTGAAAGAGCAATCCTCTTTCAAATGGTT
Otu145	Otu145	Bacteria	Proteobacteria	Gammaproteobacteria	Enterobacterales	Erwiniaceae	Pantoea	Pantoea_sp.	>Otu145_31368#ACCGTAGGGGAACCTGCGGTTGGATCACCTCCTTACCTGAAGATACCTTCCCGCGAAGTGCTCACACAGATTGTCTGATAGAAAGTAATGAGCAAAGCGTCTTACGAATGAGACTTAGTGTCCCCTTCGTCTAGAGGCCTAGGAC
Otu14532	Otu14532	Bacteria	Firmicutes	Bacilli	Bacillales	Paenibacillaceae	Paenibacillus	Paenibacillus_sp.	>Otu14532_111#GCCGTATCGGAAGGTGCGGCTGGATCACCTCCTTTCTATGGAGAATCGCTTCCTGCAACGGAAGCATTCAAATACTAAATCTAGCCGGTCGGCTAGTTACTCACTCGTTGGTCAGTTTTGAGAGCTCAAACTCTCACATACGATT
Otu14574	Otu14574	Bacteria	Firmicutes	Bacilli	Bacillales	Bacillaceae	Bacillus	Bacillus_sporothermodurans	>Otu14574_96#GCCGTATCGGAAGGTGCGGCTGGATCACCTCCTTTCTAAGGATATATGGAAAACCACTTTCGTGGTTCAAACGTAGACGTTCTCGTTTTGTTCAGTTTTGAAAGGTTAAACCTTTCAAAATATAGAGGTAGATTAGAAATTCTTT
Otu146	Otu146	Bacteria	Proteobacteria	Gammaproteobacteria	Enterobacterales	Erwiniaceae	Erwinia		>Otu146_34326#ACCGTAGGGGAACCTGCGGTTGGATCACCTCCTTACCTGAAGATACCTTCCCGCGTAGTGTCCACACAGATTGTCTGATGAAAAAGTAACGAGCAGAAAAACCTCTACAGGCTTGTAGCTCAGGTGGTTAGAGCGCACCCCTGAT
Otu14617	Otu14617	Bacteria	Firmicutes	Bacilli	Lactobacillales	Streptococcaceae	Lactococcus	Lactococcus_lactis	>Otu14617_113#GCCGTATCGGAAGGTGCGGCTGGATCACCTCCTTTCTAAGGAAGATTTACTAAAACGTTTGACAGTCGAAGTTTTGTTCAGTTTTGATGGTTTAATAAGGTTTTTTGCGTCAGCAAAATAACCATCCATCAGGGATTTTTGCAAA
Otu1462	Otu1462	Bacteria	Actinobacteria	Actinobacteria	Micrococcales	Microbacteriaceae	Curtobacterium	Curtobacterium_flaccumfaciens	>Otu1462_2614#GCCGTACCGGAAGGTGCGGCTGGATCACCTCCTTTCTAAGGAGCATCTGGTTCCATCGTTGCCTCGTCTTGGGGTGGGGTGGGATCCAGGCGCCTGATTCGGACCGAACGTGTCCGACGGGTAGCTCATGGGTGGAACATTGACA
Otu14695	Otu14695	Bacteria	Proteobacteria	Gammaproteobacteria	Enterobacterales	Erwiniaceae	Pantoea	Pantoea_vagans	>Otu14695_93#ACCGTAGGGGAACCTGCGGTTGGATCACCTCCTTACCTTAAGATACCTTCCCGCGCAGTGCTCACACAGATTGTCTGATAGAAAATAACGAGCAAAGTGTCTTGCGAAGACAGACGTAAATGTCCCCTTCGTCTAGCGGTTAGGA
Otu1470	Otu1470	Bacteria	Firmicutes	Bacilli	Bacillales	Paenibacillaceae	Paenibacillus		>Otu1470_2383#GCCGTATCGGAAGGTGCGGCTGGATCACCTCCTTTCTATGGAGAATCGTCTTCTGCGATGAAGACATTCAAATAAGCAGCTCAGCTGCACACTTACTCACTCGTTGCTCAGTTTTGAGAGTTCAAACTCTCAAACACATGCTCGT
Otu14729	Otu14729	Bacteria	Actinobacteria	Actinobacteria	Micrococcales	Cellulomonadaceae	Cellulomonas	Cellulomonas_sp.	>Otu14729_106#GCCGTACCGGAAGGTGCGGCTGGATCACCTCCTTTCTAAGGAGCTTCTGACACGCTCGCGCTTTGCGTGGGGGTGTGCAGAGACCAGGCCCGGACCGTTCGCGTTCGGGGTGGTGCTCAAGGGTGGAACATCAACTACGGCGGCC
Otu14780	Otu14780	Bacteria	Firmicutes	Bacilli	Lactobacillales	Aerococcaceae	Aerococcus	Aerococcus_urinaeequi	>Otu14780_91#GCCGTATCGGAAGGTGCGGCTGGATCACCTCCTTTCTAAGGAATATGGAAAACCACTTACGTGGTTAAGACGTTTTCTGTTTGTTTAGTTTTGAGAGAATTATCTCTCACTTGATATTATTTTTATATCATTAAATATTAATTGC
Otu1485	Otu1485	Bacteria	Actinobacteria	Actinobacteria	Micrococcales	Microbacteriaceae	Curtobacterium	Curtobacterium_sp.	>Otu1485_2290#GCCGTACCGGAAGGTGCGGCTGGATCACCTCCTTTCTAAGGAGCATCTGGCACCTCTTGGGGTGTCCAGGCGCCCGATTCGGACCGAACGTGTCCGACGGGTAGCTCATGGGTGGAACATTGACAGTGCAGTCGGGAGTGATGTT
Otu14895	Otu14895	Bacteria	Firmicutes	Bacilli	Lactobacillales	Enterococcaceae	Enterococcus		>Otu14895_117#GCCGTATCGGAAGGTGCGGCTGGATCACCTCCTTTCTAAGGAAGATTTACTAAAACGTTTGACACGTCGAAGTTTTGTTCAGTTTTGATGGTTTAATTACTGTCAAAACTTTTTGTCTCTTATGAGACAAATGATTGTTCTTTGA
Otu1498	Otu1498	Bacteria	Firmicutes	Bacilli	Bacillales	Bacillaceae	Terribacillus	Terribacillus_aidingensis	>Otu1498_2394#GCCGTATCGGAAGGTGCGGCTGGATCACCTCCTTTCTAAGGATAATTGGAACTACTACTTCGTAGTAGACATCGTGATTGGTTGTTTGTTCAGTTTTGAAGGATCAAGCTGTAAATAGCATATCCTTTAGATGGGCCTATAGCTC
Otu15	Otu15	Bacteria	Proteobacteria	Gammaproteobacteria	Enterobacterales	Erwiniaceae	Pantoea		>Otu15_597009#ACCGTAGGGGAACCTGCGGTTGGATCACCTCCTTACCTGAAGATACCTTCCCGCGCAGTGCTCACACAGATTGTCTGATAAAAAAGTAATGAGCAGGACGGCTGCGAAGTCGTGACACTATCGTGTCCCCTTCGTCTAGCGGTTA
Otu1501	Otu1501	Bacteria	Firmicutes	Bacilli	Bacillales	Paenibacillaceae	Paenibacillus	Paenibacillus_alvei	>Otu1501_2656#GCCGTATCGGAAGGTGCGGCTGGATCACCTCCTTTCTAAGGATTACGTCTCCTGCGACGGAGACATACAGGAAGCATCGCTTCCAAACCAAACGATTGCTCGTTGTCAGTTTTGAAAGAACAGTTATGTTTCTTTCACTTGTACC
Otu15049	Otu15049	Bacteria	Firmicutes	Bacilli	Bacillales	Bacillaceae	Bacillus	Bacillus_jeotgali	>Otu15049_100#GCCGTATCGGAAGGTGCGGCTGGATCACCTCCTTTCTAAGGATAATGCAGTCTTCTCGGACTGATAAGAAGTTGACTGTTTCTTGTTTGTTTAGTTTTGAGAGAGCAATTCTCTCGAAACTTTTTTGTTCCTTGAAAACTAGATA
Otu1508	Otu1508	Bacteria	Firmicutes	Bacilli	Bacillales	Paenibacillaceae	Paenibacillus	Paenibacillus_stellifer	>Otu1508_3239#GCCGTATCGGAAGGTGCGGCTGGATCACCTCCTTTCTATGGAGAATCGCTTCCTGCGATGGAAGCATTCAAAACATGCAGGTTTCGGCCTGTTGCTCACTCGTTGCTCAGTTTTGAGAGTTCAACTCTCAAACTCATCTGTATGA
Otu15132	Otu15132	Bacteria	Proteobacteria	Betaproteobacteria	Burkholderiales	Oxalobacteraceae	Massilia	Massilia_armeniaca	>Otu15132_97#GCCGTATCGGAAGGTGCGGCTGGATCACCTCCTTTCTAGAGTAGCACCGGTCCTAGAGACCAGTCACCAAGCGCTCACACTTATCGACTGTCGATCAGAACTGTATTTAGCTGAAGCGAAAGCTTGAGCTAAGTGTAGTTTGTGT
Otu15210	Otu15210	Bacteria	Firmicutes	Bacilli	Lactobacillales	Enterococcaceae	Enterococcus		>Otu15210_87#GCCGTATCGGAAGGTGCGGCTGGATCACCTCCTTTCTAAGGAAGATTTACTAAAACGTTTGACACGTCGAAGTTTTGTTCAGTTTTGATGGTTCAATTATCATCAAAACACTTTGTCTCTTACGAGACAAATGATTGTTCTTTGA
Otu1531	Otu1531	Bacteria	Firmicutes	Bacilli	Bacillales	Paenibacillaceae	unclassified_Paenibacillaceae	unclassified_Paenibacillaceae	>Otu1531_2068#GCCGTATCGGAAGGTGCGGCTGGATCACCTCCTTTCTATGGAGAATCGCTTCCTGCAACGGAAGCATTCAAATAGGCAGATGGAACATCTGCCACCGAAGAGGATATTCGGTACTGCGCTTAGCGCGTATGAAATCCTCTTCACA
Otu1537	Otu1537	Bacteria	Proteobacteria	Gammaproteobacteria	Enterobacterales	Erwiniaceae	Pantoea	Pantoea_ananatis	>Otu1537_2717#ACCGTAGGGGAACCTGCGGTTGGATCACCTCCTTACCTGAAGATACTTTCCCGCGAAGTGCTCACACAGATTGTCTGATAGAAAGTCACGAGCAGAAAAAACCTCTACAGGCTTGTAGCTCAGGTGGTTAGAGCGCACCCCTGAT
Otu154	Otu154	Bacteria	Firmicutes	Bacilli	Bacillales	Bacillaceae	Bacillus	Bacillus_clausii	>Otu154_32299#GCCGTATCGGAAGGTGCGGCTGGATCACCTCCTTTCTAGGGAGTTTTACTTCTAGTCGATCACACAGTTTACTGTTGTGAATACGCTTTGGCTTTTGTTCGGTTTTGAATGAACTTATTCATTCAAACATGGTTCTTTGAAAACT
Otu1551	Otu1551	Bacteria	Firmicutes	Bacilli	Bacillales	Paenibacillaceae	Paenibacillus	Paenibacillus_sp.	>Otu1551_2906#GCCGTATCGGAAGGTGCGGCTGGATCACCTCCTTTCTATGGAGAATCGTTTCCCGCAGCGGAAACATTCAAATATGACTTCGCAAGAAGTCACCCTTAAAATCAGGTTTAGGCCTGTTACTCACTCGTTGGTCAGTTTTGAGAGT
Otu15574	Otu15574	Bacteria	Firmicutes	Bacilli	Lactobacillales	Enterococcaceae	Enterococcus		>Otu15574_74#GCCGTATCGGAAGGTGCGGCTGGATCACCTCCTTTCTAAGGAAGATTTAACTAAAACGTTTGACACGTCGAAGTTTTGTTCAGTTTTGATGGTTCAACCATCAAAACATTTCTTATCTCTTACGAGATGAGAAATTGTGTTTGTT
Otu15577	Otu15577	Bacteria	Firmicutes	Clostridia	Clostridiales	Ruminococcaceae	Ruminococcus	Ruminococcus_albus	>Otu15577_137#GCCGTATCGGAAGGTGCGGCTGGATCACCTCCTTTCTAAGGAAACTGAAGTTCTATGAACTTCATAAAAAGACGCTTTGTATTGTGGTCAGTTTTGAGAGTGCTTTTTTCTCTCAAGATTCGTTCTTTGAAAACTAGATAACGTA
Otu156	Otu156	Bacteria	Proteobacteria	Gammaproteobacteria	Enterobacterales	Enterobacteriaceae	Pluralibacter	Pluralibacter_gergoviae	>Otu156_30455#ACCGTAGGGGAACCTGCGGTTGGATCACCTCCTTACCTAAAGATACAACCCTGCAGTGTCCACACAGATTGTCTGATGAAAATAACGAGCAAGACGGCTACGAAGTCGGCATTCAGTGTCCCCTTCGTCTAGCGGTTAGGACTCC
Otu15634	Otu15634	Bacteria	Firmicutes	Bacilli	Bacillales	Paenibacillaceae	Paenibacillus		>Otu15634_90#GCCGTATCGGAAGGTGCGGCTGGATCACCTCCTTTCTATGGAGAATCGTCTTCCAGAGCGAAGACATTCAAATATGCAGCTCAGCTGCAAACCACTCACTCGTTGCTCAGTTTTGAGAGCTCAAACTCTCAAACTTCTCGTTTAT
Otu15642	Otu15642	Bacteria	Firmicutes	Bacilli	Bacillales	Bacillaceae	Bacillus	Bacillus_sp.	>Otu15642_98#GCCGTATCGGAAGGTGCGGCTGGATCACCTCCTTTCTAAGGATATAAGCTGGACCTAGTGAGCCAGACAAAACAAGTTTGTTTGACTGTTTTCTGTTTGTTTAGTTTTGAGAGTGCAATTTCTCTCAAAGCTTTTTTTAATCGTT
Otu15691	Otu15691	Bacteria	Actinobacteria	Actinobacteria	Micrococcales	Cellulomonadaceae	Cellulomonas	Cellulomonas_sp.	>Otu15691_99#GCCGTACCGGAAGGTGCGGCTGGATCACCTCCTTTCTAAGGAGCTTCTGACACGCTCGCGCCATGCGTGGGTGTGTGCAGAGACCAGGCCCGAGCCGTACGCGTTCGGGGTGGTGCTCAAGGGTGGAACATCAACTACGGCGGCC
Otu158	Otu158	Bacteria	Firmicutes	Bacilli	Bacillales	Bacillaceae	Bacillus		>Otu158_31998#GCCGTATCGGAAGGTGCGGCTGGATCACCTCCTTTCTATGGAGAATTGATGAACGCAGTTCATCAATAAACGTTGACTTGTTTTGTTTCGTTCAGTTTTGAGAGAACTATCTCTCAAGTTTAAATGTATGTTCTTTGAAAACTAG
Otu1582	Otu1582	Bacteria	Proteobacteria	Betaproteobacteria	Burkholderiales	Alcaligenaceae	Achromobacter	Achromobacter_sp.	>Otu1582_2165#GCCGTATCGGAAGGTGCGGCTGGATCACCTCCTTTCCGAGCTTACGTGCTCGTGTTAAGCGTCCACTCTTATCGGTTGTTTGTTGTAGCTGGCGTCATTGGTTTGGCGCAGCGTAGAAACTAACTGATAGCGCTGCTTGCAGCGC
Otu15838	Otu15838	Bacteria	Firmicutes	Bacilli	Bacillales				>Otu15838_113#GCCGTATCGGAAGGTGCGGCTGGATCACCTCCTTTCTAAGGATAATGCAGTCCTTTCGGACTGATAAGAAGTTGACTGTTTCTTGTTTGTTTAGTTTTGAGAGTGCAATTTTCTCTCAAAAAAACATTGCTCCTGCGCCGCAGTA
Otu159	Otu159	Bacteria	Firmicutes	Bacilli	Bacillales	Bacillaceae	Bacillus		>Otu159_33844#GCCGTATCGGAAGGTGCGGCTGGATCACCTCCTTTCTAAGGATAATTACGAGAGCGCTTTTGTTTTGTTCAGTTTTGAATGAGTAATTCATTCAAATAGGAAAGTCAATCATCACGATGTGATGGATTCTTTCTGCTTTGTTCCT
Otu1591	Otu1591	Bacteria	Firmicutes	Bacilli	Bacillales	Bacillaceae	Bacillus	Bacillus_sp.	>Otu1591_2358#GCCGTATCGGAAGGTGCGGCTGGATCACCTCCTTTCTAAGGATAATGCAGTCCTTTCGGACTGATAAGAAGTTGACCGTTTCTTGTTTGTTTAGTTTTGAGGGAGCAATTCTCTCAAAGCTTTTTTAAATCGTTCTTTGAAAACT
Otu15923	Otu15923	Bacteria	Proteobacteria	Betaproteobacteria	Burkholderiales	Oxalobacteraceae	Massilia	Massilia_sp.	>Otu15923_91#GCCGTATCGGAAGGTGCGGCTGGATCACCTCCTTTCTAGAGTAGCACCCGGGCCTAGCGCCCAGTCATCAAGCGTCCACGCTTATCGGCTGTTGAAACTGTGCTTATGTAAGCCACGCGGCTTAGATAAGTGTAGTTCTCGTTCT
Otu1597	Otu1597	Bacteria	Firmicutes	Bacilli	Bacillales	Bacillaceae	Lysinibacillus	Lysinibacillus_fusiformis	>Otu1597_2006#GCCGTATCGGAAGGTGCGGCTGGATCACCTCCTTTCTAAGGATATTTTCGGAATACAAACCTAGGGTTTGTAAGATTACGTTTTGCGTTCAGTTTTGAAGGTTTATGAAAAAAATAAAACTTCTAAGAGGGCCTATAGCTCAGCT
Otu15992	Otu15992	Bacteria	Firmicutes	Bacilli	Bacillales	Paenibacillaceae	Paenibacillus	Paenibacillus_abekawaensis	>Otu15992_80#GCCGTATCGGAAGGTGCGGCTGGATCACCTCCTTTCTATGGAGAATCGTCTTATGCAATGAAGACATTCAAAACTAAAATCTAGCTAGGTCGGCTAGTTACTCACTCGTTGCTCAGTTTTGAGAGCTCAAACTCTCAAAACTTCT
Otu16	Otu16	Bacteria	Proteobacteria	Gammaproteobacteria	Enterobacterales	Enterobacteriaceae	Kosakonia	Kosakonia_cowanii	>Otu16_274092#ACCGTAGGGGAACCTGCGGTTGGATCACCTCCTTACCTTAAAGAACCTTTCCCTGCAGTGTCCACACAGATTGTCTGATGAAAAGTAAATAGCAAGGCGTCTTGCGAGTGAGACTTTGTGTCCCCTTCGTCTAGAGGCCCAGGAC
Otu16001	Otu16001	Bacteria	Firmicutes	Bacilli	Bacillales	Bacillaceae	Bacillus	Bacillus_sp.	>Otu16001_88#GCCGTATCGGAAGGTGCGGCTGGATCACCTCCTTTCTAAGGATATTTAACGGAATTTAAGCCTTTGGCTTAAAACATTAACGTTTTGTGTTCAGTTTTGAAGGTTCATAAAAATCTACTTATTGTTAAGTTAGATACTATGAAAA
Otu161	Otu161	Bacteria	Firmicutes	Bacilli	Bacillales	Paenibacillaceae	Paenibacillus	Paenibacillus_alvei	>Otu161_54316#GCCGTATCGGAAGGTGCGGCTGGATCACCTCCTTTCTAAGGATTTTGTCTCCTGCGACGGAGACACAAGGAAGCACAGCTTCCAAACCAAACGATTGCTCGTTGTCAGTTTTGAAAGAACAGTTATGTTTCTTTCACTTGTACCT
Otu1612	Otu1612	Bacteria	Firmicutes	Bacilli	Bacillales	Paenibacillaceae	Paenibacillus	Paenibacillus_abekawaensis	>Otu1612_2338#GCCGTATCGGAAGGTGCGGCTGGATCACCTCCTTTCTATGGAGAATCGTCTTCTGCGATGAAGACATTCAAATTTAAAATCTAGCCAGGTCGGCTAGTGACTCACTCGTTGCTCAGTTTTGAGAGTTCAAACTCTCAAACACATG
Otu16139	Otu16139	Bacteria	Firmicutes	Bacilli	Bacillales	Paenibacillaceae	Paenibacillus	Paenibacillus_sp.	>Otu16139_355#GCCGTAGGGGAACCTGCGGCTGGATCACCTCCTTTCTATGGAGAATCGTTTCCCGTAGCGGAAACATTCAAATATGCAGCTTAGCTGCAAACTTACTCACTCGTTGCTCAGTTTTGAGAGCTCAAACTCTCAAAACAGCTTGCTT
Otu162	Otu162	Bacteria	Proteobacteria	Gammaproteobacteria	Pseudomonadales	Pseudomonadaceae	Pseudomonas	Pseudomonas_psychrotolerans	>Otu162_35846#GCCGTAGGGGAACCTGCGGCTGGATCACCTCCTTAATCGAAGATGTCAGCTTGCTGACAAGCTCCCACACGAATTGCTTGATTCACTGATAGAAGAGCAATTGAGTTAGATAGACTCAAGGTAAGACGATTGGGTCTGTAGCTCA
Otu16250	Otu16250	Bacteria	Firmicutes	Bacilli	Bacillales	Paenibacillaceae	Paenibacillus	Paenibacillus_beijingensis	>Otu16250_101#GCCGTATCGGAAGGTGCGGCTGGATCACCTCCTTTCTATGGAGAATCGTTTCCTGCAACGGAAACATTCAAATATGATCTTCGGATCAAGGATTTTTCGTAAGAAAATATCCAACCCTTTCAACGTTCGTTGTCAGTTTTGAAAG
Otu16296	Otu16296	Bacteria	Proteobacteria	Gammaproteobacteria	Xanthomonadales	Rhodanobacteraceae	Luteibacter	Luteibacter_rhizovicinus	>Otu16296_84#GCCGTATCGGAAGGTGCGGCTGGATCACCTCCTTTCGAGAAACGACCACGTCGATCGCAAGGCTTCCACACAAGTCACCTGCACATCCACGCGCTCCATAGGGAGCGCAAGCCGTAAGCCAAGCCTTATGGGTCTGTAGCTCAGG
Otu163	Otu163	Bacteria	Firmicutes	Bacilli	Bacillales				>Otu163_31468#GCCGTATCGGAAGGTGCGGCTGGATCACCTCCTTTCTAAGGATTTTAACGGAATATAAGACCTTGGGTCTTATAAACAGAACGTTCCCTGTCTTGTTTAGTTTTGAAGGATCATTCCTTCAAAACATAGGAACACCTGCTAAATG
Otu1632	Otu1632	Bacteria	Firmicutes	Bacilli	Bacillales	Bacillaceae	Psychrobacillus	Psychrobacillus_insolitus	>Otu1632_1960#GCCGTATCGGAAGGTGCGGCTGGATCACCTCCTTTCTAAGGATATATTCGGAATACAGATCTTTATCTGTATCTTAACGTTTTGCAGTTCAGTTTTGAGTGTTCATTTTTATGATGAGCATTTAAATTGTTCTTTGAAAACTGGA
Otu16351	Otu16351	Bacteria	Firmicutes	Bacilli	Bacillales	Bacillaceae	Terribacillus	Terribacillus_aidingensis	>Otu16351_171#GCCGTATCGGAAGGTGCGGCTGGATCACCTCCTTTCTAAGGATAATTGGAACTACTACTTCGTAGTAGACATCGTGATTGGTTGTTTGTTCAGTTTTGAGAGTTCAATCTCTCAATTATAGAAAGCACACTACTTTCTTCTTATT
Otu1638	Otu1638	Bacteria	Firmicutes						>Otu1638_1941#GCCGTATCGGAAGGTGCGGCTGGATCACCTCCTTTCTATGGAGACATGAGCGTACTTAGGTACCTCGTGAATTTTACTCTGAGCTTTTGTTTGGTTTTGAAAGAACATCGTTTCTTTCAAACAAATAGATTGTACTTTCCTATGG
Otu164	Otu164	Bacteria	Firmicutes	Bacilli	Bacillales	Bacillaceae	Bacillus		>Otu164_29742#GCCGTATCGGAAGGTGCGGCTGGATCACCTCCTTTCTAAGGATATATGGAGCAGCGTATGTTTTCGTCTTGTTTAGTTTTGAAGGATCATTCCTTCAAAACATGTCTCTAGCGAGACAGGATTGTTCTTTGAAAACTAGATAACA
Otu16480	Otu16480	Bacteria	Firmicutes	Bacilli	Bacillales	Bacillaceae			>Otu16480_201#GCCGTATCGGAAGGTGCGGCTGGATCACCTCCTTTCTAAGGATATTTTCGGAATACAAACCTTGGGTTTGTAAGATTACGTTTTGCGTTCAGTTTTGAAGGTTCATTCTTCTGAATGAAATACTTCAAATATGTGCTCCTGTCAC
Otu16519	Otu16519	Bacteria	Bacteroidetes	Cytophagia	Cytophagales	Hymenobacteraceae	Hymenobacter		>Otu16519_90#GCCGTACCGGAAGGTGCGGCTGGATCACCTCCTTTCTGGAGCAGATTCGACTCGGTGATAGAGTCAACTCTCGTACCGTACGCTGGTACATTCCATTTGTCTTTCCTGCCGTTCAAGGTTATTAGAAAATAGTTTCGATGATGAG
Otu16657	Otu16657	Bacteria	Actinobacteria	Actinobacteria	Micrococcales	Cellulomonadaceae	Cellulomonas	Cellulomonas_sp.	>Otu16657_90#GCCGTACCGGAAGGTGCGGCTGGATCACCTCCTTTCTAAGGAGCTTCTGACACCTGCCCGTCGCGCTGTAGTGGCGTTCGCCGGGTGTGCAGAGACCAGGCCTCAGCCGTTCGCGCTGGGGGTGGTGCTCATGGGTGGAACATCA
Otu167	Otu167	Bacteria	Firmicutes	Bacilli	Bacillales	Bacillaceae	Bacillus	Bacillus_lehensis	>Otu167_28610#GCCGTATCGGAAGGTGCGGCTGGATCACCTCCTTTCTATGGAGTTTTTACTCTAGTCGATGTATGACCTCGGGTCATATAGCGCTTTGGATCTTTTGTTCAGTTTTGGAAGAATTCCTCTTCCAATTGAAAATGCGAAGGTAATG
Otu16709	Otu16709	Bacteria	Firmicutes	Bacilli	Bacillales				>Otu16709_88#GCCGTATCGGAAGGTGCGGCTGGATCACCTCCTTTCTAAGGAATATGGAAAACCACTTACGTGGTTCAGACGTCTTCTGTTTTGTTCAGTTTTGAAAGGTTAATCCTTTCAATTTAATAGAGGTGAATTAGAAGCGAGAAGGTCG
Otu16793	Otu16793	Bacteria	Firmicutes	Bacilli	Bacillales	Bacillaceae	Bacillus	Bacillus_sp.	>Otu16793_89#GCCGTATCGGAAGGTGCGGCTGGATCACCTCCTTTCTAAGGATATAAGCTGGACCTAGTGAGCCAGACAAAACAAGTTTGTTTGATTGTTTTCTGTTTGTTTAGTTTTGAGAGTGCAATTTCTCTCAAAGCTTTTTTTAATCGTT
Otu168	Otu168	Bacteria	Firmicutes	Bacilli	Bacillales	Bacillaceae	Bacillus		>Otu168_48036#GCCGTATCGGAAGGTGCGGCTGGATCACCTCCTTTCTAAGGATATATGGAGCAGCGTACGTTTTTCGTCTTGTTTAGTTTTGAAGGAACTTGCAAAAGATCCTACAACATCATATCTTCGATATGAAAGATGGGCCTGTAGCTCA
Otu169	Otu169	Bacteria	Firmicutes	Bacilli	Bacillales	Bacillaceae	Bacillus	Bacillus_simplex	>Otu169_44658#GCCGTATCGGAAGGTGCGGCTGGATCACCTCCTTTCTAAGGATAATTACGAGAGCGCTTTTGTTTTGTTCAGTTTTGAATGAGTAATTCATTCAAATAGGAAAGACGAACATCACGATGTGATGGATTCTTTCTGCTTGTTCCTT
Otu17	Otu17	Bacteria	Firmicutes	Bacilli	Bacillales	Bacillaceae	Bacillus	Bacillus_circulans	>Otu17_268458#GCCGTATCGGAAGGTGCGGCTGGATCACCTCCTTTCTAAGGAAAAATGGATTTATTCCATTCATAGATTGTTGACAGTTTGTTGTTCAGTTTTGAGGGAGCAATTCCTCATGATATAAAATTGTTCTTTGAAAACTAAATCATAT
Otu1700	Otu1700	Bacteria	Proteobacteria	Gammaproteobacteria	Pseudomonadales	Pseudomonadaceae	Pseudomonas	Pseudomonas_monteilii	>Otu1700_2018#GCCGTAGGGGAACCTGCGGCTGGATCACCTCCTTAATCGACGACATCAGCCAGCTGATGAGCTCCCACACGAATTGCTTGATTCTTTGTAAAAGACGATCAAGACCCTGTTATAGGTCTGTAGCTCAGTTGGTTAGAGCGCACCC
Otu171	Otu171	Bacteria	Firmicutes	Bacilli	Bacillales	Paenibacillaceae	Paenibacillus	Paenibacillus_abekawaensis	>Otu171_52789#GCCGTATCGGAAGGTGCGGCTGGATCACCTCCTTTCTATGGAGAATCGTCTTCTGTAACGAAGACATTCAAATCTAAAATCTAGCCAGGTCGGCTAGTTACTCACTCGTTGCTCAGTTTTGAGAGCTCAAACTCTCAAAACAGCT
Otu1713	Otu1713	Bacteria	Firmicutes	Bacilli	Bacillales	Bacillaceae	Bacillus	Bacillus_jeotgali	>Otu1713_1875#GCCGTATCGGAAGGTGCGGCTGGATCACCTCCTTTCTAAGGATAATGCAGTCCTTTCGGACTGATAAGAAGTTGACTGTTTCTTGTTTGTTTAGTTTTGAGGGAGCAATAATCTCTCAAAGCAAGTTTGTTCTTTGAAAACTAGA
Otu17166	Otu17166	Bacteria	Proteobacteria	Gammaproteobacteria	Enterobacterales	Erwiniaceae	Pantoea	Pantoea_vagans	>Otu17166_91#ACCGTAGGGGAACCTGCGGTTGGATCACCTCCTTACCTGAAGATACGCTCCCGCGCAGTGCCCACAACAGATTGTCTGATAGAAAAGTAACGAGCAGGACGGCTGCGAAGTCGTGACACTTTCAGTGTCCCCTTCGTCTAGCGGT
Otu17188	Otu17188	Bacteria	Firmicutes	Bacilli	Bacillales	Bacillaceae	Bacillus	Bacillus_cereus	>Otu17188_75#GCCGTATCGGAAGGTGCGGCTGGATCACCTCCTTTCTATGGAGAATTGATGAACGCTGTTCATCAATATAAGTTTCCGTGTTTCGTTTTCGTTTAGTTTTGAGAGTTCAATAAAAAAGTATTGATTCTCAAAGGAAAATATGATA
Otu172	Otu172	Bacteria	Proteobacteria	Gammaproteobacteria	Enterobacterales	Enterobacteriaceae	Kosakonia	Kosakonia_cowanii	>Otu172_29289#ACCGTAGGGGAACCTGCGGTTGGATCACCTCCTTACCTTAAAGAACCTTTCCCTGCAGTGTCCACACAGATTGTCTGATGAAAAATAACGAGCAGTGAAAATCTCTGCAGGCTTGTAGCTCAGGTGGTTAGAGCGCACCCCTGAT
Otu17223	Otu17223	Bacteria	Firmicutes	Bacilli	Bacillales	Bacillaceae	Bacillus	Bacillus_sporothermodurans	>Otu17223_81#GCCGTATCGGAAGGTGCGGCTGGATCACCTCCTTTCTAAGGATATATGGAAAACCACTTTCGTGGTTCAAACGTAGACGTTCTCGTTTTGTTCAGTTTTGAAAGGTCAAACCTTTCAATTTAATAGAGGTAAATGTTAATTTGCC
Otu17255	Otu17255	Bacteria	Actinobacteria	Actinobacteria	Micrococcales	Microbacteriaceae	Microbacterium	Microbacterium_sp.	>Otu17255_70#GCCGTACCGGAAGGTGCGGCTGGATCACCTCCTTTCTAAGGAGCTTCTGACATCACCTGTTCTGCTGTAGTGGCGTTCGGGGGTGTGCAGAGACCAGGCCTCAGCCGTTCGCGCTGGGGGTGGTGCTCATGGGTGGAACATCAAC
Otu1747	Otu1747	Bacteria	Proteobacteria	Gammaproteobacteria	Enterobacterales	Erwiniaceae	Pantoea	Pantoea_sp.	>Otu1747_3820#ACCGTAGGGGAACCTGCGGTTGGATCACCTCCTTACCTGAAGATACTGCCTTCGAAGTGCTCACACAGATTGTCTGATAGAAAAGTAAAGAAGCAAGACGGCTGCGAAGTCGTGACGCATTTTTTGTGTCCCCTTCGTCTAGCGG
Otu17535	Otu17535	Bacteria	Proteobacteria	Gammaproteobacteria	Pseudomonadales	Pseudomonadaceae	Pseudomonas		>Otu17535_4076#GCCGTAGGGGAACCTGCGGCTGGATCACCTCCTTAATCGACGACAGCAGCTGGCTCATGAGCTCCCACACGAATTGCTTGATTCATTGAAGAAGACGATAGAAGCAGCCCGAAATTGGGTCTGTAGCTCAGTTGGTTAGAGCGCA
Otu17566	Otu17566	Bacteria	Proteobacteria	Gammaproteobacteria	Enterobacterales	Yersiniaceae	Serratia	Serratia_rubidaea	>Otu17566_175#ACCGTAGGGGAACCTGCGGTTGGATCACCTCCTTACCTAAAGATACAACCCTGCAGTGTCCACACAGATTGTCTGATGAAAATAACGAGCAAGACGGCTACGAAGTCGGCATTCAGTGTCCCCTTCGTCTAGAGGCCCAGGACAC
Otu176	Otu176	Bacteria	Firmicutes	Bacilli	Bacillales	Bacillaceae	Bacillus		>Otu176_26609#GCCGTATCGGAAGGTGCGGCTGGATCACCTCCTTTCTAAGGATATATGGAGCAGCGTGCGTTTTCGTCTTGTTTAGTTTTGAAGGAACTTGCAAAAGATCCTACAACATCATATCTTCGATATGAAAGATGGGCCTGTAGCTCAG
Otu17629	Otu17629	Bacteria	Firmicutes	Bacilli	Bacillales	Paenibacillaceae	Paenibacillus	Paenibacillus_sp.	>Otu17629_67#GCCGTATCGGAAGGTGCGGCTGGATCACCTCCTTTCTATGGAGAATCGTCTTCGGTGAGAAGACATTCAAATACAGTAGGCATAGCAATATGCTTACGAAGTAACTTAGCTTTGCTAAGTTTTCAACTCACTTCGTTGTTTAGTT
Otu17648	Otu17648	Bacteria	Actinobacteria	Actinobacteria	Micrococcales	Cellulomonadaceae	Cellulomonas	Cellulomonas_fimi	>Otu17648_79#GCCGTACCGGAAGGTGCGGCTGGATCACCTCCTTTCTAAGGAGCTTCTGACACCCGCGTTCTGCTGTAGTGGCGTTCGCCGGGTGTGCAGAGACCAGGCCTCAGCCGTTCGCGCTGGGGGTGGTGCTCATGGGTGGAACATCAAC
Otu1769	Otu1769	Bacteria	Actinobacteria	Actinobacteria	Micrococcales	Microbacteriaceae	Curtobacterium	Curtobacterium_flaccumfaciens	>Otu1769_1927#GCCGTACCGGAAGGTGCGGCTGGATCACCTCCTTTCTAAGGAGCATCTGACTGTGCTGGTCGATCCCGTTTGGGGTGGCTGGTGTGGTTCAGGCGCCGTTTCGGACCGAACGTGTCCGACGGTTAGCTCATGGGTGGAACATTGA
Otu17692	Otu17692	Bacteria	Firmicutes	Bacilli	Bacillales	Paenibacillaceae	Paenibacillus	Paenibacillus_stellifer	>Otu17692_76#GCCGTATCGGAAGGTGCGGCTGGATCACCTCCTTTCTATGGAGAATCGTTTCCCGTGTGGAAACATTCAAAAAGTCTTCAGGAAGCATGCTTCCGAAGCGAGCTTTACTTCGTAAAGCTTTCTACTCACTCGTTGCTCAGTTTTG
Otu177	Otu177	Bacteria	Firmicutes	Bacilli	Bacillales	Bacillaceae	Lysinibacillus	Lysinibacillus_sphaericus	>Otu177_28223#GCCGTATCGGAAGGTGCGGCTGGATCACCTCCTTTCTAAGGATATTTTCGGAATACAAACCTTGGGTTTGTAAGATTACGTTTTGCGTTCAGTTTTGAAGGTTCATCATTAGATGAAATACTTCAAAACTTGTTCTTTGAAAACT
Otu1773	Otu1773	Bacteria	Proteobacteria	Gammaproteobacteria	Pseudomonadales	Pseudomonadaceae	Pseudomonas	Pseudomonas_fulva	>Otu1773_1978#GCCGTAGGGGAACCTGCGGCTGGATCACCTCCTTAATCGAAGATCGCAGCTTATTCATAAGCTCCCACACGAATTGCTTGATTCATTGTAGAAGACGATGCTGTAACGCGACCCTGTTATAGGTCTGTAGCTCAGTTGGTTAGAG
Otu178	Otu178	Bacteria	Firmicutes	Bacilli	Bacillales	Bacillaceae	Lysinibacillus	Lysinibacillus_sp.	>Otu178_27311#GCCGTATCGGAAGGTGCGGCTGGATCACCTCCTTTCTAAGGATTATTTCGGAATGCTTCGTTTTGAACGAAGCAATGATTACGTCTTTGCTGTTCAGTTTTGAAGGTTCATTCTTCTGAATGAAACACTTCAAAATTTGTTCTTT
Otu1782	Otu1782	Bacteria	Firmicutes	Bacilli	Bacillales	Bacillaceae	Lysinibacillus	Lysinibacillus_sphaericus	>Otu1782_1681#GCCGTATCGGAAGGTGCGGCTGGATCACCTCCTTTCTAAGGATATTTTCGGAATACAAACCTTGGGTTTGTAAGATTACGTTTTGCGTTCAGTTTTGAAGGTTTATAAACAATATTATAAAACTTCCAAGAGGGCCTATAGCTCA
Otu17913	Otu17913	Bacteria	Firmicutes	Bacilli	Bacillales	Bacillaceae	Bacillus		>Otu17913_96#GCCGTATCGGAAGGTGCGGCTGGATCACCTCCTTTCTAAGGAAACATGAAGAATCTCGGTTCTTCATTAAAGAGGCGTTTCTGATTTTGTTTAGTTTTGAGGGAACTATCTCTCAAACATTGTTCTTTGAAAACTAGATAATAGT
Otu17964	Otu17964	Bacteria	Firmicutes	Bacilli	Bacillales	Exiguobacterium	Exiguobacterium_sp.		>Otu17964_694#ACCGTAGGGGAACCTGCGGTTGGATCACCTCCTTTCTAAGGAAAACGTCCCTTACGGGACATGCCCATCGTTCAGTTTTGAGAGCTCGTCTCTCAGTCTCGATAGAGACACTCGCACCTTGAAAACTGAAGACATCAACAAGACA
Otu17994	Otu17994	Bacteria	Firmicutes	Bacilli	Bacillales	Paenibacillaceae	Paenibacillus		>Otu17994_78#GCCGTATCGGAAGGTGCGGCTGGATCACCTCCTTTCTATGGAGAATCGTCACCTGCAACGGTGACATTCAAATCGGAAGCTAAGCTTCCAAAACTCAGGTTTAGGCCTGTTACTCACTCGTTGCTCAGTTTTGAGAGTTTAAGCT
Otu18	Otu18	Bacteria	Proteobacteria	Gammaproteobacteria	Enterobacterales	Erwiniaceae	Tatumella	Tatumella_ptyseos	>Otu18_276779#ACCGTAGGGGAACCTGCGGTTGGATCACCTCCTTACCTGTAAGATACATTGCTGCGTAGTGCTCACACAGATTGTCTGATGAAAATTAAAGAGAGCAGTAAACATCTGCAGGCTTGTAGCTCAGGTGGTTAGAGCGCACCCCTGA
Otu180	Otu180	Bacteria	Firmicutes	Bacilli	Bacillales	Paenibacillaceae	Paenibacillus	Paenibacillus_stellifer	>Otu180_25979#GCCGTATCGGAAGGTGCGGCTGGATCACCTCCTTTCTATGGAGAATCGCTTCCTGCAACGGAAGCATTCAAAACATGCAGGTTTCGGCCTGTTGCTCACTCGTTGCTCAGTTTTGAGAGTTCAACTCTCAAACTCATCTGTATGA
Otu1811	Otu1811	Bacteria	Proteobacteria	Gammaproteobacteria	Xanthomonadales	Rhodanobacteraceae	Luteibacter	Luteibacter_rhizovicinus	>Otu1811_1623#GCCGTATCGGAAGGTGCGGCTGGATCACCTCCTTTCGAGAAACGACCACGTCGATCGCAAGGCTTCCACACAAGTCACCTGCACATCCACGCGTCCCAACGGGGGCGCAAGCCGTAAGCCAAGCCTTATGGGTCTGTAGCTCAGG
Otu18133	Otu18133	Bacteria	Firmicutes	Bacilli	Bacillales	Bacillaceae	Bacillus	Bacillus_oceanisediminis	>Otu18133_80#GCCGTATCGGAAGGTGCGGCTGGATCACCTCCTTTCTAAGGAATATTTACAAGAGACGTGACGCTTTCTGTTTTTGTTTAGTTTTGAGAGAACTAATCTCTCGAAAATTTCGTTCTTTGAAAACTAGATAATGATTATGAAGAAG
Otu1814	Otu1814	Bacteria	Firmicutes	Bacilli	Bacillales	Paenibacillaceae	Paenibacillus	Paenibacillus_alvei	>Otu1814_1767#GCCGTATCGGAAGGTGCGGCTGGATCACCTCCTTTCTAAGGATTTTGTCTCCTGCGACGGAGACACAAGGAAGCACAGCTTCCAAACCAAACGATTGCTCGTTGTCAGTTTTGAAAGAACATCTCTTTCAATCTGTTTGGTGGCG
Otu1817	Otu1817	Bacteria	Firmicutes	Bacilli	Bacillales	Bacillaceae	Bacillus	Bacillus_sp.	>Otu1817_2490#GCCGTATCGGAAGGTGCGGCTGGATCACCTCCTTTCTAAGGATAAAGCTGGACCTGTGAGCCAGACAATACAGTTTGTACACGATCTTTGTTTGTTTAGTTTTGAGGGAGCAATTCTCTCAAAGCTTTTTTTAATCGTTCTTTGA
Otu18187	Otu18187	Bacteria	Firmicutes	Bacilli	Bacillales	Bacillaceae	Lysinibacillus	Lysinibacillus_sphaericus	>Otu18187_72#GCCGTATCGGAAGGTGCGGCTGGATCACCTCCTTTCTAAGGATATTTTCGGAATACAAACCTTGGGTTTGTAAGATTACGTTTTGCGTTCAGTTTTGAAGGTTTATGATTCATTATAAAACTTCCAAGAGGGCCTATAGCTCAGC
Otu1819	Otu1819	Bacteria	Firmicutes	Bacilli	Bacillales	Bacillaceae	Bacillus	Bacillus_simplex	>Otu1819_2408#GCCGTATCGGAAGGTGCGGCTGGATCACCTCCTTTCTAAGGATAATTACGAGGCGCTTTTGTTTTGTTCAGTTTTGAATGAGTGATTCATTCAATTAAATAGCAATCCCGCGATAAGCTTGGGAAGCAGAAGCTTATTATTTATG
Otu183	Otu183	Bacteria	Firmicutes	Bacilli	Bacillales	Bacillaceae	Lysinibacillus	Lysinibacillus_sphaericus	>Otu183_34852#GCCGTATCGGAAGGTGCGGCTGGATCACCTCCTTTCTAAGGATATTTTCGGAATACAAACCTAGGGTTTGTAAGATTACGTTTTGCGTTCAGTTTTGAAGGTTCATTCTTAACGAATGAAATACTTCAAAACTTGTTCTTTGAAA
Otu1833	Otu1833	Bacteria	Firmicutes	Bacilli	Bacillales	Bacillaceae	Lysinibacillus	Lysinibacillus_fusiformis	>Otu1833_1673#GCCGTATCGGAAGGTGCGGCTGGATCACCTCCTTTCTAAGGATATTTTCGGAATACAAACCGAGGGTTTGTAAGATTACGTTTTGCGTTCAGTTTTGAAGGTTTATGAATAAATAATAAAACTTCTAAGAGGGCCTATAGCTCAG
Otu185	Otu185	Bacteria	Proteobacteria	Gammaproteobacteria	Enterobacterales	Enterobacteriaceae	Enterobacter		>Otu185_29151#ACCGTAGGGGAACCTGCGGTTGGATCACCTCCTTACCTTAAAGAACCTGCCTTTGCAGTGCTCACACAGATTGTCTGATGAAAAACAGCAGTAAAAAACCTCTACAGGCTTGTAGCTCAGGTGGTTAGAGCGCACCCCTGATAAG
Otu1850	Otu1850	Bacteria	Firmicutes	Bacilli	Lactobacillales	Enterococcaceae	Enterococcus		>Otu1850_2059#GCCGTATCGGAAGGTGCGGCTGGATCACCTCCTTTCTAAGGAATATTTCGGAAGACTACACATCGTTTGCCTTTGTTCAGTTTTGAGAGGTTTACTCTCAAACAAAATTTGTTCATTGAAAACTGGATATCGAAGAAATAATCAA
Otu18542	Otu18542	Bacteria	Bacteroidetes	Cytophagia	Cytophagales	Hymenobacteraceae	Hymenobacter		>Otu18542_65#GCCGTACCGGAAGGTGCGGCTGGATCACCTCCTTTCTGGAGCAGATTCGACTCGGTGATGGAGTTAACTCTCGTACCGTACGCTGGTACATTCCATTTGTCTTTCCTGCTGTTCAAGGTTATTAGAAAGTAGTTTCGGTAACGAA
Otu18584	Otu18584	Bacteria	Firmicutes	Bacilli	Bacillales	Bacillaceae	Bacillus	Bacillus_halodurans	>Otu18584_21480#GCCGTATCGGAAGGTGCGGCTGGATCACCTCCTTTCTAGGGAGTTTTACTTCTAGTCGATCACACAGTTTATCTGATGTGAATACGCTTTGGCTTTTGTTCGGTTTTGAATGAACTTATTCATTCAAACGACGACCGACATCCTG
Otu186	Otu186	Bacteria	Proteobacteria	Gammaproteobacteria	Pseudomonadales	Pseudomonadaceae	Pseudomonas	Pseudomonas_sp.	>Otu186_29653#GCCGTAGGGGAACCTGCGGCTGGATCACCTCCTTAATCGACGACTCAGCTGTACCATAAGCTCCCACACGAATTGCTTGATTCATTGAAGAAGACGAAAGAAGCAGCCCGAAATTGGGTCTGTAGCTCAGTTGGTTAGAGCGCAC
Otu1869	Otu1869	Bacteria	Firmicutes	Bacilli	Bacillales	Bacillaceae	Lysinibacillus	Lysinibacillus_sp.	>Otu1869_1748#GCCGTATCGGAAGGTGCGGCTGGATCACCTCCTTTCTAAGGATTATTTCGGAATACAAACCTTGGGTTTGTAAGATTACGTTTTGCGTTCAGTTTTGAAGGTTTATGTTTCATTATAAAACTTCTAAGAGGGCCTATAGCTCAGC
Otu187	Otu187	Bacteria	Actinobacteria	Actinobacteria	Micrococcales	Microbacteriaceae	Curtobacterium	Curtobacterium_citreum	>Otu187_28579#GCCGTACCGGAAGGTGCGGCTGGATCACCTCCTTTCTAAGGAGCATCTGGCTCGTCCTCGTGTCTGCAGTAGGCAGGTGTGGGGTGGGTCCAGGCGCCTGGTTCGGACCGAACGTGTCCGACGGGTAGCTCATGGGTGGAACATT
Otu18777	Otu18777	Bacteria	Firmicutes	Bacilli	Lactobacillales	Streptococcaceae	Streptococcus	Streptococcus_agalactiae	>Otu18777_72#GCCGTATCGGAAGGTGCGGCTGGATCACCTCCTTTCTAAGGATAATGGAAAACCACTTACGTGGTTACAAAAAGACGGTTTTCGTTCTGTTTAGTTTTGAAAGAGCAATCTTTCCAATATAGATGATGTGGGCCTATAGCTCAGC
Otu18778	Otu18778	Bacteria	Proteobacteria	Gammaproteobacteria	Enterobacterales	Erwiniaceae	Pantoea	Pantoea_vagans	>Otu18778_78#ACCGTAGGGGAACCTGCGGTTGGATCACCTCCTTACCTTCAAGATACAACCCTGCAGTGTCCACACAGATTGTCTGATGAAAATAACGAGCAGGACGGCTGCGAAGTCGTGACACTATCGTGTCCCCTTCGTCTAGCGGTTAGGA
Otu1885	Otu1885	Bacteria	Firmicutes	Bacilli	Bacillales	Bacillaceae	Bacillus	Bacillus_thermoamylovorans	>Otu1885_1847#GCCGTATCGGAAGGTGCGGCTGGATCACCTCCTTTCTAAGGATAATGGAAAACCACTTACGTGGTTACGAAAAGATGTTTACGTTCTGTTCAGTTTTGAAAGGTCAATCCTTTCAAAACTTTTTGTTCTTTGAAAACTAGATACT
Otu18872	Otu18872	Bacteria	Actinobacteria	Actinobacteria	Micrococcales	Microbacteriaceae	Microbacterium	Microbacterium_foliorum	>Otu18872_69#GCCGTACCGGAAGGTGCGGCTGGATCACCTCCTTTCTAAGGAGCATCTGACTCTTCGGAGTCCAGAACCCAGATCGGGAACGTTCGTTTCTCGCTGGGAGCTCATGGGTGGAACATTTGACATGACATCAGGATCTGATCTTGGA
Otu19	Otu19	Bacteria	Firmicutes	Bacilli	Bacillales	Bacillaceae	Bacillus		>Otu19_272094#GCCGTATCGGAAGGTGCGGCTGGATCACCTCCTTTCTAAGGATTTTAACGGAATATAAGACCTTGGGTCTTATAAACAGAACGTTCCCTGTCTTGTTTAGTTTTGAAGGATCATTCGATTCTTCGAGATGTTGTTCTTTGAAAAC
Otu190	Otu190	Bacteria	Proteobacteria	Gammaproteobacteria	Enterobacterales	Erwiniaceae	Pantoea	Pantoea_rwandensis	>Otu190_29437#ACCGTAGGGGAACCTGCGGTTGGATCACCTCCTTACCTGAAGATACCTTCCCGCGAAGTGCTCACACAGATTGTCTGATAGAAAGTAATGAGCAAGACGGCTGCGAAGTCGTGACACTATCGTGTCCCCTTCGTCTAGAGGCCTA
Otu1908	Otu1908	Bacteria	Firmicutes	Bacilli	Bacillales	unclassified_Bacillales	Exiguobacterium	Exiguobacterium_sp.	>Otu1908_1656#GCCGTATCGGAAGGTGCGGCTGGATCACCTCCTTTCTAAGGAAAATGCCCATGTGGCATTGCCCATCGTTCAGTTTTGAGGGTTCGTCCCTCGATTGTTCCTTGAAAACTGAAGATTCATCAAGACATCAAACCAATTATTTCAC
Otu1912	Otu1912	Bacteria	Proteobacteria	Gammaproteobacteria	Enterobacterales	Erwiniaceae	Erwinia	Erwinia_gerundensis	>Otu1912_1701#ACCGTAGGGGAACCTGCGGTTGGATCACCTCCTTACCTGAAGATACTTTCCCGCGAAGTGCTCACACAGATTGTCTGATAGAAAATAACGAGCAAGTAGTACAGAGTCCCCATCGTCTAGAGGCCCAGGACACTGCCCTTTCACG
Otu19148	Otu19148	Bacteria	Firmicutes	Bacilli	Bacillales	Staphylococcaceae	Staphylococcus	Staphylococcus_haemolyticus	>Otu19148_59#GCCGTATCGGAAGGTGCGGCTGGATCACCTCCTTTCTAAGGATATATTCGGAACATCTCGTAGAGATGATGGATTAACGTGACATATTGTATTCAGTTTTGAATGTTTATTTCAAACATTCAAATTAAATGATGATTGCATTAAA
Otu1920	Otu1920	Bacteria	Firmicutes	Bacilli	Bacillales	Paenibacillaceae	Paenibacillus	Paenibacillus_xylanexedens	>Otu1920_1705#GCCGTATCGGAAGGTGCGGCTGGATCACCTCCTTTCTATGGAGAATCGTTTCCCGTAGCGGAAACATTCAAATACGCAGGTTCACTGAACCTGCGACAGCAACACCGTTACTTATCCATTTGTTCAGTTTTGATGGAATTTGAGG
Otu1932	Otu1932	Bacteria	Proteobacteria	Gammaproteobacteria	Enterobacterales	Erwiniaceae	Pantoea	Pantoea_sp.	>Otu1932_1738#ACCGTAGGGGAACCTGCGGTTGGATCACCTCCTTACCTGAAGATACCTTCCCGCGTAGTGCTCACACAGATTGTCTGATGAAAAAGTAACGAGCAGAAAAACCTCTACAGGCTTGTAGCTCAGGTGGTTAGAGCGCACCCCTGAT
Otu1934	Otu1934	Bacteria	Firmicutes	Bacilli	Bacillales	Paenibacillaceae	Paenibacillus	Paenibacillus_xylanexedens	>Otu1934_1564#GCCGTATCGGAAGGTGCGGCTGGATCACCTCCTTTCTATGGAGAATCGTTTCCCGCAGCGGAAACATTCAAATACGCAGGTTCACTGAACCTGCGACAGCAACATCGTTACTTATCCATTTGTTCAGTTTTGATGGAATTTGAGG
Otu19394	Otu19394	Bacteria	Firmicutes	Bacilli	Bacillales	Bacillaceae	Bacillus	Bacillus_cereus	>Otu19394_66#GCCGTATCGGAAGGTGCGGCTGGATCACCTCCTTTCTATGGAGAATTGATGAACGCTATTCATCAATATAAGTTTCCGTGTTTCGTTTTCGTTTAGTTTTGAGAGTTCAATAAAAAAGTATTGATTCTCAAAAGGAAATATGATA
Otu194	Otu194	Bacteria	Firmicutes	Bacilli	Bacillales	Bacillaceae	Lysinibacillus	Lysinibacillus_sp.	>Otu194_41598#GCCGTATCGGAAGGTGCGGCTGGATCACCTCCTTTCTAAGGATTATTTCGGAATACAAACCTTGGGTTTGTAAGATTACGTTTTGCGTTCAGTTTTGAAGGTTCATTCTTCTGAATGAAATACTTCAAAACTTGTTCTTTGAAAA
Otu1945	Otu1945	Bacteria	Firmicutes	Bacilli	Bacillales	Bacillaceae	Bacillus		>Otu1945_1606#GCCGTATCGGAAGGTGCGGCTGGATCACCTCCTTTCTAAGGAGAATAGAGACGTGACGTATTTTGGTCAGTTTTGAGAGAACTTACTCTCTTAATTGTATATTACATACAACGAATATGGGCCTGTAGCTCAGCTGGTTAGAGCG
Otu195	Otu195	Bacteria	Proteobacteria	Gammaproteobacteria	Enterobacterales	Erwiniaceae	Pantoea	Pantoea_sp.	>Otu195_37927#ACCGTAGGGGAACCTGCGGTTGGATCACCTCCTTACCTGAAGATACCTTCCCGCGAAGTGCTCACACAGATTGTCTGATAGAAAGTAACGAGCAGAAAAACCTCTACAGGCTTGTAGCTCAGGTGGTTAGAGCGCACCCCTGATA
Otu19541	Otu19541	Bacteria	Actinobacteria	Actinobacteria	Micrococcales	Microbacteriaceae	Leifsonia		>Otu19541_57#GCCGTACCGGAAGGTGCGGCTGGATCACCTCCTTTCTAAGGAGCATCTGGCACCCGCAGGGGTGTCCAGGCGCCGGATCTAAGACGAATGTTCTTGGCCGGTAGCTCATGGGTGGAACATTGACATTGGTGCGGAGCTGAAGGGC
Otu1962	Otu1962	Bacteria	Proteobacteria	Betaproteobacteria	Burkholderiales	Burkholderiaceae	Burkholderia	Burkholderia_sp.	>Otu1962_3202#GCCGTATCGGAAGGTGCGGCTGGATCACCTCCTTTCTCGAGCTTCGCACTAAAAAGGTAGTAATACCTTGCGCATTGAAGCGCTCACGCTTATCGGCTGTTCGTTAAGACAGGCTTTGGGTCTGTAGCTCAGTCGGTTAGAGCAC
Otu1963	Otu1963	Bacteria	Firmicutes	Bacilli	Bacillales	Paenibacillaceae	Paenibacillus	Paenibacillus_stellifer	>Otu1963_1777#GCCGTATCGGAAGGTGCGGCTGGATCACCTCCTTTCTATGGAGAATCGTTTCCCGCAGCGGAAACATTCAAAAAGTCTTCAGGAAGCATGCTTCCGAAGCGAGCTTTACTTCGTAAAGCTTTTAACTCACTCGTTGCTCAGTTTT
Otu19677	Otu19677	Bacteria	Firmicutes	Bacilli	Bacillales	Bacillaceae	Bacillus	Bacillus_sp.	>Otu19677_60#GCCGTATCGGAAGGTGCGGCTGGATCACCTCCTTTCTAAGGATATTTAACGGAATTTAAGCCTTTGGCTTAAAACATTAACGTTTTGTGTTCGGTTTTGAAGGTTCATAAAAATCTACTTATTGTTAAGTTAGATACTATGAAAA
Otu198	Otu198	Bacteria	Proteobacteria	Gammaproteobacteria	Enterobacterales	Enterobacteriaceae	Cronobacter	Cronobacter_sakazakii	>Otu198_24560#ACCGTAGGGGAACCTGCGGTTGGATCACCTCCTTACCTTCAAGATACAACCCTGCAGTGTCCACACAGATTGTCTGATGAAAATTAATAAGAAGCAGGGTGTCTGCGAAAGATTTGTCCCTTTCGTCTAGAGGCCCAGGACACCG
Otu19909	Otu19909	Bacteria	Firmicutes	Bacilli	Bacillales	unclassified_Bacillales	Exiguobacterium	Exiguobacterium_sp.	>Otu19909_479#ACCGTAGGGGAACCTGCGGTTGGATCACCTCCTTTCTAAGGAAAACGTCCCTTACGGGACATGCCCATCGTTCAGTTTTGAGAGCTCGTCTCTCACGTCTCGAAAGAGACACTCGCACCTTGAAAACTGAAGACATCAACAAGAC
Otu1991	Otu1991	Bacteria	Firmicutes	Bacilli	Bacillales	Bacillaceae	Bacillus		>Otu1991_1538#GCCGTATCGGAAGGTGCGGCTGGATCACCTCCTTTCTAAGGATAATGACGAGTGCGCTTTTGTTTTGTTCAGTTTTGAATGAGTAATTCATTCAAATAGGAAAGACAGTCATCACGATGTGATGGATTCTTTCTGCTTTGTTCCT
Otu2	Otu2	Bacteria	Proteobacteria	Gammaproteobacteria	Enterobacterales	Erwiniaceae	Tatumella	Tatumella_ptyseos	>Otu2_1077420#ACCGTAGGGGAACCTGCGGTTGGATCACCTCCTTACCTGTAAGATACATTGCTGCGTAGTGCTCACACAGATTGTCTGATGAAAATGTAAAGAAGCAAGGCGTCTTGCGAAGCAGACTTATGTCCCCTTCGTCTAGAGGCCCAGG
Otu20	Otu20	Bacteria	Firmicutes	Bacilli	Bacillales	Bacillaceae	Terribacillus	Terribacillus_aidingensis	>Otu20_280542#GCCGTATCGGAAGGTGCGGCTGGATCACCTCCTTTCTAAGGATAATTGGAACTACTACTTCGTAGTAGACATCGTGATTGGTTGTTTGTTCAGTTTTGAGAGATCAATCTCTCTTGTGAACCTTGAAAACTAGATAAGAAACAAC
Otu200	Otu200	Bacteria	Proteobacteria	Gammaproteobacteria	Enterobacterales	Erwiniaceae	Pantoea	Pantoea_ananatis	>Otu200_26450#ACCGTAGGGGAACCTGCGGTTGGATCACCTCCTTACCTGAAGATACCTTCCCGCGAAGTGCTCACACAGATTGTCTGATAAAAAGTCACGAGCAGAAAAAACCTCTACAGGCTTGTAGCTCAGGTGGTTAGAGCGCACCCCTGAT
Otu20069	Otu20069	Bacteria	Firmicutes	Bacilli	Bacillales	Paenibacillaceae	Paenibacillus	Paenibacillus_sp.	>Otu20069_96#GCCGTATCGGAAGGTGCGGCTGGATCACCTCCTTTCTATGGAGAATCGCTTCCTGCGATGGAAGCATTCAAATACAAATCTAGCCGGTCGGCTAGTTACTCACTCGTTGCTCAGTTTTGAGAGAGCAAACCTCTTTCAAAACGCG
Otu201	Otu201	Bacteria	Proteobacteria	Gammaproteobacteria	Pseudomonadales	Pseudomonadaceae	Pseudomonas		>Otu201_24320#GCCGTAGGGGAACCTGCGGCTGGATCACCTCCTTAATCGACGACATCAGCCTGCTGATGAGCTCCCACACGAATTGCTTGATTCATTTGCTGATGAGAAATCAGAAATGAGCATTCCAGCGTGAATGTTGATTTCTGACTTTTGT
Otu20100	Otu20100	Bacteria	Firmicutes	Bacilli	Bacillales	Bacillaceae	Bacillus	Bacillus_mycoides	>Otu20100_61#GCCGTATCGGAAGGTGCGGCTGGATCACCTCCTTTCTAAGGAAGAATTGAAGCTTCGATGCTTCAATAAAGACGTTACTTGTTCGTTCAGTTTTGAGAGAACAATCTCTCAAAACAAACATTTGCTCCTGCGCCGCAGAAGATTC
Otu20114	Otu20114	Bacteria	Firmicutes	Bacilli	Bacillales	Paenibacillaceae	Paenibacillus	Paenibacillus_crassostreae	>Otu20114_63#GCCGTATCGGAAGGTGCGGCTGGATCACCTCCTTTCTATGGAGAATCGCTTCCTGCGATGGAAGCATTCAAATAACGGTTGACGCAAGTCGCCGTACCCGATTTGCGTAAGCAAAGCAACCAAACATCATTCCATTTGTTCAGTT
Otu20205	Otu20205	Bacteria	Proteobacteria	Betaproteobacteria	Burkholderiales	Oxalobacteraceae	Massilia	Massilia_sp.	>Otu20205_62#GCCGTATCGGAAGGTGCGGCTGGATCACCTCCTTTCTAGAGTAGCACCCGGGCCTTAGTGCCCAGTCATCAAGCGTCCACGCTTATCGGCTGTTGAAACTGTGCTTATGTAAGCCACATGGCTTAGATAAATGTAGTTCTCGTTC
Otu2027	Otu2027	Bacteria	Proteobacteria	Gammaproteobacteria	Enterobacterales	Erwiniaceae	Pantoea	Pantoea_sp.	>Otu2027_1371#ACCGTAGGGGAACCTGCGGTTGGATCACCTCCTTACCTGAAGATACCTTCCCGCGAAGTGCTCACACAGATTGTCTGATAGAAAGTAACGAGCAGTAAAACTCTCTCCAGGCTTGTAGCTCAGGTGGTTAGAGCGCACCCCTGAT
Otu2031	Otu2031	Bacteria	Proteobacteria	Gammaproteobacteria	Pseudomonadales	Pseudomonadaceae	Pseudomonas	Pseudomonas_oryzihabitans	>Otu2031_2051#GCCGTAGGGGAACCTGCGGCTGGATCACCTCCTTAATCGAAGATGTCAGCTTGCTGGCAAGCACCCACACGAATTGCTTGATTCACTGATAGAAGAGCAATTGAGTTAGTTAGACTCAAGGTAAGACGATTGGGTCTGTAGCTCA
Otu20313	Otu20313	Bacteria	Firmicutes	Bacilli	Bacillales	Bacillaceae	Bacillus	Bacillus_sporothermodurans	>Otu20313_72#GCCGTATCGGAAGGTGCGGCTGGATCACCTCCTTTCTAAGGATATATGGAAAACCACTTTCGTGGTTCAAACGTAGACGTTCTCGTTTTGTTCAGTTTTGAAAGGTCAAACCTTTCAAAATATAGAGGTAGATTAGAAATTCTTT
Otu20404	Otu20404	Bacteria	Firmicutes	Bacilli	Bacillales	Paenibacillaceae	Paenibacillus	Paenibacillus_sp.	>Otu20404_75#GCCGTATCGGAAGGTGCGGCTGGATCACCTCCTTTCTATGGAGAATCGCTTCCTGCAATGGAAGCATTCAAATACAAATCTAGCCGGTCGGCTAGTTACTCACTCGTTGCTCAGTTTTGAGAGAGCAAACCTCTTTCAAAACGCG
Otu206	Otu206	Bacteria	Proteobacteria	Gammaproteobacteria	Enterobacterales	Enterobacteriaceae	Pluralibacter	Pluralibacter_gergoviae	>Otu206_22801#ACCGTAGGGGAACCTGCGGTTGGATCACCTCCTTACCTTCAAGATACAACCCTGCAGTGTCCACACAGATTGTCTGATGAAAATAACGAGCAAGACGGCTACGAAGTCGGCATTCAGTGTCCCCTTCGTCTAGCGGTTAGGACTC
Otu207	Otu207	Bacteria	Firmicutes	Bacilli	Bacillales	Paenibacillaceae	Paenibacillus	Paenibacillus_sp.	>Otu207_40516#GCCGTATCGGAAGGTGCGGCTGGATCACCTCCTTTCTATGGAGAATCGTTTCCCGTAGCGGAAACATTCAAATCTAAAATCTAGCCAGGTCGGCTAGTTACTCACTCGTTGCTCAGTTTTGAGAGCTCAAACTCTCAAAACAGCT
Otu2089	Otu2089	Bacteria	Firmicutes	Bacilli	Bacillales	Paenibacillaceae	Paenibacillus	Paenibacillus_stellifer	>Otu2089_1406#GCCGTATCGGAAGGTGCGGCTGGATCACCTCCTTTCTATGGAGAATCGTTTCCCGTAGCGGAAACATTCAACAAGTCTTCAGGAAGTATGCTTCCGAAGCGAGCTTTACTCCGTAAAGCTTTTAACTCACTCGTTGCTCAGTTTT
Otu209	Otu209	Bacteria	Firmicutes	Bacilli	Bacillales	Exiguobacterium	Exiguobacterium_sp.		>Otu209_21693#GCCGTATCGGAAGGTGCGGCTGGATCACCTCCTTTCTAAGGAAAACGTCCCTTACGGGACATGCCCATCGTTCAGTTTTGAGAGTCTAATTCTCTCTAGTCATGGAATGGGCCTATAGCTCAGCCGGTTAGAGCGCACGCCTGAT
Otu2094	Otu2094	Bacteria	Proteobacteria	Betaproteobacteria	Burkholderiales	Oxalobacteraceae	Massilia	Massilia_sp.	>Otu2094_1471#GCCGTATCGGAAGGTGCGGCTGGATCACCTCCTTTCTAGAGTCGGCACGGATCGCAAGATCGTGCATCAAACGCTCACACTTATCGACTGTTGTTAGAGAAACAGCAACAAGCGCGGGTCTGTAGCTCAGCTGGTTAGAGCACCG
Otu21	Otu21	Bacteria	Proteobacteria	Gammaproteobacteria	Enterobacterales	Erwiniaceae	Pantoea	Pantoea_vagans	>Otu21_566324#ACCGTAGGGGAACCTGCGGTTGGATCACCTCCTTACCTGAAGATACCTTCCCGCGCAGTGTCCACACAGATTGTCTGATAAAAAGTAATGAGCAGGACGGCTGCGAAGTCGTGACACTATCGTGTCCCCTTCGTCTAGCGGTTAG
Otu21000	Otu21000	Bacteria	Firmicutes	Bacilli	Bacillales	Paenibacillaceae	Paenibacillus	Paenibacillus_popilliae	>Otu21000_57#GCCGTATCGGAAGGTGCGGCTGGATCACCTCCTTTCTAAGGATTACGTCTCCTGCGACGGAGACATACAGGAAGCATAAGCTTCCACACACGAACATCACTCGTTGTCAGTTTTGAAAGGACAATTCCTTTCACTTGTACCTTGA
Otu2105	Otu2105	Bacteria	Proteobacteria	Gammaproteobacteria	Xanthomonadales	Rhodanobacteraceae	Luteibacter	Luteibacter_rhizovicinus	>Otu2105_1413#GCCGTATCGGAAGGTGCGGCTGGATCACCTCCTTTCGAGAAACGACACGCAAGTCGTCGCAAGGCTTCCACACAAGTCACCTGCACATCCACGCATGCTTCGATGCATGCAACCGTAAGCCAAGCCTTATGGGTCTGTAGCTCAG
Otu2107	Otu2107	Bacteria	Firmicutes	Bacilli	Bacillales	Paenibacillaceae	Paenibacillus	Paenibacillus_stellifer	>Otu2107_1389#GCCGTATCGGAAGGTGCGGCTGGATCACCTCCTTTCTATGGAGAATCGTTTCCCGCAGCGGAAACATTCAACAAGTCTTCAGGAAGTATGCTTCCGAAGCGAGCTTTACTTCGTAAAGCTTTTAACTCACTCGTTGCTCAGTTTT
Otu211	Otu211	Bacteria	Actinobacteria	Actinobacteria	Micrococcales	Microbacteriaceae	Curtobacterium	Curtobacterium_sp.	>Otu211_21903#GCCGTACCGGAAGGTGCGGCTGGATCACCTCCTTTCTAAGGAGCATCTGACCGGCCCTGCTTGCAGGTGCTTGGTTCAGGCGCCGATGCAACCCGAACGTGGTTGCCGGTAGCTCGTGGGTGGAACATTGACAGTGCAGTCGGGA
Otu21125	Otu21125	Bacteria	Firmicutes	Bacilli	Bacillales	Staphylococcaceae	Staphylococcus	Staphylococcus_haemolyticus	>Otu21125_51#GCCGTATCGGAAGGTGCGGCTGGATCACCTCCTTTCTAAGGATATATTCGGAACATCTCTTAGAGATGATGGATTAACGTGACATATTGTATTCAGTTTTGAATGTTTATTTTACATTCATATATTTAATGGGCCTGTAGCTCAG
Otu21177	Otu21177	Bacteria	Proteobacteria	Betaproteobacteria	Burkholderiales	Oxalobacteraceae	Massilia	Massilia_sp.	>Otu21177_67#GCCGTATCGGAAGGTGCGGCTGGATCACCTCCTTTCTAGAGTATGGCGCAGAGCCAAACGCTCACACTTATCGACTGTCGAATGAAGAAGAAACAGTAGCACCGCGGTATTGAAGCGGGTCTGTAGCTCAGCTGGTTAGAGCACC
Otu2124	Otu2124	Bacteria	Firmicutes	Bacilli	Bacillales	Listeriaceae	Listeria	Listeria_monocytogenes	>Otu2124_1429#GCCGTATCGGAAGGTGCGGCTGGATCACCTCCTTTCTAAGGAATATGGAAAACCACTTACGTGGTTCAGACGTCTTCTGTTTTGTTCAGTTTTGAAAGGTTAATCCTTTCAATTGATATGTTTGTTCTTTGAAAACTAGATATGT
Otu213	Otu213	Bacteria	Firmicutes	Bacilli	Bacillales	Bacillaceae	Bacillus		>Otu213_21601#GCCGTATCGGAAGGTGCGGCTGGATCACCTCCTTTCTAAGGATTTTTACATGACGTACGTTTTGACACTTTGTTCAGTTTTGAGGGTTCAATCTCTCAATTATAGAAAGCATACTACTTTCTTCTTATTAGATAAGAAGAATTTT
Otu21405	Otu21405	Bacteria	Firmicutes	Bacilli	Bacillales	Bacillaceae	Bacillus	Bacillus_thuringiensis	>Otu21405_60#GCCGTATCGGAAGGTGCGGCTGGATCACCTCCTTTCTAAGGAAACATGAAGAATTTCGGTTCTTCATAAAAGAGGCGTTTCTGATTTTGTTTAGTTTTGAGAGAACTATCTCTCAAACATTGTTCTTTGAAAACTAGATAATAGT
Otu2141	Otu2141	Bacteria	Proteobacteria	Gammaproteobacteria	Pseudomonadales	Pseudomonadaceae	Pseudomonas	Pseudomonas_oryzihabitans	>Otu2141_1446#GCCGTAGGGGAACCTGCGGCTGGATCACCTCCTTAATCGAAGATGTCAGCTTGCTGGCAAGCACCCACACGAATTGCTTGATTCACTGATAGAAGAGCAATTGAGTTAGATAGACTCAAGGTAAGACGATTGGGTCTGTAGCTCA
Otu215	Otu215	Bacteria	Proteobacteria	Gammaproteobacteria	Enterobacterales	Enterobacteriaceae	Enterobacter		>Otu215_38366#ACCGTAGGGGAACCTGCGGTTGGATCACCTCCTTACCTTAAAGAACCTGCCTTTGTAGTGCTCACACAGATTGTCTGATGAAAAACAGCAGTAAAAATCTCTGCAGGCTTGTAGCTCAGGTGGTTAGAGCGCACCCCTGATAAGG
Otu21753	Otu21753	Bacteria	Firmicutes	Bacilli	Bacillales	Bacillaceae	Fictibacillus	Fictibacillus_phosphorivorans	>Otu21753_62#GCCGTATCGGAAGGTGCGGCTGGATCACCTCCTTTCTATGGAGACATGAGCACTTATGGTGCCTCATGAACTTACTCTGCGCTTTTGTTTGGTTTTGAAAGAACATCGTTTCTTTCAAAATGTTCCTTGAAAACTAGATAACGAA
Otu21901	Otu21901	Bacteria	Firmicutes	Bacilli	Bacillales	Bacillaceae	Bacillus	Bacillus_sp.	>Otu21901_60#GCCGTATCGGAAGGTGCGGCTGGATCACCTCCTTTCTAAGGATATTTAACGGAATTTAAGCCTCAGGCTTAAAACATTAACGTTTTGTGTTCAGTTTTGAAGGTTCATCGAAAGATAACTTTCAAAATTATGTTTGTTCTTTGAA
Otu21949	Otu21949	Bacteria	Firmicutes	Clostridia	Clostridiales	Ruminococcaceae	Ruminococcus	Ruminococcus_albus	>Otu21949_58#GCCGTATCGGAAGGTGCGGCTGGATCACCTCCTTTCTAAGGAAACTGAAGTTCTACGAACTTCATAAAAAGACGCTTTGTATTGTGGTCAGTTTTGAAAGTGCTTTTTGTACTTTCAATTTTGTTCCTTGAAAACTAGATAACGT
Otu2212	Otu2212	Bacteria	Firmicutes	Bacilli	Bacillales	Paenibacillaceae	Paenibacillus	Paenibacillus_alvei	>Otu2212_1388#GCCGTATCGGAAGGTGCGGCTGGATCACCTCCTTTCTAAGGATTTTGTCTCCTGCGACGGAGACACAAGGAAGCAAAGCTTCCAAACCAAACGATTGCTCGTTGTCAGTTTTGAAAGAACATCTCTTTCAATCTGTTTGGTGGCG
Otu22248	Otu22248	Bacteria	Firmicutes	Bacilli	Bacillales	Bacillaceae	Bacillus	Bacillus_sporothermodurans	>Otu22248_56#GCCGTATCGGAAGGTGCGGCTGGATCACCTCCTTTCTAAGGATATATGGAAAACCACTTTCGTGGTTCAAACGTAGACGTTCTCGTTTTGTTCAGTTTTGAAAGGTCAAACCTTTCAAAATATAGAGGTGGATTAGAAATTCTTT
Otu2228	Otu2228	Bacteria	Firmicutes	Bacilli	Bacillales	Bacillaceae	Bacillus		>Otu2228_1335#GCCGTATCGGAAGGTGCGGCTGGATCACCTCCTTTCTAAGGATAATAACGAGTGCGCTTTTGTTTTGTTCAGTTTTGAATGAGTAATTCATTCAAATAGGAAAGACAGTCATCACGATGTGATGGATTCTTTCTGCTTTGTTCCT
Otu22280	Otu22280	Bacteria	Proteobacteria	Gammaproteobacteria	Pseudomonadales	Pseudomonadaceae	Pseudomonas		>Otu22280_62#GCCGTAGGGGAACCTGCGGCTGGATCACCTCCTTAATCGACGACAGCAGCGGCTCCATGAGCTCCCACACGAATTGCTTGATTCATTGAAGAAGACGATAGAAGCAGCTTTAAGCTCCAAGCTGATAGCTCACAGCTAACAGTTA
Otu223	Otu223	Bacteria	Firmicutes	Bacilli	Bacillales	Bacillaceae	Bacillus		>Otu223_20475#GCCGTATCGGAAGGTGCGGCTGGATCACCTCCTTTCTAAGGATTTTTACATGACGTACGTTTTGACACTTTGTTCAGTTTTGAGAGTTCAATCTCTCAATTATAGAAAGTATACTACTTTCTTCTTATTAGATAAGAAGAATTTT
Otu224	Otu224	Bacteria	Proteobacteria	Betaproteobacteria	Burkholderiales	Comamonadaceae	Acidovorax	Acidovorax_konjaci	>Otu224_20971#GCCGTATCGGAAGGTGCGGCTGGATCACCTCCTTTCTGGAAACTGTCACTCAAATCAAACGCCCACACTTATCGGTTGTTGGAAGAAGTCGATGTCAATCGATGATGGGTCTGTAGCTCAGCTGGTTAGAGCACCGTCTTGATAA
Otu22406	Otu22406	Bacteria	Firmicutes	Bacilli	Bacillales	Bacillaceae	Bacillus	Bacillus_sp.	>Otu22406_53#GCCGTATCGGAAGGTGCGGCTGGATCACCTCCTTTCTAAGGATATTTAATGGAATTTAAGCTTTGGCTTAAAACATTAACGTTTTGTGTTCAGTTTTGAAGGTTCATAAAAATCTACTTATTGTTAAGTTAGATACTATGAAAAC
Otu226	Otu226	Bacteria	Firmicutes	Bacilli	Bacillales	Bacillaceae	Lysinibacillus	Lysinibacillus_sp.	>Otu226_20513#GCCGTATCGGAAGGTGCGGCTGGATCACCTCCTTTCTAAGGATTATTTCGGAATGTTTCGTTTTGAACGAAGCAATGATTACGCTTTTGCTGTTCAGTTTTGAAGGTTCATTCTTTCGAATGAAATACTTCAAATATGTGCTCCT
Otu22661	Otu22661	Bacteria	Firmicutes	Bacilli	Bacillales	Bacillaceae	Terribacillus	Terribacillus_aidingensis	>Otu22661_81#GCCGTATCGGAAGGTGCGGCTGGATCACCTCCTTTCTAAGGATAATTGGAACTACTACTTCGTAGTAGACATCGTGATTGGTTGTTTGTTCAGTTTTGAGAGATCAATCTCTCAATTATAGAAAGCACACTACTTTCTTCTTATT
Otu227	Otu227	Bacteria	Proteobacteria	Gammaproteobacteria	Enterobacterales	Enterobacteriaceae	Cronobacter	Cronobacter_dublinensis	>Otu227_20280#ACCGTAGGGGAACCTGCGGTTGGATCACCTCCTTACCTGTAAGATACATTGCTGCGTAGTGCTCACACAGATTGTCTGATGAAAAAGAACAAGCAAGGCGTTTAACGTTGGGGGTAGTGACAAATAACATTGTCGCTCGGTTTTC
Otu22703	Otu22703	Bacteria	Firmicutes	Bacilli	Bacillales	Bacillaceae	Bacillus	Bacillus_sporothermodurans	>Otu22703_65#GCCGTATCGGAAGGTGCGGCTGGATCACCTCCTTTCTAAGGATATATGGAAAACCACTTTCGTGGTTCAAACGTAGACGTTCTCGTTTTGTTCAGTTTTGAAAGGTCAAACCTTTCAAAAAAATATAGGTAAATTAGAAGTTCTT
Otu2271	Otu2271	Bacteria	Actinobacteria	Actinobacteria	Streptomycetales	Streptomycetaceae	Streptomyces	Streptomyces_gilvosporeus	>Otu2271_1365#GCCGTACCGGAAGGTGCGGCTGGATCACCTCCTTTCTAAGGAGCACTTCTTACTCGGACTTGTCCGGGTCAGAGGCCAGTACATCAGCGATCGTCTGATGCTGGTTGCTCATGGGTGGAACGTTGACTACTCGGTCTGGACCTCG
Otu22771	Otu22771	Bacteria	Firmicutes	Bacilli	Bacillales	Paenibacillaceae	Paenibacillus	Paenibacillus_lentimorbus	>Otu22771_51#GCCGTATCGGAAGGTGCGGCTGGATCACCTCCTTTCTAAGGATTACGTCTCCTGCGACGGAGACATAACAGGAAGCAAGGCTTCCAACCGCTTCGTTCATTTGTTCAGTTTTGATGGAATTCATTTTGGGGCCATAGCTCAGCTG
Otu2287	Otu2287	Bacteria	Proteobacteria	Gammaproteobacteria	Xanthomonadales	Xanthomonadaceae	Stenotrophomonas	Stenotrophomonas_rhizophila	>Otu2287_1316#GCCGTATCGGAAGGTGCGGCTGGATCACCTCCTTTTGAGCAAAGACAGCATCGTCCTGTCGGGCGTCTTCACAAAGTACCTGCATTCAGAGTTTCGAGTCGGTAACCCGGTTCGGAAAGTCCCGCATACGGGGCCTTAGCTCAGC
Otu229	Otu229	Bacteria	Firmicutes	Bacilli	Bacillales	Paenibacillaceae	Paenibacillus	Paenibacillus_stellifer	>Otu229_27244#GCCGTATCGGAAGGTGCGGCTGGATCACCTCCTTTCTATGGAGAATCGTTTCCCGTAGCGGAAACATTCAAAAAGTCTTCAGGAAGTATGCTTCCGAAGCGAGCTTTACTTCGTAAAGCTTTTAACTCACTCGTTGCTCAGTTTT
Otu23	Otu23	Bacteria	Firmicutes	Bacilli	Bacillales	Bacillaceae	Bacillus		>Otu23_361719#GCCGTATCGGAAGGTGCGGCTGGATCACCTCCTTTCTAAGGATATATGGAGCAGCGTACGTTTTTCGTCTTGTTTAGTTTTGAAGGATCATTCCTTCAAACATGTCTCTAGCGAGACAGGATTGTTCTTTGAAAACTAGATAACA
Otu23141	Otu23141	Bacteria	Firmicutes	Bacilli	Bacillales	Paenibacillaceae	Paenibacillus	Paenibacillus_sp.	>Otu23141_52#GCCGTATCGGAAGGTGCGGCTGGATCACCTCCTTTCTAAGGATATACCCGGACCCGATGAGGTTCGGATAAGGAAACGAAAGTTTCCAAAAATGTGCGGATAATTGCGCGAAAGCGCCAGACGTGAACCCCATTTGTTCAGCTTT
Otu23194	Otu23194	Bacteria	Firmicutes	Bacilli	Bacillales	Paenibacillaceae	Paenibacillus	Paenibacillus_xylanexedens	>Otu23194_58#GCCGTATCGGAAGGTGCGGCTGGATCACCTCCTTTCTATGGAGAATCGTTTCCTGCAACGGAAACATTCAAATATGTAGCTGAGCTACAAAACACTCACTCGTTGCTCAGTTTTGAGAGCTCAAACTCTCAAAACAGCTTGCTTT
Otu232	Otu232	Bacteria	Firmicutes	Bacilli	Bacillales	Paenibacillaceae	Paenibacillus	Paenibacillus_sp.	>Otu232_20116#GCCGTATCGGAAGGTGCGGCTGGATCACCTCCTTTCTATGGAGAATCGTTTCCCGCAGCGGAAACATTCAAATCTAAAATCTAGCCAGGTCGGCTAGTTACTCACTCGTTGCTCAGTTTTGAGAGCTCAAACTCTCAAACAGCTT
Otu233	Otu233	Bacteria	Firmicutes	Bacilli	Lactobacillales	Enterococcaceae	Enterococcus		>Otu233_21888#GCCGTATCGGAAGGTGCGGCTGGATCACCTCCTTTCTAAGGAAGATTTACTAAAACGTTTGACGACGTCGAAGTTTTGTTCAGTTTTGATGGTTTAATTGGTTTTTTTACGAAGCGCAAGCGGAGTAAAAGAAACATCCATCATT
Otu2334	Otu2334	Bacteria	Proteobacteria	Gammaproteobacteria	Enterobacterales	Erwiniaceae	Pantoea		>Otu2334_1584#ACCGTAGGGGAACCTGCGGTTGGATCACCTCCTTACCTGAAGATACCTTCCCGCGCAGTGCTCACACAGATTGTCTGATAAAAAAGTAATGAGCAAAGCGTCTTGCGAAGACAGACTTAAATGTCCCCTTCGTCTAGCGGTTAGG
Otu2346	Otu2346	Bacteria	Proteobacteria	Betaproteobacteria	Burkholderiales	Burkholderiaceae	Burkholderia	Burkholderia_sp.	>Otu2346_1192#GCCGTATCGGAAGGTGCGGCTGGATCACCTCCTTTCTCGAGCTTCGCACCGATACGAAAGTATCAATTGCATTAAGCGCTCACGCTTATCGGCTGTTCGTTAAGACAGGCTTTGGGTCTGTAGCTCAGTCGGTTAGAGCACCGTC
Otu2352	Otu2352	Bacteria	Firmicutes	Bacilli	Bacillales	Bacillaceae	Lysinibacillus	Lysinibacillus_sp.	>Otu2352_1183#GCCGTATCGGAAGGTGCGGCTGGATCACCTCCTTTCTAAGGATTATTTCGGAATACAAACCTTGGGTTTGTAGGATTACGTTTTGCGTTCAGTTTTGAAGGTTCATTCTTTTTCGAATGAAATACTTCAAAACTTGTTCTTTGAA
Otu23622	Otu23622	Bacteria	Actinobacteria	Actinobacteria	Micrococcales	Microbacteriaceae	Microbacterium	Microbacterium_sp.	>Otu23622_57#GCCGTACCGGAAGGTGCGGCTGGATCACCTCCTTTCTAAGGAGCTTCTGACATCACCTGTTCTGCTGTAGTGGCGTTCGGGGGTGTGCAGAGACCAGGCCTCAGCCGTTCGCGCTGGGGGTGGTGCTCGTGGGTGGAACATCAAC
Otu237	Otu237	Bacteria	Proteobacteria	Betaproteobacteria	Burkholderiales	Oxalobacteraceae	Massilia	Massilia_oculi	>Otu237_20604#GCCGTATCGGAAGGTGCGGCTGGATCACCTCCTTTCTAGAGTAGCACCGGAGCTAGTCTCCACATCAAGCGTCCACGCTTATCGACTGTTGAACAGAGAAGAACAGTTTTATCGGGGCTGTAGCTCAGCTGGTTAGAGCACCGTG
Otu239	Otu239	Bacteria	Proteobacteria	Gammaproteobacteria	Enterobacterales	Erwiniaceae	Pantoea	Pantoea_sp.	>Otu239_17633#ACCGTAGGGGAACCTGCGGTTGGATCACCTCCTTACCTGAAGATACCTTCCCGCGAAGTGCTCACACAGATTGTCTGATAGAAAGTAACGAGCAAAGCGTCTTACGAATGAGACTTAGTGTCCCCTTCGTCTAGAGGCCTAGGAC
Otu24	Otu24	Bacteria	Proteobacteria	Gammaproteobacteria	Enterobacterales	Erwiniaceae	Pantoea	Pantoea_vagans	>Otu24_253235#ACCGTAGGGGAACCTGCGGTTGGATCACCTCCTTACCTGAAGATACCTTCCGGCGCAGTGTCCACACAGATTGTCTGATAAAAAAGTAATGAGCAGGACGGCTGCGAAGTCGTGACACTATCGTGTCCCCTTCGTCTAGCGGTTA
Otu243	Otu243	Bacteria	Proteobacteria	Betaproteobacteria	Burkholderiales	Oxalobacteraceae	Massilia	Massilia_oculi	>Otu243_17992#GCCGTATCGGAAGGTGCGGCTGGATCACCTCCTTTCTAGAGTAGCACCGGGATCTAACGATCCATCATCAAGCGTCCACGCTTATCGACTGTTGAACAGAGAAGAACAGTTTTATCGGGGCTGTAGCTCAGCTGGTTAGAGCACC
Otu2458	Otu2458	Bacteria	Firmicutes	Bacilli	Bacillales	Paenibacillaceae	Paenibacillus	Paenibacillus_ihbetae	>Otu2458_1502#GCCGTATCGGAAGGTGCGGCTGGATCACCTCCTTTCTATGGAGAATCGCTTCCTGCAACGGAAGCATTCAAATACTAAATCTAGCCGGTCGGCTAGTTACTCACTCGTTGGTCAGTTTTGAGAGTTCAAACTCTCAATTTGATCC
Otu24580	Otu24580	Bacteria	Firmicutes	Bacilli	Bacillales	Bacillaceae	Bacillus	Bacillus_sp.	>Otu24580_128#GCCGTATCGGAAGGTGCGGCTGGATCACCTCCTTTCTAAGGATATAAGCTGGACGAATGAGCCAGACAAAACAGTTTGTTTGAATGTTTTCCGTTTGTTTAGTTTTGAGAGTGCAATTTCTCTCAGAACTTCGTTCTTTGAAAAC
Otu246	Otu246	Bacteria	Firmicutes	Bacilli	Bacillales	Bacillaceae	Bacillus		>Otu246_21507#GCCGTATCGGAAGGTGCGGCTGGATCACCTCCTTTCTAAGGAGAATAGAGACGTGACGTATTTTGGTCAGTTTTGAGAGGTCAACTCTCGAAACATTGTTCATTGAAAACTAGATAACAAGTAAAGCAAGGTTAAACCATATAAC
Otu2460	Otu2460	Bacteria	Proteobacteria	Gammaproteobacteria	Enterobacterales	Erwiniaceae	Pantoea	Pantoea_vagans	>Otu2460_1201#ACCGTAGGGGAACCTGCGGTTGGATCACCTCCTTACCTGAAGATACCTTCCCGCGCAGTGCTCACACAGATTGTCTGATAGAAAATAACGAGCAAAGTGTCTTTCGAAGACAGACTTAATTGTCCCCTTCGTCTAGCGGTTAGGA
Otu2462	Otu2462	Bacteria	Firmicutes	Bacilli	Bacillales	Paenibacillaceae	Paenibacillus	Paenibacillus_crassostreae	>Otu2462_1272#GCCGTATCGGAAGGTGCGGCTGGATCACCTCCTTTCTATGGAGAATCGCTTCCTGCGATGGAAGCATTCAAATAACGGTCGACGTAAGTCGCCGTACCCGCTTTGCGCAAGCAAAGCAACTACTCACTCGTTGGTCAGTTTTGAG
Otu2473	Otu2473	Bacteria							>Otu2473_1247#GCCGTATCGGAAGGTGCGGCTGGATCACCTCCTTTCTATGGAGACATCATGAACCGTTGGTTCATGCATGAAAAGATGTTTCTTCATTGTTTTGTTTAGTTTTGAAGGATTATCCTTCTATAAATTGTAGATATGGGCCTATAGC
Otu2474	Otu2474	Bacteria	Firmicutes	Bacilli	Bacillales	Bacillaceae	Fictibacillus	Fictibacillus_phosphorivorans	>Otu2474_1454#GCCGTATCGGAAGGTGCGGCTGGATCACCTCCTTTCTATGGAGATTATGAAACACCTTCGTGTGTTTCGTAAGTACGCCTATTCTTCTTTTGTTCAGTTTTGAGAGAACTAACTCTCAAAACATGTTCTTTGAAAACTAGATATC
Otu248	Otu248	Bacteria	Firmicutes	Bacilli	Bacillales	Staphylococcaceae	Staphylococcus	Staphylococcus_warneri	>Otu248_38515#GCCGTATCGGAAGGTGCGGCTGGATCACCTCCTTTCTAAGGATATATTCGGAACATCTTCGTAGAAGATGAGGAATAACATTGACATATTGTATTCAGTTTTGAATGTTTATATAACATTCAACATATCTTCTTTTTCAAAGAAA
Otu2493	Otu2493	Bacteria	Firmicutes	Bacilli	Bacillales	Listeriaceae	Listeria	Listeria_monocytogenes	>Otu2493_1099#GCCGTATCGGAAGGTGCGGCTGGATCACCTCCTTTCTAAGGAATATGGAAAACCACTTACGTGGTTCAGACGTCTTCTGTTTTGTTCAGTTTTGAAAGGTTAATCCTTTCAATTGATATGTTTGTTCTTTGAAAACTAGATAATA
Otu2496	Otu2496	Bacteria	Firmicutes	Bacilli	Bacillales	Paenibacillaceae	Paenibacillus	Paenibacillus_stellifer	>Otu2496_1126#GCCGTATCGGAAGGTGCGGCTGGATCACCTCCTTTCTAAGGATTACAAGCTTTCTGCAGGAAAGCTCACTTCGGAAGCATTCTCTTTGGCGAATGCGACGGAGACAACAGGAAGCATAGCTTCCAAACTAAACGATTGCTCGTTG
Otu2499	Otu2499	Bacteria	Firmicutes	Bacilli	Bacillales	Bacillaceae	Bacillus	Bacillus_cereus	>Otu2499_1116#GCCGTATCGGAAGGTGCGGCTGGATCACCTCCTTTCTATGGAGAATTGATAAGCACTGCTTATCAATATAAGTTTCCGTGTTTCGTTTTCGTTTAGTTTTGAGAGTTCAATTTAGTATTGACTCTTAAATGAGGATATGATATAA
Otu25	Otu25	Bacteria	Firmicutes	Bacilli	Bacillales	Bacillaceae	Bacillus	Bacillus_halodurans	>Otu25_218697#GCCGTATCGGAAGGTGCGGCTGGATCACCTCCTTTCTAGGGAGTTTTACTTCTAGTCGATCACACAGTTTATCTGATGTGAATACGCTTTGGCTTTTGTTCGGTTTTGAATGAACTTATTCATTCAAACATGGTTCTTTGAAAAC
Otu2505	Otu2505	Bacteria	Firmicutes	Bacilli	Bacillales	Paenibacillaceae	Paenibacillus	Paenibacillus_xylanexedens	>Otu2505_1208#GCCGTATCGGAAGGTGCGGCTGGATCACCTCCTTTCTATGGAGAATCGTTTCCCGTAGCGGAAACATTCAAATAAGCAGGTTCACCGAACCTGCGACAGCGATTCATTTCGGTCCATCACTTCTTGTGTGGATGAAATGAAGAGC
Otu2517	Otu2517	Bacteria	Firmicutes	Bacilli	Bacillales	Paenibacillaceae	Brevibacillus		>Otu2517_2206#TCCGTACCGGAAGGTGCGGATGGATCACCTCCTTTCTATGGAGATATGACCGTAACGCAACATTCGCTGTTCAGTTTTGAAGGAGTATTTCCTTCATATAGTCTGGTGATGATGGCGGAGGGGACACACCCGTTCCCATGCCGAA
Otu25181	Otu25181	Bacteria	Proteobacteria	Gammaproteobacteria	Pseudomonadales	Pseudomonadaceae	Pseudomonas	Pseudomonas_psychrotolerans	>Otu25181_260#GCCGTACCGGAAGGTGCGGCTGGATCACCTCCTTAATCGAAGATGTCAGCTTGCTGACAAGCTCCCACACGAATTGCTTGATTCACTGATAGAAGAGCAATTGAGTTAGAAAGACTCAAGGTAAGACGATTGGGTCTGTAGCTCA
Otu252	Otu252	Bacteria	Firmicutes	Bacilli	Bacillales	Bacillaceae	Bacillus	Bacillus_megaterium	>Otu252_21095#GCCGTATCGGAAGGTGCGGCTGGATCACCTCCTTTCTAAGGATTTTTATAAGACGTACGTTTTGACACTTTGTTCAGTTTTGAGAGTTCAATCTCTCAATTATAGAAAGCACACTACTTTCTTCTTATTAGATAAGAAGAATTTT
Otu253	Otu253	Bacteria	Proteobacteria	Gammaproteobacteria	Enterobacterales	Erwiniaceae	Pantoea	Pantoea_sp.	>Otu253_16493#ACCGTAGGGGAACCTGCGGTTGGATCACCTCCTTACCTGAAGATACCTTCCCGCGAAGTGCTCACACAGATTGTCTGATAGAAAGTAATGAGCAAGACGGCTGCGAAGTTGCGACACGATGTGTCCCCTTCGTCTAGCGGTTAGG
Otu25378	Otu25378	Bacteria	Firmicutes	Bacilli	Bacillales	Bacillaceae	Bacillus	Bacillus_oceanisediminis	>Otu25378_59#GCCGTATCGGAAGGTGCGGCTGGATCACCTCCTTTCTAAGGATATTTACATGAAACGTGACGTGTTTTGTTCGTTCAGTTTTGAGAGTTCAATCTCTCAATGAAAGAGTCGTTCTTTGAAAACTAGATAATGTTAATGAAGAAGC
Otu25420	Otu25420	Bacteria	Firmicutes	Bacilli	Bacillales	Bacillaceae	Bacillus		>Otu25420_1250#GCCGTATCGGAAGGTGCGGCTGGATCACCTCCTTTCTATGGAGAATTGATGAACGCTGTTCATCAATAAAGTTTCCGTGTTTCGTTTTTGTTCAGTTTTGAGAGAACTATCTCTCATATATAAATGTATGTTCTTTGAAAACTAG
Otu255	Otu255	Bacteria	Firmicutes	Bacilli	Bacillales	Bacillaceae	Lysinibacillus	Lysinibacillus_fusiformis	>Otu255_23824#GCCGTATCGGAAGGTGCGGCTGGATCACCTCCTTTCTAAGGATATTTTCGGAATACAAACCTTGGGTTTGTAAGATTACGTTTTGCGTTCAGTTTTGAAGGTTCATTCTTCTGAATGAACTACTTCAAAACTTGTTCTTTGAAAA
Otu257	Otu257	Bacteria	Firmicutes	Bacilli	Bacillales	Bacillaceae	Bacillus	Bacillus_oceanisediminis	>Otu257_25109#GCCGTATCGGAAGGTGCGGCTGGATCACCTCCTTTCTAAGGAATATTTACAAGAAACGTGACGTTCTTTGTTCGTTCAGTTTTGAGAGTTCAATCTCTCAATGAATGATTCGTTCTTTGAAAACTAGATAATGATTATGAAGAAG
Otu258	Otu258	Bacteria	Proteobacteria	Gammaproteobacteria	Enterobacterales	Erwiniaceae	Pantoea	Pantoea_vagans	>Otu258_20540#ACCGTAGGGGAACCTGCGGTTGGATCACCTCCTTACCTGAAGATACCTTCCCGCGAAGTGCTCACACAGATTGTCTGATAGAAAAGTAATGAGCAAGACGGCTGCGAAGTCGTGACATGTATGTGTCCCCTTCGTCTAGCGGTTA
Otu26	Otu26	Bacteria	Firmicutes	Bacilli	Bacillales	Paenibacillaceae	Paenibacillus	Paenibacillus_alvei	>Otu26_278515#GCCGTATCGGAAGGTGCGGCTGGATCACCTCCTTTCTAAGGATTTTGTCTCCTGCGACGGAGACACAAGGAAGCAAAGCTTCCAAACCAAACGATTGCTCGTTGTCAGTTTTGAAAGAACAGTTATGTTTCTTTCACTTGTACCT
Otu2611	Otu2611	Bacteria	Firmicutes	Bacilli	Bacillales	Staphylococcaceae	Staphylococcus	Staphylococcus_epidermidis	>Otu2611_1177#GCCGTATCGGAAGGTGCGGCTGGATCACCTCCTTTCTAAGGATATATTCGGAACATCTTCTACGAAGATGAGGGATAACGTGACATATTGTATTCAGTTTTGAATGTTTATTTGCATTCAAATTATATAATGGGCCTATAGCTCA
Otu2645	Otu2645	Bacteria	Actinobacteria	Actinobacteria	Micrococcales	Microbacteriaceae	Microbacterium	Microbacterium_sp.	>Otu2645_1137#GCCGTACCGGAAGGTGCGGCTGGATCACCTCCTTTCTAAGGAGCACTGCACTCTTCGGAGTGACAGAGCCGGTTTCGAGACGAATGTTCTCGACCGGAGCTCATGGGTGGAACATTTGACGAGGCATCAGAGCTTGAGGGTTCTT
Otu2657	Otu2657	Bacteria	Firmicutes	Bacilli	Bacillales	Bacillaceae	Bacillus	Bacillus_sp.	>Otu2657_1079#GCCGTATCGGAAGGTGCGGCTGGATCACCTCCTTTCTAAGGATAAAGCTGGACTTGTGAGCCAGACAAAACAGTTTGTACACGATCTTTGTTTGTTTAGTTTTGAGGGAGCAATTCTCTCAAAGCTTTTTTTAATCGTTCTTTGA
Otu266	Otu266	Bacteria	Actinobacteria	Actinobacteria	Micrococcales	Microbacteriaceae	Curtobacterium	Curtobacterium_flaccumfaciens	>Otu266_22501#GCCGTACCGGAAGGTGCGGCTGGATCACCTCCTTTCTAAGGAGCATCTGACCACTGTGTTGATGCAACGCAGGCTGGTTCAGGCGCCGATTCGGACCGAACGTGTCCGACGGTTAGCTCATGGGTGGAACATTGACAGTGCAGTC
Otu271	Otu271	Bacteria	Proteobacteria	Gammaproteobacteria	Enterobacterales	Enterobacteriaceae	Enterobacter	Enterobacter_cloacae	>Otu271_16975#ACCGTAGGGGAACCTGCGGTTGGATCACCTCCTTACCTTAAAGAACCTGCCTTTGTAGTGCTCACACAGATTGTTTGATAAATCAATAATTTCAAAATGTACTGTTAAGTGCATTGTGAAATTTTGCTCTTTAAAAATCTGGATC
Otu27183	Otu27183	Bacteria	Proteobacteria	Gammaproteobacteria	Enterobacterales				>Otu27183_111#ACCGTAGGGGAACCTGCGGTTGGATCACCTCCTTACCTGAAGATACTGCCTTCGAAGTGCTCACACAGATTGTCTGATAGAAAAGTAAAGAAGCAAGGCGTCTTGCGAAGCAGACTTATGTCCCCTTCGTCTAGAGGCCCAGGAC
Otu272	Otu272	Bacteria	Firmicutes	Bacilli	Bacillales	Paenibacillaceae	Paenibacillus	Paenibacillus_sp.	>Otu272_31944#GCCGTATCGGAAGGTGCGGCTGGATCACCTCCTTTCTATGGAGAATCGTTTCCCGTAGCGGAAACATTCAAATATGCAGCTTAGCTGCAAAACTTACTCACTCGTTGCTCAGTTTTGAGAGCTCAAACTCTCAAACAGCTTGCTT
Otu2720	Otu2720	Bacteria	Proteobacteria	Gammaproteobacteria	Enterobacterales	Erwiniaceae	Pantoea	Pantoea_sp.	>Otu2720_1073#ACCGTAGGGGAACCTGCGGTTGGATCACCTCCTTACCTGAAGATACTGCCTTTCGAAGTGCTCACACAGATTGTCTGATAGAAACGTAAAGAAGCAAGACGGCTGCGAAGTCGTGACGCGTTTTCGTGTCCCCTTCGTCTAGCGG
Otu2744	Otu2744	Bacteria	Firmicutes	Bacilli	Bacillales	Bacillaceae	Terribacillus	Terribacillus_aidingensis	>Otu2744_1037#GCCGTATCGGAAGGTGCGGCTGGATCACCTCCTTTCTAAGGATAATTGGAACTACTACTTCGTAGTAGATATCGTGATTGGTTGTTTGTTCAGTTTTGAAGGATCAAGCTGTAAATAGCATATCCTTTAGATGGGCCTATAGCTC
Otu2748	Otu2748	Bacteria	Firmicutes	Bacilli	Bacillales	Paenibacillaceae	Paenibacillus	Paenibacillus_ihbetae	>Otu2748_1467#GCCGTATCGGAAGGTGCGGCTGGATCACCTCCTTTCTATGGAGAATCGCTTCCTGCGATGGAAGCATTCAAATACAAATCTAGCCGGTCGGCTAGTTACTCACTCGTTGGTCAGTTTTGAGAGTTCAAACTCTCAATTTGATCCT
Otu2773	Otu2773	Bacteria	Proteobacteria	Betaproteobacteria	Burkholderiales	Burkholderiaceae	Burkholderia	Burkholderia_sp.	>Otu2773_1030#GCCGTATCGGAAGGTGCGGCTGGATCACCTCCTTTCTCGAGCTTCGCACTAAAAAGGTAGTAATACCTTGAGGTAGCAATACCTGCGCGTTTAAGCGCTCACGCTTATCGGCTGTTCGTTAAGACAGGCTTTGGGTCTGTAGCTC
Otu2775	Otu2775	Bacteria	Firmicutes	Bacilli	Bacillales	Bacillaceae	Bacillus	Bacillus_thuringiensis	>Otu2775_1310#GCCGTATCGGAAGGTGCGGCTGGATCACCTCCTTTCTATGGAGAATTGATGAGCGCTGCTTATCAATATAAGTTTCCGTGTTTCGTTTTCGTTTAGTTTTGAGAGTTCAATAAAAAGTATTGACTCTTAAATGAGGATATGATAT
Otu2776	Otu2776	Bacteria	Firmicutes	Bacilli	Bacillales	Bacillaceae	Bacillus	Bacillus_sp.	>Otu2776_988#GCCGTATCGGAAGGTGCGGCTGGATCACCTCCTTTCTAAGGATAAAGCTGGACCTGTGAGCCAGACAAAACAGTTTGTGCATTGATCTTTGTTTGTTTAGTTTTGAGAGTACAATTCTCTCAAACCATTCGTTCTTTGAAAACTA
Otu28	Otu28	Bacteria	Proteobacteria	Gammaproteobacteria	Enterobacterales	Erwiniaceae	Pantoea	Pantoea_vagans	>Otu28_196108#ACCGTAGGGGAACCTGCGGTTGGATCACCTCCTTACCTGAAGATACCTTCCCGCGCAGTGCTCACACAGATTGTCTGATAGAAAATAACGAGCAAAGTGTCTTTCGAAGACAGACTTAATTGTCCCCTTCGTCTAGAGGCCCAGG
Otu2808	Otu2808	Bacteria	Proteobacteria	Gammaproteobacteria	Enterobacterales	Erwiniaceae	Pantoea	Pantoea_ananatis	>Otu2808_896#ACCGTAGGGGAACCTGCGGTTGGATCACCTCCTTACCTGAAGATACTTTCCCGCGAAGTGCTCACACAGATTGTCTGATAGAAAAGTAATGAGCAAGGCGTTAACGCGTTGGGGGTAAAGTGACAAGTGAAGTTGTCGCGCGATT
Otu28169	Otu28169	Bacteria	Proteobacteria	Gammaproteobacteria	Enterobacterales	Erwiniaceae	Tatumella	Tatumella_ptyseos	>Otu28169_1026#ACCGTAGGGGAACCTGCGGTTGGATCACCTCCTTACCTGAAGATACCTTCCCGCGTAGTGTCCACACAGATTGTCTGATGAAAATGTAAAGAAGCAAGGCGTCTTGCGAAGCAGACTACTGTCCCCTTCGTCTAGAGGCCCAGGA
Otu2828	Otu2828	Bacteria	Firmicutes	Bacilli	Bacillales	Bacillaceae	Psychrobacillus	Psychrobacillus_insolitus	>Otu2828_1126#GCCGTATCGGAAGGTGCGGCTGGATCACCTCCTTTCTAAGGATAATATCGGAATACGAATCTTTATTCGTATCTTAACGTTTTGCAGTTCAGTTTTGAATGTTCATATTATATATGGAAATTCAAAGAGGGCCTATAGCTCAGCT
Otu283	Otu283	Bacteria	Firmicutes	Bacilli	Bacillales	Bacillaceae	Psychrobacillus	Psychrobacillus_insolitus	>Otu283_16466#GCCGTATCGGAAGGTGCGGCTGGATCACCTCCTTTCTAAGGACAATATCGGAATACGAATCTTTATTCGTATCTTAACGTTTTGCAGTTCAGTTTTGAATGTTCATTTTTATATGAAGATTCAATTCTTGCTCCTGCGATTACTC
Otu285	Otu285	Bacteria	Firmicutes	Bacilli	Bacillales	Bacillaceae	Bacillus		>Otu285_16731#GCCGTATCGGAAGGTGCGGCTGGATCACCTCCTTTCTAAGGATTTTTACATGACGTACGTTTTGACACTTTGTTCAGTTTTGAGAGTTTAATCTCTCATTAATAATTGCGCCTGCGATTACTCGGCGCAAAACTGCACGTAGATA
Otu288	Otu288	Bacteria	Proteobacteria	Betaproteobacteria	Burkholderiales	Burkholderiaceae	Burkholderia	Burkholderia_sp.	>Otu288_15672#GCCGTATCGGAAGGTGCGGCTGGATCACCTCCTTTCTCGAGCTTCGCACTACAAGGTAGCAATACCTGAGCATTTAAGCGCTCACGCTTATCGGCTGTTCGTTAAGACAGGCTTTGGGTCTGTAGCTCAGTCGGTTAGAGCACCG
Otu289	Otu289	Bacteria	Proteobacteria	Betaproteobacteria	Burkholderiales	Alcaligenaceae	Achromobacter	Achromobacter_sp.	>Otu289_20249#GCCGTATCGGAAGGTGCGGCTGGATCACCTCCTTTCAGAGCTTACGTGCTCGTGTTAAGCGTCCACTCTTATCGGTTGTTTGTTGTAGCTGGCGTCATTGGTTTGGCGCAGCGTAGAAACTAACTGATAGCGCTGCTTGCAGCGC
Otu29	Otu29	Bacteria	Firmicutes	Bacilli	Bacillales	unclassified_Bacillales	Exiguobacterium	Exiguobacterium_sp.	>Otu29_246311#GCCGTATCGGAAGGTGCGGCTGGATCACCTCCTTTCTAAGGAAAACGTCCCTTACGGGACATGCCCATCGTTCAGTTTTGAGAGCTCGTCTCTCACGTCTCGCAAGAGACACTCGCACCTTGAAAACTGAAGACATCAACAAGAC
Otu290	Otu290	Bacteria	Proteobacteria	Gammaproteobacteria	Enterobacterales	Enterobacteriaceae	Cronobacter	Cronobacter_dublinensis	>Otu290_15942#ACCGTAGGGGAACCTGCGGTTGGATCACCTCCTTACCTGTAAGATACATTGCTGCGTAGTGCTCACACAGATTGTCTGATGAAATATATGAGCAAGGCGTTTACACGTTGGGGGTGGTGACAAATAACATTGTCGCTCGGTTTTC
Otu2901	Otu2901	Bacteria	Firmicutes	Bacilli	Bacillales	Paenibacillaceae	Paenibacillus	Paenibacillus_sp.	>Otu2901_1111#GCCGTATCGGAAGGTGCGGCTGGATCACCTCCTTTCTATGGAGAATCGTTTCCCGCAGCGGAAACATTCAAATATGACTTCGTAAGAAGTCAACCAACTCACTCGTTGGTCAGTTTTGAGAGTTCAACTCTCATTTGATCCTTGA
Otu2924	Otu2924	Bacteria	Firmicutes	Bacilli	Bacillales	Staphylococcaceae	Staphylococcus	Staphylococcus_epidermidis	>Otu2924_954#GCCGTATCGGAAGGTGCGGCTGGATCACCTCCTTTCTAAGGATATATTCGGAACATCTTCTACGAAGATGAGGAATAACGTGACATATTGTATTCAGTTTTGAATGTTTATTAGCATTCAAGTTTAATGGGCCTATAGCTCAGCT
Otu2931	Otu2931	Bacteria	Firmicutes	Bacilli	Bacillales	Bacillaceae	Psychrobacillus	Psychrobacillus_insolitus	>Otu2931_994#GCCGTATCGGAAGGTGCGGCTGGATCACCTCCTTTCTAAGGATAATATCGGAATACGAATTTTTATTCGTATCTTAACGTTTTGCAGTTCAGTTTTGAATGTTCATATTAATATATGGAAATTCAAAGAGGGCCTATAGCTCAGC
Otu295	Otu295	Bacteria	Firmicutes	Bacilli	Bacillales	Planococcaceae	Rummeliibacillus	Rummeliibacillus_stabekisii	>Otu295_14716#GCCGTATCGGAAGGTGCGGCTGGATCACCTCCTTTCTAAGGAATTTAACGGAATACAGACTTCGTCTGTACGATTAACATCTTGCTGTTCAGTTTTGAGGGTTCATACTCTCAATACTTTGTTCTTTGAAAACTGGATAAAACGA
Otu297	Otu297	Bacteria	Firmicutes	Bacilli	Bacillales	Paenibacillaceae	Paenibacillus	Paenibacillus_alvei	>Otu297_26988#GCCGTATCGGAAGGTGCGGCTGGATCACCTCCTTTCTAAGGAATTTGTCTCCTGAGACGGAGACACAAGGAAGCAAAGCTTCCAAACCAAACGATTGCTCGTTGTCAGTTTTGAAAGAACAGTTATGTTTCTTTCACTTGTACCT
Otu2998	Otu2998	Bacteria	Firmicutes	Bacilli	Bacillales	Bacillaceae	Bacillus	Bacillus_jeotgali	>Otu2998_989#GCCGTATCGGAAGGTGCGGCTGGATCACCTCCTTTCTAAGGATAATGCAGTCCTCTCGGACTGATAAGAAGTTGACCGTTTCTTGTTTGTTTAGTTTTGAGGGAGCAATAATCTCTCAAAGCAAGTTTGTTCTTTGAAAACTAGA
Otu2999	Otu2999	Bacteria	Firmicutes	Bacilli	Bacillales	Bacillaceae	Bacillus	Bacillus_thermoamylovorans	>Otu2999_925#GCCGTATCGGAAGGTGCGGCTGGATCACCTCCTTTCTAAGGATAATGGAAAACCACTTTCGTGGTTACGAAAAGATGTTTACGTTCTGTTCAGTTTTGAAAGGTCAATCCTTTCAAAACTTTTTTGTTCTTTGAAAACTAGATAC
Otu30	Otu30	Bacteria	Proteobacteria	Gammaproteobacteria	Enterobacterales	Erwiniaceae	Pantoea		>Otu30_196040#ACCGTAGGGGAACCTGCGGTTGGATCACCTCCTTACCTGAAGATACCTTCCCGCGCAGTGTCCACACAGATTGTCTGATAAAAAGTAACGAGCAGAAAAAACCTCTACAGGCTTGTAGCTCAGGTGGTTAGAGCGCACCCCTGAT
Otu300	Otu300	Bacteria	Actinobacteria	Actinobacteria	Micrococcales	Microbacteriaceae	Curtobacterium	Curtobacterium_luteum	>Otu300_17316#GCCGTACCGGAAGGTGCGGCTGGATCACCTCCTTTCTAAGGAGCATCTGGTCTCGTGCAGTCCTCGTGGCTCGCAGGGATCCAGGCGCCGATGCAACCCGAATGTGGTTGCCGGTAGCTCATGGGTGGAACATTGACAGTGCAGT
Otu3007	Otu3007	Bacteria	Firmicutes	Bacilli	Bacillales	Paenibacillaceae	Paenibacillus	Paenibacillus_popilliae	>Otu3007_1081#GCCGTATCGGAAGGTGCGGCTGGATCACCTCCTTTCTAAGGATTACGTCTCCTGCGACGGAGACATAACAGGAAGCATAAGCTTCCACACACAAACATCACTCGTTTTCAGTTTTGAAAGGATAATCCCTTTCACTTGTACCTTG
Otu3016	Otu3016	Bacteria	Firmicutes	Bacilli	Bacillales	Bacillaceae	Fictibacillus	Fictibacillus_phosphorivorans	>Otu3016_1032#GCCGTATCGGAAGGTGCGGCTGGATCACCTCCTTTCTAAGGAAACATGAAGAATTTCGGTTCTTCATCAAGAGGCGTTTCTGATTTTGTTTAGTTTTGAGGGAACTATCTCTCAAACATTGTTCTTTGAAAACTAGATAATAGTA
Otu3065	Otu3065	Bacteria	Firmicutes	Bacilli	Bacillales	Bacillaceae	Terribacillus	Terribacillus_aidingensis	>Otu3065_895#GCCGTATCGGAAGGTGCGGCTGGATCACCTCCTTTCTAAGGATAATTGGAACTACTACTTCGTAGTAGACATCGTAATTGGTTGTTTGTTCAGTTTTGAAGGATCAAGCTGTAAATAGCATATCCTTTAGATGGGCCTATAGCTC
Otu3069	Otu3069	Bacteria	Firmicutes	Bacilli	Bacillales	Bacillaceae	Psychrobacillus	Psychrobacillus_insolitus	>Otu3069_905#GCCGTATCGGAAGGTGCGGCTGGATCACCTCCTTTCTAAGGATATATTCGGAATACAGATCTTTATCTGTATCTTAACGTTTTGCAGTTCAGTTTTGAGTGTTCATTTTTATGATGAGCATTTATACTTGCTCCTGCGATTACTC
Otu3088	Otu3088	Bacteria	Actinobacteria	Actinobacteria	Micrococcales	Microbacteriaceae	Leifsonia		>Otu3088_1049#GCCGTACCGGAAGGTGCGGCTGGATCACCTCCTTTCTAAGGAGCATCTGGCACCCTCGGGTGTCCAGGCGCCGGATCTGAGCGAACGTCTCAGCCGGTTAGCTCATGGGTGGAACATTGACATTGGTGCGGAGCCGAACGGCTCG
Otu3091	Otu3091	Bacteria	Firmicutes	Bacilli	Bacillales	Bacillaceae	Bacillus	Bacillus_sp.	>Otu3091_1077#GCCGTATCGGAAGGTGCGGCTGGATCACCTCCTTTCTAAGGATAATGCAGTCCTTTCGGACTGATAAGAAGTTGACCGTTTCTTGTTTGTTTAGTTTTGAGGGAGCAATTCTCTCAAAGCTTTTTTTAATCGTTCTTTGAAAACT
Otu3092	Otu3092	Bacteria	Firmicutes	Bacilli	Bacillales	Bacillaceae	Bacillus	Bacillus_thermoamylovorans	>Otu3092_921#GCCGTATCGGAAGGTGCGGCTGGATCACCTCCTTTCTAAGGATAATGGAAAACCACTTACGTGGTTACAAAAAGATGTTTACGTTCTGTTCAGTTTTGAAAGGTCAATCCTTTCAAAACTTTTTGTTCTTTGAAAACTAGATACT
Otu3094	Otu3094	Bacteria	Firmicutes	Bacilli	Bacillales	Paenibacillaceae	Paenibacillus	Paenibacillus_abekawaensis	>Otu3094_896#GCCGTATCGGAAGGTGCGGCTGGATCACCTCCTTTCTATGGAGAATCGTCTTCTGCGATGAAGACATTCAAATTTAAAATCTAGCCAGGTCGGCTAGTGACTCACTCGTTGCTCAGTTTTGAGAGCTCAAACTCTCAAACACATG
Otu311	Otu311	Bacteria	Firmicutes	Bacilli	Bacillales	Bacillaceae	Bacillus		>Otu311_16973#GCCGTATCGGAAGGTGCGGCTGGATCACCTCCTTTCTATGGAGAATTGATGAACGCTGTTCATCAATATAAGTTTCCGTGTTTCGTTTTCGTTTAGTTTTGAGAGTTCAATTCAATATTGACTCTTAAATGAGGATATGATATAA
Otu312	Otu312	Bacteria	Actinobacteria	Actinobacteria	Micrococcales	Microbacteriaceae	Curtobacterium	Curtobacterium_sp.	>Otu312_16316#GCCGTACCGGAAGGTGCGGCTGGATCACCTCCTTTCTAAGGAGCATCTGATCGGCCCTGCTTGCAGGTGTTCGGTTCAGGCGCCGATGCAACCCGAGTGTGGTTGCCGGTAGCTCATGGGTGGAACATTGACAGTGCAGTCGGAA
Otu3120	Otu3120	Bacteria	Firmicutes	Bacilli	Bacillales	Paenibacillaceae	Paenibacillus	Paenibacillus_sp.	>Otu3120_1000#GCCGTATCGGAAGGTGCGGCTGGATCACCTCCTTTCTATGGAGAATCGTTTCCCGAGTGGAAACATTCAAATTTTAAATCTAGCCAGGTCGGCTAGTTACTCACTCGTTGCTCAGTTTTGAGAGCTCAAACTCTCAAACAGCTTG
Otu313	Otu313	Bacteria	Actinobacteria	Actinobacteria	Micrococcales	Microbacteriaceae	Microbacterium	Microbacterium_testaceum	>Otu313_15348#GCCGTACCGGAAGGTGCGGCTGGATCACCTCCTTTCTAAGGAGCATCTGGCACTGATGGCCTTCGGGTTGTGAGTGTCCAGGCGCCGGATCAGACCGTTCGTGTCTGCCGGTTAGCTCATGGGTGGAACATTTGACTTGGTGTCG
Otu3135	Otu3135	Bacteria	Firmicutes	Bacilli	Bacillales	Bacillaceae	Bacillus	Bacillus_jeotgali	>Otu3135_873#GCCGTATCGGAAGGTGCGGCTGGATCACCTCCTTTCTAAGGATATTGCCTAAGGGCAATCGGAATGCGAACCTTCTGGTTCGTACTGCGGATTTAACAATCCGCATAGTTGACCAACTTGTTTGTTTAGTTTTGAGGGAGCAATT
Otu314	Otu314	Bacteria	Firmicutes	Bacilli	Bacillales	Bacillaceae	Bacillus		>Otu314_14483#GCCGTATCGGAAGGTGCGGCTGGATCACCTCCTTTCTAAGGATTTTTACATGACGTACGTTTTGACACTTTGTTCAGTTTTGAGGGTTCAATCTCTCAATTATAGAAAGTATACTACTTTCTTCTTATTAGATAAGAAGAATTTT
Otu3165	Otu3165	Bacteria	Firmicutes	Bacilli	Bacillales	Paenibacillaceae	Paenibacillus	Paenibacillus_xylanexedens	>Otu3165_795#GCCGTATCGGAAGGTGCGGCTGGATCACCTCCTTTCTATGGAGAATCGTTTCCCGTAGCGGAAACATTCAAATAAGCAGGTTCACCGAACCTGCTACAGCGATTCATTTCAGTCCATCACTTCTTGTGTGGATGAAATGAAGAGC
Otu3172	Otu3172	Bacteria	Firmicutes	Bacilli	Bacillales	Bacillaceae	Bacillus	Bacillus_oceanisediminis	>Otu3172_865#GCCGTATCGGAAGGTGCGGCTGGATCACCTCCTTTCTAAGGAATATTTACAAGAGACGTGATGCTTTCTGTTTTTGTTTAGTTTTGAGAGAACTAATCTCTCAAATATTTCGTTCTTTGAAAACTAGATAATGATTATGAAGAAG
Otu3178	Otu3178	Bacteria	Firmicutes	Bacilli	Bacillales	Bacillaceae	Bacillus	Bacillus_jeotgali	>Otu3178_865#GCCGTATCGGAAGGTGCGGCTGGATCACCTCCTTTCTAAGGATAATGCAGTCCTTTCGGACTGATAAGAAGTTGACCGTTTCTTGTTTGTTTAGTTTTGAGGGAGCAATTCCTCAAAGTAAGTTTGTTCTTTGAAAACTAGATAA
Otu32	Otu32	Bacteria	Firmicutes	Bacilli	Bacillales	Bacillaceae	Bacillus		>Otu32_225549#GCCGTATCGGAAGGTGCGGCTGGATCACCTCCTTTCTATGGAGAATTGATGAACGCTGTTCATCAATATAAGTTTCCGTGTTTCGTTTTGTTCAGTTTTGAGAGAACTAACTCTCAGAAATAAATGTATGTTCTTTGAAAACTAG
Otu3204	Otu3204	Bacteria	Firmicutes	Bacilli	Bacillales	Bacillaceae	Bacillus	Bacillus_sp.	>Otu3204_1308#GCCGTATCGGAAGGTGCGGCTGGATCACCTCCTTTCTAAGGATAATGCAGTCCTTATGGACTGATAAGATGTTGACCGTTTCTTGTTTGTTTAGTTTTGAGGGAGCAATTCTCTCAAAGCTTTTTTAAATCGTTCTTTGAAAACT
Otu3211	Otu3211	Bacteria	Firmicutes	Bacilli	Bacillales	Paenibacillaceae	Paenibacillus	Paenibacillus_sp.	>Otu3211_846#GCCGTATCGGAAGGTGCGGCTGGATCACCTCCTTTCTATGGAGAATCGTCTTCTGCAACGAAGACATTCAAATATGACTTCATTGAAGTCACCCTTAAAATCAGGTTTAGGCCTGTTACTCACTCGTTGATCAGTTTTGAGAGTT
Otu3286	Otu3286	Bacteria	Firmicutes	Bacilli	Lactobacillales	Streptococcaceae	Lactococcus	Lactococcus_lactis	>Otu3286_906#GCCGTATCGGAAGGTGCGGCTGGATCACCTCCTTTCTAAGGAAGATTTACTAAAACGTTTGACAGTCGAAGTTTTGTTCAGTTTTGATGGTTCAACAAGGTTTTTTGCGAAAGCAAAATAACCACCATCAAAACATTTTTTATCT
Otu329	Otu329	Bacteria	Proteobacteria	Gammaproteobacteria	Enterobacterales	Erwiniaceae	Pantoea	Pantoea_vagans	>Otu329_14927#ACCGTAGGGGAACCTGCGGTTGGATCACCTCCTTACCTTAAGATACCTTCCCGCGCAGTGCTCACACAGATTGTCTGATAGAAAATAACGAGCAAAGTGTCTTGCGAAGACAGACGTAAATGTCCCCTTCGTCTAGAGGCCCAGG
Otu34	Otu34	Bacteria	Firmicutes	Bacilli	Bacillales	Bacillaceae	Bacillus		>Otu34_191280#GCCGTATCGGAAGGTGCGGCTGGATCACCTCCTTTCTAAGGATTTTTACATGACGTACGTTTTGACACTTTGTTCAGTTTTGAGAGTTCAATCTCTCAATTATAGAAAGCATACTACTTTCTTCTTATTAGATAAGAAGAATTTT
Otu3402	Otu3402	Bacteria	Proteobacteria	Gammaproteobacteria	Xanthomonadales	Rhodanobacteraceae	Luteibacter	Luteibacter_rhizovicinus	>Otu3402_1408#GCCGTATCGGAAGGTGCGGCTGGATCACCTCCTTTCGAGATAGACACGCGATTCGTCGCAAGGCTTCCACACAAGTCACCTGCACATCCACGCATGCTTTGTGCATGCAACCGTAAGCCAAGCCTTATGGGTCTGTAGCTCAGGT
Otu3405	Otu3405	Bacteria	Firmicutes	Bacilli	Bacillales	Paenibacillaceae	Paenibacillus	Paenibacillus_crassostreae	>Otu3405_746#GCCGTATCGGAAGGTGCGGCTGGATCACCTCCTTTCTATGGAGAATCGCTTCCTGCGATGGAAGCATTCAAATAACGGTCGACGTAAGTCGCCGTACCCGCTTCGCGTAAGCAAAGCAACTACTCACTCGTTGGTCAGTTTTGAG
Otu341	Otu341	Bacteria	Actinobacteria	Actinobacteria	Micrococcales	Microbacteriaceae	Microbacterium	Microbacterium_sp.	>Otu341_13977#GCCGTACCGGAAGGTGCGGCTGGATCACCTCCTTTCTAAGGAGCACTGCACTCTTCGGAGTGACAGAGCCGGTTTCGAGACGAATGTTCTCGACCGGAGCTCATGGGTGGAACATTTGACGAGGTGTCGGAGGGTGACTTCCGGA
Otu3419	Otu3419	Bacteria	Firmicutes	Bacilli	Bacillales	Paenibacillaceae	Paenibacillus	Paenibacillus_xylanexedens	>Otu3419_698#GCCGTATCGGAAGGTGCGGCTGGATCACCTCCTTTCTATGGAGAATCGTTTCCCGTAGCGGAAACATTCAAATACGCAGGTTTACTGAACCTGCGACAGCAACATCGTTACTTATCCATTTGTTCAGTTTTGATGGAATTTGAGG
Otu344	Otu344	Bacteria	Firmicutes	Bacilli	Bacillales	Bacillaceae	Bacillus		>Otu344_14788#GCCGTATCGGAAGGTGCGGCTGGATCACCTCCTTTCTAAGGATTTTTATAAGACGTACGTTTCATTTCGTTCAGTTTTGAGAGAATTCTCTCTATCATATATATGGGCCTATAGCTCAGCTGGTTAGAGCGCACGCCTGATAAGC
Otu3440	Otu3440	Bacteria	Proteobacteria	Betaproteobacteria	Burkholderiales	Oxalobacteraceae	Massilia	Massilia_oculi	>Otu3440_761#GCCGTATCGGAAGGTGCGGCTGGATCACCTCCTTTCTAGAGTAGCACCGGAGCCTAGCGCTCATCACCAAGCGTCCACGCTTATCGACTGTTGAACAGAGAAGAACAGTTTTATCGGGGCTGTAGCTCAGCTGGTTAGAGCACCG
Otu3451	Otu3451	Bacteria	Proteobacteria	Gammaproteobacteria	Enterobacterales	Erwiniaceae	Erwinia	Erwinia_gerundensis	>Otu3451_756#ACCGTAGGGGAACCTGCGGTTGGATCACCTCCTTACCAGAAGATACTTTTCTGTGCAGTGTCCACAACAGATTGTCTGACAGATGTAATGAGCAACAGTACAGAGTCCCCATCGTCTAGAGGCCCAGGACACTGCCCTTTCACGG
Otu3457	Otu3457	Bacteria	Firmicutes	Bacilli	Bacillales	Bacillaceae	Bacillus	Bacillus_simplex	>Otu3457_783#GCCGTATCGGAAGGTGCGGCTGGATCACCTCCTTTCTAAGGATAATGACGAGAGCGCTTTTGTTTTGTTCAGTTTTGAATGAGTGATTCATTCAATTAAATAGCAATCCCGCGATAAGCTTGGGAAGCAGAAGCTTATTATTTAT
Otu348	Otu348	Bacteria	Proteobacteria	Gammaproteobacteria	Enterobacterales	Erwiniaceae	Pantoea	Pantoea_vagans	>Otu348_19051#ACCGTAGGGGAACCTGCGGTTGGATCACCTCCTTACCTTAAGATACCTTCCCGCGAAGTGCTCACACAGATTGTCTGATAAAAAGTAATGAGCAGGACGGCTGCGAAGTCGTGACACTATCGTGTCCCCTTCGTCTAGCGGTTAG
Otu3482	Otu3482	Bacteria	Firmicutes	Bacilli	Bacillales	Bacillaceae	Bacillus	Bacillus_sp.	>Otu3482_943#GCCGTATCGGAAGGTGCGGCTGGATCACCTCCTTTCTAAGGATAAAGCTGGACTTGTGAGCCAGACAAAACAGTTTGTACACGATCTTTGTTTGTTTAGTTTTGAGAGTGCAATTCTCTCAAACCATTCGTTCTTTGAAAACTAG
Otu35	Otu35	Bacteria	Proteobacteria	Gammaproteobacteria	Enterobacterales	Erwiniaceae	Erwinia	Erwinia_gerundensis	>Otu35_151894#ACCGTAGGGGAACCTGCGGTTGGATCACCTCCTTACCTGAAGATACCTTCCCGCGTAGTGCTCACACAGATTGTCTGATGAACGTAACGAGCAAAATGTAGTATCAGAGTCCCCATCGTCTAGAGGCCCAGGACACTGCCCTTTC
Otu3513	Otu3513	Bacteria	Firmicutes	Bacilli	Bacillales	Bacillaceae	Bacillus	Bacillus_jeotgali	>Otu3513_905#GCCGTATCGGAAGGTGCGGCTGGATCACCTCCTTTCTAAGGATAATGCAGTCCTTTCGGACTGATAAGAAGTTGACTGTTTCTTGTTTGTTTAGTTTTGAGGGCGCAATTCCTCAAAGCTTTTTTAAATCGTTCTTTGAAAACTA
Otu3554	Otu3554	Bacteria	Proteobacteria	Gammaproteobacteria	Xanthomonadales	Rhodanobacteraceae	Luteibacter	Luteibacter_rhizovicinus	>Otu3554_704#GCCGTATCGGAAGGTGCGGCTGGATCACCTCCTTTCGAGATAGACACGCGATTCGTCGCAAGGCTTCCACACAAGTCACCTGCACATCCACGCATGCGTCATGCATGCAACCGTAAGCCAAGCCTTATGGGTCTGTAGCTCAGGT
Otu356	Otu356	Bacteria	Firmicutes	Bacilli	Bacillales	Paenibacillaceae	Paenibacillus	Paenibacillus_alvei	>Otu356_13946#GCCGTATCGGAAGGTGCGGCTGGATCACCTCCTTTCTAAGGAATTTGTCTCCTGTGACGGAGACACAAGGAAGCAAAGCTTCCAAACCAAACGATTGCTCGTTGTCAGTTTTGAAAGAACAGTTATGTTTCTTTCACTTGTACCT
Otu36	Otu36	Bacteria	Firmicutes	Bacilli	Bacillales	Bacillaceae			>Otu36_201647#GCCGTATCGGAAGGTGCGGCTGGATCACCTCCTTTCTAAGGATATTTTCGGAATACAAACCTTGGGTTTGTAAGATTACGTTTTGCGTTCAGTTTTGAAGGTTCATTCTTCTGAATGAAATACTTCAAAACTTGTTCTTTGAAAA
Otu3647	Otu3647	Bacteria	Firmicutes	Bacilli	Bacillales	Bacillaceae	Lysinibacillus	Lysinibacillus_sphaericus	>Otu3647_708#GCCGTATCGGAAGGTGCGGCTGGATCACCTCCTTTCTAAGGATATTTTCGGAATACAAACCTAGGGTTTGTAAGATTACGTTTTGCGTTCAGTTTTGAAGGTTCATCATACGATGAAATACTTCAAAACTTGTTCTTTGAAAACT
Otu3654	Otu3654	Bacteria	Proteobacteria	Gammaproteobacteria	Enterobacterales	Enterobacteriaceae	Klebsiella	Klebsiella_oxytoca	>Otu3654_1211#ACCGTAGGGGAACCTGCGGTTGGATCACCTCCTTACCTGAAAGAACCTGCCTTTGTAGTGCTCACACAGATTGTCTGATGAATGATAAATTTCAAAATGTACTGTGAAGTGCATTGTGAAATTTTGCTCTTTAAAAATCTGGATC
Otu366	Otu366	Bacteria	Proteobacteria	Gammaproteobacteria	Enterobacterales	Enterobacteriaceae	Enterobacter	Enterobacter_sp.	>Otu366_12522#ACCGTAGGGGAACCTGCGGTTGGATCACCTCCTTACCTTAAAGAACCTGCCTTTGTAGTGCTCACACAGATTGTCTGATGAAAAGTAAATAGCAAGGCGTCTTGCGATTGAGACTTACACGTCCCCTTCGTCTAGAGGCCCAGGA
Otu3663	Otu3663	Bacteria	Proteobacteria	Gammaproteobacteria	Enterobacterales	Erwiniaceae	Erwinia	Erwinia_amylovora	>Otu3663_734#ACCGTAGGGGAACCTGCGGTTGGATCACCTCCTTACCAGAAGATACTTTTCTGTGCAGTGTCCACAACAGATTGTCTGACAGATGTGAATGAGCAAGACGGCTGCGAAGTCGAGACACGCCTGTGTCCCCTTCGTCTAGCGGTTA
Otu37	Otu37	Bacteria	Proteobacteria	Gammaproteobacteria	Enterobacterales	Erwiniaceae	Pantoea		>Otu37_181885#ACCGTAGGGGAACCTGCGGTTGGATCACCTCCTTACCTGAAGATACCTTCCCGCGCAGTGCTCACACAGATTGTCTGATAAAAAAGTAATGAGCAAAGCGTCTTGCGAAGACAGACTTAAATGTCCCCTTCGTCTAGAGGCCCAG
Otu3703	Otu3703	Bacteria	Firmicutes	Bacilli	Bacillales	Bacillaceae	Bacillus		>Otu3703_670#GCCGTATCGGAAGGTGCGGCTGGATCACCTCCTTTCTATGGAGAATTGATGAACGCTGTTCATCAATAAAGTTTCCGTGTTTCGTTTTGTTCAGTTTTGAGAGAACTATCTCTCAATTAGATACAGTGCAAGTAGTTTGTTTTTC
Otu371	Otu371	Bacteria	Proteobacteria	Gammaproteobacteria	Pseudomonadales	Pseudomonadaceae	Pseudomonas		>Otu371_16644#GCCGTAGGGGAACCTGCGGCTGGATCACCTCCTTAATCGACGACATCAGCCTGCTGATGAGCTCCCACACGAATTGCTTGATTCATTGTACGAAGACGATGCTGTAACGCGACCCTGTTATAGGTCTGTAGCTCAGTTGGTTAGA
Otu3717	Otu3717	Bacteria	Firmicutes	Bacilli	Lactobacillales	Streptococcaceae	Lactococcus	Lactococcus_lactis	>Otu3717_760#GCCGTATCGGAAGGTGCGGCTGGATCACCTCCTTTCTAAGGAAGATTTACTAAAACGTTTGACAGTCGAAGTTTTGTTCAGTTTTGATGGTTTAATTATCATCAAAACATTTTTTATCTCTTGCGAGATAAAAGTTGTGTTTGTT
Otu3720	Otu3720	Bacteria	Actinobacteria	Actinobacteria	Micrococcales	Microbacteriaceae	Microbacterium	Microbacterium_testaceum	>Otu3720_804#GCCGTACCGGAAGGTGCGGCTGGATCACCTCCTTTCTAAGGAGCATCTGGCACTGGGGTCTTCGGGCTCTTGTGTCCAGGCGCCGGATCAGACCGAATGTGTCTGCCGGTTAGCTCATGGGTGGAACATTTGACTTGGTGCTCAT
Otu3728	Otu3728	Bacteria	Firmicutes	Bacilli	Bacillales	Bacillaceae	Bacillus		>Otu3728_684#GCCGTATCGGAAGGTGCGGCTGGATCACCTCCTTTCTAAGGATAATTACGAGAGCGCTTTTGTTTTGTTCAGTTTTGAATGAGTAATTCATTCAAATAGGAAAGACAGTCATCACGATGTGATGGATTCTTTTTGCTTTGTTCCT
Otu3745	Otu3745	Bacteria	Firmicutes	Bacilli	Bacillales	Bacillaceae	Bacillus	Bacillus_sp.	>Otu3745_617#GCCGTATCGGAAGGTGCGGCTGGATCACCTCCTTTCTAAGGATAATTACGGAATATGGATCTCCGATCCATACGTTGACGTTTTGCGTTCAGTTTTGAAGGTTCATCCATTAGGATGCACTTTCAAAACCTTGTTCCTTGAAAAC
Otu3746	Otu3746	Bacteria	Firmicutes	Bacilli	Bacillales	Paenibacillaceae	Paenibacillus	Paenibacillus_sp.	>Otu3746_695#GCCGTATCGGAAGGTGCGGCTGGATCACCTCCTTTCTATGGAGAATCGTTTCCCGTAGCGGAAACATTCAAATATGCAGCTTAGCTGCGAAAATTACTCACTCGTTGCTCAGTTTTGAGAGCTCAAACTCTCAAAACAGCTTGCT
Otu379	Otu379	Bacteria	unclassified_Bacteria	unclassified_Bacteria	unclassified_Bacteria	unclassified_Bacteria	unclassified_Bacteria	unclassified_Bacteria	>Otu379_12906#GCCGTAGGGGAACCTGCGGCTGGATCACCTCCTTTCTAAGGAACGTGGCGGAAAGCGCCCTGGCATCAGTCGGGGAAGAGCTTCCTCTGTGTCCTATGAACATTGCCGCCGTCCTCATGTCCCTTCATCAACTGGAAACGCAGTT
Otu3791	Otu3791	Bacteria	Firmicutes	Bacilli	Bacillales	Bacillaceae	Bacillus	Bacillus_cereus	>Otu3791_799#GCCGTATCGGAAGGTGCGGCTGGATCACCTCCTTTCTATGGAGAATTGATGAACGCTGTTCATCAATATAAGTTTCCGTGTTTCGTTTTCGTTTAGTTTTGAGAGTTCAATTAAGTATTGACTCTTAAATGAGGATATGATATAA
Otu3795	Otu3795	Bacteria	Proteobacteria	Gammaproteobacteria	Enterobacterales	Erwiniaceae	Pantoea	Pantoea_vagans	>Otu3795_778#ACCGTAGGGGAACCTGCGGTTGGATCACCTCCTTACCTGAAGATACCTTCCCGCGCAGTGTCCACACAGATTGTCTGATAGAAAATAACGAGCAAAGTGTCTTTCGAAGACAGACTTAATTGTCCCCTTCGTCTAGCGGTTAGGA
Otu3796	Otu3796	Bacteria	Actinobacteria	Actinobacteria	Micrococcales	Cellulomonadaceae	Paraoerskovia	Paraoerskovia_marina	>Otu3796_868#GCCGTACCGGAAGGTGCGGCTGGATCACCTCCTTTCTAAGGAGCTTCTGACGCTCGCCCTACGGGGTGGGTGTGCAGAGACCAGGCCCGGACCGTTCGCGTTCGGGGTGGTGCTCACGGGTGGAACATCAACTACGGCGACCAGT
Otu38	Otu38	Bacteria	Firmicutes	Bacilli	Bacillales	Bacillaceae	Bacillus		>Otu38_164208#GCCGTATCGGAAGGTGCGGCTGGATCACCTCCTTTCTAAGGATTTTTACATGACGTACGTTTTGACACTTTGTTCAGTTTTGAGAGTTCAATCTCTCAATTATAGAAAGCACACTACTTTCTTCTTATCTAATAAGAAGAATTTT
Otu380	Otu380	Bacteria	Proteobacteria	Gammaproteobacteria	Pseudomonadales	Pseudomonadaceae	Pseudomonas	Pseudomonas_balearica	>Otu380_10845#GCCGTAGGGGAACCTGCGGCTGGATCACCTCCTTAATCGAAGACTCAGCTTCTTCGCAAGTTCCCACACGAATTGCTTGATTCATTGAAGAAGACGATTGGGTCTGTAGCTCAGTTGGTTAGAGCGCACCCCTGATAAGGGTGAG
Otu381	Otu381	Bacteria	Actinobacteria	Actinobacteria	Micrococcales	Microbacteriaceae	Curtobacterium	Curtobacterium_sp.	>Otu381_13122#GCCGTACCGGAAGGTGCGGCTGGATCACCTCCTTTCTAAGGAGCATCTGGCTCGTCGTGTCCTTCGGGGGACGGTGGGTCCAGGCGCCGGATCGAGACGAACGTTCTCGCCGGTAGCTCATGGGTGGAACATTGACAGTGCAGTC
Otu3825	Otu3825	Bacteria	Proteobacteria	Gammaproteobacteria	Enterobacterales	Erwiniaceae	Pantoea	Pantoea_vagans	>Otu3825_5905#ACCGTAGGGGAACCTGCGGTTGGATCACCTCCTTACCTGAAGATACCTTCCCGCGCAGTGTCCACACAGATTGTCTGATAAAAAAGTAATGAGCAGGACGGCTGCGAAGTCGTGACACTATCGTGTCCCCTTCGTCTAGAGGCCC
Otu384	Otu384	Bacteria	Firmicutes	Bacilli	Bacillales	Paenibacillaceae	Paenibacillus	Paenibacillus_alvei	>Otu384_12268#GCCGTATCGGAAGGTGCGGCTGGATCACCTCCTTTCTAAGGAATTTGTCTCCTGTGACGGAGACACAAGGAAGCAAAGCTTCCAAACCAAACAATTGCTCGTTGTCAGTTTTGAAAGAACAGTTATGTTTCTTTCACTTGTACCT
Otu386	Otu386	Bacteria	Firmicutes	Bacilli	Bacillales	Bacillaceae	Bacillus		>Otu386_11535#GCCGTATCGGAAGGTGCGGCTGGATCACCTCCTTTCTATGGAGAATTGATAAGCGCTGCTTATCAATATAAGTTTCCGTGTTTCGTTTTCGTTTAGTTTTGAGAGTTCAATTCAGTGTTGACTCTTAAATGAGGATATGATATAA
Otu388	Otu388	Bacteria	Firmicutes	Bacilli	Bacillales	Staphylococcaceae	Staphylococcus	Staphylococcus_pasteuri	>Otu388_12673#GCCGTATCGGAAGGTGCGGCTGGATCACCTCCTTTCTAAGGATATATTCGGAACATCTTCGTAGAAGATGAAGGAATAACATTGACATATTGTATTCAGTTTTGAATGTTTATATAACATTCAACGTGATGGGCCTATAGCTCAG
Otu3884	Otu3884	Bacteria	Firmicutes	Bacilli	Bacillales	Bacillaceae	Lysinibacillus	Lysinibacillus_fusiformis	>Otu3884_807#GCCGTATCGGAAGGTGCGGCTGGATCACCTCCTTTCTAAGGATATTTTCGGAATACAAACCTAGGGTTTGTAAGATTACGTTTTGCGTTCAGTTTTGAAGGTTTATGAATAACTATAAAACTTCTAAGAGGGCCTATAGCTCAGC
Otu3897	Otu3897	Bacteria	Firmicutes	Bacilli	Bacillales	Bacillaceae	Bacillus	Bacillus_mycoides	>Otu3897_613#GCCGTATCGGAAGGTGCGGCTGGATCACCTCCTTTCTAAGGAAGAATTGAAGCACTCGATGCTTCAATAAAAGACGTTACTTGTTCGTTCAGTTTTGAGAGAACAATCTCTCAAAGTTCGTTCCTTGAAAACTAGATAATGCAAT
Otu39	Otu39	Bacteria	Firmicutes	Bacilli	Bacillales	Bacillaceae	Bacillus		>Otu39_173019#GCCGTATCGGAAGGTGCGGCTGGATCACCTCCTTTCTATGGAGAATTGATAAGCGCTGCTTATCAATATAAGTTTCCGTGTTTCGTTTTGTTCAGTTTTGAGAGAACTATCTCTCATATATAAATGTATGTTCTTTGAAAACTAG
Otu390	Otu390	Bacteria	Firmicutes	Bacilli	Bacillales	Bacillaceae	Psychrobacillus	Psychrobacillus_insolitus	>Otu390_11919#GCCGTATCGGAAGGTGCGGCTGGATCACCTCCTTTCTAAGGATAATATCGGAATACGAATCTTTATTCGTATCTTAACGTTTTGCAGTTCAGTTTTGAATGTTCATTTTTATATGAAGATTCAACTCTTGTTCTTTGAAAACTGG
Otu3900	Otu3900	Bacteria	Firmicutes	Bacilli	Bacillales	Paenibacillaceae	Paenibacillus	Paenibacillus_sp.	>Otu3900_750#GCCGTATCGGAAGGTGCGGCTGGATCACCTCCTTTCTATGGAGAATCGCTTCCTGCGATGGAAGCATTCAAATACAAATCTAGCCGGTCGGCTAGTTACTCACTCGTTGGTCAGTTTTGAGAGTTCAAACTCTCGCATACGATTT
Otu3948	Otu3948	Bacteria	Proteobacteria	Betaproteobacteria	Burkholderiales	Oxalobacteraceae	Massilia	Massilia_oculi	>Otu3948_597#GCCGTATCGGAAGGTGCGGCTGGATCACCTCCTTTCTAGAGTAGCACCGGAGCCTAGCGCTCATCACCAAGCGTCCACGCTTATCGACTGTTGAACGAAGAAGAACAGTTTTATCGGGGCTGTAGCTCAGCTGGTTAGAGCACCG
Otu395	Otu395	Bacteria	Actinobacteria	Actinobacteria	Micrococcales	Microbacteriaceae	Curtobacterium	Curtobacterium_sp.	>Otu395_12872#GCCGTACCGGAAGGTGCGGCTGGATCACCTCCTTTCTAAGGAGCATCTGGCACCTCTTGGGGTGTCCAGGCGCCCGATTCGGACCGAACGTGTCCGACGGGTAGCTCATGGGTGGAACATTGACAGTGCAGTCGGGAGTGATGCT
Otu39647	Otu39647	Bacteria	Proteobacteria	Gammaproteobacteria	Enterobacterales	Erwiniaceae	Pantoea		>Otu39647_310#GCCGTATCGGAAGGTGCGGCTGGATCACCTCCTTACCTGAAGATACCTTCCCGCGAAGTGCTCACACAGATTGTCTGATAAAAAAGTAATGAGCAGGACGGCTGCGAAGTCGTGACACTATCGTGTCCCCTTCGTCTAGCGGTTA
Otu3974	Otu3974	Bacteria	Firmicutes						>Otu3974_655#GCCGTATCGGAAGGTGCGGCTGGATCACCTCCTTTCTATGGAGACATGAGCGTACTTCGGTACCTCGTGAATTTTACTCTGAGCTTTTGTTTGGTTTTGAAAGAACATCGTTTCTTTCAAACAAATAGATTGTACTTTCCTTTCG
Otu399	Otu399	Bacteria	Firmicutes	Clostridia	Clostridiales	Clostridiaceae	Clostridium	Clostridium_argentinense	>Otu399_11050#GCCGTAGGAGAACCTGCGGCTGGATCACCTCCTTTCTAGGGAGTCGACGTAGTTGGTAACTCTTCTACGAACACTGGTACTATACTCTGTTTAATTTTGAGCGACCAAGGTCCTACGGGACAAAGGAAAAGCTCAATTGTTCTTT
Otu3995	Otu3995	Bacteria	Firmicutes	Bacilli	Bacillales	Paenibacillaceae	Paenibacillus	Paenibacillus_xylanexedens	>Otu3995_625#GCCGTATCGGAAGGTGCGGCTGGATCACCTCCTTTCTATGGAGAATCGTTTCCCGTAGCGGAAACATTCAAATAAGCAGGTTCACCGAACCTGCGACAGCGATTCATTTTGGTCCATCACTTCTTGTGTGGATGAAATGAAGAGC
Otu40	Otu40	Bacteria	Firmicutes	Bacilli	Bacillales	unclassified_Bacillales	Exiguobacterium	Exiguobacterium_sp.	>Otu40_132652#GCCGTATCGGAAGGTGCGGCTGGATCACCTCCTTTCTAAGGAAAACGTCCCTTACGGGACATGCCCATCGTTCAGTTTTGAGAGCTCGTCTCTCAGTCTCGTAAGAGACACTCGCACCTTGAAAACTGAAGACATCAACAAGACA
Otu4001	Otu4001	Bacteria	Firmicutes	Bacilli	Bacillales	Paenibacillaceae	Paenibacillus	Paenibacillus_crassostreae	>Otu4001_630#GCCGTATCGGAAGGTGCGGCTGGATCACCTCCTTTCTATGGAGAATCGCTTCCTGCGATGGAAGCATTCAAATAACGGTCGACGTAAGTCGCCGGACCGCTTTGCGTAAGCAAAGCAACTACTCACTCGTTGGTCAGTTTTGAGA
Otu4007	Otu4007	Bacteria	Firmicutes						>Otu4007_640#GCCGTATCGGAAGGTGCGGCTGGATCACCTCCTTTCTATGGAGACATGAGTGTACTTAGGTACCTCGTGAATTTTACTCTGAGCTTTTGTTTGGTTTTGAAAGAACATCGTTTCTTTCAAACAAATAGAACATACTTCCCTTATA
Otu4012	Otu4012	Bacteria	Firmicutes	Bacilli	Bacillales	Paenibacillaceae	Paenibacillus	Paenibacillus_sp.	>Otu4012_782#GCCGTATCGGAAGGTGCGGCTGGATCACCTCCTTTCTATGGAGAATCGTTCTCTGCAACGAGAACATTCAAATATGACTTCGCAAGAAGTCACCCTTAAAATCAGGTTTAGGCCTGTTACTCACTCGTTGGTCAGTTTTGAGAGT
Otu405	Otu405	Bacteria	Firmicutes	Bacilli	Bacillales	Bacillaceae	Bacillus	Bacillus_simplex	>Otu405_13338#GCCGTATCGGAAGGTGCGGCTGGATCACCTCCTTTCTAAGGATAATTACGAGAGCGCTTTTGTTTTGTTCAGTTTTGAATGAGTAATTCATTCAAATAGGAAAGACAAGCATCACGATGTGATGGATTCTTTCTGCTTTGTTCCT
Otu4072	Otu4072	Bacteria	Proteobacteria	Gammaproteobacteria	Enterobacterales	Erwiniaceae	Pantoea	Pantoea_sp.	>Otu4072_1533#ACCGTAGGGGAACCTGCGGTTGGATCACCTCCTTACCTGAAGATACTGCCTTTCGAAGTGCTCACACAGATTGTCTGATAGAAAAGTAACGAGCAGAAAAACCTCTACAGGCTTGTAGCTCAGGTGGTTAGAGCGCACCCCTGAT
Otu4075	Otu4075	Bacteria	Firmicutes	Bacilli	Bacillales	Bacillaceae	Lysinibacillus		>Otu4075_660#GCCGTATCGGAAGGTGCGGCTGGATCACCTCCTTTCTAAGGATATTTTCGGAATACAAACCTTGGGTTTGTAAGATTACGTTTTGCGTTCAGTTTTGAAGGTTCATCATTAGATGAAACACTTCAATATACTTGCTCCTGTCGCT
Otu41	Otu41	Bacteria	Proteobacteria	Gammaproteobacteria	Enterobacterales	Erwiniaceae	Pantoea	Pantoea_vagans	>Otu41_134082#ACCGTAGGGGAACCTGCGGTTGGATCACCTCCTTACCTGAAGATACCTTCCCGCGCAGTGTCCACACAGATTGTCTGATAGAAAATAACGAGCAAAGTGTCTTTCGAAGACAGACTTAATTGTCCCCTTCGTCTAGAGGCCCAGG
Otu4116	Otu4116	Bacteria	Firmicutes						>Otu4116_692#GCCGTATCGGAAGGTGCGGCTGGATCACCTCCTTTCTATGGAGACATGAGTGTACTTAGGTACCTCGTGAATTTTACTCTGAGCTTTTGTTTGGTTTTGAAAGAACATCGTTTCTTTCAAACAAATAGAACATACTTCCTTTATC
Otu4129	Otu4129	Bacteria	Firmicutes	Bacilli	Bacillales	Bacillaceae	Bacillus	Bacillus_sp.	>Otu4129_555#GCCGTATCGGAAGGTGCGGCTGGATCACCTCCTTTCTAAGGATAAAGCTGGACTTGTGAGCCAGAAAAAACAGTTTGTACACGATCTTTTGTTTGTTTAGTTTTGAGGGTGCAATTCTCTCAAACCATTCGTTCTTTGAAAACTA
Otu413	Otu413	Bacteria	Firmicutes	Bacilli	Bacillales	Bacillaceae	Bacillus		>Otu413_10977#GCCGTATCGGAAGGTGCGGCTGGATCACCTCCTTTCTAAGGATAATGACGAGAGCGCTTTTGTTTTGTTCAGTTTTGAATGAGTAATTCATTCAAATGGAAAGTCAATCATCACGATGTGATGGATTCTTTCTGCTTTGTTCCTT
Otu4146	Otu4146	Bacteria	Proteobacteria	Gammaproteobacteria	Pseudomonadales	Pseudomonadaceae	Pseudomonas	Pseudomonas_rhizosphaerae	>Otu4146_578#GCCGTAGGGGAACCTGCGGCTGGATCACCTCCTTAATCGACGACAACAGCTGGCTCATGAGCTCCCACACGAATTGCTTGATTCATTGAAGAAGACGATAGAAGCAGCTTTATGCTCCAAGCTGATAGCTCACGCTAACGGCTAC
Otu416	Otu416	Bacteria	Firmicutes	Bacilli	Bacillales	Bacillaceae	Bacillus		>Otu416_11236#GCCGTATCGGAAGGTGCGGCTGGATCACCTCCTTTCTAAGGATTTTTATAAGACGTACGTTTTGACACTTTGTTCAGTTTTGAGAGTTCAATCTCTCAATTATAGAAAGCACACTACTTTCTTCTTATCTAATAAGAAGAATTTT
Otu419	Otu419	Bacteria	Proteobacteria	Gammaproteobacteria	Enterobacterales	Erwiniaceae	Pantoea		>Otu419_3886#ACCGTAGGGGAACCTGCGGTTGGATCACCTCCTTACCTTAAGATACCTTCCCGCGCAGTGCTCACACAGATTGTCTGATAAAAAGTAACGAGCAGAAAAAACCTCTACAGGCTTGTAGCTCAGGTGGTTAGAGCGCACCCCTGAT
Otu4200	Otu4200	Bacteria	Firmicutes	Bacilli	Bacillales	Paenibacillaceae	Paenibacillus	Paenibacillus_sp.	>Otu4200_536#GCCGTATCGGAAGGTGCGGCTGGATCACCTCCTTTCTATGGAGAATCGCTTCCTGCAATGGAAGCATTCAAATACAAATCTAGCCGGTCGGCTAGTTACTCACTCGTTGCTCAGTTTTGAGAGCTCAAACTCTCACATACGATTT
Otu4233	Otu4233	Bacteria	Proteobacteria	Gammaproteobacteria	Pseudomonadales	Pseudomonadaceae	Pseudomonas	Pseudomonas_rhizosphaerae	>Otu4233_531#GCCGTAGGGGAACCTGCGGCTGGATCACCTCCTTAATCGACGACAACAGCTGGCTCATGAGCTCCCACACGAATTGCTTGATTCATTGAAGAAGACGATAGAAGCAGCTTTATGCTCCAGGCTGATAGCTTACGCTAACGGCTAC
Otu424	Otu424	Bacteria	Firmicutes						>Otu424_11942#GCCGTATCGGAAGGTGCGGCTGGATCACCTCCTTTCTATGGAGACATGAGTGTACTTAGGTACCTCGTGAATTTTACTCTGAGCTTTTGTTTGGTTTTGAAAGAACATCGTTTCTTTCAAACAAATAGATTGTACTTTCCTTTGG
Otu42598	Otu42598	Bacteria	Proteobacteria	Gammaproteobacteria	Enterobacterales	Erwiniaceae	Pantoea	Pantoea_vagans	>Otu42598_232#GCCGTATCGGAAGGTGCGGCTGGATCACCTCCTTACCTTAAGATACCTTCCCGCGCAGTGCTCACACAGATTGTCTGATAAAAAGTAATGAGCAGGACGGCTGCGAAGTCGTGACACTATCGTGTCCCCTTCGTCTAGCGGTTAG
Otu42616	Otu42616	Bacteria	Proteobacteria	Gammaproteobacteria	Enterobacterales	Erwiniaceae	Pantoea	Pantoea_vagans	>Otu42616_379#ACCGTAGGGGAACCTGCGGTTGGATCACCTCCTTACCTGAAGATACCTTCCGGCGCAGTGTCCACACAGATTGTCTGATGAAAAAGTAAAGAAGCAAGGCGTCTTGCGAAGCAGACTACTGTCCCCTTCGTCTAGAGGCCCAGGA
Otu42682	Otu42682	Bacteria	Firmicutes	Bacilli	Bacillales	Bacillaceae	Bacillus		>Otu42682_184#ACCGTAGGGGAACCTGCGGTTGGATCACCTCCTTTCTAAGGATTTTAACGGAATATAAGACCTTGGGTCTTATAAACAGAACGTTCCCTGTCTTGTTTAGTTTTGAAGGATCATTTGATTCTTCGAGATGTTGTTCTTTGAAAAC
Otu4280	Otu4280	Bacteria	Firmicutes	Bacilli	Bacillales	Bacillaceae	Lysinibacillus	Lysinibacillus_sphaericus	>Otu4280_1141#GCCGTATCGGAAGGTGCGGCTGGATCACCTCCTTTCTAAGGATTATTTCGGAATACAAACCTTGGGTTTGTAAGATTACGTTTTGCGTTCAGTTTTGAAGGTTCATCATTAAGATGAAACACTTCAAAACTTGTTCTTTGAAAAC
Otu4296	Otu4296	Bacteria	Firmicutes	Bacilli	Bacillales	Paenibacillaceae	Paenibacillus	Paenibacillus_popilliae	>Otu4296_562#GCCGTATCGGAAGGTGCGGCTGGATCACCTCCTTTCTAAGGATTACGTCTCCTGCGACGGAGACATACAGGAAGCAAAAGCTTCCACACACAAACATCACTCGTTTTCAGTTTTGAAAGGATAATCCCTTTCACTTGTACCTTGA
Otu43	Otu43	Bacteria	Proteobacteria	Gammaproteobacteria	Enterobacterales	Erwiniaceae	Pantoea	Pantoea_sp.	>Otu43_111710#ACCGTAGGGGAACCTGCGGTTGGATCACCTCCTTACCTGAAGATACCTTCCCGCGAAGTGCTCACACAGATTGTCTGATAGAAAGTAATGAGCAAGACGGCTGCGAAGTCGCGACACGATGTGTCCCCTTCGTCTAGCGGTTAGG
Otu4300	Otu4300	Bacteria	Proteobacteria	Betaproteobacteria	Burkholderiales	Oxalobacteraceae	Massilia	Massilia_oculi	>Otu4300_556#GCCGTATCGGAAGGTGCGGCTGGATCACCTCCTTTCTAGAGTAGCACCGGAGCCTAGCGCTCATCATCAAGCGTCCACGCTTATCGACTGTTGAACAGAGAAGAACAGTTTTATCGGGGCTGTAGCTCAGCTGGTTAGAGCACCG
Otu4309	Otu4309	Bacteria	Firmicutes	Bacilli	Bacillales				>Otu4309_552#GCCGTATCGGAAGGTGCGGCTGGATCACCTCCTTTCTAAGGAATATGGAAAACCACTTACGTGGTTAAGACGTTTTCTGTTTGTTTAGTTTTGAGAGAATTATCTCTCATATTTGTTCTTTGAAAACTAGATATATAAGAAGTAA
Otu4316	Otu4316	Bacteria	Firmicutes	Bacilli	Bacillales	Bacillaceae	Bacillus	Bacillus_subtilis	>Otu4316_672#GCCGTATCGGAAGGTGCGGCTGGATCACCTCCTTTCTAAGGATATGAGGTCGCTTTTGGTTTTTGTTTAGTTTTGAGAGATCATTCTCTCTATATGAAAGAAGGCGATCATTCCTGATTTGCCGGTTGTTCTTTGAAAACTGGAT
Otu4338	Otu4338	Bacteria	Proteobacteria	Betaproteobacteria	Burkholderiales	Oxalobacteraceae	Massilia	Massilia_sp.	>Otu4338_599#GCCGTATCGGAAGGTGCGGCTGGATCACCTCCTTTCTAGAGTCGGCACGGATCAGCAATGATCGTGCATCAAACGCTCACACTTATCGACTGTTGTTAGAGAAACAGCAACAAGCGCGGGTCTGTAGCTCAGCTGGTTAGAGCAC
Otu4340	Otu4340	Bacteria	Firmicutes	Bacilli	Bacillales	Bacillaceae	Bacillus		>Otu4340_582#GCCGTATCGGAAGGTGCGGCTGGATCACCTCCTTTCTAAGGATAATGACGAGAGCGCTTTTGTTTTGTTCGGTTTTGAATGAGTAATTCATTCAAATAGGAAAGACAGTCATCATGATGTGATGGATTCTTTCTGCTTTGTTCCT
Otu435	Otu435	Bacteria	Proteobacteria	Gammaproteobacteria	Enterobacterales	Enterobacteriaceae	Kosakonia	Kosakonia_cowanii	>Otu435_10979#ACCGTAGGGGAACCTGCGGTTGGATCACCTCCTTACCTAAAGATACAACCCTGCAGTGTCCACACAGATTGTCTGATGAAAATAACGAGCAGTGAAACCTCTCCAGGCTTGTAGCTCAGGTGGTTAGAGCGCACCCCTGATAAGG
Otu4369	Otu4369	Bacteria	Proteobacteria	Gammaproteobacteria	Enterobacterales	Erwiniaceae	Tatumella	Tatumella_ptyseos	>Otu4369_600#ACCGTAGGGGAACCTGCGGTTGGATCACCTCCTTACCTGTAAGATACATTGCTGCGTAGTGCTCACACAGATTGTCTGATGAAAATGTAAAGAAGCAAGGCGTCTTGCGAAGCAGACTTATGTCCCCTTCGTCTAGCGGTTAGGA
Otu4374	Otu4374	Bacteria	Proteobacteria	Betaproteobacteria	Burkholderiales	Oxalobacteraceae	Massilia	Massilia_oculi	>Otu4374_598#GCCGTATCGGAAGGTGCGGCTGGATCACCTCCTTTCTAGAGTAGCACCAGAGCTAACGCTCATCATCAAGCGTCCACGCTTATCGACTGTTGAACAGAGAAGAACAGTTTTATCGGGGCTGTAGCTCAGCTGGTTAGAGCACCGT
Otu4382	Otu4382	Bacteria	Firmicutes	Bacilli	Bacillales	Bacillaceae	Bacillus	Bacillus_subtilis	>Otu4382_575#GCCGTATCGGAAGGTGCGGCTGGATCACCTCCTTTCTAAGGATAGAGGATCGCTTTTGGTTTTTGTTTAGTTTTGAGAGATCATTCTCTCTATATGAAAGAAGGCGATCATTATTGATCTGCCGGTTGTTCTTTGAAAACTGGAT
Otu4389	Otu4389	Bacteria	Firmicutes						>Otu4389_618#GCCGTATCGGAAGGTGCGGCTGGATCACCTCCTTTCTATGGAGACATGAGCGTACTTAGGTACCTCGTGAATTTTACTCTGAGCTTTTGTTTGGTTTTGAAAGAACATCGTTTCTTTCAAACAAATAGAACATACTTCCTTTATC
Otu44	Otu44	Bacteria	Proteobacteria	Gammaproteobacteria	Enterobacterales	Erwiniaceae	Tatumella	Tatumella_ptyseos	>Otu44_298605#ACCGTAGGGGAACCTGCGGTTGGATCACCTCCTTACCTGTAAGATACATTGCTGCGTAGTGCTCACACAGATTGTCTGATGAAAAGTAAAGAAGCAAGGCGTCTTGCGAAGCAGACTACTGTCCCCTTCGTCTAGAGGCCCAGGA
Otu4423	Otu4423	Bacteria	Proteobacteria	Betaproteobacteria	Burkholderiales	Oxalobacteraceae	Massilia	Massilia_oculi	>Otu4423_997#GCCGTATCGGAAGGTGCGGCTGGATCACCTCCTTTCTAGAGTAGCACCGGCAGCGAAAGCTGCATCATCAAGCGTCCACGCTTATCGACTGTTGAACGAGTAAAGAACAGTTTTATCGGGGCTGTAGCTCAGCTGGTTAGAGCAC
Otu444	Otu444	Bacteria	Firmicutes	Bacilli	Bacillales	Paenibacillaceae	Paenibacillus	Paenibacillus_sp.	>Otu444_10833#GCCGTATCGGAAGGTGCGGCTGGATCACCTCCTTTCTATGGAGAATCGTTTCCCGTAGCGGAAACATTCAAATATGCAGCTCAGCTGCAAAACTTACTCACTCGTTGCTCAGTTTTGAGAGCTCAAACTCTCAAAACAGCTTGCT
Otu447	Otu447	Bacteria	Actinobacteria	Actinobacteria	Micrococcales	Microbacteriaceae	Curtobacterium	Curtobacterium_sp.	>Otu447_12139#GCCGTACCGGAAGGTGCGGCTGGATCACCTCCTTTCTAAGGAGCATCTGACCGGCCCTGCTTGCAGGTGTTCGGTTCAGGCGCCGATGCAGCCCGAACGTGGTTGCCGGTAGCTCATGGGTGGAACATTGACAGTGCAGTCGGGT
Otu44751	Otu44751	Bacteria	Firmicutes	Bacilli	Bacillales	Bacillaceae	Lysinibacillus	Lysinibacillus_sphaericus	>Otu44751_487#ACCGTAGGGGAACCTGCGGTTGGATCACCTCCTTTCTAAGGATATTTTCGGAATACAAACCTAGGGTTTGTAAGATTACGTTTTGCGTTCAGTTTTGAAGGTTCATTCTTACGAATGAAATACTTCAAAACTTGTTCTTTGAAAA
Otu448	Otu448	Bacteria	Actinobacteria	Actinobacteria	Micrococcales	Microbacteriaceae	Curtobacterium	Curtobacterium_sp.	>Otu448_10598#GCCGTACCGGAAGGTGCGGCTGGATCACCTCCTTTCTAAGGAGCATCTGACCGGCCCTGCTCTGCAGGTGTCTGGTTCAGGCGCCGAGTAACCCGAACGTGGTTGCCGGTAGCTCATGGGTGGAACATTGACAGTGCAGTCGGGA
Otu449	Otu449	Bacteria	Firmicutes	Bacilli	Bacillales	Paenibacillaceae	Paenibacillus	Paenibacillus_sp.	>Otu449_9776#GCCGTATCGGAAGGTGCGGCTGGATCACCTCCTTTCTATGGAGAATCGTTTCCCGCAGCGGAAACATTCAAATATGCAGCTTAGCTGCAAAACTACTCACTCGTTGCTCAGTTTTGAGAGCTCAAACTCTCAAACAGCTTGCTTT
Otu45	Otu45	Bacteria	Actinobacteria	Actinobacteria	Micrococcales	Microbacteriaceae	Curtobacterium	Curtobacterium_sp.	>Otu45_120045#GCCGTACCGGAAGGTGCGGCTGGATCACCTCCTTTCTAAGGAGCATCTGACCAGGGTGCCTGCTTGCAGGTGCTGTTCTGGTTCAGGCGCCGATGCAGCCCGAACGTGGTTGCCGGTAGCTCATGGGTGGAACATTGACAGTGCA
Otu453	Otu453	Bacteria	Firmicutes	Bacilli	Bacillales	Bacillaceae	Lysinibacillus	Lysinibacillus_sphaericus	>Otu453_9552#GCCGTATCGGAAGGTGCGGCTGGATCACCTCCTTTCTAAGGATATTTTCGGAATACAAACCTAGGGTTTGTAAGATTACGTTTTGCGTTCAGTTTTGAAGGTTCATTCTTACGAATGAAAAACTTCAAAACTTGTTCTTTGAAAA
Otu4685	Otu4685	Bacteria	Firmicutes	Bacilli	Bacillales	Bacillaceae	Lysinibacillus	Lysinibacillus_sphaericus	>Otu4685_475#GCCGTATCGGAAGGTGCGGCTGGATCACCTCCTTTCTAAGGATATTTTCGGAATACAAACCTAGGGTTTGTAAGATTACGTTTTGCGTTCAGTTTTGAAGGTTCATCGCATGATGAAATACTTCAAAACTTGTTCTTTGAAAACT
Otu47	Otu47	Bacteria	Firmicutes	Bacilli	Bacillales	Bacillaceae	Bacillus		>Otu47_113706#GCCGTATCGGAAGGTGCGGCTGGATCACCTCCTTTCTAAGGATATATGGAGCAGTGTGCGTTTTCGTCTTGTTTAGTTTTGAAGGATCATTCCTTCAAACATGTCTCTAGCGAGACAGGATTGTTCTTTGAAAACTAGATAACAA
Otu47034	Otu47034	Bacteria	Proteobacteria	Gammaproteobacteria	Enterobacterales	Enterobacteriaceae	Kosakonia	Kosakonia_oryzae	>Otu47034_547#ACCGTAGGGGAACCTGCGGTTGGATCACCTCCTTACCTTAAAGAACCATTCCCTGCAGTGTCCACACAGATTGTCTGATGAAAAGTAAAGAAGCAAGGCGTCTTGCGAAGCAGACTATTGTCCCCTTCGTCTAGAGGCCCAGGAC
Otu4712	Otu4712	Bacteria	Firmicutes	Bacilli	Bacillales	Bacillaceae	Lysinibacillus	Lysinibacillus_sphaericus	>Otu4712_496#GCCGTATCGGAAGGTGCGGCTGGATCACCTCCTTTCTAAGGATATTTTCGGAATACAAACCTAGGGTTTGTAAGATTACGTTTTGCGTTCAGTTTTGAAGGTTCATCATACGATGAATTACTTCAAAACTTGTTCTTTGAAAACT
Otu474	Otu474	Bacteria	Firmicutes	Bacilli	Bacillales	Bacillaceae	Bacillus	Bacillus_altitudinis	>Otu474_8236#GCCGTATCGGAAGGTGCGGCTGGATCACCTCCTTTCTAAGGATATATGGAGCAGCGTATGTTTTCGTCTTGTTTAGTTTTGAAGGAACTTGCAAAAGATCCTACAACATCATATCTTCGATATGAAAGATGGGCCTGTAGCTCAG
Otu4759	Otu4759	Bacteria	Firmicutes	Bacilli	Bacillales	Bacillaceae	Bacillus	Bacillus_sp.	>Otu4759_518#GCCGTATCGGAAGGTGCGGCTGGATCACCTCCTTTCTAAGGATTAAAGCTGGACGAAAGAGCCAGACATCTGTTGACTGTTTCTTGTTTGTTTAGTTTTGAGGGAGCAATTCTCTCAGAATGTTGTTCTTTGAAAACTAGATACT
Otu4771	Otu4771	Bacteria	Firmicutes	Bacilli	Bacillales	Paenibacillaceae	Paenibacillus	Paenibacillus_crassostreae	>Otu4771_507#GCCGTATCGGAAGGTGCGGCTGGATCACCTCCTTTCTATGGAGAATCGCTTCCTGCGATGGAAGCATTCAAATAACGGCCGACGTAAGTCGCCGTACCCGCTTTGCGTAAGCAAAGCAACTACTCACTCGTTGGTCAGTTTTGAG
Otu478	Otu478	Bacteria	Firmicutes	Bacilli	Bacillales	Paenibacillaceae	Paenibacillus		>Otu478_8867#GCCGTATCGGAAGGTGCGGCTGGATCACCTCCTTTCTATGGAGAATCGCTTCCTGCAACGGAAGCATTCAAATCGGCAGAATCATCTGCCAATAGCATTTGTCCATTTGTTCAGTTTTGATGGAATTTGAGGGGCTATAGCTCAG
Otu479	Otu479	Bacteria	Actinobacteria	Actinobacteria	Micrococcales	Microbacteriaceae	Microbacterium	Microbacterium_paludicola	>Otu479_9508#GCCGTACCGGAAGGTGCGGCTGGATCACCTCCTTTCTAAGGAGCATCTGACTCTTCGGAGTCCAGAACCCAGTTCGAAGGCACATGTTCTTCGCTGGGAGCTCATGGGTGGAACATTTGACATGGTGCGAAGGATGAGGTTCTTC
Otu48	Otu48	Bacteria	Actinobacteria	Actinobacteria	Micrococcales	Microbacteriaceae	Curtobacterium	Curtobacterium_sp.	>Otu48_113264#GCCGTACCGGAAGGTGCGGCTGGATCACCTCCTTTCTAAGGAGCATCTGACCGGCCCTGCTTGCAGGTGCTTGGTTCAGGCGCCGATGCAACCCGAACGTGGTTGCCGGTAGCTCATGGGTGGAACATTGACAGTGCAGTCGGGA
Otu483	Otu483	Bacteria	Firmicutes	Bacilli	Bacillales	Paenibacillaceae	Paenibacillus	Paenibacillus_abekawaensis	>Otu483_9678#GCCGTATCGGAAGGTGCGGCTGGATCACCTCCTTTCTATGGAGAATCGTCTTCTGCAATGAAGACATTCAAATCTAAAATCTAGCCAGGTCGGCTAGTTACTCACTCGTTGCTCAGTTTTGAGAGCTCAAACTCTCAAAACTTCT
Otu4839	Otu4839	Bacteria	Firmicutes	Bacilli	Bacillales	Paenibacillaceae	Paenibacillus	Paenibacillus_crassostreae	>Otu4839_476#GCCGTATCGGAAGGTGCGGCTGGATCACCTCCTTTCTATGGAGAATCGCTTCCTGCGATGGAAGCATTCAAATAACGGTTGACGCAAGTCGCCGTACCCGCTTTGTGTAAGCAAAGCAACCTATGACATCATTCCATTTGTTCAG
Otu484	Otu484	Bacteria	Firmicutes	Bacilli	Bacillales	Paenibacillaceae	Paenibacillus	Paenibacillus_sp.	>Otu484_10640#GCCGTATCGGAAGGTGCGGCTGGATCACCTCCTTTCTATGGAGAATCGTCTTCTGCAACGAAGACATTCAAATCTAAAATCTAGCCAGGTCGGCTAGTTACTCACTCGTTGCTCAGTTTTGAGAGCTCAAACTCTCAAACAGCTT
Otu485	Otu485	Bacteria	Firmicutes	Bacilli	Bacillales	Paenibacillaceae	Paenibacillus	Paenibacillus_abekawaensis	>Otu485_15385#GCCGTATCGGAAGGTGCGGCTGGATCACCTCCTTTCTATGGAGAATCGTCTTCTGCAATGAAGACATTCAAATCTAAAATCTAGCCAGGTCGGCTAGTTACTCACTCGTTGCTCAGTTTTGAGAGCTCAAACTCTCAAACAGCTT
Otu4881	Otu4881	Bacteria	Proteobacteria	Betaproteobacteria	Burkholderiales	Alcaligenaceae	Achromobacter	Achromobacter_xylosoxidans	>Otu4881_523#GCCGTATCGGAAGGTGCGGCTGGATCACCTCCTTTCAGAGCGAAAGTGTATGGTGTTAAGTGTCCACGCTTATCGGTTGTTGTTTATAGCTGGATCGTGCATGAGTATGGGTAAGAGGGATTGCCTCCCTGTGCTGCATGTTCGT
Otu49	Otu49	Bacteria	Firmicutes	Bacilli	Bacillales	Bacillaceae	Bacillus		>Otu49_122354#GCCGTATCGGAAGGTGCGGCTGGATCACCTCCTTTCTAAGGATTTTTACATGACGTACGTTTTGACACTTTGTTCAGTTTTGAGAGTTCAATCTCTCAATTATAGAAAGCATACTACTTTCTTCTTATCTAATAAGAAGAATTTT
Otu490	Otu490	Bacteria	Firmicutes	Bacilli	Bacillales	Paenibacillaceae	Paenibacillus	Paenibacillus_stellifer	>Otu490_8314#GCCGTATCGGAAGGTGCGGCTGGATCACCTCCTTTCTATGGAGAATCGTTTCCCGCAGTGGAAACATTCAAAAAGTCTTCAGGAAGTATGCTTCCGAAGCGAGCTTTACTTCGTAAAGCTTTTAACTCACTCGTTGCTCAGTTTT
Otu4913	Otu4913	Bacteria	Proteobacteria	Betaproteobacteria	Burkholderiales	Oxalobacteraceae	Massilia	Massilia_sp.	>Otu4913_721#GCCGTATCGGAAGGTGCGGCTGGATCACCTCCTTTCTAGAGTCGGCACGGATCGTCAAGATCGTGCATCAAACGCTCACACTTATCGACTGTCGAATGAAGAAGAAACAGTAGCACCGCTGTGGTAACAATGCGGGTCTGTAGCT
Otu495	Otu495	Bacteria	Firmicutes	Bacilli	Bacillales	Bacillaceae	Lysinibacillus		>Otu495_9443#GCCGTATCGGAAGGTGCGGCTGGATCACCTCCTTTCTAAGGATTATTTCGGAATACAAACCTAGGGTTTGTAAGATTACGTTTTGCGTTCAGTTTTGAAGGTTCATTCTTAACGAATGAAATACTTCAAAACTTGTTCTTTGAAA
Otu5	Otu5	Bacteria	Firmicutes	Bacilli	Bacillales	Bacillaceae	Bacillus		>Otu5_764384#GCCGTATCGGAAGGTGCGGCTGGATCACCTCCTTTCTAAGGATTTTTACATGACGTACGTTTTGACACTTTGTTCAGTTTTGAGAGTTCAATCTCTCAATTATAGAAAGCACACTACTTTCTTCTTATTAGATAAGAAGAATTTT
Otu50	Otu50	Bacteria	Firmicutes	Bacilli	Bacillales	Bacillaceae	Bacillus	Bacillus_infantis	>Otu50_132116#GCCGTATCGGAAGGTGCGGCTGGATCACCTCCTTTCTAAGGAAGATTTACTAAAACGTTTGACGACGTCGAAGTTTTGTTCAGTTTTGATGGTTTAAATCCATCTTCTATATTGTTCTTTGAAAACTAGATAAAGTTTTATTGAT
Otu5005	Otu5005	Bacteria	Firmicutes	Bacilli	Bacillales	Bacillaceae	Bacillus	Bacillus_subtilis	>Otu5005_588#GCCGTATCGGAAGGTGCGGCTGGATCACCTCCTTTCTAAGGATATGAGGTCGCTTTTGGTTTTTGTTTAGTTTTGAGAGATCATTCTCTCTATATGAAAGAAGGCGATCATTCTTGATCTGCCGGTTGTTCTTTGAAAACTGGAT
Otu50080	Otu50080	Bacteria	Proteobacteria	Gammaproteobacteria	Enterobacterales	Erwiniaceae	Pantoea	Pantoea_vagans	>Otu50080_1054#ACCGTAGGGGAACCTGCGGTTGGATCACCTCCTTACCTGTAAGATACATTGCTGCGTAGTGCTCACACAGATTGTCTGATGAAAAGTAACGAGCAGGACGGCTGCGAAGTCGTGACACTATCGTGTCCCCTTCGTCTAGCGGTTA
Otu506	Otu506	Bacteria	Proteobacteria	Gammaproteobacteria	Enterobacterales	Enterobacteriaceae	Kosakonia	Kosakonia_cowanii	>Otu506_10083#ACCGTAGGGGAACCTGCGGTTGGATCACCTCCTTACCTTCAAGATACAACCCTGCAGTGTCCACACAGATTGTCTGATGAAAATAACGAGCAGTGAAACCTCTCCAGGCTTGTAGCTCAGGTGGTTAGAGCGCACCCCTGATAAG
Otu508	Otu508	Bacteria	Firmicutes	Bacilli	Bacillales	Paenibacillaceae	Paenibacillus	Paenibacillus_sp.	>Otu508_8732#GCCGTATCGGAAGGTGCGGCTGGATCACCTCCTTTCTATGGAGAATCGTTTCCCGAGTGGAAACATTCAAATTTTAAATCTAGCCAGGTCGGCTAGTTACTCACTCGTTGCTCAGTTTTGAGAGCTCAAACTCTCAAAACTTCTC
Otu509	Otu509	Bacteria	Firmicutes	Bacilli	Bacillales	Paenibacillaceae	Paenibacillus	Paenibacillus_stellifer	>Otu509_8534#GCCGTATCGGAAGGTGCGGCTGGATCACCTCCTTTCTAAGGATTACAAGCTTTCTGCAGGAAAGCTCACTTCGGAAGCATTCGCTCTGGCGAGTGCGACGGAGACACAAGGAAGCAAAGCTTCCAAACTAAACGATTGCTCGTTG
Otu51	Otu51	Bacteria	Firmicutes	Bacilli	Bacillales	Bacillaceae	Bacillus	Bacillus_circulans	>Otu51_94190#GCCGTATCGGAAGGTGCGGCTGGATCACCTCCTTTCTAAGGAAAAATGGAATTCGTTCCATTCACAGATTGTTGATGATTTTGTTGTTCAGTTTTGAGGGAGCAATTCCTCAAAAGAAAGATTGTTCCTTGAAAACTAGATTATG
Otu511	Otu511	Bacteria	Proteobacteria	Gammaproteobacteria	Enterobacterales	Yersiniaceae	Serratia		>Otu511_7534#ACCGTAGGGGAACCTGCGGTTGGATCACCTCCTTACCTATAAGATACATGACTGCGTAGTGCTCACACAGATTGTCTGATGAAAAAGAACAAGCAAGGCGTTTAACGTTGGGGGTAGTGACAAATAACATTGTCGCTCGGTTTTC
Otu5119	Otu5119	Bacteria	Proteobacteria	Gammaproteobacteria	Pseudomonadales	Pseudomonadaceae	Pseudomonas		>Otu5119_713#GCCGTAGGGGAACCTGCGGCTGGATCACCTCCTTAATCGACGACATCAGCCTGCTGATGAGCTCCCACACGAATTGCTTGATTCATTTGCTGATGAGAAATCAGAAATGAACATTCCGGTGTGAATGTTGATTTCTGACTTTTGT
Otu516	Otu516	Bacteria	Actinobacteria	Actinobacteria	Micrococcales	Microbacteriaceae	Curtobacterium	Curtobacterium_sp.	>Otu516_15514#GCCGTACCGGAAGGTGCGGCTGGATCACCTCCTTTCTAAGGAGCATCTGACCGGCCCTGCTTGCAGGTGTTCGGTTCAGGCGCCGATGCAACCCGAGTGTGGTTGCCGGTAGCTCATGGGTGGAACATTGACAGTGCAGTCGGAA
Otu518	Otu518	Bacteria	Firmicutes	Bacilli	Bacillales	Bacillaceae	Bacillus		>Otu518_9003#GCCGTATCGGAAGGTGCGGCTGGATCACCTCCTTTCTAAGGATAATGACGAGAGCGCTTTTGTTTTGTTCAGTTTTGAATGAGTAATTCATTCAAATAGGAAAGACAGTCATCACGATGTGATGGATTCTTTCTGCTTTGTTCCT
Otu52	Otu52	Bacteria	Proteobacteria	Gammaproteobacteria	Enterobacterales	Erwiniaceae	Pantoea	Pantoea_vagans	>Otu52_127757#ACCGTAGGGGAACCTGCGGTTGGATCACCTCCTTACCTGAAGATACCTTCCGGCGCAGTGCTCACACAGATTGTCTGATAAAAAAGTAATGAGCAGGACGGCTGCGAAGTCGTGACACTATCGTGTCCCCTTCGTCTAGCGGTTA
Otu522	Otu522	Bacteria	Firmicutes	Bacilli	Bacillales	Bacillaceae	Bacillus	Bacillus_amyloliquefaciens	>Otu522_8282#GCCGTATCGGAAGGTGCGGCTGGATCACCTCCTTTCTAAGGTTTTTAACGGAATATAAGACCTTGGGTCTTATAAACAGAACGTTCCCTGTCTTGTTTAGTTTTGAAGGATCATTCCTTCAAAACATAGGAACACCTGCTAAATG
Otu5249	Otu5249	Bacteria	Firmicutes	Bacilli	Bacillales	Alicyclobacillaceae	Tumebacillus	Tumebacillus_avium	>Otu5249_523#GCCGTATCGGAAGGTGCGGCTGGATCACCTCCTTTCTATGGAGTACTGAGCCTCGTGCTCGACTCAATCGCCTGACGGCGAACGATCAAGGTGAGAGCGTCAGCTCTTGCGGAGATCTGAACCGATCCGATCGGCAGCTTGCTGC
Otu526	Otu526	Bacteria	Firmicutes	Bacilli	Bacillales	Bacillaceae	Psychrobacillus	Psychrobacillus_insolitus	>Otu526_7918#GCCGTATCGGAAGGTGCGGCTGGATCACCTCCTTTCTAAGGATAATATCGGAATACGAATCTTTATTCGTATCTTAACGTTTTGCAGTTCAGTTTTGAATGTTCAATTTTATATGAAGATTCAATTCTTGCTCCTGCGATTACTC
Otu5262	Otu5262	Bacteria	Firmicutes	Bacilli	Bacillales	Paenibacillaceae	Paenibacillus	Paenibacillus_sp.	>Otu5262_538#GCCGTATCGGAAGGTGCGGCTGGATCACCTCCTTTCTATGGAGAATCGCTTCCTGCGATGGAAGCATTCAAATACAAATCTAGCCGGTCGGCTAGTTACTCACTCGTTGGTCAGTTTTGAGAGTTCAAACTCTCACATACGATTT
Otu527	Otu527	Bacteria	Firmicutes	Bacilli	Bacillales	Paenibacillaceae	Paenibacillus	Paenibacillus_stellifer	>Otu527_9550#GCCGTATCGGAAGGTGCGGCTGGATCACCTCCTTTCTATGGAGAATCGCTTTCTGCAACGGAAGCATTCAAAATATGCAGGTTTCGGCCTGTTGCTCACTCGTTGCTCAGTTTTGAGAGTTCAACTCTCAAACTCAAACGCTGTA
Otu5296	Otu5296	Bacteria	Proteobacteria	Betaproteobacteria	Burkholderiales	Oxalobacteraceae	Massilia	Massilia_oculi	>Otu5296_451#GCCGTATCGGAAGGTGCGGCTGGATCACCTCCTTTCTAGAGTAGCACCGGGGTCTAACGACTCATCATCAAGCGTCCACGCTTATCGACTGTTGAACAGAGAAGAACAGTTTTATCGGGGCTGTAGCTCAGCTGGTTAGAGCACC
Otu53	Otu53	Bacteria	Proteobacteria	Betaproteobacteria	Burkholderiales	Burkholderiaceae	Cupriavidus	Cupriavidus_metallidurans	>Otu53_97677#GCCGTATCGGAAGGTGCGGCTGGATCACCTCCTTTCTAGAGGCTTGTGTTCACAAGTCAAGCGTTCACACTTATCGGTTTGTTTGCTGTTACAGCCAAGGGTCTGTAGCTCAGGTGGTTAGAGCACCGTCTTGATAAGGCGGGGG
Otu531	Otu531	Bacteria	Actinobacteria	Actinobacteria	Micrococcales	Microbacteriaceae	Curtobacterium	Curtobacterium_luteum	>Otu531_9998#GCCGTACCGGAAGGTGCGGCTGGATCACCTCCTTTCTAAGGAGCATCTGGTTCCGGCCTGTTGGTTGGGATCCAGGCGCCGATGCAACCCGAATGTGGTTGCCGGTAGCTCATGGGTGGAACATTGACAGTGCAGTCGGAGCGTC
Otu532	Otu532	Bacteria	Firmicutes	Bacilli	Bacillales	Bacillaceae	Bacillus		>Otu532_9632#GCCGTATCGGAAGGTGCGGCTGGATCACCTCCTTTCTAAGGATATTATACGGAATATAAGACCTTGGGTCTTATAAACAGAACGTTCCCTGTCTTGTTTAGTTTTGAAGGATCATTCCTTCGAAACGTGTTCTTTGAAAACTAGA
Otu5328	Otu5328	Bacteria	Firmicutes	Bacilli	Bacillales	Paenibacillaceae	Paenibacillus		>Otu5328_415#GCCGTATCGGAAGGTGCGGCTGGATCACCTCCTTTCTATGGAGAATCGTCTTCTGCGATGAAGACATTCAAATAAGCAGCTCAGCTGCAAACTTACTCACTCGTTGCTCAGTTTTGAGAGTTCAAACTCTCATGATTGTTCCTTG
Otu5351	Otu5351	Bacteria	Firmicutes	Bacilli	Bacillales	Paenibacillaceae	Paenibacillus		>Otu5351_408#GCCGTATCGGAAGGTGCGGCTGGATCACCTCCTTTCTAAGGATTACGTCTCCTGCGACGGAGACATACAGGAAGCGAAAGCTTCCACACACAAACATCACTCGTTTTCAGTTTTGAAAGGATAATCCCTTTCACTTGTACCTTGA
Otu5364	Otu5364	Bacteria	Proteobacteria	Gammaproteobacteria	Enterobacterales	Erwiniaceae	Erwinia	Erwinia_amylovora	>Otu5364_466#ACCGTAGGGGAACCTGCGGTTGGATCACCTCCTTACCAGAAGATACATTTCTGTGCAGTGTCCACAACAGATTGTCTGACAGATGTAATGAGCAAGACGGCTGCGAAGTCGAGACACGCCCGTGTCCCCTTCGTCTAGCGGTTAG
Otu5385	Otu5385	Bacteria	Firmicutes	Bacilli	Bacillales	Paenibacillaceae	Paenibacillus		>Otu5385_407#GCCGTATCGGAAGGTGCGGCTGGATCACCTCCTTTCTATGGAGAATCGTCTTCTGCGATGAAGACATTCAAATAAGCAGCTCAGCTGCAAACTTACTCACTCGTTGTTCAGTTTTGAGAGTTCAAACTCTCATGATTGTTCCTTG
Otu539	Otu539	Bacteria	Actinobacteria	Actinobacteria	Micrococcales	Microbacteriaceae	Curtobacterium	Curtobacterium_sp.	>Otu539_8192#GCCGTACCGGAAGGTGCGGCTGGATCACCTCCTTTCTAAGGAGCATCTGACCGGCCCTGCCCTGCAGGTGTCTGGTTCAGGCGCCGAGTAACCCGAACGTGGTTGCCGGTAGCTCATGGGTGGAACATTGACAGTGCAGTCGGGA
Otu5390	Otu5390	Bacteria	Proteobacteria	Gammaproteobacteria	Xanthomonadales	Xanthomonadaceae	Stenotrophomonas		>Otu5390_398#GCCGTATCGGAAGGTGCGGCTGGATCACCTCCTTTTGAGCAAAGACAGCATCGTCCTGTCGGGCGCCTTCACAAAGTACCTGCATTCAGAGAATCACAACGGCCAGGCCGCTGTGAGTGTCCCTTTTGGGGCCTTAGCTCAGCTG
Otu54	Otu54	Bacteria	Proteobacteria	Gammaproteobacteria	Pseudomonadales	Pseudomonadaceae	Pseudomonas		>Otu54_87278#GCCGTAGGGGAACCTGCGGCTGGATCACCTCCTTAATCGACGACATCAGCCTACTGATGAGCTCCCACACGAATTGCTTGATTCATGGTTGAAGACGATCAAGATCCTGTATGGATCTTGTGTTGTTCCTGGTCAGAACTTGGAA
Otu5472	Otu5472	Bacteria	Firmicutes	Bacilli	Bacillales	Bacillaceae	Bacillus		>Otu5472_415#GCCGTATCGGAAGGTGCGGCTGGATCACCTCCTTTCTAAGGATTTTTACATGACGTACGTTTTGACACTTTGTTCAGTTTTGAGGGTTCAATCTCTCAATTATAGAAAGTATACTACTTTCTTCTTATCTAATAAGAATTTTGGT
Otu5486	Otu5486	Bacteria	Firmicutes	Bacilli	Bacillales	Bacillaceae	Bacillus	Bacillus_oceanisediminis	>Otu5486_454#GCCGTATCGGAAGGTGCGGCTGGATCACCTCCTTTCTAAGGAATATTTACAAGAAACGTGATGTTCTTTGTTCGTTCAGTTTTGAGGGATTAATCCTCATATTTTCATACTTTACCTATTATGTGGGCCTATAGCTCAGCTGGTT
Otu55	Otu55	Bacteria	Firmicutes	Bacilli	Bacillales	Bacillaceae	Bacillus		>Otu55_95195#GCCGTATCGGAAGGTGCGGCTGGATCACCTCCTTTCTAAGGAGAATAGAGACGTGACGTATTTTGGTCAGTTTTGAGAGGTCAACTCTCAAAACATTGTTCATTGAAAACTAGATAACAAGTAAAGCAAGGTTAAACCATATAAC
Otu5515	Otu5515	Bacteria	Firmicutes	Bacilli	Bacillales	Paenibacillaceae	Paenibacillus	Paenibacillus_crassostreae	>Otu5515_521#GCCGTATCGGAAGGTGCGGCTGGATCACCTCCTTTCTATGGAGAATCGCTTCCTGCGATGGAAGCATTCAAATAACGGTTGGCGTAAGTCGCCGTACCCGCTTTGCGTAAGCAAAGCAACTAAACATCATTCCATTTGTTCAGTT
Otu5578	Otu5578	Bacteria	Proteobacteria	Gammaproteobacteria	Enterobacterales	Erwiniaceae	Pantoea	Pantoea_rwandensis	>Otu5578_516#ACCGTAGGGGAACCTGCGGTTGGATCACCTCCTTACCTGAAGATACCTTCCCGCGCAGTGCTCACACAGATTGTCTGATAGAAACGTTAGAGCAAGACGGCTGCGAAGTCGCGACACCCCGTGTCCCCTTCGTCTAGCGGTTAGG
Otu5619	Otu5619	Bacteria	Proteobacteria	Betaproteobacteria	Burkholderiales	Oxalobacteraceae	Massilia	Massilia_oculi	>Otu5619_1097#GCCGTATCGGAAGGTGCGGCTGGATCACCTCCTTTCTAGAGTAGCACCAGAGCTAACGCTCATCATCAAGCGTCCGCACTTATCGACTGTTGAACAAGAAGAACACAGTTTCGGGGCTGTAGCTCAGCTGGTTAGAGCACCGTGT
Otu5627	Otu5627	Bacteria	Proteobacteria	Betaproteobacteria	Burkholderiales	Oxalobacteraceae	Massilia	Massilia_oculi	>Otu5627_825#GCCGTATCGGAAGGTGCGGCTGGATCACCTCCTTTCTAGAGTAGCACCGGGGTCTAACGACCCATCATCAAGCGTCCACGCTTATCGACTGTTGAACGAGTAAAGAACAGTTTTATCGGGGCTGTAGCTCAGCTGGTTAGAGCAC
Otu5656	Otu5656	Bacteria	Firmicutes	Bacilli	Bacillales	Bacillaceae	Bacillus	Bacillus_thermoamylovorans	>Otu5656_421#GCCGTATCGGAAGGTGCGGCTGGATCACCTCCTTTCTAAGGATAATGGAAAACCACTTACGTGGTTACGAAAAGATGTTTACGTTCTGTTCAGTTTTGAAAGGTCAATCCTTTCAAAATTTTTTGTTCTTTGAAAACTAGATACT
Otu566	Otu566	Bacteria	Proteobacteria	Gammaproteobacteria	Pseudomonadales	Pseudomonadaceae	Pseudomonas	Pseudomonas_mediterranea	>Otu566_8866#GCCGTAGGGGAACCTGCGGCTGGATCACCTCCTTAATCGACGACAGCAGCGGCTCCATGAGCTCCCACACGAATTGCTTGATTCATTGAAGAAGACGATTGGGTCTGTAGCTCAGTTGGTTAGAGCGCACCCCTGATAAGGGTGA
Otu567	Otu567	Bacteria	Actinobacteria	Actinobacteria	Micrococcales	Microbacteriaceae	Microbacterium	Microbacterium_testaceum	>Otu567_7956#GCCGTACCGGAAGGTGCGGCTGGATCACCTCCTTTCTAAGGAGCATCTGACGCCCTGTCATGGGGTTGTTCAGGCGCCGGATCAGACCGAATGTGTCTGCCGGTTAGCTCATGGGTGGAACATTTGACTTGGTGTTCATATCTGA
Otu5673	Otu5673	Bacteria	Firmicutes	Bacilli	Bacillales	Paenibacillaceae	Paenibacillus	Paenibacillus_stellifer	>Otu5673_387#GCCGTATCGGAAGGTGCGGCTGGATCACCTCCTTTCTATGGAGAATCGTCTTCTGTAACGAAAACATTCAACAAGTCTTCAGGAAGTATGCTTCCGAAGCGAGCTTTACTTCGTAAAGCTTTTAACTCACTCGTTGCTCAGTTTT
Otu57	Otu57	Bacteria	Proteobacteria	Gammaproteobacteria	Enterobacterales	Enterobacteriaceae			>Otu57_94158#ACCGTAGGGGAACCTGCGGTTGGATCACCTCCTTACCTTAAAGAACCTGCCTTTGTAGTGCTCACACAGATTGTCTGATGAAAAACAGCAGTAAAAAACCTCTACAGGCTTGTAGCTCAGGTGGTTAGAGCGCACCCCTGATAAG
Otu5769	Otu5769	Bacteria	Firmicutes	Bacilli	Bacillales	Bacillaceae	Bacillus	Bacillus_sp.	>Otu5769_423#GCCGTATCGGAAGGTGCGGCTGGATCACCTCCTTTCTAAGGAAATGTAAGTCCTCATCGGACTGATAAGAAGTTGACTGTTTCTTGTTTGTTTAGTTTTGAGAGAGCAATCTCTTAAAACTTTGTTCCTTGAAAACTAGATAATC
Otu5774	Otu5774	Bacteria	Firmicutes	Bacilli	Bacillales	Bacillaceae	Bacillus	Bacillus_halodurans	>Otu5774_430#GCCGTATCGGAAGGTGCGGCTGGATCACCTCCTTTCTAGGGAGTTTTACTTCTAGTCGATCACACAGTTTATCTGATGTGAATACGCTTTGGCTTTTGTTCGGTTTTGAATGAACTTATTCATTCAAATGTAACCGGTATGGAAT
Otu578	Otu578	Bacteria	Firmicutes	Bacilli	Lactobacillales	Enterococcaceae	Enterococcus		>Otu578_7452#GCCGTATCGGAAGGTGCGGCTGGATCACCTCCTTTCTAAGGAAGATTTACTAAAACGTTTGACGACGTCGAAGTTTTGTTCAGTTTTGATGGTTTAAAGAGTTTTTTACGAAGCGCAAGCAGAGTAAAAGAAACTTCCATCATTA
Otu5786	Otu5786	Bacteria	Firmicutes	Bacilli	Bacillales	Paenibacillaceae	Paenibacillus	Paenibacillus_sp.	>Otu5786_369#GCCGTATCGGAAGGTGCGGCTGGATCACCTCCTTTCTATGGAGAATCGTTTCCTGCAACGGAAGCATTCAAATACTAAATCTAGCCGGTCGGCTAGTTACTCACTCGTTGGTCAGTTTTGAGAGAGCAAACTCTCACATACGATT
Otu58	Otu58	Bacteria	Proteobacteria	Gammaproteobacteria	Enterobacterales	Erwiniaceae	Pantoea		>Otu58_100935#ACCGTAGGGGAACCTGCGGTTGGATCACCTCCTTACCTGAAGATACCTTCCCGCGCAGTGCTCACACAGATTGTCTGATAAAAAGTCACGAGCAGAAAAAACCTCTACAGGCTTGTAGCTCAGGTGGTTAGAGCGCACCCCTGAT
Otu580	Otu580	Bacteria	Firmicutes	Bacilli	Bacillales	Paenibacillaceae	Paenibacillus	Paenibacillus_sp.	>Otu580_8172#GCCGTATCGGAAGGTGCGGCTGGATCACCTCCTTTCTATGGAGAATCGTTTCCCGCAGCGGAAACATTCAAATATGACTTCGTAAGAAGTCACCCTTAAAATCAGGTTTAGGCCTGTTACTCACTCGTTGGTCAGTTTTGAGAGT
Otu5826	Otu5826	Bacteria	Proteobacteria	Gammaproteobacteria	Enterobacterales	Enterobacteriaceae	Leclercia	Leclercia_sp.	>Otu5826_377#ACCGTAGGGGAACCTGCGGTTGGATCACCTCCTTACCTTAAAGAAACGTTCTTTGAAGTGCTCACACAGATTGTCTGATGAAAAGTATCGAGCAAGACGGCTACGAAGTCGCGACACATCGTGTCCCCTTCGTCTAGCGGTTAGG
Otu5847	Otu5847	Bacteria	Firmicutes	Bacilli	Bacillales	Bacillaceae	Bacillus	Bacillus_sp.	>Otu5847_532#GCCGTATCGGAAGGTGCGGCTGGATCACCTCCTTTCTAAGGATATTTAACGGAATTTAAGCCTTTGGCTTAAAACATTAACGTTTTGTGTTCAGTTTTGAAGGTTCATCGAAAGATGACTTTCAAAATTTTTTACTTCGTTCTTT
Otu589	Otu589	Bacteria	Proteobacteria	Gammaproteobacteria	Enterobacterales	Enterobacteriaceae	Cronobacter	Cronobacter_dublinensis	>Otu589_6969#ACCGTAGGGGAACCTGCGGTTGGATCACCTCCTTACCTGTAAGATACACTGCTGCGTAGTGCTCACACAGATTGTCTGATGAAAAAGAACAAGCAAGGCGTTTAACGTTGGGGGTAGTGACAAATAACATTGTCGCTCGGTTTTC
Otu5906	Otu5906	Bacteria	Firmicutes	Bacilli	Bacillales	Bacillaceae	Bacillus	Bacillus_lentus	>Otu5906_339#GCCGTATCGGAAGGTGCGGCTGGATCACCTCCTTTCTAAGGAAGAATTGAAGCCTCGATGCTTCAATAAAAAGATGTTTCTGACTTTGTTTAGTTTTGAGAGAATTAACTCTCAAAATAATTGTTCCTTGAAAACTAGATAATGC
Otu5917	Otu5917	Bacteria	Proteobacteria	Gammaproteobacteria	Enterobacterales	Enterobacteriaceae			>Otu5917_463#ACCGTAGGGGAACCTGCGGTTGGATCACCTCCTTACCTGAAGATACTGCCTTTCGAAGTGCTCACACAGATTGTCTGATAGAAACGTAAAGAAGCAAGGCGTCTTGCGAAGCAGACTATGTGTCCCCTTCGTCTAGAGGCCCAGG
Otu5937	Otu5937	Bacteria	Firmicutes	Bacilli	Bacillales	Paenibacillaceae	Paenibacillus	Paenibacillus_ihbetae	>Otu5937_363#GCCGTATCGGAAGGTGCGGCTGGATCACCTCCTTTCTATGGAGAATCGTCTTCTGCAACGAAGACATTCAAATATGGCTGACCGCAAGGTCGCCGAACACTTTGCACAAGCAAAGTCACCAATTGACGTGCTTTCATTTGTTCAG
Otu595	Otu595	Bacteria	Proteobacteria	Gammaproteobacteria	Xanthomonadales	Rhodanobacteraceae	Luteibacter	Luteibacter_rhizovicinus	>Otu595_6659#GCCGTATCGGAAGGTGCGGCTGGATCACCTCCTTTCGAGATAGACACGCTGTCTGTCGCAAGGCTTCCACACAAGTCACCTGCACATCCACGCATGCTTTGATGCATGCAACCGTAAGCCAAGCCTTATGGGTCTGTAGCTCAGG
Otu60	Otu60	Bacteria	Firmicutes	Bacilli	Bacillales	Paenibacillaceae	Paenibacillus	Paenibacillus_stellifer	>Otu60_88059#GCCGTATCGGAAGGTGCGGCTGGATCACCTCCTTTCTATGGAGAATCGCTTCCTGCAACGGAAGCATTCAAAATATGCAGGTTTCGGCCTGTTGCTCACTCGTTGCTCAGTTTTGAGAGTTCAACTCTCAAACTCATCTGTATGA
Otu6046	Otu6046	Bacteria	Proteobacteria	Gammaproteobacteria	Pseudomonadales	Pseudomonadaceae	Pseudomonas	Pseudomonas_monteilii	>Otu6046_383#GCCGTAGGGGAACCTGCGGCTGGATCACCTCCTTAATCGACGACATCAGCCAGCTGATGAGCCCCCACACGAATTGCTTGATTCTTTGTAAAAGACGATCAAGACCCTGTTATAGGTCTGTAGCTCAGTTGGTTAGAGCGCACCC
Otu6053	Otu6053	Bacteria	Firmicutes	Bacilli	Bacillales	Paenibacillaceae	Paenibacillus		>Otu6053_345#GCCGTATCGGAAGGTGCGGCTGGATCACCTCCTTTCTAAGGATTACGTCTCCTGCGACGGAGACATACAGGAAGCGAAAGTTTCCACACACAAACATCACTCGTTTTCAGTTTTGAAAGGATAATCCCTTTCACTTGTACCTTGA
Otu61	Otu61	Bacteria	Proteobacteria	Gammaproteobacteria	Pseudomonadales	Pseudomonadaceae	Pseudomonas		>Otu61_103470#GCCGTAGGGGAACCTGCGGCTGGATCACCTCCTTAATCGACGACATCAGCCTGCTGATGAGCTCCCACACGAATTGCTTGATTCATTGTAAAAGACGATGCTGTAACGCGACCCTGTTATAGGTCTGTAGCTCAGTTGGTTAGAG
Otu6114	Otu6114	Bacteria	Firmicutes	Bacilli	Bacillales	Bacillaceae	Bacillus	Bacillus_sp.	>Otu6114_365#GCCGTATCGGAAGGTGCGGCTGGATCACCTCCTTTCTAAGGAATTAAGCTGGACATATGAGCCAGACAAAACAGTTTGTACACGATCTTTGTTTGTTTAGTTTTGAGAGTGCAATTCTCTCAAACCATTCGTTCTTTGAAAACTA
Otu615	Otu615	Bacteria	Firmicutes	Bacilli	Bacillales	Bacillaceae	Bacillus		>Otu615_7497#GCCGTATCGGAAGGTGCGGCTGGATCACCTCCTTTCTAAGGATTTTAACGGAATATAAGACCTTGGGTCTTATAAACAGAACGTTCCCTGTCTTGTTTAGTTTTGAAGGAACTTTGATTCTTTCATATGGTAGATGGGCCTGTAG
Otu6195	Otu6195	Bacteria	Firmicutes	Bacilli	Bacillales	Bacillaceae	Bacillus	Bacillus_jeotgali	>Otu6195_333#GCCGTATCGGAAGGTGCGGCTGGATCACCTCCTTTCTAAGGATAATGCAGTCCTTTCGGACTGATAAGATGTTGACTGTTTCTTGTTTGTTTAGTTTTGAGGGAGCAATTCTCTCAAAGCTTTTTTAAATCGTTCTTTGAAAACT
Otu6223	Otu6223	Bacteria	Firmicutes	Bacilli	Bacillales	Bacillaceae	Bacillus	Bacillus_sp.	>Otu6223_411#GCCGTATCGGAAGGTGCGGCTGGATCACCTCCTTTCTAAGGATAAAGCTGGACTTGTGAGCCAGACAAAACAGTTTGTTCGCGATCTTTGTTTGTTTAGTTTTGAGAGTGCAATTCTCTCAAACCATTCGTTCTTTGAAAACTAG
Otu623	Otu623	Bacteria	Proteobacteria	Gammaproteobacteria	Pseudomonadales	Pseudomonadaceae	Pseudomonas	Pseudomonas_rhizosphaerae	>Otu623_6678#GCCGTAGGGGAACCTGCGGCTGGATCACCTCCTTAATCGACGACAACAGCTGGCTCATGAGCTCCCACACGAATTGCTTGATTCATTGAAGAAGACGATTGGGTCTGTAGCTCAGTTGGTTAGAGCGCACCCCTGATAAGGGTGA
Otu6239	Otu6239	Bacteria	Firmicutes	Bacilli	Bacillales	Paenibacillaceae	Paenibacillus	Paenibacillus_alvei	>Otu6239_368#GCCGTATCGGAAGGTGCGGCTGGATCACCTCCTTTCTAAGGAATTTATCTCCTGTGACGGAGACACAAGGAAGCAAAGCTTCCAAACCAAACGATTGCTCGTTGTCAGTTTTGAAAGAGCATCTCTTTCAATCTGTTTGGTGGCG
Otu6249	Otu6249	Bacteria	Firmicutes	Bacilli	Bacillales	Alicyclobacillaceae	Tumebacillus	Tumebacillus_avium	>Otu6249_352#GCCGTATCGGAAGGTGCGGCTGGATCACCTCCTTTCTATGGAGTACTGAGCTTCGTGCTCGACTCAATCGCCTGACGGCGAACGATCAAGGTGAGAGCGTCAGCTCTTGCGGAGATCTGAACCGATCCGATCGGCAGCTTGCTGC
Otu625	Otu625	Bacteria	Actinobacteria	Actinobacteria	Micrococcales	Microbacteriaceae	Curtobacterium	Curtobacterium_flaccumfaciens	>Otu625_6953#GCCGTACCGGAAGGTGCGGCTGGATCACCTCCTTTCTAAGGAGCATCTGGTCAGTGCTGGTCGCCCATCATGGGTGGTTGGTTGCTGGTCCAGGCGCCTGGTTCGGACCGAACGTGTCCGACGGGTAGCTCATGGGTGGAACATT
Otu6254	Otu6254	Bacteria	Firmicutes	Bacilli	Bacillales	Paenibacillaceae	Paenibacillus	Paenibacillus_xylanexedens	>Otu6254_401#GCCGTATCGGAAGGTGCGGCTGGATCACCTCCTTTCTATGGAGAATCGTCTTCTGCAATGAAGACATTCAAATATGCAGCTCAGCTGCAAACTACTCACTCGTTGCTCAGTTTTGAGAGCTCAAACTCTCAATCATCTCGTTTTT
Otu6276	Otu6276	Bacteria	Proteobacteria	Gammaproteobacteria	Xanthomonadales	Xanthomonadaceae	Lysobacter	Lysobacter_enzymogenes	>Otu6276_351#GCCGTATCGGAAGGTGCGGCTGGATCACCTCCTTTAGAGACTAAAGACAGCTAATTGCTGGCCGGACGTCCGCACAAGTGACCTGCATCTAGTTCCGGAAACTCCCACGGGGGAGTTTCGCGGGAGCGTCCCGTTCACTCGATTG
Otu6279	Otu6279	Bacteria	Proteobacteria	Gammaproteobacteria	Enterobacterales				>Otu6279_361#ACCGTAGGGGAACCTGCGGTTGGATCACCTCCTTACCTTAAAGAAACGTTCTTTGAAGTGCTCACACAGATTGTCTGATGAAAAGTAATGAGCAAAACAGTACCGAGTCCCCATCGTCTAGAGGCCTAGGACACTGCCCTTTCAC
Otu628	Otu628	Bacteria	Proteobacteria	Gammaproteobacteria	Pseudomonadales	Pseudomonadaceae	Pseudomonas		>Otu628_7976#GCCGTAGGGGAACCTGCGGCTGGATCACCTCCTTAATCGACGACATCAGCCTACTGATGAGCTCCCACACGAATTGCTTGATTCATTGTACGAAGACGATGCTGTAACGCGACCCTGTTATAGGTCTGTAGCTCAGTTGGTTAGA
Otu6297	Otu6297	Bacteria	Firmicutes	Bacilli	Bacillales	Paenibacillaceae	Paenibacillus	Paenibacillus_alvei	>Otu6297_383#GCCGTATCGGAAGGTGCGGCTGGATCACCTCCTTTCTAAGGAATTTGTCTCCTGAGACGGAGACACAAGGAAGCAAAGCTTCCAAACCAAACGATTGCTCGTTGTCAGTTTTGAAAGAACATCTCTTTCAATCTGTTTGGTGGCG
Otu6321	Otu6321	Bacteria	Firmicutes	Bacilli	Bacillales	Bacillaceae	Lysinibacillus	Lysinibacillus_sp.	>Otu6321_367#GCCGTATCGGAAGGTGCGGCTGGATCACCTCCTTTCTAAGGATTATTTCGGAATACAAACCTTGGGTTTGTAAGATTACGTTTTGCGTTCAGTTTTGAAGGTTCATTCTTCTGAATGAAATACTTCAAATATGTGCTCCTGTCAC
Otu633	Otu633	Bacteria	Firmicutes	Bacilli	Bacillales	Bacillaceae	Lysinibacillus	Lysinibacillus_sphaericus	>Otu633_6233#GCCGTATCGGAAGGTGCGGCTGGATCACCTCCTTTCTAAGGATATTTTCGGAATACAAACCTAGGGTTTGTAAGATTACGTTTTGCGTTCAGTTTTGAAGGTTCATTCTTAACGGATGAAATACTTCAAAACTTGTTCTTTGAAA
Otu6378	Otu6378	Bacteria	Firmicutes	Bacilli	Lactobacillales	Streptococcaceae	Lactococcus	Lactococcus_lactis	>Otu6378_303#GCCGTATCGGAAGGTGCGGCTGGATCACCTCCTTTCTAAGGAAGATTTATTAAAACGTTTGACAGTCGAAGTTTTGTTCAGTTTTGATGGTTTAATTATCATCAAAACATTTTTTATCTCTTGCGAGATAAAAGTTGTGTTTGTT
Otu638	Otu638	Bacteria	Firmicutes	Bacilli	Bacillales	Bacillaceae	Lysinibacillus	Lysinibacillus_fusiformis	>Otu638_6817#GCCGTATCGGAAGGTGCGGCTGGATCACCTCCTTTCTAAGGATATTTTCGGAATACAAACCTTGGGTTTGTAAGATTACGTTTTGCGTTCAGTTTTGAAGGTTTATTAATAATATAAAACTTCCAAGAGGGCCTATAGCTCAGCT
Otu6396	Otu6396	Bacteria	Firmicutes	Bacilli	Bacillales	Bacillaceae	Bacillus	Bacillus_sp.	>Otu6396_304#GCCGTATCGGAAGGTGCGGCTGGATCACCTCCTTTCTAAGGATAAAGCTGGACATGTGAGCCAGACAAAACAGTTTGTGCATTGATCTTTGTTTGTTTAGTTTTGAGAGTGCAATTCTCTCAAAACATTCGTTCTTTGAAAACTA
Otu64	Otu64	Bacteria	Firmicutes	Bacilli	Bacillales	Bacillaceae	Bacillus		>Otu64_81911#GCCGTATCGGAAGGTGCGGCTGGATCACCTCCTTTCTATGGAGACATCATGAACCGTTGGTTCATGCATGAAAAGATGTTTCTTCATTGTTTTGTTTAGTTTTGAGAGTTCACTCTCAATTTGTACCTTGAAAACTAGATAATGT
Otu6421	Otu6421	Bacteria	Proteobacteria	Gammaproteobacteria	Pseudomonadales	Pseudomonadaceae	Pseudomonas	Pseudomonas_monteilii	>Otu6421_367#GCCGTAGGGGAACCTGCGGCTGGATCACCTCCTTAATCGACGACATCAGCCAGCTGATGAGCCCCCACACGAATTGCTTGATTCTTTGTAAAAGACGATAGAAGCAGCTTTAAGTTTTCAGCTTCAAGCGGCAAGCTTGAACGCG
Otu6422	Otu6422	Bacteria	Actinobacteria	Actinobacteria	Streptomycetales	Streptomycetaceae	Streptomyces	Streptomyces_sp.	>Otu6422_358#GCCGTACCGGAAGGTGCGGCTGGATCACCTCCTTTCTAAGGAGCACTTCTCACCAACTCCGGTTGGTCAGAGGCCAGTACATCAGCGAACGTCTGATGCTGGTTGCTCATGGGTGGAACGTTGACTACTCGGCATCTTCAGCCAA
Otu643	Otu643	Bacteria	Proteobacteria	Gammaproteobacteria	Enterobacterales	Erwiniaceae	Pantoea		>Otu643_5547#ACCGTAGGGGAACCTGCGGTTGGATCACCTCCTTACCTGAAGATACTTTCCCGCGAAGTGCTCACACAGATTGTCTGATAAAAAAGTAATGAGCAAAGCGTCTTGCGAAGACAGACTTAAATGTCCCCTTCGTCTAGAGGCCCAG
Otu649	Otu649	Bacteria	Firmicutes	Bacilli	Bacillales	Paenibacillaceae	Paenibacillus		>Otu649_7208#GCCGTATCGGAAGGTGCGGCTGGATCACCTCCTTTCTATGGAGACTCGGGTCCTGCAACGGACCCAGTCAAGAAGGCAGTGCCTTCAACCTTCAATCACTCGTTGTCAGTTTTGAAAGGAGAATTTCCTTCTCTTTTCAACCGTT
Otu655	Otu655	Bacteria	Actinobacteria	Actinobacteria	Micrococcales	Microbacteriaceae	Curtobacterium	Curtobacterium_luteum	>Otu655_6792#GCCGTACCGGAAGGTGCGGCTGGATCACCTCCTTTCTAAGGAGCATCTGGCACTCCGTGTCCTTCTGTTGGAGGGTGTGGTGGTGTCCAGGCGCCGAGTAACCCGAACGTGGTTGCCGGTAGCTCATGGGTGGAACATTGACAGT
Otu66	Otu66	Bacteria	Proteobacteria	Gammaproteobacteria	Enterobacterales	Enterobacteriaceae	Enterobacter		>Otu66_70728#ACCGTAGGGGAACCTGCGGTTGGATCACCTCCTTACCTTAAAGAACCTGCCTTTGCAGTGCTCACACAGATTGTCTGATGAATGATGAACTTCTGAATGTACTTTTGAGTGCATTAAGAAGTTTTGCTCTTTAAAAATCTGGATC
Otu6693	Otu6693	Bacteria	Firmicutes	Bacilli	Bacillales	Bacillaceae	Bacillus	Bacillus_sp.	>Otu6693_308#GCCGTATCGGAAGGTGCGGCTGGATCACCTCCTTTCTAAGGATAATTACGGAATGTGGATCTTCGATCCATACGTTGACGTTTTGCGTTCAGTTTTGAAGGTTCATCCATTAGGATGCACTTTTAAAACCTTGTTCCTTGAAAAC
Otu67	Otu67	Bacteria	Firmicutes	Bacilli	Bacillales	Bacillaceae			>Otu67_76860#GCCGTATCGGAAGGTGCGGCTGGATCACCTCCTTTCTAAGGATATTTTCGGAATACAAACCTAGGGTTTGTAAGATTACGTTTTGCGTTCAGTTTTGAAGGTTCATTCTTCTGAATGAAACACTTCAAAACTTGTTCTTTGAAAA
Otu671	Otu671	Bacteria	Actinobacteria	Actinobacteria	Micrococcales	Microbacteriaceae	Curtobacterium	Curtobacterium_sp.	>Otu671_6588#GCCGTACCGGAAGGTGCGGCTGGATCACCTCCTTTCTAAGGAGCATCTGGCTCGTCGTGTCCTTCGGGGTGGGATGGGTCCAGGCGCCGGATCGAGACGAACGTTCTCGCCGGTAGCTCATGGGTGGAACATTGACAGTGCAGTC
Otu673	Otu673	Bacteria	Firmicutes	Bacilli	Bacillales	Bacillaceae	Bacillus		>Otu673_6209#GCCGTATCGGAAGGTGCGGCTGGATCACCTCCTTTCTAAGGATAATTACGAGAGCGCTTTTGTTTTGTTCAGTTTTGAATGAGTAATTCATTCAAATAGGAAAGTCAATCATCACGATGTGATGGATTCTTCCTGCTTTGTTCCT
Otu676	Otu676	Bacteria	Proteobacteria	Betaproteobacteria	Burkholderiales	Burkholderiaceae	Burkholderia	Burkholderia_sp.	>Otu676_5882#GCCGTATCGGAAGGTGCGGCTGGATCACCTCCTTTCTCGAGCTTCGCACTGGATACGTCAGTATCAATTGCATTAAGCGCTCACGCTTATCGGCTGTTCGTTAAGGCAGGCTTTGGGTCTGTAGCTCAGTCGGTTAGAGCACCGT
Otu68	Otu68	Bacteria	Firmicutes	Bacilli	Bacillales	Bacillaceae	Lysinibacillus	Lysinibacillus_sp.	>Otu68_71865#GCCGTATCGGAAGGTGCGGCTGGATCACCTCCTTTCTAAGGATTATTTCGGAATACAAACCTAGGGTTTGTAAGATTACGTTTTGCGTTCAGTTTTGAAGGTTCATTCTTCTGAATGAAATACTTCAAAACTTGTTCTTTGAAAA
Otu680	Otu680	Bacteria	Firmicutes	Bacilli	Bacillales	Staphylococcaceae	Staphylococcus	Staphylococcus_epidermidis	>Otu680_8571#GCCGTATCGGAAGGTGCGGCTGGATCACCTCCTTTCTAAGGATATTATTCGGAACATCTTCTACGAAGATGAGGGAATAACGTGACATATTGTATTCAGTTTTGAATGTTTATTAGCATTCAAATTATATAATGGGCCTATAGCT
Otu6800	Otu6800	Bacteria	Firmicutes	Bacilli	Bacillales				>Otu6800_305#GCCGTATCGGAAGGTGCGGCTGGATCACCTCCTTTCTAAGGATAATGCAGTCCTTTCGGACTGATAAGAAGTTGACTGTTTTTTGTTTGTTTAGTTTTGAGAGAGCAATCTTTTCTGTGAGGATCATGACCTTTAGGTGATGATT
Otu685	Otu685	Bacteria	Firmicutes	Bacilli	Bacillales	Bacillaceae	Lysinibacillus	Lysinibacillus_sphaericus	>Otu685_5518#GCCGTATCGGAAGGTGCGGCTGGATCACCTCCTTTCTAAGGATATTTTCGGAATACAAACCTTGGGTTTGTAAGATTACGTTTTGCGTTCAGTTTTGAAGGTTCATCATTAGATGAAATACTTCAAAATTTGTTCTTTGAAAACT
Otu686	Otu686	Bacteria	Firmicutes	Bacilli	Bacillales	Bacillaceae	Lysinibacillus	Lysinibacillus_macroides	>Otu686_5500#GCCGTATCGGAAGGTGCGGCTGGATCACCTCCTTTCTAAGGATATTTTCGGAATGTTTCATCTAGGATGAAACAGTGATTACGTTTTTGCTGTTCAGTTTTGAAGGTTCATTCTTCTGAATGAAATACTTCAAATATGTGCTCCT
Otu691	Otu691	Bacteria	Actinobacteria	Actinobacteria	Micrococcales	Microbacteriaceae	Curtobacterium	Curtobacterium_citreum	>Otu691_6973#GCCGTACCGGAAGGTGCGGCTGGATCACCTCCTTTCTAAGGAGCATCTGGCTCGTCCCCGTGTCTGCAGTAGGCAGGTGTGGGGTGGGTCCAGGCGCCTGGTTCGGACCGAACGTGTCCGACGGGTAGCTCATGGGTGGAACATT
Otu6913	Otu6913	Bacteria	Firmicutes	Bacilli	Bacillales	Paenibacillaceae	Paenibacillus	Paenibacillus_odorifer	>Otu6913_328#GCCGTATCGGAAGGTGCGGCTGGATCACCTCCTTTCTATGGAGAATCGTTCTCTGCAATGAGGACATTCAAATCGGAAGCTAAGCTTCCAAAACTCAGGTTTAGGCCTGTTACTCACTCGTTGCTCAGTTTTGAGAGTTTAAGCT
Otu6924	Otu6924	Bacteria	Actinobacteria	Actinobacteria	Streptomycetales	Streptomycetaceae	Streptomyces	Streptomyces_recifensis	>Otu6924_304#GCCGTACCGGAAGGTGCGGCTGGATCACCTCCTTTCTAAGGAGCACATAGCCGACTGCAAGCAAATGTCTTGCACGGTTGCTCATGGGTGGAACGTTGACTACTCGGTCTGGACCTCGGGTCGGTGGCTGCTAGTACTGCTCTTC
Otu6959	Otu6959	Bacteria	Firmicutes	Bacilli	Bacillales	Bacillaceae	Bacillus	Bacillus_cereus	>Otu6959_283#GCCGTATCGGAAGGTGCGGCTGGATCACCTCCTTTCTAAGGATAATATGAAGTGCAATATCTTCATAATTAAAGACGTTTTTGTTTTGTTTAGTTTTGAGAGAACTATCTCTTAAAAAGTTGTTCTTTGAAAACTAGATATATAA
Otu696	Otu696	Bacteria	Firmicutes	Bacilli	Bacillales	Bacillaceae	Bacillus		>Otu696_6054#GCCGTATCGGAAGGTGCGGCTGGATCACCTCCTTTCTAAGGATTTTTACATGACGTACGTTTTAACACTTTGTTCAGTTTTGAGAGTTTAATCTCTCAATTATAGAAAACACACTACTTTCTTCTTATTAGATAAGAAGAATTTT
Otu6979	Otu6979	Bacteria	Firmicutes	Bacilli	Bacillales	Bacillaceae	Bacillus	Bacillus_oceanisediminis	>Otu6979_823#GCCGTATCGGAAGGTGCGGCTGGATCACCTCCTTTCTAAGGAATATTTACAAGAGACGTGACGTTCTTTGTTCGTTCAGTTTTGAGAGTTCAATCTCTCAATGAAACATTCGTTCTTTGAAAACTAGATAATGATTATGAAGAAG
Otu6987	Otu6987	Bacteria	Firmicutes	Bacilli	Bacillales	Paenibacillaceae	Paenibacillus	Paenibacillus_abekawaensis	>Otu6987_331#GCCGTATCGGAAGGTGCGGCTGGATCACCTCCTTTCTATGGAGAATCGTCTTCTGCAATGAAGACATTCAAATCTAAAATCTAGCCAGGTCGGCTAGTTACTCACTCGTTGCTCAGTTTTGAGAGCTCAAACTCTCAAACGTTTG
Otu7	Otu7	Bacteria							>Otu7_799777#GCCGTATCGGAAGGTGCGGCTGGATCACCTCCTTTCTAAGGATATATGGAGCAGCGTGCGTTTTCGTCTTGTTTAGTTTTGAAGGATCATTCCTTCAAAACATGTCTCTAGCGAGACAGGATTGTTCTTTGAAAACTAGATAACA
Otu70	Otu70	Bacteria	Firmicutes	Bacilli	Bacillales	Bacillaceae			>Otu70_70370#GCCGTATCGGAAGGTGCGGCTGGATCACCTCCTTTCTAAGGATATTTTCGGAATACAAACCTAGGGTTTGTAAGATTACGTTTTGCGTTCAGTTTTGAAGGTTCATTCTTCTGAATGAAATACTTCAAAACTTGTTCTTTGAAAA
Otu7036	Otu7036	Bacteria	Proteobacteria	Gammaproteobacteria	Pseudomonadales	Pseudomonadaceae	Pseudomonas	Pseudomonas_sp.	>Otu7036_366#GCCGTAGGGGAACCTGCGGCTGGATCACCTCCTTAATCGACGACACAGCCGCCCATAAGCACCCACACGAATTGCTTGATTCCTTGTAAAGACGATGAAAGAAAGCTCCAAGCTTAAAGCTGCAAGCTTCAAGCCTGATTGCGGT
Otu704	Otu704	Bacteria	Proteobacteria	Betaproteobacteria	Burkholderiales	Oxalobacteraceae	Massilia	Massilia_oculi	>Otu704_5737#GCCGTATCGGAAGGTGCGGCTGGATCACCTCCTTTCTAGAGTAGCACCGGCGGCGAAAGCTGCATCATCAAGCGTCCACGCTTATCGACTGTTGAACAGAGAAGAACAGTTTTATCGGGGCTGTAGCTCAGCTGGTTAGAGCACC
Otu706	Otu706	Bacteria	Firmicutes	Bacilli	Bacillales	Paenibacillaceae	Paenibacillus	Paenibacillus_sp.	>Otu706_10115#GCCGTATCGGAAGGTGCGGCTGGATCACCTCCTTTCTATGGAGAATCGTTTCCCGTAGCGGAAACATTCAAATAAGCAGCTCAGCTGCAAACTTACTCACTCGTTGCTCAGTTTTGAGAGCTCAAACTCTCAAAACAGCTTGCTT
Otu707	Otu707	Bacteria	Firmicutes	Bacilli	Bacillales	Paenibacillaceae	Paenibacillus	Paenibacillus_sp.	>Otu707_14699#GCCGTATCGGAAGGTGCGGCTGGATCACCTCCTTTCTATGGAGAATCGTTTCCCGTAGCGGAAACATTCAAATATGCAGCTTAGCTGCAAACTTACTCACTCGTTGCTCAGTTTTGAGAGTTCAAACTCTCAAAACAGCTTGCTT
Otu7089	Otu7089	Bacteria	Proteobacteria	Betaproteobacteria	Burkholderiales	Oxalobacteraceae	Massilia	Massilia_sp.	>Otu7089_464#GCCGTATCGGAAGGTGCGGCTGGATCACCTCCTTTCTAGAGTCGGCACGGATCGTCAAGATCGTGCATCAAACGCTCACACTTATCGACTGTTGGATGAAGAAGAAACAGTAGCACCGCTGTGGTAACAATGCGGGTCTGTAGCT
Otu71	Otu71	Bacteria	Firmicutes	Bacilli	Bacillales	Bacillaceae	Terribacillus	Terribacillus_aidingensis	>Otu71_70864#GCCGTATCGGAAGGTGCGGCTGGATCACCTCCTTTCTAAGGATAATTGGAACTACTACTTCGTAGTAGACATCGTAATTGGTTGTTTGTTCAGTTTTGAGAGATCAATCTCTCTTGTGAACCTTGAAAACTAGATAAGAAACAAC
Otu710	Otu710	Bacteria	Proteobacteria	Gammaproteobacteria	Xanthomonadales	Rhodanobacteraceae	Luteibacter	Luteibacter_rhizovicinus	>Otu710_5410#GCCGTATCGGAAGGTGCGGCTGGATCACCTCCTTTCGAGAAACGACGCTCGTTTCATCGCAAGGCTTCCACACAAGTCACCTGCACATCCACGCGCTCCATAGGGAGCGCAAGCCGTAAGCCAAGCCTTATGGGTCTGTAGCTCA
Otu7109	Otu7109	Bacteria	Firmicutes	Bacilli	Bacillales	Bacillaceae	Psychrobacillus	Psychrobacillus_insolitus	>Otu7109_298#GCCGTATCGGAAGGTGCGGCTGGATCACCTCCTTTCTAAGGATATATTCGGAATACAGATCTTTATCTGTATCTTAACGTTTTGCAGTTCAGTTTTGAATGTTCATTTTTATGATGAGCATTTATACTTGCTCCTGCGATTACTC
Otu7127	Otu7127	Bacteria	Actinobacteria	Actinobacteria	Micrococcales	Microbacteriaceae	Curtobacterium	Curtobacterium_sp.	>Otu7127_420#GCCGTACCGGAAGGTGCGGCTGGATCACCTCCTTTCTAAGGAGCATCTGGCATCCTTTGGGGTGTCCAGGCGCCCGATTCGGACCGAACGTGTCCGACGGGTAGCTCATGGGTGGAACATTGACAGTGCAGTCGGGAGTGATGCT
Otu7180	Otu7180	Bacteria	Firmicutes	Bacilli	Bacillales	Bacillaceae	Bacillus	Bacillus_oceanisediminis	>Otu7180_299#GCCGTATCGGAAGGTGCGGCTGGATCACCTCCTTTCTAAGGAATATTTACAAGAAACGTGATGTTCTTTGTTCGTTCAGTTTTGAGGGATTAATCCTCATATTTCCATACTTTACCTATTATGTGGGCCTATAGCTCAGCTGGTT
Otu72	Otu72	Bacteria	Firmicutes	Bacilli	Bacillales	Bacillaceae	Bacillus		>Otu72_84495#GCCGTATCGGAAGGTGCGGCTGGATCACCTCCTTTCTAAGGATTTTTACATGACGTACGTTTTGACACTTTGTTCAGTTTTGAGAGTTCAATCTCTCATTAATAATTGCGCCTGCGATTACTCGGCGCAAAACTGCACGTAGATA
Otu724	Otu724	Bacteria	Proteobacteria	Betaproteobacteria	Burkholderiales	Oxalobacteraceae	Massilia	Massilia_oculi	>Otu724_5756#GCCGTATCGGAAGGTGCGGCTGGATCACCTCCTTTCTAGAGTAGCACCGAGATCCTAGAGATCTATCATCAAGCGTCCACGCTTATCGACTGTTGAACAGAGAAGAACAGTTTTATCGGGGCTGTAGCTCAGCTGGTTAGAGCAC
Otu725	Otu725	Bacteria	Actinobacteria	Actinobacteria	Micrococcales	Microbacteriaceae	Curtobacterium	Curtobacterium_luteum	>Otu725_5872#GCCGTACCGGAAGGTGCGGCTGGATCACCTCCTTTCTAAGGAGCATCTGGTCTCGTGCAGTCCTCGTGGCTCGCAGGGATCCAGGCGCCGATGCAACCCGAGTGTGGTTGCCGGTAGCTCATGGGTGGAACATTGACAGTGCAGT
Otu7262	Otu7262	Bacteria	Proteobacteria	Gammaproteobacteria	Enterobacterales	Erwiniaceae	Pantoea		>Otu7262_458#ACCGTAGGGGAACCTGCGGTTGGATCACCTCCTTACCTGAAGATACCTTCGTGCGTAGTGCTCACACAGATTGTCTGATAGAAAAGTAACGAGCAGAAAAAACCTCTACAGGCTTGTAGCTCAGGTGGTTAGAGCGCACCCCTGA
Otu7298	Otu7298	Bacteria	Firmicutes	Bacilli	Bacillales	Bacillaceae	Fictibacillus	Fictibacillus_phosphorivorans	>Otu7298_283#GCCGTATCGGAAGGTGCGGCTGGATCACCTCCTTTCTATGGAGATTATGAAACACCTTCGAGTGTTTCGTAAGTACACCTATTCTTCTTTTGTTCAGTTTTGAGAGAACTAACTCTCAAAACATGTTCTTTGAAAACTAGATATC
Otu73	Otu73	Bacteria	Proteobacteria	Gammaproteobacteria	Enterobacterales	Erwiniaceae	Pantoea	Pantoea_vagans	>Otu73_68363#ACCGTAGGGGAACCTGCGGTTGGATCACCTCCTTACCTGAAGATACCTTCCGGCGCAGTGTCCACACAGATTGTCTGATAAAAAGTAACGAGCAGAAAAAACCTCTACAGGCTTGTAGCTCAGGTGGTTAGAGCGCACCCCTGAT
Otu731	Otu731	Bacteria	Proteobacteria	Gammaproteobacteria	Enterobacterales	Erwiniaceae	Pantoea	Pantoea_sp.	>Otu731_5293#ACCGTAGGGGAACCTGCGGTTGGATCACCTCCTTACCTGAAGATACCTTCCCGCGAAGTGCTCACACAGATTGTCTGATGAAATTTAAAGAAGCAGTAAAACTCTCTCCAGGCTTGTAGCTCAGGTGGTTAGAGCGCACCCCTGA
Otu7311	Otu7311	Bacteria	Proteobacteria	Gammaproteobacteria	Pseudomonadales	Pseudomonadaceae	Pseudomonas	Pseudomonas_sp.	>Otu7311_343#GCCGTAGGGGAACCTGCGGCTGGATCACCTCCTTAATCGACGACACAGCCACCCATAAGCACCCACACGAATTGCTTGATTCCTTGTAAAGACGATGAAAGAAAGCTCCAAGCTTAAAGCTGCAAGCTTCAAGCCTGATTGCGGT
Otu7315	Otu7315	Bacteria	Firmicutes						>Otu7315_260#GCCGTATCGGAAGGTGCGGCTGGATCACCTCCTTTCTATGGAGACATGAGCGTACTTAGGTACCTCGTGAATTTTACTCTGAGCTTTTGTTTGGTTTTGAGAGAACTTTTCTCTCTATATATGGTGCATGGGCCTATAGCTCAGC
Otu7334	Otu7334	Bacteria	Actinobacteria	Actinobacteria	Micrococcales	Cellulomonadaceae	Cellulomonas	Cellulomonas_fimi	>Otu7334_269#GCCGTACCGGAAGGTGCGGCTGGATCACCTCCTTTCTAAGGAGCTTCTGGCACCCGCGTTCTGCTGTAGTGGCGTTCGCCGGGTGTGCAGAGACCAGGCCTCAGCCGTTCGCGCTGGGGGTGGTGCTCATGGGTGGAACATCAAC
Otu738	Otu738	Bacteria	Actinobacteria	Actinobacteria	Micrococcales	Microbacteriaceae	Curtobacterium	Curtobacterium_luteum	>Otu738_7321#GCCGTACCGGAAGGTGCGGCTGGATCACCTCCTTTCTAAGGAGCATCTGGCATCCTACGTCCTTCTGTTGGAGGGTGTGGTGGTGTCCAGGCGCCGAGTAACCCGAACGTGGTTGCCGGTAGCTCATGGGTGGAACATTGACAGT
Otu742	Otu742	Bacteria	Proteobacteria	Alphaproteobacteria	Sphingomonadales	Sphingomonadaceae	Sphingomonas	Sphingomonas_sp.	>Otu742_5656#GCCGTACCGGAAGGTGCGGCTGGATCACCTCCTTTCTAAGGAGCATGTACCAGCCCTGCTGTTTACACAGGGATCATCTGGTCAAGTCGGTTTCGAAGCGAATGTCTTCGGCCGGCGCTCATGGGTGGAACATTGACGATGGCCT
Otu7462	Otu7462	Bacteria	Firmicutes	Bacilli	Bacillales	Bacillaceae	Bacillus	Bacillus_sp.	>Otu7462_266#GCCGTATCGGAAGGTGCGGCTGGATCACCTCCTTTCTAAGGATAATTACGGAATGTGGATCTCCGATCCATACGTTGACGTTTTGCGTTCAGTTTTGAAGGTTCATCCATTAGGATGCACTTTCAAAACCTTGTTCCTTGAAAAC
Otu749	Otu749	Bacteria	Firmicutes	Bacilli	Bacillales	Bacillaceae	Bacillus		>Otu749_14869#GCCGTATCGGAAGGTGCGGCTGGATCACCTCCTTTCTATGGAGAATTGATGAACGATGTTCATCAATATAAGTTTCCGTGTTTCGTTTTGTTCAGTTTTGAGAGAACTATCTCTCAGAAATATATGTTCTTTGAAAACTAGATAA
Otu75	Otu75	Bacteria	Firmicutes	Bacilli	Bacillales	Bacillaceae	Bacillus	Bacillus_infantis	>Otu75_67831#GCCGTATCGGAAGGTGCGGCTGGATCACCTCCTTTCTAAGGAAGATTTACTAAAACGTTTGACGACGTCGAAGTTTTGTTCAGTTTTGATGGTTTAAATCCATCATTACATTGTTCTTTGAAAACTAGATAAAGTTTTATTGATA
Otu755	Otu755	Bacteria	Proteobacteria	Gammaproteobacteria	Pseudomonadales	Pseudomonadaceae	Pseudomonas		>Otu755_5649#GCCGTAGGGGAACCTGCGGCTGGATCACCTCCTTAATCGAAGACATCAGCCTGCTGATGAGCTCCCACACGAATTGCTTGATTCATATGTGAAGACGATCAAGACCCTATATAGGTCTGTAGCTCAGTTGGTTAGAGCGCACCCC
Otu7551	Otu7551	Bacteria	Proteobacteria	Gammaproteobacteria	Enterobacterales	Enterobacteriaceae	Leclercia	Leclercia_sp.	>Otu7551_267#ACCGTAGGGGAACCTGCGGTTGGATCACCTCCTTACCTTAAAGAAACGTTCTTTGAAGTGCTCACACAGATTGTCTGATGAAAAGTATCGAGCAAGACGGCTACGAAGTCGTGACACATCGTGTCCCCTTCGTCTAGCGGTTAGG
Otu7580	Otu7580	Bacteria	Firmicutes	Bacilli	Bacillales	Bacillaceae	Bacillus	Bacillus_lentus	>Otu7580_291#GCCGTATCGGAAGGTGCGGCTGGATCACCTCCTTTCTAAGGATAAAATGAAGTACTAGATACTTCATTAAAGGACGTTTCTGTTTTTGTTTAGTTTTGAGAGAACTATCTCTCGAAACTTGTTCCTTGAAAACTAGATAATAATT
Otu759	Otu759	Bacteria	Firmicutes	Bacilli	Bacillales	Bacillaceae	Lysinibacillus	Lysinibacillus_sphaericus	>Otu759_5072#GCCGTATCGGAAGGTGCGGCTGGATCACCTCCTTTCTAAGGATATTTTCGGAATACAAACCTTGGGTTTGTAAGATTACGTTTTGCGTTCAGTTTTGAAGGTTTATATTTAATTATAAAACTTCCAAGAGGGCCTATAGCTCAGC
Otu76	Otu76	Bacteria	Proteobacteria	Gammaproteobacteria	Enterobacterales	Erwiniaceae	Pantoea	Pantoea_rwandensis	>Otu76_78221#ACCGTAGGGGAACCTGCGGTTGGATCACCTCCTTACCTGAAGATACCTTCCCGCGAAGTGCTCACACAGATTGTCTGATAGAAAGTAATGAGCAAGACGGCTGCGAAGTCGTGACACTATCGTGTCCCCTTCGTCTAGCGGTTAG
Otu765	Otu765	Bacteria	Firmicutes	Bacilli	Bacillales	Paenibacillaceae	Paenibacillus		>Otu765_5357#GCCGTATCGGAAGGTGCGGCTGGATCACCTCCTTTCTATGGAGAATCGCTTCCTGCGATGGAAGCATTCAAATACAAATCTAGCCGGTCGGTTAGTTACTCACTCGTTGGTCAGTTTTGAGAGTTCAAACTCTCAATTTGATCCT
Otu77	Otu77	Bacteria	Proteobacteria	Gammaproteobacteria	Enterobacterales	Enterobacteriaceae			>Otu77_61594#ACCGTAGGGGAACCTGCGGTTGGATCACCTCCTTACCTTAAAGAACCTGCCTTTGTAGTGTCCACACAGATTGTCTGATGGAAAGTAAATAGCAAGGCGTCTTGCGATTGAGACTTCAGTGTCCCCTTCGTCTAGAGGCCCAGGA
Otu7721	Otu7721	Bacteria	Proteobacteria	Gammaproteobacteria	Enterobacterales	Enterobacteriaceae	Kluyvera	Kluyvera_georgiana	>Otu7721_283#ACCGTAGGGGAACCTGCGGTTGGATCACCTCCTTACCTTAAAGAAGCGTTCTTTGAAGTGCTCACACAGATTGTCTGATGAAATGAAAGCAGTAAAAATCTCTGCAGGCTTGTAGCTCAGGTGGTTAGAGCGCACCCCTGATAAG
Otu773	Otu773	Bacteria	Firmicutes	Bacilli	Bacillales	Bacillaceae	Lysinibacillus	Lysinibacillus_sp.	>Otu773_5270#GCCGTATCGGAAGGTGCGGCTGGATCACCTCCTTTCTAAGGATTATTTCGGAATTTTTCGTTTTGAACGAAGCAATGATTACGCTTTTGCTGTTCAGTTTTGAAGGTTCATTCTTTCGAATGAAATACTTCAAATATGTGCTCCT
Otu776	Otu776	Bacteria	Proteobacteria	Gammaproteobacteria	Xanthomonadales	Rhodanobacteraceae	Luteibacter	Luteibacter_rhizovicinus	>Otu776_4726#GCCGTATCGGAAGGTGCGGCTGGATCACCTCCTTTCGAGAAACGACCACGTCGATCGCAAGGCTTCCACACAAGTCACCTGCACATCCACGCGTCCCATTGGGGGCGCAAGCCGTAAGCCAAGCCTTATGGGTCTGTAGCTCAGG
Otu779	Otu779	Bacteria	Firmicutes	Bacilli	Bacillales	Exiguobacterium			>Otu779_6431#GCCGTATCGGAAGGTGCGGCTGGATCACCTCCTTTCTAAGGAAAACGTCCCTTCAGGGACATGCCCATCGTTCAGTTTTGAGAGCTCGTCTCTCAGTCTCGTAAGAGACACTCGCACCTTGAAAACTGAAGACATCAACAAGACA
Otu7791	Otu7791	Bacteria	Firmicutes	Bacilli	Bacillales	Bacillaceae	Lysinibacillus	Lysinibacillus_sp.	>Otu7791_247#GCCGTATCGGAAGGTGCGGCTGGATCACCTCCTTTCTAAGGATATTTAACGGAATTTAAGCCATGGGCTTAAAACATTAACGTTTTGTGTTCAGTTTTGAAGGTTCATCGAAAGATGACTTCAAAACCTCGTTCTTTGAAAACTG
Otu78	Otu78	Bacteria	Proteobacteria	Gammaproteobacteria	Enterobacterales	Erwiniaceae	Erwinia	Erwinia_gerundensis	>Otu78_65240#ACCGTAGGGGAACCTGCGGTTGGATCACCTCCTTACCTGAAGATACCTTCCCGCGTAGTGTCCACACAGATTGTCTGATGAACGTAACGAGCAAAATGTAGTATCAGAGTCCCCATCGTCTAGAGGCCCAGGACACTGCCCTTTC
Otu781	Otu781	Bacteria	Firmicutes	Bacilli	Bacillales	Paenibacillaceae	Paenibacillus	Paenibacillus_sp.	>Otu781_10749#GCCGTATCGGAAGGTGCGGCTGGATCACCTCCTTTCTATGGAGAATCGTTTCCCGTAGCGGAAACATTCAAATTTAAAATCTAGCCAGGTCGGCTAGTTACTCACTCGTTGCTCAGTTTTGAGAGCTCAAACTCTCAAAACAGCT
Otu784	Otu784	Bacteria	Firmicutes	Bacilli	Bacillales	Bacillaceae	Bacillus		>Otu784_4928#GCCGTATCGGAAGGTGCGGCTGGATCACCTCCTTTCTATGGAGAATTGATAAGCACTGCTTATCAATATAAGTTTCCGTGTTTCGTTTTCGTTTAGTTTTGAGAGTTCAATTCAGTATTGACTCTTAAATGAGGATATGATATAA
Otu7854	Otu7854	Bacteria							>Otu7854_3311#GCCGTAGGGGAACCTGCGGCTGGATCACCTCCTTTCTAAGGATATATGGAGCAGTGTGCGTTTTCGTCTTGTTTAGTTTTGAAGGATCATTCCTTCAAAACATGTCTCTAGCGAGACAGGATTGTTCTTTGAAAACTAGATAACA
Otu79	Otu79	Bacteria	Actinobacteria	Actinobacteria	Micrococcales	Microbacteriaceae	Curtobacterium	Curtobacterium_luteum	>Otu79_66569#GCCGTACCGGAAGGTGCGGCTGGATCACCTCCTTTCTAAGGAGCATCTGGTTCCAGTGCCTGCCCGTTGGGGTGTGGTTGCTGGGGTCCAGGCGCCGATGCAACCCGAGTGTGGTTGCCGGTAGCTCATGGGTGGAACATTGACA
Otu7908	Otu7908	Bacteria	Firmicutes	Bacilli	Bacillales	Paenibacillaceae	Paenibacillus	Paenibacillus_sp.	>Otu7908_299#GCCGTATCGGAAGGTACGGCTGGATCACCTCCTTTCTATGGAGAATCGCTTCCTGCAATGGAAGCATTCAAATACAAATCTAGCCGGTCGGCTAGTTACTCACTCGTTGCTCAGTTTTGAGAGCTCAAACTCTCAAAACAGCTTG
Otu80	Otu80	Bacteria	Proteobacteria	Gammaproteobacteria	Enterobacterales	Enterobacteriaceae	Enterobacter		>Otu80_64014#ACCGTAGGGGAACCTGCGGTTGGATCACCTCCTTACCTTAAAGAACCTGCCTTTGTAGTGCTCACACAGATTGTCTGATGAAAAGTAAATAGCAAGGCGTCTTGCGATTGAGACTGTACGTCCCCTTCGTCTAGAGGCCCAGGAC
Otu8019	Otu8019	Bacteria	Firmicutes	Bacilli	Bacillales	Bacillaceae	Bacillus	Bacillus_sp.	>Otu8019_269#GCCGTATCGGAAGGTGCGGCTGGATCACCTCCTTTCTAAGGATAAAGCTGGACTTGTGAGCCAGACAAAACAGTTTGTACACGATCTTTGTTTGTTTAGTTTTGAGGGAGCAATTCTCTCAAAACTTTTTTTAATCGTTCTTTGA
Otu8038	Otu8038	Bacteria	Firmicutes	Bacilli	Bacillales	Paenibacillaceae	Paenibacillus	Paenibacillus_xylanexedens	>Otu8038_636#GCCGTATCGGAAGGTGCGGCTGGATCACCTCCTTTCTATGGAGAATCGTTTCCCGCGTGGAAACATTCAAATATGCAGCTTAGCTGCAAAACACTCACTCGTTGTTCGGTTTTGAGAGCTCAAACTCTCAAACAGCTTGCTTTTG
Otu81	Otu81	Bacteria	Firmicutes	Bacilli	Bacillales	unclassified_Bacillales	Exiguobacterium	Exiguobacterium_sp.	>Otu81_98447#GCCGTATCGGAAGGTGCGGCTGGATCACCTCCTTTCTAAGGAAAACGTCCCTTACGGGACATGCCCATCGTTCAGTTTTGAGAGCTCGTCTCTCACGTCTCGATAGAGACACTCGCACCTTGAAAACTGAAGACATCAACAAGAC
Otu8159	Otu8159	Bacteria	Firmicutes	Bacilli	Bacillales	Bacillaceae	Lysinibacillus	Lysinibacillus_sphaericus	>Otu8159_221#GCCGTATCGGAAGGTGCGGCTGGATCACCTCCTTTCTAAGGATATTTTCGGAATACAAACCTTGGGTTTGTAAGATTACGTTTTGCGTTCAGTTTTGAAGGTTCATCGCATGATGAAATACTTCAAAACTTGTTCTTTGAAAACT
Otu8287	Otu8287	Bacteria	Firmicutes	Bacilli	Bacillales	Paenibacillaceae	Paenibacillus	Paenibacillus_abekawaensis	>Otu8287_252#GCCGTATCGGAAGGTGCGGCTGGATCACCTCCTTTCTATGGAGAATCGTCTTCTGCAACGAAGACATTCAAATTTTAAATCTAGCCAGGTCGGCTAGTTGCTCACTCGTTGCTCAGTTTTGAGAGCTCAAACTCTCAATCATCTC
Otu833	Otu833	Bacteria	Firmicutes	Bacilli	Bacillales	Bacillaceae	Bacillus		>Otu833_4778#GCCGTATCGGAAGGTGCGGCTGGATCACCTCCTTTCTATGGAGAATTGATAAGCGCTGCTTATCAATATAAGTTTCCGTGTTTCGTTTTCGTTTAGTTTTGAGAGTTCAATTCAGTATTGACTCTTAAATGAGGATATGATATAA
Otu8339	Otu8339	Bacteria							>Otu8339_263#GCCGTAGGGGAACCTGCGGCTGGATCACCTCCTTAATCGACGACACAGCCACCCATAAGCACCCACACGAATTGCTTGATTCCTTGTAAAAGACGATAGAAGCAGCTTCAAGCGATCAGCTTTAAGCTACAAGCTCGAAATTGGG
Otu834	Otu834	Bacteria	Firmicutes	Bacilli	Bacillales	Bacillaceae	Lysinibacillus	Lysinibacillus_sp.	>Otu834_4821#GCCGTATCGGAAGGTGCGGCTGGATCACCTCCTTTCTAAGGATTATTTCGGAATACAAACCTTGGGTTTGTAAGATTACGTTTTGCGTTCAGTTTTGAAGGTTCATTCTTTTTCGAATGAAATACTTCAAAACTTGTTCTTTGAA
Otu84	Otu84	Bacteria	Firmicutes	Bacilli	Bacillales	Planococcaceae	Rummeliibacillus	Rummeliibacillus_stabekisii	>Otu84_55232#GCCGTATCGGAAGGTGCGGCTGGATCACCTCCTTTCTAAGGAATTTAACGGAATACAGACTTCGTCTGTAGGATTAACATCTTGCTGTTCAGTTTTGAGGGTTCATACTCTCAAAACCTTGTTCTTTGAAAACTGGATAAAACGA
Otu8454	Otu8454	Bacteria	Firmicutes	Bacilli	Bacillales	Paenibacillaceae	Paenibacillus		>Otu8454_244#GCCGTATCGGAAGGTGCGGCTGGATCACCTCCTTTCTATGGAGAATCGTCACCTGCAACGGTGACATTCAAATCGGAAGCTAAGCTTCCAAAACTCAGGTTTAGGCCTGTTACTCACTCGTTGGTCAGTTTTGAGAGTTTAAGCT
Otu859	Otu859	Bacteria	Actinobacteria	Actinobacteria	Micrococcales	Microbacteriaceae	Curtobacterium	Curtobacterium_sp.	>Otu859_5035#GCCGTACCGGAAGGTGCGGCTGGATCACCTCCTTTCTAAGGAGCATCTGGCTCGTCTTCGTCCTTCGGGGTGGGATGGGTCCAGGCGCCGGATCGAGACGAACGTTCTCGCCGGTAGCTCATGGGTGGAACATTGACAGTGCAGT
Otu8613	Otu8613	Bacteria	Proteobacteria	Gammaproteobacteria	Pseudomonadales	Pseudomonadaceae	Pseudomonas		>Otu8613_221#GCCGTAGGGGAACCTGCGGCTGGATCACCTCCTTAATCGAAGACTCGGCTGCTTCGCAAGCTCCCACACGAATTGCTTGATTCATTGAAGAAGACGATAAAAGCAGCTTCAAGCTTTGAGCTACACGCTTTAAGTTTTAGGTCTG
Otu8650	Otu8650	Bacteria	Proteobacteria	Betaproteobacteria	Burkholderiales	Oxalobacteraceae	Massilia	Massilia_oculi	>Otu8650_252#GCCGTATCGGAAGGTGCGGCTGGATCACCTCCTTTCTAGAGTAGCACCACGAACCCTTCAAACGGTTCGCAGAGCTTACGCTCTGCTCATCAAGCGTCCACGCTTATCGACTGTTGAATGTAAAGAACAGTTTTATCGGGGCTGT
Otu867	Otu867	Bacteria	Firmicutes	Bacilli	Bacillales	Bacillaceae			>Otu867_4524#GCCGTATCGGAAGGTGCGGCTGGATCACCTCCTTTCTAAGGATATTAACGGAATATAAGCCTAGGGCTTATACCATTAACGTTTTGTGTTCAGTTTTGAAGGTTCATTCTTTATGAAATCTTCAAACTTGTTCTTTGAAAACTGG
Otu8688	Otu8688	Bacteria	Firmicutes	Bacilli	Bacillales	Bacillaceae	Bacillus		>Otu8688_253#GCCGTATCGGAAGGTGCGGCTGGATCACCTCCTTTCTAAGGATATTATACGGAATATAAGACCTTGGGTCTTATAAACAGAACGTTCCCTGTCTTGTTTAGTTTTGAAGGAACTTTGTTCCTTGAATAAGTTAAGATGGGCCTGT
Otu87	Otu87	Bacteria	Firmicutes	Bacilli	Bacillales	Bacillaceae	Lysinibacillus	Lysinibacillus_sp.	>Otu87_62463#GCCGTATCGGAAGGTGCGGCTGGATCACCTCCTTTCTAAGGATTATTTCGGAATGTTTCATCTAGGATGAAACAGTGATTACGTTTTTGCTGTTCAGTTTTGAAGGTTCATTCTTCTGAATGAAATACTTCAAATATGTGCTCCT
Otu870	Otu870	Bacteria	Proteobacteria	Gammaproteobacteria	Xanthomonadales	Xanthomonadaceae	Xanthomonas	Xanthomonas_sp.	>Otu870_8181#GCCGTATCGGAAGGTGCGGCTGGATCACCTCCTTTTGAGCAAAGACAGCATCGTCCTGTCGGGCGTCTTCACAAAGTACCTGCATTCAGAGATTTGCATCGGCCAGGCCGGTGTGAGATGTCCCTTTCTGGGGCCTTAGCTCAGC
Otu8722	Otu8722	Bacteria	Firmicutes	Bacilli	Bacillales	Paenibacillaceae	Paenibacillus	Paenibacillus_macerans	>Otu8722_223#GCCGTATCGGAAGGTGCGGCTGGATCACCTCCTTTCTATGGAGAATCGTTTCCTGCAACGGAAACATTCAAATAAAAATCAGGTTTAGGCCTGTTACTCACTCGTTGGTCAGTTTTGAGAGTTTAACTCTCAAAATGACTGGTAA
Otu874	Otu874	Bacteria	Firmicutes	Bacilli	Bacillales	Bacillaceae	Lysinibacillus	Lysinibacillus_sphaericus	>Otu874_4318#GCCGTATCGGAAGGTGCGGCTGGATCACCTCCTTTCTAAGGATATTTTCGGAATACAAACCTTGGGTTTGTAAGATTACGTTTTGCGTTCAGTTTTGAAGGTTCATCATTAGATGAAACACTTCAAAACTTGTTCTTTGAAAACT
Otu8778	Otu8778	Bacteria	Firmicutes	Bacilli	Bacillales	Bacillaceae	Bacillus	Bacillus_sp.	>Otu8778_220#GCCGTATCGGAAGGTGCGGCTGGATCACCTCCTTTCTAAGGATAAAGCTGGACTTGTGAGCCAGACAAAACAGTTTGTGCATTGATCTTTGTTTGTTTAGTTTTGAGAGTGCAATTCTCTCAAACCATTCGTTCTTTGAAAACTA
Otu88	Otu88	Bacteria	Proteobacteria	Gammaproteobacteria	Enterobacterales	Enterobacteriaceae			>Otu88_59582#ACCGTAGGGGAACCTGCGGTTGGATCACCTCCTTACCTTAAAGAACCTGCCTTTGCAGTGCTCACACAGATTGTCTGATGAAAAGTAAATAGCAAGGCGTCTTGCGATTGAGACTTCAGTGTCCCCTTCGTCTAGAGGCCCAGGA
Otu8819	Otu8819	Bacteria	Firmicutes	Bacilli	Bacillales	Listeriaceae	Listeria	Listeria_monocytogenes	>Otu8819_235#GCCGTATCGGAAGGTGCGGCTGGATCACCTCCTTTCTAAGGAATATGGAAAACCACTTACGTGGTTCAGACGTCTTCTGTTTTGTTCAGTTTTGAAAGGTTAATCCTTTCATTTTAATAGAGGTGAATTAGAAGCGAGAAGGTCG
Otu882	Otu882	Bacteria	Firmicutes	Bacilli	Bacillales	Bacillaceae	Bacillus	Bacillus_oceanisediminis	>Otu882_4742#GCCGTATCGGAAGGTGCGGCTGGATCACCTCCTTTCTAAGGAATATTTACAAGAAACGTGACGTTCTTTGTTCGTTCAGTTTTGAGAGTTCAATCTCTCAATGAATGATTCGTTCTTTGAAAACTAGATAATGTTAATGAAGAAG
Otu8864	Otu8864	Bacteria	Firmicutes	Bacilli	Bacillales	Bacillaceae	Bacillus	Bacillus_sp.	>Otu8864_229#GCCGTATCGGAAGGTGCGGCTGGATCACCTCCTTTCTAAGGATATTTAACGGAATTTAAGTCTTTGGCTTAAAACATTAACGTTTTGTGTTCAGTTTTGAAGGTTCATCGAAAGATGACTTTCAAAATTATGTTTGTTCTTTGAA
Otu894	Otu894	Bacteria	Firmicutes	Bacilli	Bacillales	Paenibacillaceae	Paenibacillus	Paenibacillus_stellifer	>Otu894_4359#GCCGTATCGGAAGGTGCGGCTGGATCACCTCCTTTCTATGGAGAATCGTCTTCTGCAACGAAGACATTCAAAATATGCAGGTTTCGGCCTGTTGCTCACTCGTTGCTCAGTTTTGAGAGTTCAACTCTCAAACTCATCTGTATGA
Otu8998	Otu8998	Bacteria	Proteobacteria	Gammaproteobacteria	Pseudomonadales	Pseudomonadaceae	Pseudomonas		>Otu8998_263#GCCGTAGGGGAACCTGCGGCTGGATCACCTCCTTAATCGAAGGCTCAGCGTCTTCGCAAGCTCCCACACGAATTGCTTGATTCATTGAAGAAGACGATTGGGTCTGTAGCTCAGTTGGTTAGAGCGCACCCCTGATAAGGGTGAG
Otu90	Otu90	Bacteria	Firmicutes	Bacilli	Bacillales	Planococcaceae	Rummeliibacillus	Rummeliibacillus_stabekisii	>Otu90_47181#GCCGTATCGGAAGGTGCGGCTGGATCACCTCCTTTCTAAGGAATTTAACGGAATACAGACTTCGTCTGTACGATTAACATCTTGCTGTTCAGTTTTGAGGGTTCATACTCTCAAAACCTTGTTCTTTGAAAACTGGATAAAACGA
Otu908	Otu908	Bacteria	Firmicutes	Bacilli	Bacillales	Paenibacillaceae	Paenibacillus	Paenibacillus_alvei	>Otu908_4946#GCCGTATCGGAAGGTGCGGCTGGATCACCTCCTTTCTAAGGATTTTGTCTCCTGCGACGGAGACACAAGGAAGCAAAGCTTCCAAACCAAACGATTGCTCGTTGTCAGTTTTGATGGAACTTATATATGGGGCCATAGCTCAGCT
Otu91	Otu91	Bacteria	Proteobacteria	Gammaproteobacteria	Pseudomonadales	Pseudomonadaceae	Pseudomonas	Pseudomonas_sp.	>Otu91_55110#GCCGTAGGGGAACCTGCGGCTGGATCACCTCCTTAATCGACGACTCAGCTGTGCCATAAGCTCCCACACGAATTGCTTGATTCATTGAAGAAGACGAAAGAAGCAGCCCGAAATTGGGTCTGTAGCTCAGTTGGTTAGAGCGCAC
Otu912	Otu912	Bacteria	Proteobacteria	Gammaproteobacteria	Pseudomonadales	Pseudomonadaceae	Pseudomonas	Pseudomonas_monteilii	>Otu912_4173#GCCGTAGGGGAACCTGCGGCTGGATCACCTCCTTAATCGACGACATCAGCCAGCTGATGAGCTCCCACACGAATTGCTTGATTCTTTGTACGAAGACGATGCTGTAACGCGACCCTGTTATAGGTCTGTAGCTCAGTTGGTTAGA
Otu9121	Otu9121	Bacteria	Firmicutes	Bacilli	Bacillales	Bacillaceae	Bacillus	Bacillus_sp.	>Otu9121_199#GCCGTATCGGAAGGTGCGGCTGGATCACCTCCTTTCTAAGGATAATTACGGAATATGGATCTCCGATCCATACGTTGACGTTTTGCGTTCAGTTTTGAAGGTTCATCCATGAGGATGCACTTTCAAAACCTTGTTCCTTGAAAAC
Otu9133	Otu9133	Bacteria	Firmicutes	Bacilli	Bacillales	Bacillaceae	Bacillus		>Otu9133_1268#ACCGTAGGGGAACCTGCGGTTGGATCACCTCCTTTCTAAGGATATATGGAGCAGCGTACGTTTTCGTCTTGTTTAGTTTTGAAGGATCATTCCTTCAAAACATGTCTCTAGCGAGACAGGATTGTTCTTTGAAAACTAGATAACA
Otu9145	Otu9145	Bacteria	Firmicutes	Bacilli	Bacillales	Paenibacillaceae	Paenibacillus	Paenibacillus_xylanexedens	>Otu9145_215#GCCGTATCGGAAGGTGCGGCTGGATCACCTCCTTTCTATGGAGAATCGTTTCCCGTAGTGGAAACATTCAAATAAGCAGGTTCACCGAACCTGCGACAGCGATTCATTTTGGTCCATCACTTCTTGTGTGGATGAAATGAAGAGC
Otu92	Otu92	Bacteria	Proteobacteria	Gammaproteobacteria	Enterobacterales	Erwiniaceae	Tatumella	Tatumella_ptyseos	>Otu92_62747#ACCGTAGGGGAACCTGCGGTTGGATCACCTCCTTACCTGTAAGATACATTGCTGCGTAGTGCTCACACAGATTGTCTGATGAAAAGTAAAGAAGCAAGGCGTCTTGCGAAGCAGACTATTGTCCCCTTCGTCTAGAGGCCCAGGA
Otu922	Otu922	Bacteria	Proteobacteria	Gammaproteobacteria	Pseudomonadales	Pseudomonadaceae	Pseudomonas		>Otu922_4395#GCCGTAGGGGAACCTGCGGCTGGATCACCTCCTTAATCGAAGATGTCAGCTTGCTGACAAGCTCCCACACGAATTGCTTGATTCACTGATAGAAGAGCAATTGAGTTAGTTAGACTCAAGGTAAGACGATTGGGTCTGTAGCTCA
Otu927	Otu927	Bacteria	Actinobacteria	Actinobacteria	Micrococcales	Microbacteriaceae	Curtobacterium	Curtobacterium_sp.	>Otu927_4509#GCCGTACCGGAAGGTGCGGCTGGATCACCTCCTTTCTAAGGAGCATCTGACCGGCCCTGCCCTGCAGGTGTCTGGTTCAGGCGCCGAGTAACCCGAACGTGGTTACCGGTAGCTCATGGGTGGAACATTGACAGTGCAGTCGGGA
Otu928	Otu928	Bacteria	Firmicutes	Bacilli	Bacillales	Bacillaceae	Lysinibacillus	Lysinibacillus_sphaericus	>Otu928_3897#GCCGTATCGGAAGGTGCGGCTGGATCACCTCCTTTCTAAGGATATTTTCGGAATACAAACCGAGGGTTTGTAAGATTACGTTTTGCGTTCAGTTTTGAAGGTTCATTCTTAACGAATGAAATACTTCAAAACTTGTTCTTTGAAA
Otu9296	Otu9296	Bacteria	Firmicutes	Bacilli	Bacillales	Paenibacillaceae	Paenibacillus	Paenibacillus_sp.	>Otu9296_217#GCCGTATCGGAAGGTGCGGCTGGATCACCTCCTTTCTATGGAGAATCGCTTCCTGCGATGGAAGCATTCAAATACAAATCTAGCCGGTCGGCTAGTTACTCACTCGTTGGTCAGTTTTGAGAGTTCAAACTCTCACATGCGATTT
Otu94	Otu94	Bacteria	Firmicutes	Bacilli	Bacillales	Paenibacillaceae	Paenibacillus	Paenibacillus_xylanexedens	>Otu94_52997#GCCGTATCGGAAGGTGCGGCTGGATCACCTCCTTTCTATGGAGAATCGTTTCCCGCGTGGAAACATTCAAATATGCAGCTCAGCTGCAAACCACTCACTCGTTGCTCAGTTTTGAGAGCTCAAACTCTCAAAACTTCTCGTTTGT
Otu944	Otu944	Bacteria	Proteobacteria	Gammaproteobacteria	Pseudomonadales	Pseudomonadaceae	Pseudomonas	Pseudomonas_monteilii	>Otu944_4579#GCCGTAGGGGAACCTGCGGCTGGATCACCTCCTTAATCGACGACATCAGCCAGCTGATGAGCCCCCACACGAATTGCTTGATTCTTTGTACGAAGACGATGCTGTAACGCGACCCTGTTATAGGTCTGTAGCTCAGTTGGTTAGA
Otu945	Otu945	Bacteria	Firmicutes	Bacilli	Bacillales	Paenibacillaceae	Paenibacillus	Paenibacillus_sp.	>Otu945_7089#GCCGTATCGGAAGGTGCGGCTGGATCACCTCCTTTCTATGGAGAATCGTTCTCTGCAACGAGAACATTCAAATATGACTTCGTAAGAAGTCACCCTTAAAATCAGGTTTAGGCCTGTTACTCACTCGTTGGTCAGTTTTGAGAGT
Otu9469	Otu9469	Bacteria	Firmicutes	Bacilli	Bacillales				>Otu9469_196#GCCGTATCGGAAGGTGCGGCTGGATCACCTCCTTTCTAAGGATAATGCAGTCCTTTCGGACTGATAAGAAGTTGACTGTTTTTTGTTTGTTTAGTTTTGAGAGAGCAATCTTTTCTGTGAGGATCATGACCTTAAGGTGATGATT
Otu9470	Otu9470	Bacteria	Firmicutes	Bacilli	Bacillales	Paenibacillaceae	Paenibacillus	Paenibacillus_sp.	>Otu9470_186#GCCGTATCGGAAGGTGCGGCTGGATCACCTCCTTTCTATGGAGAATCGTTTCCTGCAACGGAAACATTCAAGTATAAAATCTAGCCAGGTCGGCTAGTTACTCACTCGTTGCTCAGTTTTGAGAGCTCAAACTCTCAAACAGCTT
Otu9568	Otu9568	Bacteria	Firmicutes	Bacilli	Bacillales	Paenibacillaceae	Paenibacillus	Paenibacillus_sp.	>Otu9568_191#GCCGTATCGGAAGGTGCGGCTGGATCACCTCCTTTCTATGGAGAATCGTCATCTGCAACGATGACATTCAAATAGCGAATTATATTCGCAACCCTTTCAACGTTCGTTGTCAGTTTTGAAAGAGCAATCCTCTTTCAATTGTTTT
Otu957	Otu957	Bacteria	Proteobacteria	Betaproteobacteria	Burkholderiales	Burkholderiaceae	Burkholderia	Burkholderia_sp.	>Otu957_3548#GCCGTATCGGAAGGTGCGGCTGGATCACCTCCTTTCTCGAGCTTCGCACCGATACGAAAGTATCAATTGCATTAAGCGCTCACGCTTATCGGCTGTTCGTTAAGGCAGGCTTTGGGTCTGTAGCTCAGTCGGTTAGAGCACCGTC
Otu9570	Otu9570	Bacteria	Firmicutes	Bacilli	Bacillales	Staphylococcaceae	Staphylococcus	Staphylococcus_pasteuri	>Otu9570_189#GCCGTATCGGAAGGTGCGGCTGGATCACCTCCTTTCTAAGGATATATTCGGAACATCTTCGTAGAAGATGAAGGAATAACATTGACATATTGTATTCAGTTTTGAATGTTTATACAACATTCAAACATTTATTGTACATTGAAAA
Otu9572	Otu9572	Bacteria	Proteobacteria	Gammaproteobacteria	Enterobacterales	Erwiniaceae	Pantoea	Pantoea_vagans	>Otu9572_326#ACCGTAGGGGAACCTGCGGTTGGATCACCTCCTTACCAGAAGATACTTTTCTGTGCAGTGTCCACAACAGATTGTCTGACAGATGTAATGAGCAGAAAAACCTCTACAGGCTTGTAGCTCAGGTGGTTAGAGCGCACCCCTGATA
Otu9646	Otu9646	Bacteria	Firmicutes	Bacilli	Bacillales	Bacillaceae	Bacillus	Bacillus_sp.	>Otu9646_237#GCCGTATCGGAAGGTGCGGCTGGATCACCTCCTTTCTAAGGATTTTTACATGACGTACGTTTTGACACTTTGTTCAGTTTTGAGAGAACTATCTCTCATATATAAATGTATGTTCTTTGAAAACTAGATAACAGTGTAGCTCATA
Otu968	Otu968	Bacteria	Firmicutes	Bacilli	Bacillales	Paenibacillaceae	Paenibacillus	Paenibacillus_xylanexedens	>Otu968_5711#GCCGTATCGGAAGGTGCGGCTGGATCACCTCCTTTCTATGGAGAATCGTCTTCTGCAACGAAGACATTCAAATATGCAGCTTAGCTGCAAAACTTACTCACTCGTTGCTCAGTTTTGAGAGCTCAAACTCTCAAACAGCTTGCTT
Otu969	Otu969	Bacteria	Firmicutes	Bacilli	Bacillales	Bacillaceae	Lysinibacillus	Lysinibacillus_sp.	>Otu969_3694#GCCGTATCGGAAGGTGCGGCTGGATCACCTCCTTTCTAAGGATTATTTCGGAATGCTTCGTTTTGAACGAAGCAAGGATTACGTCTTTGCTGTTCAGTTTTGAAGGTTCATTCTTCTGAATGAAACACTTCAAAATTTGTTCTTT
Otu9786	Otu9786	Bacteria	Firmicutes	Bacilli	Bacillales	Bacillaceae	Lysinibacillus	Lysinibacillus_sphaericus	>Otu9786_206#GCCGTATCGGAAGGTGCGGCTGGATCACCTCCTTTCTAAGGATATTAACGGAATATAAGCCTAGGGCTTATACCATTAACGTTTTGTGTTCAGTTTTGAAGGTTCATTAGAAAAGCGGAAAACACCGCTTAGCTGAACCGGATAC
Otu98	Otu98	Bacteria	Proteobacteria	Gammaproteobacteria	Pseudomonadales	Pseudomonadaceae	Pseudomonas		>Otu98_80692#GCCGTAGGGGAACCTGCGGCTGGATCACCTCCTTAATCGACGACATCAGCTGCTCCATAAGTTCCCACACGAATTGCTTGATTCATTGAAGAAGACGAAAAGAAGCAGCCCGAAATTGGGTCTGTAGCTCAGTTGGTTAGAGCGC
Otu982	Otu982	Bacteria	Proteobacteria	Gammaproteobacteria	Enterobacterales	Enterobacteriaceae	Cronobacter	Cronobacter_sakazakii	>Otu982_4005#ACCGTAGGGGAACCTGCGGTTGGATCACCTCCTTACCTAAAGATACAACCCTGCAGTGTCCACACAGATTGTCTGATGAAAATTAATAAGAAGCAGGGTGTCTGCGAAAGATTTGTCCCTTTCGTCTAGAGGCCCAGGACACCGC
Otu9837	Otu9837	Bacteria	Actinobacteria	Actinobacteria	Micrococcales	Micrococcaceae	Arthrobacter	Arthrobacter_sp.	>Otu9837_186#GCCGTACCGGAAGGTGCGGCTGGATCACCTCCTTTCTAAGGAGCTAACCAGTTTTGGTTGCCCATGTCTGTGCCCGAGTGTGGTGCAGGTGGGTTGCTCGAGGGTGGAATGTCAATGAACTCAACACCGGGAAACGGGTTTTCGA
Otu987	Otu987	Bacteria	Firmicutes	Bacilli	Bacillales	Staphylococcaceae	Staphylococcus	Staphylococcus_pasteuri	>Otu987_4140#GCCGTATCGGAAGGTGCGGCTGGATCACCTCCTTTCTAAGGATATATTCGGAACATCTTCGAAGAAGATGAAGGAATAACATTGACATATTGTATTCAGTTTTGATTGTTTGTTTTACAAATAATTAATGGGCCTATAGCTCAGC
Otu9938	Otu9938	Bacteria	Firmicutes	Bacilli	Bacillales	Bacillaceae			>Otu9938_220#GCCGTATCGGAAGGTGCGGCTGGATCACCTCCTTTCTAAGGATATTTTCGGAATACAAACCTAGGGTTTGTAAGATTACGTTTTGCGTTCAGTTTTGAAGGTTCATTCTTCTGAATGAAATACTTCAAATATGTGCTCCTGTCAC
Otu994	Otu994	Bacteria	Proteobacteria	Gammaproteobacteria	Pseudomonadales	Pseudomonadaceae	Pseudomonas	Pseudomonas_entomophila	>Otu994_3516#GCCGTAGGGGAACCTGCGGCTGGATCACCTCCTTAATCGACGACATCAGCCTACTGATGAGCTCCCACACGAATTGCTTGATTCAGATGTAAAGACGATCAAGACCCTATATAGGTCTGTAGCTCAGTTGGTTAGAGCGCACCCC
Otu9996	Otu9996	Bacteria	Firmicutes	Bacilli	Bacillales	Bacillaceae	Bacillus		>Otu9996_215#GCCGTATCGGAAGGTGCGGCTGGATCACCTCCTTTCTAAGGATTTTTACATGACGTACGTTTTGACACTTTGTTCAGTTTTGAGAGATCAATCTCTCTTGTGAACCTTGAAAACTAGATAAGAAACAACAATGCCAAAACATCAA
Otu10080	Otu10080	Bacteria	Firmicutes	Bacilli	Bacillales	Bacillaceae	Bacillus	Bacillus_simplex	>Otu10080_175#GCCGTATCGGAAGGTGCGGCTGGATCACCTCCTTTCTAAGGAAAATTACGAGAGCGCTTTTGTTTTGTTCAGTTTTGAATGAGTAATTCATTCAAATAGGAAAGACAAGCATCACGATGTGATGACATTCTTTCTGCATTGTTCC
Otu10088	Otu10088	Bacteria	Proteobacteria	Gammaproteobacteria	Enterobacterales	Erwiniaceae	Pantoea	Pantoea_vagans	>Otu10088_267#ACCGTAGGGGAACCTGCGGTTGGATCACCTCCTTACCTGAAGATACCTTCCTTCGCAGTGTCCACAACAGATTGTCTGATAGAAAGAAATGAGCAGGACGGCTGCGAAGTCGTGACACTTCAGTGTCCCCTTCGTCTAGCGGTTA
Otu10139	Otu10139	Bacteria	Firmicutes	Bacilli	Bacillales	Paenibacillaceae	Brevibacillus	Brevibacillus_brevis	>Otu10139_197#TCCGTACCGGAAGGTGCGGATGGATCACCTCCTTTCTATGGAGTAAATACACAAATATGATTCTTTCCGGTTTTGAGGGCGCACACCACCCTCACTTTTAATGTGGAATGGGGCTGTAGCTCAGTTGGGAGAGCGCCTGCCTTGC
Otu10243	Otu10243	Bacteria	Firmicutes	Bacilli	Bacillales	Bacillaceae	Bacillus	Bacillus_simplex	>Otu10243_192#GCCGTATCGGAAGGTGCGGCTGGATCACCTCCTTTCTAAGGATAATTACGAGAGCGCTTTTGTTTTGTTCAGTTTTGAATGAGTAATTCATTCAAATAGGAAAGACAAGCATCACGATGTGATGTCATTCTTTATGCATTGTTCC
Otu10292	Otu10292	Bacteria	Firmicutes	Bacilli	Bacillales	Paenibacillaceae	Paenibacillus	Paenibacillus_xylanexedens	>Otu10292_175#GCCGTATCGGAAGGTGCGGCTGGATCACCTCCTTTCTATGGAGAATCGTCTTCTGCAACGAAGACATTCAAATAAGCAGCTCAGCTGCAAACTTACTCACTCGTTGCTCAGTTTTGAGAGCTCAAACTCTCAAACACATGCTCGT
Otu10359	Otu10359	Bacteria	Firmicutes	Bacilli	Bacillales	Paenibacillaceae	Brevibacillus	Brevibacillus_brevis	>Otu10359_211#TCCGTACCGGAAGGTGCGGATGGATCACCTCCTTTCTATGGAGATACGACCACAACGCACATTCGCTGTTCAGTTTTGAAGGAGTATTTCTCCTTTGCGGGCCTATAGCTCAGTTGGTTAGAGCGCACGCCTGATAAGCGTGAGG
Otu10374	Otu10374	Bacteria	Firmicutes	Bacilli	Bacillales	Paenibacillaceae	Paenibacillus	Paenibacillus_durus	>Otu10374_185#GCCGTATCGGAAGGTGCGGCTGGATCACCTCCTTTCTATGGAGAATCGCTTCCTGCAACGGAAGCATTCAAATACAACTCACTCGTTGTTCGGTTTTGAGAGCTCAAACTCTCAAAACATCATTTCCAAAACTTACTTGTAGCCA
Otu10391	Otu10391	Bacteria	Actinobacteria	Actinobacteria	Micrococcales	Microbacteriaceae	Microbacterium	Microbacterium_sp.	>Otu10391_180#GCCGTACCGGAAGGTGCGGCTGGATCACCTCCTTTCTAAGGAGCATCTGACCCTTCGGGGTCCAGAACCCAGATCGAAGGCACACGTTCTTCGCTGGGAGCTCATGGGTGGAACATTTGACATGGCATCGAGATCTGATCTCTGG
Otu104	Otu104	Bacteria	Proteobacteria	Gammaproteobacteria	Pseudomonadales	Pseudomonadaceae	Pseudomonas		>Otu104_44815#GCCGTAGGGGAACCTGCGGCTGGATCACCTCCTTAATCGACGACATCAGCCTGCTGATGAGCTCCCACACGAATTGCTTGATTCTTTGTATAAAGACGATGCTGTAACGCGACCCTGTTATAGGTCTGTAGCTCAGTTGGTTAGA
Otu1045	Otu1045	Bacteria	Firmicutes	Bacilli	Bacillales	Paenibacillaceae	Paenibacillus		>Otu1045_3571#GCCGTATCGGAAGGTGCGGCTGGATCACCTCCTTTCTATGGAGACTCGGGTCCTGCAACGGACCCAGTCAAGAAGGCAATGCCTTCAACCTTCAATCACTCGTTGTCAGTTTTGAAAGGAGAATTCCCTTCTCTTTTCAACCGTT
Otu10600	Otu10600	Bacteria	Proteobacteria	Betaproteobacteria	Burkholderiales	Oxalobacteraceae	Massilia	Massilia_oculi	>Otu10600_176#GCCGTATCGGAAGGTGCGGCTGGATCACCTCCTTTCTAGAGTAGCACCTGGGTCTAACGACCCATCATCAAGCGTCCACGCTTATCGACTGTTGAACGAGTAAAGAACAGTTTTATCGGGGCTGTAGCTCAGCTGGTTAGAGCAC
Otu1064	Otu1064	Bacteria	Firmicutes	Bacilli	Bacillales	Bacillaceae	Bacillus		>Otu1064_3438#GCCGTATCGGAAGGTGCGGCTGGATCACCTCCTTTCTAAGGAGAATAGAAACGTGACGTATTTTGGTCAGTTTTGAGAGAACTTACTCTCTTAATTGTATATTACATACAACGAATATGGGCCTGTAGCTCAGCTGGTTAGAGCG
Otu10815	Otu10815	Bacteria	Firmicutes	Bacilli	Bacillales	Paenibacillaceae	Paenibacillus		>Otu10815_152#GCCGTATCGGAAGGTGCGGCTGGATCACCTCCTTTCTATGGAGAATCGCTTCCTGCGACGGAAGCATTCAACTAGGTTGACCGTAAGGTCGCCGATAATTAGGCTTCGCGATCGCGAAGTCGACCATACTCACTCGTTGGTCAGT
Otu10889	Otu10889	Bacteria	Firmicutes	Clostridia	Clostridiales	Ruminococcaceae	Ruminococcus	Ruminococcus_albus	>Otu10889_177#GCCGTATCGGAAGGTGCGGCTGGATCACCTCCTTTCTAAGGAAACTGAAGTTCTACGAACTTCATAAAAAGACGCTTTGTATTGTGGTCAGTTTTGAGAGTGCTTTTGTACTTTCAAACTTCGTTCCTTGAAAACTAGATAACGT
Otu10897	Otu10897	Bacteria	Firmicutes	Bacilli	Bacillales	Paenibacillaceae	Paenibacillus		>Otu10897_160#GCCGTATCGGAAGGTGCGGCTGGATCACCTCCTTTCTATGGAGAATCGCTTCCTGTGACGGAAGCATTCAAACAGGCTGACCGTAAGGTCGCCGATAATTAGGCTTCGCGATCGCGAAGTCGACCATACTCACTCGTTGGTCAGT
Otu10902	Otu10902	Bacteria	Firmicutes	Bacilli	Bacillales	Bacillaceae	Bacillus	Bacillus_simplex	>Otu10902_176#GCCGTATCGGAAGGTGCGGCTGGATCACCTCCTTTCTAAGGATAATTACGAGAGCGCTTTTGTTTTGTTCAGTTTTGAATGAGTAATTCATTCAAATAGGAAAGAAAAGCATCACGATGTGATGACATTCTTTCTGCATTGTTCC
Otu10917	Otu10917	Bacteria	Firmicutes	Bacilli	Bacillales	Paenibacillaceae	Paenibacillus	Paenibacillus_abekawaensis	>Otu10917_139#GCCGTATCGGAAGGTGCGGCTGGATCACCTCCTTTCTATGGAGAATCGTCTTCTGCAACGAAGACATTCAAATCTAAAATCTAGCCAGGTCGGCTAGTTGCTCACTCGTTGCTCAGTTTTGAGAGCTCAAACTCTCAATCATCTC
Otu1098	Otu1098	Bacteria	Firmicutes	Bacilli	Bacillales	Bacillaceae	Bacillus	Bacillus_kochii	>Otu1098_3188#GCCGTATCGGAAGGTGCGGCTGGATCACCTCCTTTCTAAGGAATATACGGAATTAACTTGATGTTAGACTGTTCGTTCAGTTTTGAGAGTATAATCTCTCAAAATAAGGTGAAAGTAGCGAAGGATTCAAGGAAGCGTAAGCTGA
Otu11077	Otu11077	Bacteria	Firmicutes	Bacilli	Bacillales	Paenibacillaceae	Paenibacillus	Paenibacillus_ihbetae	>Otu11077_149#GCCGTATCGGAAGGTGCGGCTGGATCACCTCCTTTCTATGGAGAATCGTTTCCCGCAGCGGAAACATTCAAATATGGCTGACCGCAAGGTCGCCGAACACTTTGCACAAGCAAAGTCACCAATTGACGTGCTTTCATTTGTTCAG
Otu111	Otu111	Bacteria	Proteobacteria	Gammaproteobacteria	Pseudomonadales	Pseudomonadaceae	Pseudomonas		>Otu111_44200#GCCGTAGGGGAACCTGCGGCTGGATCACCTCCTTAATCGACGACGGCAGCGGCTTCATGAGCTCCCACACGAATTGCTTGATTCATTGAAGAAGACGATTGGGTCTGTAGCTCAGTTGGTTAGAGCGCACCCCTGATAAGGGTGA
Otu11112	Otu11112	Bacteria	Proteobacteria	Gammaproteobacteria	Oceanospirillales	Halomonadaceae	Halotalea	Halotalea_alkalilenta	>Otu11112_150#GCCGTAGGGGAACCTGCGGCTGGATCACCTCCTTAAACGACACCGTCGCCGGACGGAATGAGTACCCACACAAATTGTTTGATCGAGATAGAGCAGTGATTATCCGGTACGCCGGATAACACCCGTTTTCTATTGTCTTCTGACA
Otu11142	Otu11142	Bacteria	Firmicutes	Bacilli	Bacillales	Paenibacillaceae	Paenibacillus	Paenibacillus_polymyxa	>Otu11142_152#GCCGTATCGGAAGGTGCGGCTGGATCACCTCCTTTCTATGGAGAATCGCTTCCTGCGATGGAAGTATTCAAATGTCGGGAATCGAATTCCCGAAGCATCATTCCATTTGTTCAGTTTTGATGGAATTTGTGGGGCTATAGCTCAG
Otu11175	Otu11175	Bacteria	Firmicutes	Bacilli	Bacillales	Bacillaceae	Bacillus	Bacillus_subtilis	>Otu11175_165#GCCGTATCGGAAGGTGCGGCTGGATCACCTCCTTTCTATGGAGTATATTACTCTAGTCGACGAACAACTTCGGTTGTTTGGCGCTTTGGATCTTTTGTTCAGTTTTGAATGAACTCAATTCATTCAATTTCATCGTTTGACAAAG
Otu1132	Otu1132	Bacteria	Firmicutes	Bacilli	Bacillales	Bacillaceae	Bacillus	Bacillus_sp.	>Otu1132_3694#GCCGTATCGGAAGGTGCGGCTGGATCACCTCCTTTCTAAGGATAATTACGGAATATGAACCTCAGGTTCATACGTTGACGTTTTGCGTTCAGTTTTGAAGGTTCATCTTCTGATGACTTTCAAAACTTGTTCTTTGAAAACTGGA
Otu11346	Otu11346	Bacteria	Proteobacteria	Gammaproteobacteria	Enterobacterales	Enterobacteriaceae	Pluralibacter	Pluralibacter_gergoviae	>Otu11346_179#ACCGTAGGGGAACCTGCGGTTGGATCACCTCCTTACCTTAAAGAACCTGCCTTTGCAGTGCTCACACAGATTGTCTGATGAAAAGAAAACGAGCAGTGAAAATCTCTGCAGGCTTGTAGCTCAGGTGGTTAGAGCGCACCCCTGA
Otu1135	Otu1135	Bacteria	Proteobacteria	Gammaproteobacteria	Pseudomonadales	Pseudomonadaceae	Pseudomonas		>Otu1135_2949#GCCGTAGGGGAACCTGCGGCTGGATCACCTCCTTAATCGACGACATCAGCCTGCTGATGAGCTCCCACACGAATTGCTTGATTCATATGTGAAGACGATCAAGACCCTATATAGGTCTGTAGCTCAGTTGGTTAGAGCGCACCCC
Otu1137	Otu1137	Bacteria	Firmicutes	Bacilli	Bacillales	Paenibacillaceae	Paenibacillus	Paenibacillus_ihbetae	>Otu1137_3026#GCCGTATCGGAAGGTGCGGCTGGATCACCTCCTTTCTATGGAGTACCTCGTTCCTGTGGGGAACGGTACAAATACGGTCCGCTGTAAGCGGCCGGATAACTAGGCTTCGCGATAGCGAAGTCGACCATACTCACTCGTTGGTCAG
Otu11375	Otu11375	Bacteria	Firmicutes	Bacilli	Bacillales	Bacillaceae	Bacillus	Bacillus_sporothermodurans	>Otu11375_147#GCCGTATCGGAAGGTGCGGCTGGATCACCTCCTTTCTAAGGAATATGGAAGACCACTGACGTGGTTACAAAAAAGACGCTTTCGTTTTGTTCAGTTTTGAGAGGTTAATTCCTTTCAAACTAATAGAGGTGAATTAGAAGTTTAT
Otu11534	Otu11534	Bacteria	Firmicutes	Bacilli	Bacillales	Paenibacillaceae	Paenibacillus	Paenibacillus_ihbetae	>Otu11534_137#GCCGTATCGGAAGGTGCGGCTGGATCACCTCCTTTCTATGGAGAATCGCTTCCTGCGACGGAAGCATTCAAACAGGCTGACCGTAAGGTCGCCGATACCTAGGCTTCGCGATAGCGAAGTCGACCAAATCAGGTTTAGGCCTGTT
Otu1154	Otu1154	Bacteria	Proteobacteria	Gammaproteobacteria	Enterobacterales	Erwiniaceae	Pantoea	Pantoea_agglomerans	>Otu1154_3558#ACCGTAGGGGAACCTGCGGTTGGATCACCTCCTTACCTGAAGATACCTTCCCGCGCAGTGTCCACACAGATTGTCTGATAAAAAAGTAACGAGCAGGACGGCTGCGAAGTCGTGACACCTTTGTGTCCCCTTCGTCTAGCGGTTA
Otu1169	Otu1169	Bacteria	Firmicutes	Bacilli	Bacillales	Paenibacillaceae	Paenibacillus	Paenibacillus_sp.	>Otu1169_3595#GCCGTATCGGAAGGTGCGGCTGGATCACCTCCTTTCTATGGAGAATCGTTTCCCGTAGTGGAAACATTCAAATACGCAGCTTAGCTGCAAACTTACTCACTCGTTGCTCAGTTTTGAGAGCTCAAACTCTCAAAACAGCTTGCTT
Otu11717	Otu11717	Bacteria	Actinobacteria	Actinobacteria	Micrococcales	Microbacteriaceae	Microbacterium		>Otu11717_178#GCCGTACCGGAAGGTGCGGCTGGATCACCTCCTTTCTAAGGAGCATCTGACACCTCCGGGTGTCCAGAACCCAGATCGAAGGCATACGTTCTTCGCTGGGAGCTCATGGGTGGAACATTTGACATGACATCGAGATCTGATCTCG
Otu11767	Otu11767	Bacteria	Firmicutes	Bacilli	Bacillales	Paenibacillaceae	Paenibacillus	Paenibacillus_xylanexedens	>Otu11767_128#GCCGTATCGGAAGGTGCGGCTGGATCACCTCCTTTCTATGGAGAATCGTCTTCTGCAACGAAGACATTCAAATAAGCAGCTAAGCTGCAAACAACTCACTCGTTGTTCGGTTTTGAGAGTTCAACTCTCAGAACTTGTTCCTTGA
Otu11817	Otu11817	Bacteria	Firmicutes	Bacilli	Bacillales	Paenibacillaceae	Paenibacillus	Paenibacillus_durus	>Otu11817_162#GCCGTATCGGAAGGTGCGGCTGGATCACCTCCTTTCTATGGAGAATCGCTTCCTGCGATGGAAGCATTCAAATACAACTCACTCGTTGTTCGGTTTTGAGAGCTCAAACTCTCAAAACACTGCATGAAATTCATTCGCTCAGATG
Otu11869	Otu11869	Bacteria	Firmicutes	Bacilli	Bacillales	Paenibacillaceae	Paenibacillus	Paenibacillus_ihbetae	>Otu11869_137#GCCGTATCGGAAGGTGCGGCTGGATCACCTCCTTTCTATGGAGAATCGCTTCCTGCGACGGAAGCATTCAAATAGGCTGACCGTAAGGTCGCCGATAATTAGGCTTCGCGATCGCGAAGTCGACCATACTCACTCGTTGGTCAGT
Otu12031	Otu12031	Bacteria	Firmicutes	Bacilli	Bacillales	Bacillaceae	Bacillus	Bacillus_coagulans	>Otu12031_224#GCCGTATCGGAAGGTGCGGCTGGATCACCTCCTTTCTAAGGATGAAAAGAAGTACTTGGATACTTCAAAAAAAGGACGTTTCTGTTTGTTTAGTTTTGAGAGAACTATGATCTCTCTTTTTCGTTCCTTGAAAACTAGATAACGA
Otu121	Otu121	Bacteria	Actinobacteria	Actinobacteria	Micrococcales	Microbacteriaceae	Curtobacterium	Curtobacterium_luteum	>Otu121_73143#GCCGTACCGGAAGGTGCGGCTGGATCACCTCCTTTCTAAGGAGCATCTGGTCCCGGTTTTGCTGGGATCCAGGCGCCGATGCAACCCGAGTGTGGTTGCCGGTAGCTCATGGGTGGAACATTGACAGTGCAGTCGAACGTGTGTC
Otu1216	Otu1216	Bacteria	Firmicutes	Bacilli	Bacillales	Staphylococcaceae	Staphylococcus	Staphylococcus_sciuri	>Otu1216_3008#GCCGTATCGGAAGGTGCGGCTGGATCACCTCCTTTCTAAGGATATTACGGAATGACCATTAGGTCATGGAATAACGAAGACATATTGTATTCAGTTTTGAATGTTTATAACATTCAACATTGCACATTGAAAACTAGATAAGTAA
Otu12178	Otu12178	Bacteria	Firmicutes	Bacilli	Bacillales	Bacillaceae	Bacillus	Bacillus_oceanisediminis	>Otu12178_154#GCCGTATCGGAAGGTGCGGCTGGATCACCTCCTTTCTAAGGAATATTTACAAGAAACGTGATGTTCTTTGTTCGTTCAGTTTTGAGGGATTAATCCTCATATTTTTATACTTTACCTATTATGTGGGCCTATAGCTCAGCTGGTT
Otu1218	Otu1218	Bacteria	Firmicutes	Bacilli	Bacillales	Paenibacillaceae	Brevibacillus	Brevibacillus_agri	>Otu1218_3025#TCCGTACCGGAAGGTGCGGATGGATCACCTCCTTTCTATGGAGATACGACGATTAACGCACATTCGCTGTTCAGTTTTGAAGGAGCATACCTTCAAAAGATGAAAGGAAGTTCTGCTAAAAGCGCTCGCGTCCATGCGAGAACGC
Otu12184	Otu12184	Bacteria	Firmicutes	Bacilli	Bacillales	Bacillaceae	Bacillus	Bacillus_sporothermodurans	>Otu12184_134#GCCGTATCGGAAGGTGCGGCTGGATCACCTCCTTTCTAAGGATATAAGGAAAACCACTTTCGTGGTTACAACGTAGACGATTTCGTTTTGTTCAGTTTTGAGAGGTTAATTCCTTTCAAACTAATTGTTCCTTGAAAACTAGATA
Otu1220	Otu1220	Bacteria	Firmicutes	Bacilli	Bacillales	Paenibacillaceae	Paenibacillus	Paenibacillus_sp.	>Otu1220_3083#GCCGTATCGGAAGGTGCGGCTGGATCACCTCCTTTCTATGGAGAATCGTTTCCCGCAGCGGAAACATTCAAATTTAAATCTAGCCAGGTCGGCTAGTTACTCACTCGTTGCTCAGTTTTGAGAGCTCAAACTCTCAAACAGCTTG
Otu12215	Otu12215	Bacteria	Firmicutes	Bacilli	Bacillales				>Otu12215_197#GCCGTATCGGAAGGTGCGGCTGGATCACCTCCTTTCTAAGGATAATGCAGTCCTTATGGACTGATAAGATGTTGACCGTTTCTTGTTTGTTTAGTTTTGAGAGTGCAATTTTCTCTCAAAACATTGTTCTTTGAAAACTAGATAA
Otu12263	Otu12263	Bacteria	Firmicutes	Bacilli	Bacillales	Paenibacillaceae	Brevibacillus	Brevibacillus_brevis	>Otu12263_147#TCCGTACCGGAAGGTGCGGCTGGATCACCTCCTTTCTATGGAGATATGACCACAACGCACATTCGCTGTTCAGTTTTGAAGGAGCATTCCTTCAAATGATGAAAGGAAGTTCTGCTAAAGTCCCTCGCGTCCATGCGAGAACGCA
Otu1235	Otu1235	Bacteria	Firmicutes	Bacilli	Bacillales	Bacillaceae	Bacillus	Bacillus_sp.	>Otu1235_3715#GCCGTATCGGAAGGTGCGGCTGGATCACCTCCTTTCTAAGGATATAAGCTGGACCTAGTGAGCCAGACAAAACATGTTTGTTTGATTGTTTTCTGTTTGTTTAGTTTTGAGAGTGCAATTTCTCTCAGAACTTCGTTCTTTGAAA
Otu12372	Otu12372	Bacteria	Firmicutes	Bacilli	Bacillales	Bacillaceae	Bacillus	Bacillus_sporothermodurans	>Otu12372_146#GCCGTATCGGAAGGTGCGGCTGGATCACCTCCTTTCTAAGGATATAAGGAAAACCACTTTCGTGGTTACAACGTAGACGCTTTCGTTTTGTTCAGTTTTGAGAGGTTAATTCCTTTCAAACTAATAGAGGTGAATTAGAAGTTTA
Otu12420	Otu12420	Bacteria	Firmicutes	Bacilli	Bacillales	Paenibacillaceae	Paenibacillus	Paenibacillus_xylanexedens	>Otu12420_149#GCCGTATCGGAAGGTGCGGCTGGATCACCTCCTTTCTATGGAGAATCGTTTCCTGCAACGGAAACATTCAAATAAGCAGGTTCTTAGAACCTGCAACAGCAACACAGTTACTTATCCATTTGTTCAGTTTTGATGGAATTTGAGG
Otu12487	Otu12487	Bacteria	Firmicutes	Bacilli	Bacillales	Bacillaceae	Bacillus	Bacillus_sp.	>Otu12487_182#GCCGTATCGGAAGGTGCGGCTGGATCACCTCCTTTCTAAGGATAATTACGGAATATGAACCTTCGGTTCATACGTTGACGTTTTGCGTTCAGTTTTGAAGGTTCATCTTCTGATGACTTTCAAAACTTGTTCTTTGAAAACTGGA
Otu125	Otu125	Bacteria	Proteobacteria	Betaproteobacteria	Burkholderiales	Burkholderiaceae			>Otu125_39453#GCCGTATCGGAAGGTGCGGCTGGATCACCTCCTTTCCAGAGGCTTGTGTCTCAAGCCTAGCGTTCACACTTATCGGTTTGTTTGCTGTTACAGCCAAGGGTCTGTAGCTCAGGTGGTTAGAGCACCGTCTTGATAAGGCGGGGGT
Otu12528	Otu12528	Bacteria	Firmicutes	Bacilli	Bacillales	Paenibacillaceae	Paenibacillus	Paenibacillus_ihbetae	>Otu12528_133#GCCGTATCGGAAGGTGCGGCTGGATCACCTCCTTTCTATGGAGAATCGCTTCCTGCAACGGAAGCATTCAAACAGGCTGACCGAAAGGTCGCCGATATCTAGGCTTCGCGATAGCGAAGTCGACCAAATCAGGTTTAGGCCTGTT
Otu12531	Otu12531	Bacteria	Actinobacteria	Actinobacteria	Propionibacteriales	Nocardioidaceae	Aeromicrobium	Aeromicrobium_sp.	>Otu12531_125#GCCGTACCGGAAGGTGCGGCTGGATCACCTCCTTTCTAAGGAGCATCTGGCCCGCAGACGTGGTCTGTGTGGTCCATTGAGTCGTTGACCAGCCGAATGTGCTGGTGCGGTCTCAGCTCACTAGTGGACGTCGACTATGACCTGC
Otu1258	Otu1258	Bacteria	Firmicutes	Bacilli	Bacillales	Paenibacillaceae	Paenibacillus	Paenibacillus_ihbetae	>Otu1258_2703#GCCGTATCGGAAGGTGCGGCTGGATCACCTCCTTTCTATGGAGAATCGCTTCCTGCGATGGAAGCATTCAAATAGGCTGACCGTAAGGTCGCCGATACCTAGGCTTCGCGATAGCGAAGTCGACCAAATCAGGTTTAGGCCTGTT
Otu12657	Otu12657	Bacteria	Firmicutes	Bacilli	Bacillales	Bacillaceae	Bacillus	Bacillus_sp.	>Otu12657_139#GCCGTATCGGAAGGTGCGGCTGGATCACCTCCTTTCTAAGGATATTTACGGAATATGAACCACCGGTTCATACGTTGACGTTTTGCGTTCGGTTTTGAAGGTTCATCTTCTGATGACTTTCAAAACTTGTTCTTTGAAAACTGGA
Otu1272	Otu1272	Bacteria	Proteobacteria	Gammaproteobacteria	Enterobacterales	Enterobacteriaceae	Enterobacter		>Otu1272_2888#ACCGTAGGGGAACCTGCGGTTGGATCACCTCCTTACCTTAAAGAACCTGCCTTTGTAGTGCTCACACAGATTGTCTGATGAAAAACGGCAGTAAAAAATCTCTGCAGGCTTGTAGCTCAGGTGGTTAGAGCGCACCCCTGATAAG
Otu12721	Otu12721	Bacteria	Firmicutes	Bacilli	Bacillales	Paenibacillaceae	Paenibacillus	Paenibacillus_ihbetae	>Otu12721_119#GCCGTATCGGAAGGTGCGGCTGGATCACCTCCTTTCTATGGAGTACCTCGTTCCTGTGGGGAACGGTACAAATAGGCTGACCGTAAGGTCGCCGATATCTAGGCTTCGCGTTAGCGAAGTCGACCATACTCACTCGTTGGTCAGT
Otu12787	Otu12787	Bacteria	Proteobacteria	Gammaproteobacteria	Enterobacterales	Erwiniaceae	Pantoea	Pantoea_ananatis	>Otu12787_119#ACCGTAGGGGAACCTGCGGTTGGATCACCTCCTTACCTGAAGATACTTTCCCGCAAAGTGCTCACACAGATTGTCTGATAGAAAAGTAATGAGCAAAGCGTCTACGCGTTGGGGTGCGGTAACAATATTAATTGTCGCCTGATTA
Otu1292	Otu1292	Bacteria	Proteobacteria	Gammaproteobacteria	Enterobacterales	Enterobacteriaceae			>Otu1292_3195#ACCGTAGGGGAACCTGCGGTTGGATCACCTCCTTACCTTAAAGAACCTGCCTTTGTAGTGTCCACACAGATTGTCTGATGAAAAGTAAATAGCAAGGCGTCTTGCGATTGAGACTTTGTGTCCCCTTCGTCTAGAGGCCCAGGAC
Otu1296	Otu1296	Bacteria	Proteobacteria	Betaproteobacteria	Burkholderiales	Burkholderiaceae	Cupriavidus	Cupriavidus_taiwanensis	>Otu1296_2448#GCCGTATCGGAAGGTGCGGCTGGATCACCTCCTTTCAGAGCGTGCATCCAACGTTGAGCGTCCACACTTATCGGTGGTTTGTTGGTTAAGGCCAGGTGGCCAAATGCAAGCGCTTAAGCATTGAGCCTTTGCATTTGGCATTGCC
Otu13014	Otu13014	Bacteria	Firmicutes	Bacilli	Lactobacillales	Enterococcaceae	Enterococcus		>Otu13014_112#GCCGTATCGGAAGGTGCGGCTGGATCACCTCCTTTCTAAGGAAGATTTACTAAAACGTTTGACACGTCGAAGTTTTGTTCAGTTTTGATGGTTTAATAAGGTTTTTTGCGAAAGCAAAATAACCATCCATCAGGGATTTTTACGA
Otu131	Otu131	Bacteria	Proteobacteria	Gammaproteobacteria	Enterobacterales	Erwiniaceae	Pantoea	Pantoea_agglomerans	>Otu131_51561#ACCGTAGGGGAACCTGCGGTTGGATCACCTCCTTACCTGAAGATACCTTCCCGCGCAGTGTCCACACAGATTGTCTGATAAAAAGTAATGAGCAGGACGGCTGCGAAGTCGTGACACTTTTGTGTCCCCTTCGTCTAGCGGTTAG
Otu13128	Otu13128	Bacteria	Firmicutes	Bacilli	Bacillales	Bacillaceae	Bacillus		>Otu13128_121#GCCGTATCGGAAGGTGCGGCTGGATCACCTCCTTTCTAAGGAAGAATTGAAGTACTTGATACTTCAATAAATAGACGTTTTTTGTTCGTTCAGTTTTGAGAGAATTATCTCTCGAAACTTTGTTCCTTGAAAACTAGATAATGAT
Otu13140	Otu13140	Bacteria	Firmicutes	Bacilli	Bacillales	Bacillaceae	Lysinibacillus	Lysinibacillus_fusiformis	>Otu13140_110#GCCGTATCGGAAGGTGCGGCTGGATCACCTCCTTTCTAAGGATAATTACGGAATATGAACCTTCGGTTCATAAGTTGACGTTTTGCGTTCAGTTTTGAAGGTTCATCTTCTGATGACTTTCAAAACTTGTTCTTTGAAAACTGGA
Otu1317	Otu1317	Bacteria	Proteobacteria	Gammaproteobacteria	Pseudomonadales	Pseudomonadaceae	Pseudomonas		>Otu1317_2351#GCCGTAGGGGAACCTGCGGCTGGATCACCTCCTTAATCGACGACATCAGCTGCTGCATGAGCTCCCACACGAATTGCTTGATTCATTGAAGAAGACGATAGAAACAGCCCGAAATTGGGTCTGTAGCTCAGTTGGTTAGAGCGCA
Otu13336	Otu13336	Bacteria	Firmicutes	Bacilli	Bacillales	Paenibacillaceae	Paenibacillus	Paenibacillus_ihbetae	>Otu13336_108#GCCGTATCGGAAGGTGCGGCTGGATCACCTCCTTTCTATGGAGAATCGCTTCCTGCAACGGAAGCATTCAAATAGGCTGACCGTAAGGTCGCCGATATCTAGGCTTTGCGATAGCGAAGTCAACCAAATCAGGTTTAGGCCTGTT
Otu1337	Otu1337	Bacteria	Firmicutes	Bacilli	Bacillales	Bacillaceae	Bacillus		>Otu1337_3074#GCCGTATCGGAAGGTGCGGCTGGATCACCTCCTTTCTATGGAGAATTGATGAACGCTGTTCATCAATATAAGTTTCCGTGTTTCGTTTTGTTCAGTTTTGAGAGAACTATCTCTCTCATCTAAATACAGTGCAAGTAGTTTGTTT
Otu134	Otu134	Bacteria	Firmicutes	Bacilli	Bacillales	Bacillaceae	Bacillus	Bacillus_circulans	>Otu134_33996#GCCGTATCGGAAGGTGCGGCTGGATCACCTCCTTTCTAAGGAAAAATGGATTTATTCCATTCATAGATTGTTGATAGTTTGTTGTTCAGTTTTGAGGGAGCAATTCCTCATGATATAAAATTGTTCTTTGAAAACTAAATCATAT
Otu13459	Otu13459	Bacteria	Firmicutes	Bacilli	Bacillales				>Otu13459_144#TCCGTACCGGAAGGTGCGGATGGATCACCTCCTTTCTATGGAGATACGACGATTAACGCACATTCGCTGTTCAGTTTTGAAGGAGTATTTCTCCTTTACGTATAGGCTTTGGGGTCCCCGAAAAGTATTCGGAGTCACCTACGAA
Otu13480	Otu13480	Bacteria	Firmicutes	Bacilli	Bacillales	Bacillaceae	Lysinibacillus	Lysinibacillus_sp.	>Otu13480_120#GCCGTATCGGAAGGTGCGGCTGGATCACCTCCTTTCTAAGGATTATTTCGGAATACAAACCTTAGGTTTGTAAGATTACGTTTTGCGTTCAGTTTTGAAGGTTTATGAAATTCAATAAAACTTCCAAGAGGGCCTATAGCTCAGC
Otu13531	Otu13531	Bacteria	Proteobacteria	Gammaproteobacteria	Enterobacterales	Yersiniaceae	Serratia		>Otu13531_169#ACCGTAGGGGAACCTGCGGTTGGATCACCTCCTTACCTAAAGATATTAGTTCGCGTGGCGTGCTCACACAGATTGTCTGATAGAAAGTAACGAGCAGAAATACCTTTATAGGCTTGTAGCTCAGGTGGTTAGAGCGCACCCCTGA
Otu1355	Otu1355	Bacteria	Proteobacteria	Gammaproteobacteria	Enterobacterales	Enterobacteriaceae			>Otu1355_2664#ACCGTAGGGGAACCTGCGGTTGGATCACCTCCTTACCTTAAAGAACCTGCCTTTGTAGTGCTCACACAGATTGTCTGATGAAAAGTAACGAGCAAGACGGCTGCGAAGTCGCGACACTCCGTGTCCCCTTCGTCTAGCGGTTAGG
Otu13648	Otu13648	Bacteria	Firmicutes	Bacilli	Bacillales	Bacillaceae	Bacillus	Bacillus_sporothermodurans	>Otu13648_115#GCCGTATCGGAAGGTGCGGCTGGATCACCTCCTTTCTAAGGATATAAGGAAAACCACTTTCGTGGTTACAACGTAGACGTTTTCGTTTTGTTCAGTTTTGAGAGGTTAATTCCTTTCAAACTAATAGAGGTGAATTAGAAGCGAG
Otu13746	Otu13746	Bacteria	Firmicutes	Bacilli	Bacillales	Paenibacillaceae	Paenibacillus	Paenibacillus_xylanexedens	>Otu13746_105#GCCGTATCGGAAGGTGCGGCTGGATCACCTCCTTTCTATGGAGAATCGTTTCCCGTAGCGGAAACATTCAAATACGCAGGTTCTTGGAACCTGCACAGCAACTTAGTTACTTATCCATTTGTTCAGTTTTGATGGAATTTGAGGG
Otu13892	Otu13892	Bacteria	Firmicutes	Bacilli	Bacillales	Bacillaceae	Bacillus	Bacillus_sp.	>Otu13892_140#GCCGTATCGGAAGGTGCGGCTGGATCACCTCCTTTCTAAGGATATTTACGGAATATGAACCTTGGGTTCATACGTTGACGTTTTGCGTTCAGTTTTGAAGGTTCATTATAACAATGAAACTTCATATACCCGGAAGGGGCCTATA
Otu13928	Otu13928	Bacteria	Firmicutes	Bacilli	Bacillales	Bacillaceae	Bacillus	Bacillus_sp.	>Otu13928_130#GCCGTATCGGAAGGTGCGGCTGGATCACCTCCTTTCTAAGGATAATTACGGAATATGAACCTCCGGTTCATACGTTGACGTTTTGCGTTCAGTTTTGAAGGTTCATCTTCTGATGACTTTCAATACTTGTTCTTTGAAAACTGGA
Otu1393	Otu1393	Bacteria	Firmicutes	Bacilli	Bacillales	Paenibacillaceae	Paenibacillus		>Otu1393_2383#GCCGTATCGGAAGGTGCGGCTGGATCACCTCCTTTCTATGGAGAATCGTCTTCTGCAACGAAGACATTCAAATAAGCAGCTCAGCTGCAAACTTACTCACTCGTTGCTCAGTTTTGAGAGTTCAAACTCTCATGATTGTTCCTTG
Otu1394	Otu1394	Bacteria	Firmicutes	Bacilli	Bacillales	Staphylococcaceae	Staphylococcus	Staphylococcus_vitulinus	>Otu1394_2640#GCCGTATCGGAAGGTGCGGCTGGATCACCTCCTTTCTAAGGATATTACGGAATGACCTTTAGGTCATGGAATTAGCGTGGACATATTGTATTCAGTTTTGAATGTTTATTTAACATTCATCATTGCACATTGAAAACTAGATAAG
Otu13957	Otu13957	Bacteria	Firmicutes	Bacilli	Bacillales	Paenibacillaceae	Paenibacillus	Paenibacillus_abekawaensis	>Otu13957_144#GCCGTATCGGAAGGTGCGGCTGGATCACCTCCTTTCTATGGAGAATCGTCTTCTGCAACGAAGACATTCAAATCTAAAATCTAGCCAGGTCGGCTAGTTACTCACTCGTTGCTCAGTTTTGAGAGCTCAAACTCTCAAACGTTTG
Otu140	Otu140	Bacteria	Firmicutes	Bacilli	Bacillales	Paenibacillaceae	Paenibacillus	Paenibacillus_stellifer	>Otu140_32552#GCCGTATCGGAAGGTGCGGCTGGATCACCTCCTTTCTATGGAGAATCGTTTCCCGTAGCGGAAACATTCAAAAAGTCTTCAGGAAGCATGCTTCCGAAGCGAGCTTTACTCCGTAAAGCTTTTAACTCACTCGTTGCTCAGTTTT
Otu14041	Otu14041	Bacteria	Firmicutes	Bacilli	Bacillales	Bacillaceae	Bacillus		>Otu14041_104#GCCGTATCGGAAGGTGCGGCTGGATCACCTCCTTTCTAAGGAAGAATTGAAGTACTCGATACTTCAATAAATAGACGTTTATTGTTCGTTCAGTTTTGAGAGAATTATCTCTCAAAACTTTGTTCTTTGAAAACTAGATAATGTA
Otu1408	Otu1408	Bacteria	Firmicutes	Bacilli	Lactobacillales	Enterococcaceae	Enterococcus		>Otu1408_2456#GCCGTATCGGAAGGTGCGGCTGGATCACCTCCTTTCTAAGGAAGATTTACTAAAACGTTTGACGACGTCGAAGTTTTGTTCAGTTTTGATGGTTTAAAGAGTTTTTTACGAAGCGCAAGCATAGTAAAAGAAACTTCCATCTTTA
Otu14126	Otu14126	Bacteria	Firmicutes	Bacilli	Bacillales	Paenibacillaceae	Paenibacillus	Paenibacillus_crassostreae	>Otu14126_109#GCCGTATCGGAAGGTGCGGCTGGATCACCTCCTTTCTATGGAGAATCGCTTCCTGCAACGGAAGCATTCAAATAGGCCGACCGTAAGGTCGCCGATAATTAGGCTTTGCTTTGCAAAGTCAACCAAATCAGGTTTAGGCCTGTTA
Otu1416	Otu1416	Bacteria	Proteobacteria	Gammaproteobacteria	Enterobacterales	Enterobacteriaceae	Salmonella	Salmonella_enterica	>Otu1416_2511#ACCGTAGGGGAACCTGCGGTTGGATCACCTCCTTACCTTAAAAGAATCAACTCCGCAGTGCTCACACAGATTGTCTGATAGAAAACGAGCAGTAAAAAACCTCTCCAGGCTTGTAGCTCAGGTGGTTAGAGCGCACCCCTGATAA
Otu14302	Otu14302	Bacteria	Firmicutes	Bacilli	Bacillales	Paenibacillaceae	Paenibacillus	Paenibacillus_sp.	>Otu14302_100#GCCGTATCGGAAGGTGCGGCTGGATCACCTCCTTTCTAAGGAACTACCCGGTCACGCAGATGATCGGATAAACAAAAGGCTAGTTGCTCGCTCGTTGTCAGTTTTGAAAGAGCAAGTCTCTTTCAAGCGAATATCGTTTGGTGGC
Otu14312	Otu14312	Bacteria	Firmicutes						>Otu14312_124#GCCGTATCGGAAGGTGCGGCTGGATCACCTCCTTTCTAAGGATGAAATGAAGTTTATCTTCATTAAAAGACGTTTCATTGTTCGTTCAGTTTTGAGAGAGCAATCTCTTTATTAACTTAATATTTAAATGAAGCAAATAAGAAGC
Otu1438	Otu1438	Bacteria	Firmicutes	Bacilli	Bacillales	Paenibacillaceae	unclassified_Paenibacillaceae	unclassified_Paenibacillaceae	>Otu1438_2399#GCCGTATCGGAAGGTGCGGCTGGATCACCTCCTTTCTATGGAGAATCGCTTCCTGCGACGGAAGCATTCAAATAGTTCGGTCCGCTGTAAGCGGCCGGATGACTAGCTTTGCATAGCAAAGCAACCAAATCAGGTTTAGGCCTGT
Otu14421	Otu14421	Bacteria	Firmicutes	Bacilli	Bacillales	Paenibacillaceae	Brevibacillus	Brevibacillus_brevis	>Otu14421_111#TCCGTACCGGAAGGTGCGGATGGATCACCTCCTTTCTATGGAGATATGACCACAACGCACATTCGCTGTTCAGTTTTGAAGGAGTATACCTTCAAATGATGAAAGGAAGTTCTGCTAAAGTCCCTCGCGTCCATGCGAGAACGCA
Otu14433	Otu14433	Bacteria	Firmicutes	Bacilli	Bacillales	Staphylococcaceae	Staphylococcus	Staphylococcus_succinus	>Otu14433_112#GCCGTATCGGAAGGTGCGGCTGGATCACCTCCTTTCTAAGGATATATTCGGAACATCTTCTTTAGAAGATGACAGAGGGATAACATTGACATATTGTATTCAGTTTTGAATGCTCATCGGAGTATTCAACAAAAGAATGGGCCTA
Otu1455	Otu1455	Bacteria	Firmicutes	Bacilli	Bacillales	Bacillaceae	Bacillus	Bacillus_circulans	>Otu1455_2133#GCCGTATCGGAAGGTGCGGCTGGATCACCTCCTTTCTAAGGAAAAATGGAATTCGTTCCATTCACAGATTGTTGATGATTTTGTTGTTCAGTTTTGAGGGAGCAATTCCTCAAAACATCAGGGTAATGATTAACATCATTAGCCG
Otu14567	Otu14567	Bacteria	Firmicutes	Bacilli	Bacillales	Paenibacillaceae	Paenibacillus	Paenibacillus_ihbetae	>Otu14567_104#GCCGTATCGGAAGGTGCGGCTGGATCACCTCCTTTCTATGGAGAATCGTCTTCTGCAACGAAGACATTCAAATATAGTGAGCATAGCGATATGCTTACGAACCGTTACTTACTAACGTAAGTAACAAACTCACCTCGTTGTTTAG
Otu14579	Otu14579	Bacteria	Proteobacteria	Alphaproteobacteria	Rhodobacterales	Rhodobacteraceae	Rhodobacter	Rhodobacter_capsulatus	>Otu14579_108#GCCGTAGGGGAACCTGCGGCTGGATCACCTCCTTTCTAAGGATGTCTTTAGCATCTCGGGCTTGCCCGTGATCGTAAGACACTTAGCACGGGGTTCAGTCAGAACCCCATTATGCGGCCAGGCCGTCCTCATATCTCTTCAGACA
Otu14600	Otu14600	Bacteria	Proteobacteria	Gammaproteobacteria	Enterobacterales	Enterobacteriaceae	Pluralibacter	Pluralibacter_gergoviae	>Otu14600_98#ACCGTAGGGGAACCTGCGGTTGGATCACCTCCTTACCTGAAAGAACCTGCCTTTGCAGTGCTCACACAGATTGTCTGATGAAAAGAAAACGAGCAGTGAAAATCTCTGCAGGCTTGTAGCTCAGGTGGTTAGAGCGCACCCCTGA
Otu14620	Otu14620	Bacteria	Firmicutes	Bacilli	Bacillales	Paenibacillaceae	Paenibacillus	Paenibacillus_xylanexedens	>Otu14620_89#GCCGTATCGGAAGGTGCGGCTGGATCACCTCCTTTCTATGGAGAATCGTCTTCTGCAATGAAGACATTCAAATAATGCAGACTTGATCTGCAACAACAATTGCTTATTCATTTGTTCAGTTTTGATGGAATTTGAGGGGCCATAG
Otu1464	Otu1464	Bacteria	Firmicutes	Bacilli	Bacillales	Paenibacillaceae	Brevibacillus	Brevibacillus_brevis	>Otu1464_2340#TCCGTACCGGAAGGTGCGGATGGATCACCTCCTTTCTATGGAGATACGACGATTAACGCACATTCGCTGTTCAGTTTTGAAGGAGCATGAACAACCCCAAAAAGTGACGATTAAGCGTTGAAGCTTAGTCCGAGTACTTTCCGGG
Otu14640	Otu14640	Bacteria	Firmicutes	Bacilli	Bacillales	Paenibacillaceae	Paenibacillus	Paenibacillus_durus	>Otu14640_95#GCCGTATCGGAAGGTGCGGCTGGATCACCTCCTTTCTATGGAGAATCGTTTCCTGCAACGGAAACATTCAAATATAAAATCAGGTTTAGGCCTGTTGCTCACTCGTTGCTCAGTTTTGAGAGTTCAACTCTCAGAACTTGTTCCT
Otu147	Otu147	Bacteria	Proteobacteria	Gammaproteobacteria	Pseudomonadales	Pseudomonadaceae	Pseudomonas		>Otu147_33793#GCCGTAGGGGAACCTGCGGCTGGATCACCTCCTTAATCGACGACATCAGCCTGCTGATGAGCTCCCACACGAATTGCTTGATTCATGGTTGAAGACGATCAAGACCCTATATAGGTCTGTAGCTCAGTTGGTTAGAGCGCACCCC
Otu14738	Otu14738	Bacteria	Firmicutes	Bacilli	Bacillales	Paenibacillaceae	Paenibacillus	Paenibacillus_durus	>Otu14738_118#GCCGTATCGGAAGGTGCGGCTGGATCACCTCCTTTCTATGGAGAATCGTTTCCTGCAACGGAAACATTCAAATCTAAAATCAGGTTTAGGCCTGTTACTCACTCGTTGCTCAGTTTTGAGAGTTCAAGCTCTCAAGTTGTTCCTT
Otu14759	Otu14759	Bacteria	Firmicutes	Bacilli	Bacillales	Paenibacillaceae	Paenibacillus	Paenibacillus_ihbetae	>Otu14759_85#GCCGTATCGGAAGGTGCGGCTGGATCACCTCCTTTCTATGGAGTACCTCGTTCCTGTGGAGAACGGTACAAATACGGTCCGCTATAAGCGGCCGGATAGCTTTGCATAGCAAAGCAACCAAATCAGGTTTAGGCCTGTTACTCAC
Otu14772	Otu14772	Bacteria	Firmicutes	Bacilli	Bacillales	Bacillaceae	Oceanobacillus	Oceanobacillus_iheyensis	>Otu14772_87#GCCGTATCGGAAGGTGCGGCTGGATCACCTCCTTTCTAAGGATATATAACGGAATTTTGTACTTGGTTGTTTGGTTCAGTTTTGAGAGAGCAATCTCTCAAGGAACTTCTGTTAAAACCGTCACCTCCATGTGACAACACAGAAG
Otu14802	Otu14802	Bacteria	Firmicutes						>Otu14802_97#GCCGTATCGGAAGGTGCGGCTGGATCACCTCCTTTCTATGGAGACATGAGTGTACTTAGGTACCTCGTGAATTTTACTCTGAGCTTTTGTTTGGTTTTGAAAGAACATCGTTTCTTTCAATTAAATTTTTGATGTTCCTTGAAAA
Otu14836	Otu14836	Bacteria	Firmicutes	Bacilli	Bacillales	Bacillaceae	Bacillus	Bacillus_mycoides	>Otu14836_114#GCCGTATCGGAAGGTGCGGCTGGATCACCTCCTTTCTAAGGAAGAATTGAAGTACTTGATGCTTCAATATATAGACGTTTCTTGTTCGTTCAGTTTTGAGAGAATTATCTCTCAAAACTTTTGTTCCTTGAAAACTAGATAATGA
Otu14842	Otu14842	Bacteria	Firmicutes	Bacilli	Bacillales	Bacillaceae	Psychrobacillus	Psychrobacillus_insolitus	>Otu14842_132#GCCGTATCGGAAGGTGCGGCTGGATCACCTCCTTTCTAAGGATAATTACGGAATACAGATCTTTATCTGTATCTTAACGTTTTGCAGTTCAGTTTTGAATGTTCATTTTTATATGAAGATTCCAAACTTGTTCTTTGAAAACTGG
Otu14917	Otu14917	Bacteria	Proteobacteria	Gammaproteobacteria	Enterobacterales	Erwiniaceae	Pantoea	Pantoea_vagans	>Otu14917_99#ACCGTAGGGGAACCTGCGGTTGGATCACCTCCTTACCTGAAGATACCTTCCGGCGCAGTGCCCACACAGATTGTCTGATAAAAAGTAACGAGCAAAGTGTCTTTCGAAGACAGACTTAATTGTCCCCTTCGTCTAGCGGTTAGGA
Otu1497	Otu1497	Bacteria	Proteobacteria	Gammaproteobacteria	Enterobacterales	Erwiniaceae	Pantoea	Pantoea_vagans	>Otu1497_2485#ACCGTAGGGGAACCTGCGGTTGGATCACCTCCTTACCTGAAGATACCTTCCCGCGAAGTGCTCACACAGATTGTCTGATGAAATTAAAGAAGAGCGTAAAACGCCTGCAGGCTTGTAGCTCAGGTGGTTAGAGCGCACCCCTGAT
Otu1513	Otu1513	Bacteria	Proteobacteria	Gammaproteobacteria	Pseudomonadales	Pseudomonadaceae	Pseudomonas	Pseudomonas_koreensis	>Otu1513_2339#GCCGTAGGGGAACCTGCGGCTGGATCACCTCCTTAATCGACGACATCAGCTGCTCCATAAGTTCCCACACGAATTGCTTGATTCATTGAAGAAGACGATAGAAGCAGCTTTAAGCTCCAAGCTGATAGCTCTGAGCTAATCAGTT
Otu1519	Otu1519	Bacteria	Firmicutes	Bacilli	Bacillales	Paenibacillaceae	Brevibacillus	Brevibacillus_brevis	>Otu1519_2426#TCCGTACCGGAAGGTGCGGATGGATCACCTCCTTTCTATGGAGATACGACGATTAACGCACATTCGCTGTTCAGTTTTGAAGGAGCATGAATCCTTCACAATGATGATAAGGAAGTTCTGCTAAAAGCACTCGCGTCCATGCGAG
Otu152	Otu152	Bacteria	Firmicutes	Bacilli	Bacillales	Bacillaceae	Bacillus	Bacillus_circulans	>Otu152_30426#GCCGTATCGGAAGGTGCGGCTGGATCACCTCCTTTCTAAGGAAAATGGAATTTACATTCCATCAAAGATTGTTGACGATTTGATTGTTCAGTTTTGAGGGAGCAATTCCTCAAAATGATAGGCTGAATAAGCCTGATTGTTCCTT
Otu15282	Otu15282	Bacteria	Proteobacteria	Gammaproteobacteria	Enterobacterales	Enterobacteriaceae	Klebsiella		>Otu15282_159#ACCGTAGGGGAACCTGCGGTTGGATCACCTCCTTACCTTAAAGAACCTGCCTTTGTAGTGCTCACACAGATTGTCTGATGAAAGTAGAGAAGCAAGGCGTCTTGCGATTGAGACTTCAGTGTCCCCTTCGTCTAGAGGCCCAGGA
Otu15333	Otu15333	Bacteria	Firmicutes	Bacilli	Bacillales	Paenibacillaceae	Paenibacillus	Paenibacillus_xylanexedens	>Otu15333_89#GCCGTATCGGAAGGTGCGGCTGGATCACCTCCTTTCTATGGAGAATCGTTTCCCGTAGCGGAAACATTCAAATAAGCAAGTTCACTGAACCTGCAGCAGCGATTCATTTCGGTCCATCACTTCTTGTGTGGATGGAATGAAGAGC
Otu15379	Otu15379	Bacteria	Firmicutes	Bacilli	Bacillales	Paenibacillaceae	Brevibacillus	Brevibacillus_brevis	>Otu15379_155#TCCGTACCGGAAGGTGCGGATGGATCACCTCCTTTCTATGGAGATATGACCGTAACGCAACATTCGCTGTTCAGTTTTGAAGGAGCATAAATCCTTCATATAGTCTGGTGATGATGGCGGAGGGGACACACCCGTTCCCATGCCG
Otu1544	Otu1544	Bacteria	Actinobacteria	Actinobacteria	Micrococcales	Microbacteriaceae	Curtobacterium	Curtobacterium_sp.	>Otu1544_2507#GCCGTACCGGAAGGTGCGGCTGGATCACCTCCTTTCTAAGGAGCATCTGGCTCGTCTCTTGTCCTTCGGGGTGGGATGGGTCCAGGCGCCGGATCGAGACGAACGTTCTCGCCGGTAGCTCATGGGTGGAACATTGACAGTGCAG
Otu1554	Otu1554	Bacteria	Proteobacteria	Betaproteobacteria	Burkholderiales	Alcaligenaceae	Achromobacter	Achromobacter_spanius	>Otu1554_2281#GCCGTATCGGAAGGTGCGGCTGGATCACCTCCTTTCAGAGCTTACGTGCTCGTGTTAAGCGTCCACTCTTATCGGTTGTTTTTTGTAGCTGGCGTCAATTAGTTGGCGCAGCGTAGAAACTAACTCATAGCACTGCTTGCAGTGC
Otu15576	Otu15576	Bacteria	Firmicutes	Bacilli	Bacillales	Paenibacillaceae	Brevibacillus	Brevibacillus_brevis	>Otu15576_99#TCCGTACCGGAAGGTGCGGATGGATCACCTCCTTTCTATGGAGATACGACCACAACGCACATTCGCTGTTCAGTTTTGAAGGAGCATTCCTTCAAATGATGAAAGGAAGTTCTGCTAAAGTCCCTCGCGTCCATGCGAGAACGCA
Otu1559	Otu1559	Bacteria	Firmicutes	Bacilli	Bacillales	Bacillaceae	Bacillus	Bacillus_circulans	>Otu1559_2204#GCCGTATCGGAAGGTGCGGCTGGATCACCTCCTTTCTAAGGATGAAATGAAGTTTATCTTCATTAAAAGACGTTTCATTGTTCGTTCAGTTTTGAGAGAGTAATTTTCTCTCGAAACTTTTTTGTTCTTTGAAAACTAGATAATG
Otu15738	Otu15738	Bacteria	Firmicutes	Bacilli	Bacillales	Bacillaceae	Oceanobacillus	Oceanobacillus_iheyensis	>Otu15738_94#GCCGTATCGGAAGGTGCGGCTGGATCACCTCCTTTCTAAGGATATATAACGGAATTTTGTACTTGGTTGTTTGGTTCAGTTTTGAGAGAGCAATCTCTCAAGGAACTTCTGTTAAAACCGTCACGTCCATGTGACAACACAGAAG
Otu1575	Otu1575	Bacteria	Proteobacteria	Gammaproteobacteria	Pseudomonadales	Pseudomonadaceae	Pseudomonas		>Otu1575_5365#GCCGTAGGGGAACCTGCGGCTGGATCACCTCCTTAATCGACGACATCAGCTGCTCCATAAGTTCCCACACGAATTGCTTGATTCATTGAAGAAGACGATACGAAGCAGCCCGAAATTGGGTCTGTAGCTCAGTTGGTTAGAGCGC
Otu1577	Otu1577	Bacteria	Firmicutes	Bacilli	Bacillales	unclassified_Bacillales	Exiguobacterium	Exiguobacterium_sp.	>Otu1577_2106#GCCGTATCGGAAGGTGCGGCTGGATCACCTCCTTTCTAAGGAAAACGTCCCGTAAGGGACATGCCCATCGTTCAGTTTTGAGAGCTCGTCTCTCCGTCTCGATAGAGACACTCGCACCTTGAAAACTGAAGACATCAACAAGACA
Otu15783	Otu15783	Bacteria	Firmicutes	Bacilli	Bacillales	Bacillaceae	Bacillus		>Otu15783_87#GCCGTATCGGAAGGTGCGGCTGGATCACCTCCTTTCTATGGAGAATTGATGAACGCTGTTCATCAATAAAGTTTCCGTGTTTTGTTTTCGTTTAGTTTTGAGAGTTTAAAAAGCATTGACTCTTAAAAGAGAATATGATATAAAT
Otu15785	Otu15785	Bacteria	Firmicutes	Bacilli	Bacillales	Paenibacillaceae	unclassified_Paenibacillaceae	unclassified_Paenibacillaceae	>Otu15785_73#GCCGTATCGGAAGGTGCGGCTGGATCACCTCCTTTCTATGGAGAATCGCTTCCTGCAACGGAAGCATTCAAATCAGATCGATGGAATATCGATCATAAGAAGGGGAATTCGGTACTGCGCTTAGCGCGTATGAAATCCTCTTCGC
Otu15796	Otu15796	Bacteria	Firmicutes	Bacilli	Bacillales	Paenibacillaceae	Paenibacillus		>Otu15796_82#GCCGTATCGGAAGGTGCGGCTGGATCACCTCCTTTCTATGGAGAATCGTCTTCTGCAATGAAGACATTCAAATATGCAGCTCAGCTGCAAACTACTCACTCGTTGCTCAGTTTTGAGAGTTCAAACTCTCAATCATCTCGTTTTT
Otu15800	Otu15800	Bacteria	Firmicutes	Bacilli	Bacillales	Bacillaceae	Lysinibacillus		>Otu15800_87#GCCGTATCGGAAGGTGCGGCTGGATCACCTCCTTTCTAAGGATTATTTCGGAATACAAACCTAGGGTTTGTAAGATTACGTTTTGCGTTCAGTTTTGAAGGTTCATCATTAAGATGAAACACTTCAAAACTGTGCTCCTGTCGCT
Otu15809	Otu15809	Bacteria	Firmicutes	Bacilli	Bacillales	Paenibacillaceae	Paenibacillus	Paenibacillus_abekawaensis	>Otu15809_85#GCCGTATCGGAAGGTGCGGCTGGATCACCTCCTTTCTATGGAGAATGGTCTTCTGCAACGAAGACATTCAAATCTAAAATCTAGCCAGGTCGGCTAGTTACTCACTCGTTGCTCAGTTTTGAGAGCTCAAACTCTCAAACGTTTG
Otu15939	Otu15939	Bacteria	Proteobacteria	Gammaproteobacteria	Pseudomonadales	Pseudomonadaceae	Pseudomonas		>Otu15939_433#GCCGTAGGGGAACCTGCGGCTGGATCACCTCCTTAATCGACGACATCAGCTGCTTCATAAGCTCCCACACGAATTGCTTGATTCATGGTTGAAGACGATCAAGATCCTGTATGGATCTTGTGTTGTTCCTGGTCAGAACTTGGAA
Otu16024	Otu16024	Bacteria	Firmicutes	Bacilli	Bacillales	Paenibacillaceae	Paenibacillus	Paenibacillus_ihbetae	>Otu16024_97#GCCGTATCGGAAGGTGCGGCTGGATCACCTCCTTTCTATGGAGAATCGCTTCCTGCAACGGAAGCATTCAAACAGGCTGACCGTAAGGTCGCCGATATCTAGGCTTTGCGATAGCGAAGTCGACCAAATCAGGTTTAGGCCTGTT
Otu16092	Otu16092	Bacteria	Firmicutes	Bacilli	Bacillales	Paenibacillaceae	Paenibacillus	Paenibacillus_xylanexedens	>Otu16092_88#GCCGTATCGGAAGGTGCGGCTGGATCACCTCCTTTCTATGGAGAATCGTCTTCTGCAACGAGACATTCAAATATGCAGGTTCAATGGACCTGCAAGCTGTATCAAGTTACTACTCCATTTGTTCAGTTTTGATGGAATTTGAGGG
Otu1613	Otu1613	Bacteria	Firmicutes	Bacilli	Bacillales	Paenibacillaceae	Paenibacillus		>Otu1613_2274#GCCGTATCGGAAGGTGCGGCTGGATCACCTCCTTTCTATGGAGAATCGTCTTCTGCGATGAAGACATTCAAATAAGCAGCTCAGCTGCAAACTTACTCACTCGTTGCTCAGTTTTGAGAGTTCAAACTCTCAAACACATGCTCGT
Otu16184	Otu16184	Bacteria	Firmicutes	Bacilli	Bacillales	Bacillaceae	Bacillus	Bacillus_sporothermodurans	>Otu16184_87#GCCGTATCGGAAGGTGCGGCTGGATCACCTCCTTTCTAAGGATATAAGGAAAACCACTTACGTGGTTACAACGTAGACGTTTTCGTTTTGTTCAGTTTTGAGAGGTTAATTCCTTTCAAACTAATAGAGGTGAATTAGAAGCGAG
Otu1620	Otu1620	Bacteria	Proteobacteria	Gammaproteobacteria					>Otu1620_2021#GCCGTATCGGAAGGTGCGGCTGGATCACCTCCTTTTGAGCAAAGACAGCATCGTCCTGTCGGGCGTCTTCACAAAGTACCTGCATTCAGAGAATCACGTCGGCCAGGCCGATGTGAGTGTCCCTTTTTCGGGGCCTTAGCTCAGC
Otu1622	Otu1622	Bacteria	Proteobacteria	Gammaproteobacteria	Enterobacterales	Enterobacteriaceae	Salmonella	Salmonella_enterica	>Otu1622_2039#ACCGTAGGGGAACCTGCGGTTGGATCACCTCCTTACCTTAAAGAACCTGCCTTTGTAGTGCTCACACAGATTGTCTGATAGATGTAAAGAAGCAAGGCGTCTTGCGAGAGAGACTTTAGTGTCCCCTTCGTCTAGAGGCCCAGGA
Otu16379	Otu16379	Bacteria	Firmicutes	Bacilli	Bacillales	Paenibacillaceae	unclassified_Paenibacillaceae	unclassified_Paenibacillaceae	>Otu16379_75#GCCGTATCGGAAGGTGCGGCTGGATCACCTCCTTTCTATGGAGAATCGCTTCCTGCAACGGAAGCATTCAAATCAGATCGATGGAACATCGATCGTAAGAAGAGGAATTCGGTACTGCGCTTAGCGCGTATGAAATCCTCTTCGC
Otu1639	Otu1639	Bacteria	Proteobacteria	Betaproteobacteria	Burkholderiales	Alcaligenaceae	Achromobacter		>Otu1639_2366#GCCGTATCGGAAGGTGCGGCTGGATCACCTCCTTTCAGAGCTTACGTGCTCGTGTTAAGCGTCCACTCTTATCGGTTGTTTGATATAGCTGGGATCAGTTGTAGGCTTGGGTCGAGGGAATCTTCCCTGGGTCTTCAGCTTCCTG
Otu165	Otu165	Bacteria	Proteobacteria	Gammaproteobacteria	Pseudomonadales	Pseudomonadaceae	Pseudomonas	Pseudomonas_putida	>Otu165_31764#GCCGTAGGGGAACCTGCGGCTGGATCACCTCCTTAATCGACGACATCAGCCTGCTGATGAGCTCCCACACGAATTGCTTGATTCATTTGCTGATCAGAACTCAGAAATGAGCATTCCCTGCGAATGTTGATTTCTGACTTTTGTC
Otu1657	Otu1657	Bacteria	Firmicutes						>Otu1657_2018#GCCGTATCGGAAGGTGCGGCTGGATCACCTCCTTTCTAAGGATGAAATGAAGTTTATCTTCATTAAAAGACGTTTCTTGCTTTGTTTAGTTTTGAGAGAGCTATCTCTCAAAACATTGTTCCTTGAAAACTAGATAACAAATTGA
Otu16591	Otu16591	Bacteria	Firmicutes	Bacilli	Bacillales	Paenibacillaceae	Paenibacillus	Paenibacillus_abekawaensis	>Otu16591_72#GCCGTATCGGAAGGTGCGGCTGGATCACCTCCTTTCTATGGAGAATCGTCTTCTGCAATGAAGACATTCAAATCTAAAATCTAGCCAGGTTGGCTAGTTACTCACTCGTTGCTCAGTTTTGAGAGCTCAAACTCTCAAACGTTTG
Otu16644	Otu16644	Bacteria	Firmicutes	Bacilli	Bacillales	Paenibacillaceae	Paenibacillus	Paenibacillus_xylanexedens	>Otu16644_92#GCCGTATCGGAAGGTGCGGCTGGATCACCTCCTTTCTATGGAGAATCGTCTTCTGCAACGAAGACATTCAAATAAGCAAGTTCACTGAACTTGCAAGCAATATTAAGTTACTATTCCATTTGTTCAGTTTTGATGGAATTTGAGG
Otu1683	Otu1683	Bacteria	Firmicutes	Bacilli	Bacillales	Planococcaceae	Solibacillus		>Otu1683_1938#GCCGTATCGGAAGGTGCGGCTGGATCACCTCCTTTCTAAGGATTTTTCGGAATCATTCCCTTGGGGAATGAAACATTAACGTTTGCTGTTCAGTTTTGAAGGTTCATTCTTAATTGAATGAAATACTTCAAAACCTTTGTTCTTT
Otu16890	Otu16890	Bacteria	Firmicutes	Bacilli	Bacillales	Bacillaceae	Bacillus	Bacillus_jeotgali	>Otu16890_172#GCCGTATCGGAAGGTGCGGCTGGATCACCTCCTTTCTAAGGATAATGCAGTCCTTATGGACTGATAAGATGTTGACTGTTTCTTGTTTGTTTAGTTTTGAGGGAGCAATTCTCTCAAAACATCGTTCTTTGAAAACTAGATAATC
Otu16973	Otu16973	Bacteria	Firmicutes	Bacilli	Bacillales	Paenibacillaceae	Paenibacillus	Paenibacillus_xylanexedens	>Otu16973_91#GCCGTATCGGAAGGTGCGGCTGGATCACCTCCTTTCTATGGAGAATCGTCTTCTGCAACGAAGACATTCAAATAAGCAGCTCAGCTGCACACTTACTCACTCGTTGCTCAGTTTTGAGAGCTCAAACTCTCATGATTGTTCCTTG
Otu1702	Otu1702	Bacteria	Firmicutes	Bacilli	Bacillales	Paenibacillaceae	Paenibacillus	Paenibacillus_xylanexedens	>Otu1702_2068#GCCGTATCGGAAGGTGCGGCTGGATCACCTCCTTTCTATGGAGAATCGTTTCCTGCAACGGAAACATTCAAATATGCAGCTTAGCTGCAAAACACTCACTCGTTGCTCAGTTTTGAGAGCTCAAACTCTCAAACAGCTTGCTTTT
Otu17037	Otu17037	Bacteria	Firmicutes	Bacilli	Bacillales	Paenibacillaceae	unclassified_Paenibacillaceae	unclassified_Paenibacillaceae	>Otu17037_71#GCCGTATCGGAAGGTGCGGCTGGATCACCTCCTTTCTATGGAGAATCGCTTCCTGCAACGGAAGCATTCAAATCAGATCGATGGAACATCGATCATAAGAAGAGGAATTCGGTACCGCGCTTAGCGCGTATGAAATCCTCTTCGC
Otu17065	Otu17065	Bacteria	Firmicutes	Bacilli	Bacillales	Paenibacillaceae	Paenibacillus	Paenibacillus_stellifer	>Otu17065_87#GCCGTATCGGAAGGTGCGGCTGGATCACCTCCTTTCTATGGAGAATCGCTTCCTGCAACGGAAGCATTCAAATATCGGAGCTTATGCTTCCGAAGTAGCTTTGCTTTGCAAAGCTTTTAACTCACTCGTTGTTCGGTTTTGAGAG
Otu17108	Otu17108	Bacteria	Firmicutes	Bacilli	Bacillales	Paenibacillaceae	Paenibacillus	Paenibacillus_ihbetae	>Otu17108_78#GCCGTATCGGAAGGTGCGGCTGGATCACCTCCTTTCTATGGAGAATCGCTTCCTGCGACGGAAGCATTCAACTAGGCTGACCGTAAGGTCGCCGATAATTAGGCTTCGCGATCGCGAAGTCGACCATACTCACTCGTTGGTCAGT
Otu17111	Otu17111	Bacteria	Firmicutes	Bacilli	Bacillales	Paenibacillaceae	Paenibacillus	Paenibacillus_xylanexedens	>Otu17111_75#GCCGTATCGGAAGGTGCGGCTGGATCACCTCCTTTCTATGGAGAATCGTCTTCTGCAATGAAGACATTCAAATATGCAGCTCAGCTGCAAACTACTCACTCGTTGCTCGGTTTTGAGAGCTCAAACTCTCAATCATCTCGTTTTT
Otu17133	Otu17133	Bacteria	Proteobacteria	Gammaproteobacteria	Xanthomonadales	Xanthomonadaceae	Xanthomonas	Xanthomonas_campestris	>Otu17133_72#GCCGTATCGGAAGGTGCGGCTGGATCACCTCCTTTTGAGCATGACAGCATCGTCCTGTCGGGCGTCCTCACAAGTTACCTGCATTCAGAGATTCATATCGGCACAGGCCGGTATGAGAAGTCCCATTTTGGGGCCTTAGCTCAGC
Otu17161	Otu17161	Bacteria	Firmicutes	Bacilli	Bacillales	Bacillaceae	Bacillus	Bacillus_thermoamylovorans	>Otu17161_90#GCCGTATCGGAAGGTGCGGCTGGATCACCTCCTTTCTAAGGAATATGGAAAACCACTTACGTGGTTCAGACGTCTTCTGTTTTGTTCAGTTTTGAAGGTTCAATCCTTCAGAAAATGTTCATTGGATTTCTTGTTTAAAAGATTC
Otu17200	Otu17200	Bacteria	Firmicutes	Bacilli	Bacillales	Paenibacillaceae	Paenibacillus	Paenibacillus_sp.	>Otu17200_92#GCCGTATCGGAAGGTGCGGCTGGATCACCTCCTTTCTATGGAGAATCGCTTCCTGCAACGGAAGCATTCAAATAGGCAGAATAAACTTCTGCCAACAGCATTTGTCCATTTGTTCAGTTTTGATGGAATTTGAGGGGCTATAGCT
Otu17217	Otu17217	Bacteria	Firmicutes	Bacilli	Bacillales	Paenibacillaceae	Paenibacillus	Paenibacillus_ihbetae	>Otu17217_78#GCCGTATCGGAAGGTGCGGCTGGATCACCTCCTTTCTATGGAGTACCTCGTTCCTGTGGGGAACGGTACAAATACGGTCCGCTGTAAGCGGCCGGATAAATAGCTTTGCGTAGCAAAGCAACCAAATCAGGTTTAGGCCTGTTAC
Otu17391	Otu17391	Bacteria	Firmicutes	Bacilli	Bacillales	Bacillaceae	Gracilibacillus	Gracilibacillus_dipsosauri	>Otu17391_84#GCCGTATCGGAAGGTGCGGCTGGATCACCTCCTTTCTAAGGATATAAGCGCTTCGCATGAAGCGCATCATTACAGCTCATTCACTTGCTGTCAGTTTTGAAAGGACAATCAGTTCTTTCTATATAATGGTATGTTGCACCTTGAA
Otu1746	Otu1746	Bacteria	Proteobacteria	Gammaproteobacteria	Pseudomonadales	Pseudomonadaceae	Pseudomonas	Pseudomonas_putida	>Otu1746_1894#GCCGTAGGGGAACCTGCGGCTGGATCACCTCCTTAATCGACGACATCAGCCTGCTGATGAGCTCCCACACGAATTGCTTGATTCATGGTTGAAGACGATCAAGACCTCCTGCAGGTCTAGCGTTGTTCCTGATCAGAACTTGGAA
Otu1748	Otu1748	Bacteria	Firmicutes	Bacilli	Bacillales	Paenibacillaceae	Paenibacillus	Paenibacillus_validus	>Otu1748_1822#GCCGTATCGGAAGGTGCGGCTGGATCACCTCCTTTCTATGGAGTCCATGATGACTGCAGGTCATCGGACACTAAGCAACTACGGTTGCAAAATAGTTGACAACTGACATGGCTTTGCCTATGTAACAGTTGCAACGGCATTCACT
Otu17488	Otu17488	Bacteria	Firmicutes	Bacilli	Bacillales	Paenibacillaceae	unclassified_Paenibacillaceae	unclassified_Paenibacillaceae	>Otu17488_73#GCCGTATCGGAAGGTGCGGCTGGATCACCTCCTTTCTATGGAGAATCGCTTCCTGCAACGGAAGCATTCAAATCAGATCGATGGAACATCGATCATAAGAAGAGGAATTCGGTACCGCGTTTAGCGCGTATGAAATCCTCTTCGC
Otu1749	Otu1749	Bacteria	Firmicutes	Bacilli	Bacillales	Bacillaceae	Bacillus	Bacillus_circulans	>Otu1749_1708#GCCGTATCGGAAGGTGCGGCTGGATCACCTCCTTTCTAAGGAAAAATGGAATTCGTTCCATTCACAGATTGTTGATGATTTTGTTGTTCAGTTTTGAGAGAGCAATGCTTTCTTATATGGGCCTATAGCTCAGCTGGTTAGAGCG
Otu17513	Otu17513	Bacteria	Firmicutes	Bacilli	Bacillales	Paenibacillaceae	Paenibacillus	Paenibacillus_donghaensis	>Otu17513_80#GCCGTATCGGAAGGTGCGGCTGGATCACCTCCTTTCTATGGAGAATCGTTTCCTGCAACGGAAACATTCAAATAAGACGCTAATCCATTTGTTTAGTTTTGATGGAATTTATCATGGGGCCATAGCTCAGCTGGGAGAGCGCCTG
Otu17615	Otu17615	Bacteria	Firmicutes	Bacilli	Bacillales	Planococcaceae	Solibacillus	Solibacillus_silvestris	>Otu17615_97#GCCGTATCGGAAGGTGCGGCTGGATCACCTCCTTTCTAAGGATATTTTTCGGAAGTATATCACACGGTGATATACGTTAACGTTCTTGCTGTTCAGTTTTGAAAGTTCATACTTTCAAAACTTTGTTCTTTGAAAACTGGATAAA
Otu17642	Otu17642	Bacteria	Firmicutes	Bacilli	Bacillales	Paenibacillaceae	Paenibacillus	Paenibacillus_xylanexedens	>Otu17642_74#GCCGTATCGGAAGGTGCGGCTGGATCACCTCCTTTCTATGGAGAATCGTCTTCTGCAATGAAGACATTCAAATATGCAGTTCAGCTGCAAACTACTCACTCGTTGCTCAGTTTTGAGAGCTCAAACTCTCAATCATCTCGTTTTT
Otu17686	Otu17686	Bacteria	Proteobacteria	Betaproteobacteria	Burkholderiales	Alcaligenaceae	Achromobacter	Achromobacter_spanius	>Otu17686_67#GCCGTATCGGAAGGTGCGGCTGGATCACCTCCTTTCAGAGCTGAAGTGCTCGTGTTAAGCGTCCACTCTTATCGGTTGTTTTTTGTAGCTGGGATCAGGTTCATGCTGGTCCAGCGTAGAAACTAACTGATAGCACTGCTTGCAG
Otu1775	Otu1775	Bacteria	Firmicutes	Bacilli	Bacillales	Paenibacillaceae	Paenibacillus	Paenibacillus_abekawaensis	>Otu1775_2084#GCCGTATCGGAAGGTGCGGCTGGATCACCTCCTTTCTATGGAGAATCGTCTTCTGCGATGAAGACATTCAAATTTAAAATCTAGCCAGGTCGGCTAGTGACTCACTCGTTGCTCAGTTTTGAGAGTTCAAACTCTCATGATTGTT
Otu1803	Otu1803	Bacteria	Proteobacteria	Betaproteobacteria	Burkholderiales	Alcaligenaceae	Achromobacter	Achromobacter_insolitus	>Otu1803_2839#GCCGTATCGGAAGGTGCGGCTGGATCACCTCCTTTCAGAGCTTAGCGCTCGTGTTAAGCGTCCACTCTTATCGGTTGTTGTTGTAGCTGGAGTCAATATCATTGGCGCCGCGTAGAAGCTAACTCATAGCGCTGCATGCAGTGTT
Otu18062	Otu18062	Bacteria	Actinobacteria	Actinobacteria	Micrococcales	Dermabacteraceae	Brachybacterium	Brachybacterium_sp.	>Otu18062_70#GCCGTACCGGAAGGTGCGGCTGGATCACCTCCTTTCTAAGGAGCATCACCAATAAATGGTGGCCATTTGTGTCTGCGAGTGTCAGGCGGATGGTTGCTCAAGGGTGGAACATCGATGAATAGGCACTTCACTTGCTTCGCTGCTG
Otu181	Otu181	Bacteria	Firmicutes	Bacilli	Bacillales	Planococcaceae	Sporosarcina	Sporosarcina_psychrophila	>Otu181_26763#GCCGTATCGGAAGGTGCGGCTGGATCACCTCCTTTCTAAGGAAAATGAACGGATGTTTCGGTTTTGTTCAGTTTTGAATGAGCAATTCATTCAACTTGATCACTATCACGCTGTGATAGTTGTTCAGGACTTTGTTCTTTGAAAA
Otu18101	Otu18101	Bacteria	Firmicutes	Bacilli	Bacillales	Bacillaceae	Bacillus	Bacillus_oceanisediminis	>Otu18101_64#GCCGTATCGGAAGGTGCGGCTGGATCACCTCCTTTCTAAGGAAGATTTACTAAAACGTTTGACGCGTCGAAGTTTTGTTCAGTTTTGATGGTTCAACCATCAAAACATTTTTTATCTCTTACGAGATGAAAGTTGTGTTTGTTCT
Otu18144	Otu18144	Bacteria	Firmicutes	Bacilli	Bacillales	Paenibacillaceae	Paenibacillus		>Otu18144_74#GCCGTATCGGAAGGTGCGGCTGGATCACCTCCTTTCTATGGAGAATCGCTTCCTGCAACGGAAGCATTCAAACAGGCTGACCGTAAGGTCGCCGATATCTAGGCTTTGCGATAGCGAAGTCGACCATACTCACTCGTTGGTCAGT
Otu1824	Otu1824	Bacteria	Firmicutes	Bacilli	Bacillales	Paenibacillaceae	Paenibacillus	Paenibacillus_xylanexedens	>Otu1824_1545#GCCGTATCGGAAGGTGCGGCTGGATCACCTCCTTTCTATGGAGAATCGTTTCCCGTAGCGGAAACATTCAAATACGCAGGTTCGCTGAACCTGCGACAGCAACATCGTTACTTATCCATTTGTTCAGTTTTGATGGAATTTGAGG
Otu18280	Otu18280	Bacteria	Firmicutes	Bacilli	Bacillales	Bacillaceae	Lysinibacillus		>Otu18280_65#GCCGTATCGGAAGGTGCGGCTGGATCACCTCCTTTCTAAGGATTATTTCGGAATACAAACCTTGGGTTTGTAAGATTACGTTTTGCGTTCAGTTTTGAAGGTTCATCATTAAGATGAAATACTTCAAAACTGTGCTCCTGTCGCT
Otu1829	Otu1829	Bacteria	Firmicutes	Bacilli	Bacillales	Paenibacillaceae	Brevibacillus	Brevibacillus_brevis	>Otu1829_1694#TCCGTACCGGAAGGTGCGGATGGATCACCTCCTTTCTATGGAGATACGACAATTAACGCACATTCGCTGTTCAGTTTTGAAGGAGCATGAATCCTTCACAATGATGATAAGGAAGTTCTGCTAAAAGCGCTCGCGTCCATGCGAG
Otu18294	Otu18294	Bacteria	Firmicutes	Bacilli	Bacillales	Bacillaceae	Bacillus	Bacillus_sporothermodurans	>Otu18294_85#GCCGTATCGGAAGGTGCGGCTGGATCACCTCCTTTCTAAGGAATATGGAAGACCACTGACGTGGTTACAAAAAAGACGCTTTCGTTTTGTTCAGTTTTGAGAGGTTAAATCCTTTCAAACTAATAGAGGTGAATTAGAAGTTTAC
Otu18339	Otu18339	Bacteria	Firmicutes	Bacilli	Bacillales	Paenibacillaceae	Brevibacillus	Brevibacillus_brevis	>Otu18339_66#TCCGTACCGGAAGGTGCGGATGGATCACCTCCTTTCTATGGAGATATGACTACTAACGCACATTCGCTGTTCAGTTTTGAAGGAGTATTTCCTTCAATAGTCTGGTGATGATGGCGGAGGGGACACACCCGTTCCCATGCCGAAC
Otu1837	Otu1837	Bacteria	Firmicutes	Bacilli	Bacillales	Planococcaceae	Solibacillus	Solibacillus_silvestris	>Otu1837_1747#GCCGTATCGGAAGGTGCGGCTGGATCACCTCCTTTCTAAGGATTTTTCGGAATCATTCCCTCGGGGAATGAAACATTAACGTTTGCTGTTCAGTTTTGAAGGTTCATTCTTAATTGAATGAAATACTTCAAAACCTTTGTTCTTT
Otu1839	Otu1839	Bacteria	Firmicutes	Bacilli	Lactobacillales	Streptococcaceae	Lactococcus	Lactococcus_lactis	>Otu1839_1751#GCCGTATCGGAAGGTGCGGCTGGATCACCTCCTTTCTAAGGAATATATACAAAGACGTGAGCATTCAACTTTATTCAGTTTTGAGGGGTTTAGTGATAAACCTAAGCAAGAATCAAATTCTTGATTGTGGGGCCTTAGCTCAGCT
Otu184	Otu184	Bacteria	Proteobacteria	Gammaproteobacteria	Pseudomonadales	Pseudomonadaceae	Pseudomonas	Pseudomonas_sp.	>Otu184_23142#GCCGTAGGGGAACCTGCGGCTGGATCACCTCCTTAATCGAAGACATCAGCCTGCTGATGAGCTCCCACACGAATTGCTTGATTCATGGTTGAAGGCGATCAGACCCAGCATGGGTCGAATGTTGTTCCTGATCAGAACTCGGAAA
Otu18522	Otu18522	Bacteria	Firmicutes	Bacilli	Bacillales	Bacillaceae	Lysinibacillus	Lysinibacillus_sp.	>Otu18522_79#GCCGTATCGGAAGGTGCGGCTGGATCACCTCCTTTCTAAGGATTATTTCGGAATACAAACCTTGGGTTTGTAAGATTACGTTTTGCGTTCAGTTTTGAAGGTTTATGAAATTCAATAAAACTTCCAAGAGGGCCTATAGCTCAGC
Otu1861	Otu1861	Bacteria	Firmicutes	Bacilli	Bacillales	Paenibacillaceae	Paenibacillus	Paenibacillus_naphthalenovorans	>Otu1861_1703#GCCGTATCGGAAGGTGCGGCTGGATCACCTCCTTTCTATGGAGTCCATGATGACTGTAGGTCATCGGACATTAAGCAACTGATAACAGTTGCAACAGCATTCACTCGTTGCTCAGTTTTGAGAGGACAAAATTCTCTCAAACTTA
Otu18641	Otu18641	Bacteria	Proteobacteria	Gammaproteobacteria	Enterobacterales	Erwiniaceae	Pantoea	Pantoea_vagans	>Otu18641_75#ACCGTAGGGGAACCTGCGGTTGGATCACCTCCTTACCTGAAGATACCTTCCTTCGTAGTGTCCACAACAGATTGTCTGATAGAAAGAAATGAGCAGGACGGCTGCGAAGTCGTGACACTTCAGTGTCCCCTTCGTCTAGCGGTTA
Otu1866	Otu1866	Bacteria	Proteobacteria	Gammaproteobacteria	Xanthomonadales	Xanthomonadaceae	Stenotrophomonas	Stenotrophomonas_rhizophila	>Otu1866_1972#GCCGTATCGGAAGGTGCGGCTGGATCACCTCCTTTTGAGCAAAGGCAACATCGTCCTGTCGGGCGTCTTCACAAAGTACCTGCATTCAGAGATTCAGATCGGAGCGATCCGGTTTGAGAAGTCCCTTTTGGGGCCTTAGCTCAGC
Otu1877	Otu1877	Bacteria	Proteobacteria	Gammaproteobacteria	Xanthomonadales	Xanthomonadaceae	Stenotrophomonas	Stenotrophomonas_rhizophila	>Otu1877_1884#GCCGTATCGGAAGGTGCGGCTGGATCACCTCCTTTTGAGCAAAGACAGCATCGTCCTGTCGGGCGTCTTCACAAAGTACCTGCATTCAGAGTTTCAAATCGGCCAGGCCGGTTTGAAAAGTCCCGTATATGGGGCCTTAGCTCAG
Otu1879	Otu1879	Bacteria	Firmicutes	Bacilli	Bacillales	Bacillaceae	Bacillus	Bacillus_circulans	>Otu1879_1725#GCCGTATCGGAAGGTGCGGCTGGATCACCTCCTTTCTAAGGATGAAATGAAGTTTATCTTCATTAAAAGACGTTTCATTGTTCGTTCAGTTTTGAGAGAGCAATTTTCTCTCGAAACTTTTTTGTTCTTTGAAAACTAGATAATG
Otu18843	Otu18843	Bacteria	Proteobacteria	Gammaproteobacteria	Enterobacterales	Erwiniaceae	Pantoea	Pantoea_vagans	>Otu18843_67#ACCGTAGGGGAACCTGCGGTTGGATCACCTCCTTACCTGAAGATACCTTCCTTCGCAGTGTCCACACAGATTGTCTGATGAAAAAGTAACGAGCAGGACGGCTGCGAAGTCGTGACACTTCAGTGTCCCCTTCGTCTAGCGGTTA
Otu18846	Otu18846	Bacteria	Firmicutes	Bacilli	Bacillales	Bacillaceae	Terribacillus	Terribacillus_aidingensis	>Otu18846_86#GCCGTATCGGAAGGTGCGGCTGGATCACCTCCTTTCTAAGGATAATTGGAACTACTACTTCGTAGTAGACATCGTAATTGGTTGTTTGTTCAGTTTTGAAGGATCAAGCTGTAAAATGCATATCCTTTAGATGGGCCTATAGCTC
Otu18921	Otu18921	Bacteria	Firmicutes	Bacilli	Bacillales	Paenibacillaceae	Paenibacillus	Paenibacillus_bovis	>Otu18921_57#GCCGTATCGGAAGGTGCGGCTGGATCACCTCCTTTCTATGGAGAATCGTTTCCTGCAATGGAAACATTCAAACGAAGCGAAATGCTTCAACCCTCTTCGCAAGAAGAGGACAAGCCGGTCGGCTTGGAACTCACTCGTTGTCAGT
Otu18938	Otu18938	Bacteria	Actinobacteria	Actinobacteria	Micrococcales	Dermabacteraceae	Brachybacterium	Brachybacterium_sp.	>Otu18938_71#GCCGTACCGGAAGGTGCGGCTGGATCACCTCCTTTCTAAGGAGCATCACCAATAAATGGTGGCCATTTGTGTCTGCGAGTGTCAGGCGGATGGTTGCTCAAGGGTGGAACATCGATGAATAGGCACTTCATCTGCTGCACGGACT
Otu18940	Otu18940	Bacteria	Firmicutes	Bacilli	Bacillales	Bacillaceae	Bacillus	Bacillus_oceanisediminis	>Otu18940_79#GCCGTATCGGAAGGTGCGGCTGGATCACCTCCTTTCTAAGGAATATTTACAAGAAACGTGACGTTTTCTGTTCGTTCAGTTTTGAGAGTTCAATCTCTCATATTTTAATACCTTTACCTATTATGTGGGCCTATAGCTCAGCTGG
Otu18948	Otu18948	Bacteria	Firmicutes	Bacilli	Bacillales	Bacillaceae	Lysinibacillus	Lysinibacillus_sphaericus	>Otu18948_71#GCCGTATCGGAAGGTGCGGCTGGATCACCTCCTTTCTAAGGATATTAACGGAATATAAGCCTAGGGCTTATACCATTAACGTTTTGTGTTCAGTTTTGAAGGTTCATTAGAAAAGCGGAAAACACCGCTTAGCTGGTGTTTGGAG
Otu18984	Otu18984	Bacteria	Firmicutes	Bacilli	Bacillales	Paenibacillaceae	Paenibacillus	Paenibacillus_bovis	>Otu18984_65#GCCGTATCGGAAGGTGCGGCTGGATCACCTCCTTTCTATGGAGAATCGTTTCCTGCAATGGAAACATTCAAATATAAGTCGCCGGGTAACCGGTGCGGGTCACTTGTGACCGACACTCACTCGTTGTCAGTTTTGAAAGAGCAAT
Otu19010	Otu19010	Bacteria	Firmicutes	Bacilli	Bacillales	Paenibacillaceae	Paenibacillus		>Otu19010_85#GCCGTATCGGAAGGTGCGGCTGGATCACCTCCTTTCTAAGGATTTACGTCTCCTGCGACGGAGACATAAACATCTAACATTCCGCTCGTTTTCAGTTTTGAAAGAGCAATCTTTCAAAGATGTTGTATTGCAGACTGGTTTCAGT
Otu19112	Otu19112	Bacteria	Firmicutes	Bacilli	Bacillales	Bacillaceae	Bacillus	Bacillus_kochii	>Otu19112_68#GCCGTATCGGAAGGTGCGGCTGGATCACCTCCTTTCTAAGGAATATACGGAATAACATGATGTGGCTTGTTCGTTCAGTTTTGAGAGTTCAATCTCTCAGAACTTCGTTCTTTGAAAACTAGATAATGTAATATGAAGAAGATTA
Otu19143	Otu19143	Bacteria	Firmicutes	Bacilli	Bacillales	Paenibacillaceae	Paenibacillus	Paenibacillus_abekawaensis	>Otu19143_64#GCCGTATCGGAAGGTGCGGCTGGATCACCTCCTTTCTATGGAGAATCGTCTTCTGCAACGAAGGCATTCAAATCTAAAATCTAGCCAGGTCGGCTAGTTACTCGCTCGTTGCTCAGTTTTGAGAGCTCAAACTCTCAAACGTTTG
Otu192	Otu192	Bacteria	Proteobacteria	Gammaproteobacteria	Pseudomonadales	Pseudomonadaceae	Pseudomonas	Pseudomonas_putida	>Otu192_25470#GCCGTAGGGGAACCTGCGGCTGGATCACCTCCTTAATCGACGACATCAGCCTGCTGATGAGCTCCCACACGAATTGCTTGATTCATTTGCTGATCAGAACTCAGAAATGAGCATTCCTGGTGAATGTTGATTTCTGACTTTTGTC
Otu1921	Otu1921	Bacteria	Firmicutes	Bacilli	Bacillales	Bacillaceae	Bacillus		>Otu1921_1490#GCCGTATCGGAAGGTGCGGCTGGATCACCTCCTTTCTATGGAGAATTGATGAACGCTGTTCATCAATATAAGTTTCCGTGTTTCGTTTTCGTTTAGTTTTGAGAGTTCAATAAATGTGTTGACTCTTTAATAAGAATATGATATA
Otu19271	Otu19271	Bacteria	Firmicutes	Bacilli	Bacillales	Bacillaceae	Bacillus	Bacillus_oceanisediminis	>Otu19271_65#GCCGTATCGGAAGGTGCGGCTGGATCACCTCCTTTCTAAGGAATATTTACAAGAAACGTGACGCTTTCTGCTTTTGTTTAGTTTTGAGGGAACTAATCTCTCAAAATTATCGTTCTTTGAAAACTAGATAATGTTAATGAAGAAG
Otu19273	Otu19273	Bacteria	Firmicutes	Bacilli	Bacillales	Bacillaceae	Bacillus	Bacillus_sp.	>Otu19273_73#GCCGTATCGGAAGGTGCGGCTGGATCACCTCCTTTCTAAGGATATTTAACGGAATTTAAGCCTTTGGCTTAAAACATTAACGTTTTGTGTTCAGTTTTGAAGGTTCATCGAAAGATGACTTTCAAAATTATTTATCGTTCTTTGA
Otu19318	Otu19318	Bacteria	Firmicutes	Bacilli	Bacillales	Paenibacillaceae	Paenibacillus	Paenibacillus_ihbetae	>Otu19318_72#GCCGTATCGGAAGGTGCGGCTGGATCACCTCCTTTCTATGGAGAATCGCTTCCTGTGACGGAAGCATTCAAATAGGCTGACCGTAAGGTCGCCGATATCTAGGCTTCGCGATAGCGAAGTCGACCATACTCACTCGTTGGTCAGT
Otu1935	Otu1935	Bacteria	Proteobacteria	Betaproteobacteria	Burkholderiales	Burkholderiaceae	Cupriavidus	Cupriavidus_campinensis	>Otu1935_1524#GCCGTATCGGAAGGTGCGGCTGGATCACCTCCTTTCCAGAGGCTTGTGTTCACAAGTCAAGCGTTCACACTTATCGGTTTGTTTGGTGTTACAGCCAGGGGTTGGCAGTTTATTTACCCACGGGTTGTCGTCAAAGCCAAGTATT
Otu1938	Otu1938	Bacteria	Firmicutes	Bacilli	Bacillales	Paenibacillaceae	Paenibacillus	Paenibacillus_stellifer	>Otu1938_1769#GCCGTATCGGAAGGTGCGGCTGGATCACCTCCTTTCTATGGAGAATCGTTTCCCGTAGCGGAAACATTCAACAAGTCTTCAGGAAGCATGCTTCCGAAGCGAGCTTTACTTCGTAAAGCTTTTAACTCACTCGTTGCTCAGTTTT
Otu19499	Otu19499	Bacteria	Proteobacteria	Alphaproteobacteria	Sphingomonadales	Sphingomonadaceae	Sphingomonas		>Otu19499_71#GCCGTAGGGGAACCTGCGGCTGGATCACCTCCTTTCTAAGGATAGCGGCGGTTAAGCGCTCCGGTCTCGTGCCGGGGAAGAGCTTCCTCCCATTCCAAAGAACATATCAGAGGCGCCGCCCTCATGTCCCTTCATCGACTGGAAG
Otu19578	Otu19578	Bacteria	Firmicutes						>Otu19578_64#GCCGTATCGGAAGGTGCGGCTGGATCACCTCCTTTCTATGGAGACATGAGCGTACTTAGGTACCTCGTGAATTTTACTCTGAGCTTTTGTTTGGTTTTGAGAGAACTTTTCTCTATATATGGTGCATGGGCCTATAGCTCAGCTG
Otu197	Otu197	Bacteria	Firmicutes	Bacilli	Bacillales	Planococcaceae	Rummeliibacillus	Rummeliibacillus_stabekisii	>Otu197_22771#GCCGTATCGGAAGGTGCGGCTGGATCACCTCCTTTCTAAGGAATTTAACGGAATACAGACTTCGTCTGTAGGATTAACATCTTGCTGTTCAGTTTTGAGGGTTCATACTCTCAATACTTTGTTCTTTGAAAACTGGATAAAACGA
Otu1971	Otu1971	Bacteria	Firmicutes	Bacilli	Bacillales	Paenibacillaceae	Paenibacillus	Paenibacillus_sp.	>Otu1971_1576#GCCGTATCGGAAGGTGCGGCTGGATCACCTCCTTTCTATGGAGAATCGTTTCCCATAGCGGAAACATTCAAATATGCAGCTTAGCTGCAAAATTTACTCACTCGTTGCTCAGTTTTGAGAGCTCAAACTCTCAAAACAGCTTGCT
Otu1983	Otu1983	Bacteria	Firmicutes	Bacilli	Bacillales	Bacillaceae	Bacillus	Bacillus_circulans	>Otu1983_1460#GCCGTATCGGAAGGTGCGGCTGGATCACCTCCTTTCTAAGGAAAAATGGAATTCGTTCCATTCACAGATTGTTGATGATTTTGTTGTTCAGTTTTGAGGGAGCAATTCCTCAAAACATCAGGGTAATGAGTAGCGAGCAGATCAA
Otu19868	Otu19868	Bacteria	Proteobacteria	Gammaproteobacteria	Enterobacterales	Enterobacteriaceae	Kluyvera	Kluyvera_georgiana	>Otu19868_74#ACCGTAGGGGAACCTGCGGTTGGATCACCTCCTTACCTTAAAGAAACGTTCTTTGAAGTGCTCACACAGATTGTCTGATGAAATGAAAGCAGTAAAAATCTCTGCAGGCTTGTAGCTCAGGTGGTTAGAGCGCACCCCTGATAAG
Otu1997	Otu1997	Bacteria	Firmicutes	Bacilli	Bacillales	Bacillaceae	Bacillus	Bacillus_cereus	>Otu1997_1543#GCCGTATCGGAAGGTGCGGCTGGATCACCTCCTTTCTATGGAGAATTGATGAGCACTGCTTATCAATATAAGTTTCCGTGTTTCGTTTTCGTTTAGTTTTGAGAGTTCAATTAAGTATTGACTCTTAAATGAGGATATGATATAA
Otu20105	Otu20105	Bacteria	Firmicutes	Bacilli	Bacillales	Paenibacillaceae	Paenibacillus	Paenibacillus_lautus	>Otu20105_60#GCCGTATCGGAAGGTGCGGCTGGATCACCTCCTTTCTATGGAGAATCGTCTTCTGCAACGAAGACATTCAAATACAGTGAACATAGTAATATGTTTACGAACCGTTACTTACTAACGTAAGTAACAAACTCACCTCGTTGTTTAG
Otu2014	Otu2014	Bacteria	Proteobacteria	Gammaproteobacteria	Pseudomonadales	Moraxellaceae	Acinetobacter		>Otu2014_2115#GCCGTAGGGGAACCTGCGGCTGGATCACCTCCTTAACGAAAGATTGACGATTGGTAAGAATCCACAACAAGTTGTTCTTCATAGATGTATCTGAGGGTCTGTAGCTCAGTTGGTTAGAGCACACGCTTGATAAGCGTGGGGTCAC
Otu20160	Otu20160	Bacteria	Firmicutes	Bacilli	Bacillales	Bacillaceae	Bacillus	Bacillus_oceanisediminis	>Otu20160_122#GCCGTATCGGAAGGTGCGGCTGGATCACCTCCTTTCTAAGGATATTTACATGAAACGTGACGTGTTTTGTTCGTTCAGTTTTGAGAGTTCAATCTCTCAATGAAAGATTCGTTCTTTGAAAACTAGATAATGTTAATGAAGAAGC
Otu20169	Otu20169	Bacteria	Firmicutes	Bacilli	Bacillales	Bacillaceae	Terribacillus	Terribacillus_aidingensis	>Otu20169_62#GCCGTATCGGAAGGTGCGGCTGGATCACCTCCTTTCTAAGGATGAAATGAAGTACTCAGATACTTCATAAAAAGACGTGATTTGTTCGTTCAGTTTTGAGAGAGCAATCTCTCTATATTCGTTCTTTGAAAACTAGATAATGAAA
Otu20231	Otu20231	Bacteria	Firmicutes	Bacilli	Bacillales	Paenibacillaceae	unclassified_Paenibacillaceae	unclassified_Paenibacillaceae	>Otu20231_69#GCCGTATCGGAAGGTGCGGCTGGATCACCTCCTTTCTATGGAGAATCGCTTCCTGCAACGGAAGCATTCAAATCAGATCGATGGAACATCGATCGTAAGAAGAGGAATTCGGTACCGCGCTTAGCGCGTATGAAATCCTCTTCGC
Otu2024	Otu2024	Bacteria	Proteobacteria	Betaproteobacteria	Burkholderiales	Alcaligenaceae	Achromobacter	Achromobacter_spanius	>Otu2024_1475#GCCGTATCGGAAGGTGCGGCTGGATCACCTCCTTTCAGAGCTAAAGTGCTCGTGTTAAGCGTCCACTCTTATCGGTTGTTTTTTGTAGCTGGGATCAGGTTCATTCTGGTCCAGCGTAGAAACTAACTGATAGCACTGCTTGCAG
Otu2025	Otu2025	Bacteria	Firmicutes	Bacilli	Bacillales	Staphylococcaceae	Staphylococcus	Staphylococcus_succinus	>Otu2025_1478#GCCGTATCGGAAGGTGCGGCTGGATCACCTCCTTTCTAAGGATATATTCGGAACATCTTCTTTAGAAGATGACAGAGGGATAACATTGACATATTGTATTCAGTTTTGAATGCTCATTGGAGTATTCAGTGCATAATTTGTACAT
Otu2038	Otu2038	Bacteria	Proteobacteria	Gammaproteobacteria	Enterobacterales	Enterobacteriaceae	Klebsiella		>Otu2038_1653#ACCGTAGGGGAACCTGCGGTTGGATCACCTCCTTACCTTAAAGAACCTGCCTTTGTAGTGCTCACACAGATTGTCTGATAGATGTAAAGAAGCAAGGCGTCTTGCGATTGAGACTTTAGTGTCCCCTTCGTCTAGAGGCCCAGGA
Otu20503	Otu20503	Bacteria	Firmicutes	Bacilli	Bacillales	Paenibacillaceae	Paenibacillus	Paenibacillus_sabinae	>Otu20503_67#GCCGTATCGGAAGGTGCGGCTGGATCACCTCCTTTCTATGGAGAATCGTTTCCTGCAACGGAAACATTCAAATCTAAAATCAGGTTTAGGCCTGTTACTCACTCGTTGGTCAGTTTTGAGAGTTCAAGCTCTCAAATTTGTTCCT
Otu20525	Otu20525	Bacteria	Firmicutes	Bacilli	Bacillales	Planococcaceae	Sporosarcina	Sporosarcina_psychrophila	>Otu20525_69#GCCGTATCGGAAGGTGCGGCTGGATCACCTCCTTTCTAAGGATATTGTGCGCTTTTGTTTTGTTCAGTTTTGAATGAGTAATTTCATTCAAAACCTTGTTCTTTGAAAACTGAATAATAGATTGAAGGCAAATTTTTGCGTCAAA
Otu2053	Otu2053	Bacteria	Firmicutes	Bacilli	Bacillales	Planococcaceae	Rummeliibacillus	Rummeliibacillus_stabekisii	>Otu2053_1840#GCCGTATCGGAAGGTGCGGCTGGATCACCTCCTTTCTAAGGAATTTAACGGAATACAGACTTCGTCTGTAGGATTAACATCTTGCTGTTCAGTTTTGAGGGTTCATATAAAAAAACTATATTGTTACCCAAAAGGGGCCTATAGC
Otu2065	Otu2065	Bacteria	Firmicutes	Bacilli	Bacillales	Bacillaceae	Bacillus	Bacillus_pumilus	>Otu2065_1435#GCCGTATCGGAAGGTGCGGCTGGATCACCTCCTTTCTAAGGATATATGGAGCAGCGTACGTTTTTCGTCTTGTTTAGTTTTGAAGGATCATTCCTTCAAAACATGTCTCTAGCGAGACAGGATCATTCCTTCAAACATGTCTCTA
Otu2069	Otu2069	Bacteria	Firmicutes	Bacilli	Bacillales	Paenibacillaceae	Paenibacillus	Paenibacillus_xylanexedens	>Otu2069_1384#GCCGTATCGGAAGGTGCGGCTGGATCACCTCCTTTCTATGGAGAATCGTTTCCCGTAGCGGAAACATTCAAATAAGCAGGTTCACCGAACCTGCGACAGCGATTCATTTCGGTCCATCACTTCTTGTGTGGATGAAATGAAGACC
Otu20719	Otu20719	Bacteria	Firmicutes	Bacilli	Bacillales				>Otu20719_61#GCCGTATCGGAAGGTGCGGCTGGATCACCTCCTTTCTAAGGATAATGCAGTCCTTATGGACTGATAAGATGTTGACCGTTTCTTGTTTGTTTAGTTTTGAGAGTGCAATTTTCTCTCAAAACATCGTTCTTTGAAAACTAGATAA
Otu20765	Otu20765	Bacteria	Proteobacteria	Gammaproteobacteria	Enterobacterales	Yersiniaceae	Serratia	Serratia_marcescens	>Otu20765_63#ACCGTAGGGGAACCTGCGGTTGGATCACCTCCTTACCTAAAGATATTGATTCGAGTGGCGTGCTCACACAGATTGTCTGATGAAAAAGTAACGAGCAAAGCGCTACCTGTTGATGCCATGAGTTATTCATGCTGATACGAACCGA
Otu20803	Otu20803	Bacteria	Firmicutes	Bacilli	Bacillales				>Otu20803_61#GCCGTATCGGAAGGTGCGGCTGGATCACCTCCTTTCTAAGGATAATGCAGTCCTCATGGACTGATAAGAAGTTGACCGTTTCTTGTTTGTTTAGTTTTGAGAGTGCAATTTTCTCTCAAAACATCGTTCTTTGAAAACTAGATAA
Otu2082	Otu2082	Bacteria	Firmicutes	Bacilli	Bacillales	Paenibacillaceae	Paenibacillus	Paenibacillus_sp.	>Otu2082_2062#GCCGTATCGGAAGGTGCGGCTGGATCACCTCCTTTCTATGGAGAATCGTTTCCCGCAGCGGAAACATTCAAATATGACTTCATAAGAAGTCACCCTTAAAATCAGGTTTAGGCCTGTTACTCACTCGTTGGTCAGTTTTGAGAGT
Otu2088	Otu2088	Bacteria	Firmicutes	Bacilli	Bacillales	Bacillaceae	Bacillus	Bacillus_oceanisediminis	>Otu2088_1470#GCCGTATCGGAAGGTGCGGCTGGATCACCTCCTTTCTAAGGAATATTTACAGAAAACGTGACGTTTTTGTTCGTTCAGTTTTGAGAGTTCAATCTCTCAAGTTATTCGTTCTTTGAAAACTAGATAATGTTATGAAGAAGCAATA
Otu2098	Otu2098	Bacteria	Proteobacteria	Betaproteobacteria	Burkholderiales	Alcaligenaceae	Achromobacter	Achromobacter_sp.	>Otu2098_1587#GCCGTATCGGAAGGTGCGGCTGGATCACCTCCTTTCAGAGCTTATGTGCTCGTGTTAAGCGTCCACTCTTATCGGTTGTTTGATATAGCTGGGATCAGTTGTAGGCTTGGGTCGAGGGAATCTTCCCTGGGTCTTCAGCTTCCTG
Otu2102	Otu2102	Bacteria	Firmicutes	Bacilli	Bacillales	Paenibacillaceae	Paenibacillus		>Otu2102_1525#GCCGTATCGGAAGGTGCGGCTGGATCACCTCCTTTCTATGGAGAATCGTCTTCTGCGATGAAGACATTCAAATAAGCAGCTCAGCTGCACACTTACTCACTCGTTGCTCAGTTTTGAGAGTTCAAACTCTCATGATTGTTCCTTG
Otu21021	Otu21021	Bacteria	Actinobacteria	Actinobacteria	Micrococcales	Dermabacteraceae	Brachybacterium	Brachybacterium_sp.	>Otu21021_64#GCCGTACCGGAAGGTGCGGCTGGATCACCTCCTTTCTAAGGAGCATCACCAATAATTGGTGGCCATTTGTGTCTGCGAGTGTCAGGCGGATGGTTGCTCAAGGGTGGAACATCGATGAATAGGCACTTCACTTGCTTCGCTGCTG
Otu2115	Otu2115	Bacteria	Proteobacteria	Betaproteobacteria	Burkholderiales	Burkholderiaceae	Cupriavidus	Cupriavidus_oxalaticus	>Otu2115_1372#GCCGTATCGGAAGGTGCGGCTGGATCACCTCCTTTCAGAGCGTGCATCGTCAGTTGAGTGCTCACACTTATCGGTAGTTTGTGGTTAAGGGCCGGGTGGCCAAATGAAAGCACTCTTTGCTGAGTGTTTTCATTTGGCATTGCCA
Otu21175	Otu21175	Bacteria	Proteobacteria	Gammaproteobacteria	Enterobacterales	Erwiniaceae	Pantoea		>Otu21175_57#ACCGTAGGGGAACCTGCGGTTGGATCACCTCCTTACCTGAAGATACCGTCGTGCGTAGTGCTCACACAGATTGTCTGATAGAAAAGTAACGAGCAGAAAAAACCTCTACAGGCTTGTAGCTCAGGTGGTTAGAGCGCACCCCTGA
Otu212	Otu212	Bacteria	Proteobacteria	Gammaproteobacteria	Pseudomonadales	Pseudomonadaceae	Pseudomonas		>Otu212_20715#GCCGTAGGGGAACCTGCGGCTGGATCACCTCCTTAATCGACGACATCAGCCTGCTTATGAGCTCCCACACGAATTGCTTGATTCATTGTAAAAGACGATGCTGTAACGCGACCCTGTTATAGGTCTGTAGCTCAGTTGGTTAGAG
Otu21445	Otu21445	Bacteria	Firmicutes	Bacilli	Bacillales	Paenibacillaceae	Paenibacillus	Paenibacillus_durus	>Otu21445_56#GCCGTATCGGAAGGTGCGGCTGGATCACCTCCTTTCTATGGAGAATCGTTTCCTGCAACGGAAACATTCAAAATCTAAAATCAGGTTTAGGCCTGTTACTCACTCGTTGCTCAGTTTTGAGAGTTCAATCTCTCAAGTTGTTCCT
Otu2153	Otu2153	Bacteria	unclassified_Bacteria	unclassified_Bacteria	unclassified_Bacteria	unclassified_Bacteria	unclassified_Bacteria	unclassified_Bacteria	>Otu2153_2057#GCCGTAGGGGAACCTGCGGCTGGATCACCTCCTTAATCGACGACATCAGCCTGCTGATGAGCTCCCACACGAATTGCTTGATTCATTTGCTGATCAGAACTCAGTAATGAGCATTCCCTGTGAATGTTGATTTCTGACTTTTGTC
Otu21530	Otu21530	Bacteria	Proteobacteria	Gammaproteobacteria	Enterobacterales	Erwiniaceae	Erwinia	Erwinia_pyrifoliae	>Otu21530_64#ACCGTAGGGGAACCTGCGGTTGGATCACCTCCTTACCTGAAGATACCTTCCTTCGCAGTGTCCACACAGATTGTCTGATAGAAAGAAATGAGCAAACGTACTACCAGAGTCCCCATCGTCTAGAGGCCCAGGACACTGCCCTTTC
Otu2158	Otu2158	Bacteria	Actinobacteria	Actinobacteria	Corynebacteriales	Corynebacteriaceae	Corynebacterium	Corynebacterium_genitalium	>Otu2158_1424#TCCGTACCGGAAGGTGCGGCTGGATCACCTCCTTTCTATGGAGCATTACACAGATTGCTTTCTTTCCGGTTTTGAGGGTACATCACTCTCGTCTTATAGTCCCTTTTCGGGTTGTAATGGGGCTGTAGCTCAGTTGGGAGAGCGC
Otu216	Otu216	Bacteria	Firmicutes	Bacilli	Bacillales	Paenibacillaceae	Brevibacillus	Brevibacillus_brevis	>Otu216_21616#TCCGTACCGGAAGGTGCGGATGGATCACCTCCTTTCTATGGAGATACGACGATTAACGCACATTCGCTGTTCAGTTTTGAAGGAGCATACTTCCTTCATATAGTCTGGTGATGATGGCGGAGGGGACACACCCGTTCCCATGCCG
Otu21668	Otu21668	Bacteria	Firmicutes	Bacilli	Bacillales	Bacillaceae	Anoxybacillus	Anoxybacillus_sp.	>Otu21668_85#GCCGTATCGGAAGGTGCGGCTGGATCACCTCCTTTCTAAGGATGAAAAGAAGTACTAGATACTTCAAAAAATGATGGTTATTTTGCTTAGGCAAAAAACCTACGTGACGATATGATTTGTTTAGTTTTGAGAGAGCAATTCTCTC
Otu2172	Otu2172	Bacteria	Firmicutes	Bacilli	Bacillales	Bacillaceae	Lysinibacillus	Lysinibacillus_fusiformis	>Otu2172_1244#GCCGTATCGGAAGGTGCGGCTGGATCACCTCCTTTCTAAGGATATTTCCGGAATACAAACCTAGGGTTTGTAAGATTACGTTTTGCGTTCAGTTTTGAAGGTTTATGAAAAAAATAAAACTTCTAAGAGGGCCTATAGCTCAGCT
Otu21853	Otu21853	Bacteria	Firmicutes	Clostridia	Clostridiales	Ruminococcaceae	Ruminococcus	Ruminococcus_albus	>Otu21853_61#GCCGTATCGGAAGGTGCGGCTGGATCACCTCCTTTCTAAGGAAACTGAAGTTCTACGAACTTCATAAAAAGACGCTTTGTATTGTGGTCAGTTTTGAGAGTGCTTTTTCTCTCAAAGGTAGATTTTTGCTTGTTGCAAAAATCAT
Otu2197	Otu2197	Bacteria	Firmicutes	Bacilli	Bacillales	unclassified_Bacillales	Exiguobacterium	Exiguobacterium_sibiricum	>Otu2197_1366#GCCGTATCGGAAGGTGCGGCTGGATCACCTCCTTTCTAAGGAAAACGTCCCTTACGGGACATGCCCATCGTTCAGTTTTGAGAGTCCGATCTCTCAATTGAACATCCCATTTTGAATGGGCCTATAGCTCAGCTGGTTAGAGCGC
Otu2198	Otu2198	Bacteria	Firmicutes	Bacilli	Bacillales	Paenibacillaceae	Paenibacillus	Paenibacillus_xylanexedens	>Otu2198_1262#GCCGTATCGGAAGGTGCGGCTGGATCACCTCCTTTCTATGGAGAATCGTCTTCTGTAACGAAGACATTCAAATATGCAGCTTAGCTGCAAAACTTACTCACTCGTTGCTCAGTTTTGAGAGCTCAAACTCTCAAAACAGCTTGCT
Otu2205	Otu2205	Bacteria	Firmicutes	Bacilli	Bacillales	Bacillaceae	Bacillus	Bacillus_simplex	>Otu2205_1453#GCCGTATCGGAAGGTGCGGCTGGATCACCTCCTTTCTAAGGATAATTACGAGAGCGCTTTTGTTTTGTTCAGTTTTGAATGAGTAATTCATTCAAATAGGAAAGACAAGCATCACGATGTGATGTCATTCTTTCTGCATTGTTCC
Otu2206	Otu2206	Bacteria	Proteobacteria	Gammaproteobacteria	Enterobacterales	Enterobacteriaceae	Pluralibacter	Pluralibacter_gergoviae	>Otu2206_1383#ACCGTAGGGGAACCTGCGGTTGGATCACCTCCTTACCTGAAAGAACCTGCCTTTGCAGTGCTCACACAGATTGTCTGATGAAAAGTAACGAGCAAGACGGCTACGAAGTCGTGACACTCCGTGTCCCCTTCGTCTAGCGGTTAGG
Otu2211	Otu2211	Bacteria	Bacteroidetes	Flavobacteriia	Flavobacteriales	Flavobacteriaceae	Chryseobacterium	Chryseobacterium_sp.	>Otu2211_1687#GCCGTACCGGAAGGTGCGGCTGGAACATCTCATTTTAGAGCGTCTTCTGACGTTAAACAAAATCAGTACGCAAGTACATATACTTACTTAAAGCCATAGCTTTAGTTTTTTGTTTGGTTGATTTATATTAAAAATACAAAACCCA
Otu2229	Otu2229	Bacteria	Firmicutes	Bacilli	Bacillales	Paenibacillaceae	Paenibacillus	Paenibacillus_sp.	>Otu2229_1540#GCCGTATCGGAAGGTGCGGCTGGATCACCTCCTTTCTATGGAGAATCGTTTCCTGCAACGGAAACATTCAAATATAAAATCTAGCCAGGTCGGCTAGTTACTCACTCGTTGCTCAGTTTTGAGAGCTCAAACTCTCAAACAGCTT
Otu22534	Otu22534	Bacteria	Proteobacteria	Gammaproteobacteria	Pseudomonadales	Pseudomonadaceae	Pseudomonas	Pseudomonas_putida	>Otu22534_305#GCCGTAGGGGAACCTGCGGCTGGATCACCTCCTTAATCGACGACATCAGCCTGCTGATGAGCTCCCACACGAATTGCTTGATTCATGGTTGAAGGCGATCAGACCCTGTATGGGTCGAATGTTGTTCCTGATCAGAACTTGGAAA
Otu2268	Otu2268	Bacteria	Firmicutes	Bacilli	Bacillales	Paenibacillaceae	Paenibacillus	Paenibacillus_sp.	>Otu2268_1405#GCCGTATCGGAAGGTGCGGCTGGATCACCTCCTTTCTATGGAGAATCGTTTCCCGTAGCGGAAACATTCAAATATGCAGCTCAGCTGCAAACTACTCACTCGTTGCTCAGTTTTGAGAGCTCAAACTCTCAAACAGCTTGCTTTT
Otu22860	Otu22860	Bacteria	Firmicutes	Bacilli	Bacillales	Paenibacillaceae	Brevibacillus	Brevibacillus_brevis	>Otu22860_54#TCCGTACCGGAAGGTGCGGCTGGATCACCTCCTTTCTATGGAGATATGACCACAACGCACATTCGCTGTTCAGTTTTGAAGGAGTATACCTTCAAATGATGAAAGGAAGTTCTGCTAAAGTCCCTCGCGTCCATGCGAGAACGCA
Otu22926	Otu22926	Bacteria							>Otu22926_53#GCCGTATCGGAAGGTGCGGCTGGATCACCTCCTTTCTAAGGATATATGGAGCAGCGTGCGTTTTCGTCTTGTTTAGTTTTGAAGGATCATTCGATTCTTCGAGATGTTGTTCTTTGAAAACTAGATAACAGAAGTAATTCACATT
Otu23069	Otu23069	Bacteria	Firmicutes	Bacilli	Bacillales	Planococcaceae	Rummeliibacillus	Rummeliibacillus_stabekisii	>Otu23069_62#GCCGTATCGGAAGGTGCGGCTGGATCACCTCCTTTCTAAGGATATTTTTCGGAAGTATATCACATGGTGATATACGTTAACGTTCTTGCTGTTCAGTTTTGAAAGTTCATACTTTCAAAACTTTGTTCTTTGAAAACTGGATAAA
Otu2318	Otu2318	Bacteria	Firmicutes	Bacilli	Bacillales	Paenibacillaceae	Paenibacillus	Paenibacillus_stellifer	>Otu2318_1492#GCCGTATCGGAAGGTGCGGCTGGATCACCTCCTTTCTATGGAGAATCGTTTCCCGTAGTGGAAACATTCAAAAAGTCTTCAGGAAGTATGCTTCCGTAGCGAGCTTTACTTCGTAAAGCTTTTAACTCACTCGTTGCTCAGTTTT
Otu23519	Otu23519	Bacteria	Firmicutes	Bacilli	Bacillales	Paenibacillaceae	Brevibacillus	Brevibacillus_brevis	>Otu23519_59#TCCGTACCGGAAGGTGCGGATGGATCACCTCCTTTCTATGGAGATACGACGATTAACGCATATTCGCTGCTCAGTTTTGAGGGAGCATCAACTCCCTGACGTATATAGATCTTTGAAGTGCCCCAGCTTTTGGCCTTCGAAGTAG
Otu2353	Otu2353	Bacteria	Firmicutes	Bacilli	Bacillales	Paenibacillaceae	Paenibacillus	Paenibacillus_sp.	>Otu2353_1289#GCCGTATCGGAAGGTGCGGCTGGATCACCTCCTTTCTATGGAGAATCGTTTCCCGTAGCGGAAACATTCAAATTTAAAATCTAGTCAGGTCGGCTAGTTGCTCACTCGTTGCTCAGTTTTGAGAGCTCAAACTCTCAAACAGCTT
Otu23677	Otu23677	Bacteria	Firmicutes	Bacilli	Bacillales	Bacillaceae	Bacillus		>Otu23677_77#GCCGTATCGGAAGGTGCGGCTGGATCACCTCCTTTCTAAGGATATATGGAGCAGCGTACGTTTTTCGTCTTGTTTAGTTTTGAAGGATCATTCCTTCAAAACATAGGAACACCTGCTAAATGCGCCACTTCCTGTGGCAACGCAT
Otu2369	Otu2369	Bacteria	Firmicutes	Bacilli	Bacillales	Paenibacillaceae	Paenibacillus	Paenibacillus_pabuli	>Otu2369_1257#GCCGTATCGGAAGGTGCGGCTGGATCACCTCCTTTCTATGGAGAATCGTTTCCTGTAACGGAAACATTCAAATCGCAGACTAGATCTGCACAAACTACTCACTCGTTGCTCAGTTTTGAGAGCTCAAACTCTCAAACAGCTTGCT
Otu2375	Otu2375	Bacteria	Firmicutes	Bacilli	Bacillales	Planococcaceae	Sporosarcina	Sporosarcina_psychrophila	>Otu2375_1264#GCCGTATCGGAAGGTGCGGCTGGATCACCTCCTTTCTAAGGAAAATGAACGGATGTTTCGGTTTTGTTCAGTTTTGAATGAGCAATTCATTCAAAGTAAGATGGATCAGGTATATTTGCTCCTGCGCCACAGTAGCTCGAAGAAG
Otu23812	Otu23812	Bacteria	Firmicutes	Bacilli	Bacillales	Bacillaceae	Bacillus	Bacillus_sp.	>Otu23812_50#GCCGTATCGGAAGGTGCGGCTGGATCACCTCCTTTCTAAGGATATTTAACGGAATTTAAGCTTCGGGCTTAAAACATTAACGTTTTGTGTTCAGTTTTGAAGGTTCATCGAAAGATGACTTTCAAAATTGTTTTTCGTTCTTTGA
Otu2385	Otu2385	Bacteria	Proteobacteria	Gammaproteobacteria	Xanthomonadales	Xanthomonadaceae	Stenotrophomonas	Stenotrophomonas_maltophilia	>Otu2385_1302#GCCGTATCGGAAGGTGCGGCTGGATCACCTCCTTTTGAGCAAAGACAGCATCGTCCTGTCGGGCGTCTTCACAAAGTACCTGCATTCAGAGAATCATGTCGGCCAGGCCGATGTGAGAGTCCCTTTTGGGGCCTTAGCTCAGCTG
Otu24086	Otu24086	Bacteria	Firmicutes	Bacilli	Bacillales	Paenibacillaceae	Brevibacillus	Brevibacillus_brevis	>Otu24086_60#TCCGTACCGGAAGGTGCGGCTGGATCACCTCCTTTCTATGGAGATACGACCACAACGCACATTCGCTGTTCAGTTTTGAAGGAGCATACCTTCAAATGATGAAAGGAAGTTCTGCTAAAGTTCCTCGCGTCCATGCGAGAACGCA
Otu242	Otu242	Bacteria	Firmicutes	Bacilli	Bacillales	Planococcaceae	Solibacillus	Solibacillus_isronensis	>Otu242_21122#GCCGTATCGGAAGGTGCGGCTGGATCACCTCCTTTCTAAGGATTTTTCGGAATCATTCCCTTGGGGAATGAAACATTAACGGTTGCTGTTCAGTTTTGAAGGTTCATTCTTAAATGAATGAAACACTTCAAAACACTTCGTTCTT
Otu2433	Otu2433	Bacteria	Firmicutes	Bacilli	Bacillales	Bacillaceae	Bacillus	Bacillus_circulans	>Otu2433_1089#GCCGTATCGGAAGGTGCGGCTGGATCACCTCCTTTCTAAGGAAAAATGGAATTCGTTCCATTCATAGATTGTTGATGATTTTGTTGTTCAGTTTTGAGGGAGCAATTCCTCAAAACATCAGGGTAATGAGTAGCGAGCAGATCAA
Otu2445	Otu2445	Bacteria	Firmicutes	Bacilli	Bacillales	Paenibacillaceae	Paenibacillus	Paenibacillus_mucilaginosus	>Otu2445_1141#GCCGTATCGGAAGGTGCGGCTGGATCACCTCCTTTCTATGGAGTCCATGATGACTGTAGGTCATCGGACATAAATTAAGGCGTCATTCATCATTTGTTCAGTTTTGATGGAGTTTTCCATCATATGGGGCCATAGCTCAGCTGGG
Otu24661	Otu24661	Bacteria	Firmicutes	Bacilli	Bacillales				>Otu24661_53#TCCGTACCGGAAGGTGCGGATGGATCACCTCCTTTCTATGGAGATACGACGATTAACGCACATTCGCTGTTCAGTTTTGAAGGAGTATTTCTCCTTTAGGTATAGGCTTTGGGGTCCCCGAAAAGTATTCGGAGTCATCTGCGAA
Otu24939	Otu24939	Bacteria	Proteobacteria	Gammaproteobacteria	Enterobacterales	Erwiniaceae	Tatumella	Tatumella_ptyseos	>Otu24939_148#ACCGTAGGGGAACCTGCGGTTGGATCACCTCCTTACCTGTAAGATACATTGCTGCGTAGTGCTCACACAGATTGTCTGATGAAAATGTAAAGAAGCAAGGCGTCTTGCGAAGCAGACTACTGTCCCCTTCGTCTAGCGGTTAGGA
Otu2503	Otu2503	Bacteria	Proteobacteria	Betaproteobacteria	Burkholderiales	Burkholderiaceae	Cupriavidus	Cupriavidus_necator	>Otu2503_1070#GCCGTATCGGAAGGTGCGGCTGGATCACCTCCTTTCAGAGCGTGCATCCCAAGTCGAGCGTTCACACTTATCGGTTTGTTTGTGGTTAAGGCCAGGTGGCCAAATGAAAGCACTCGTTGCCGAGTGTTTCCATTTGGCATTGCCA
Otu2508	Otu2508	Bacteria	Proteobacteria	Gammaproteobacteria	Enterobacterales	Enterobacteriaceae	Shimwellia	Shimwellia_blattae	>Otu2508_1224#ACCGTAGGGGAACCTGCGGTTGGATCACCTCCTTACCTAAAGATACAACCCTGCAGTGCTCACACAGATTGTCTGATGAAAATAACGAGCAGTGAAACCTCTCCAGGCTTGTAGCTCAGGTGGTTAGAGCGCACCCCTGATAAGG
Otu25105	Otu25105	Bacteria	Firmicutes	Bacilli	Bacillales	Paenibacillaceae	Paenibacillus		>Otu25105_59#GCCGTATCGGAAGGTGCGGCTGGATCACCTCCTTTCTATGGAGAATCGTCTTCTGCAACGAAGACATTCAAATATAAAATCAGGTTTAGGCCTGTTACTCACTCGTTGCTCAGTTTTGAGAGTTCAACTCTCAAAACTTGTTCCT
Otu25197	Otu25197	Bacteria	Firmicutes	Bacilli	Bacillales	Bacillaceae	Bacillus	Bacillus_cereus	>Otu25197_178#GCCGTATCGGAAGGTGCGGCTGGATCACCTCCTTTCTATGGAGACATCATGAGCTTCGGTTCATGTATAAAATGTTTCTTCATTGTTTTGTTTAGTTTTGAGAGTTCATCTCTCAAACTTGTACCTTGAAAACTAGATAATGTCA
Otu2522	Otu2522	Bacteria	Firmicutes	Bacilli	Bacillales	Planococcaceae	Sporosarcina	Sporosarcina_psychrophila	>Otu2522_1139#GCCGTATCGGAAGGTGCGGCTGGATCACCTCCTTTCTAAGGAAAACTAACGGACGTTTCGGTTTTGTTCAGTTTTGAATGAGCAATTCATTCAAAGTAAGATGGATCAGGTATATTTGCTCCTGCGCCACAGTAGCTCGAAGAAG
Otu2529	Otu2529	Bacteria	Firmicutes	Bacilli	Bacillales	Bacillaceae	Terribacillus	Terribacillus_aidingensis	>Otu2529_1054#GCCGTATCGGAAGGTGCGGCTGGATCACCTCCTTTCTAAGGATAATTGGAACTACTATTTCGTAGTAGACATCGTGATTGGTTGTTTGTTCAGTTTTGAAGGATCAAGCTGTAAATAGCATATCCTTTAGATGGGCCTATAGCTC
Otu2540	Otu2540	Bacteria	Firmicutes	Bacilli	Bacillales	Paenibacillaceae	Brevibacillus	Brevibacillus_brevis	>Otu2540_1207#TCCGTACCGGAAGGTGCGGCTGGATCACCTCCTTTCTATGGAGATACGACGATTAACGCACATTCGCTGTTCAGTTTTGAAGGAGCATAAACAACCCCAAAAAGTGACGATTAAGCGTTGAAGCTTAGTCCGAATACTTTCCGGG
Otu25406	Otu25406	Bacteria	Firmicutes	Bacilli	Bacillales	Paenibacillaceae	Paenibacillus	Paenibacillus_durus	>Otu25406_57#GCCGTATCGGAAGGTGCGGCTGGATCACCTCCTTTCTATGGAGAATCGCTTCCTGCAACGGAAGCATTCAAATACAACTCACTCGTTGTTCGGTTTTGAGAGCTCAAACTCTCAACATACTGCATGAAATTCATTCAGAGATGAA
Otu2550	Otu2550	Bacteria	Firmicutes	Bacilli	Bacillales	Paenibacillaceae	Paenibacillus	Paenibacillus_sp.	>Otu2550_373#GCCGTATCGGAAGGTGCGGCTGGATCACCTCCTTTCTATGGAGAATCGTTTCCCGTAGCGGAAACATTCAAATTTAAAATCTAGCCAGGTCGGCTAGTTACTCACTCGTTGCTCAGTTTTGAGAGTTCAAACTCTCAAAACAGCT
Otu25556	Otu25556	Bacteria	Firmicutes	Bacilli	Bacillales	Paenibacillaceae	Brevibacillus	Brevibacillus_brevis	>Otu25556_53#TCCGTACCGGAAGGTGCGGCTGGATCACCTCCTTTCTATGGAGTAAATACACAAATATGATTCTTTCCGGTTTTGAGGGCGCACACCACCCTCACTTTTAATGTGGAATGGGGCTGTAGCTCAGTTGGGAGAGCGCCTGCCTTGC
Otu2566	Otu2566	Bacteria	Firmicutes	Bacilli	Bacillales	Paenibacillaceae	Paenibacillus	Paenibacillus_naphthalenovorans	>Otu2566_1198#GCCGTATCGGAAGGTGCGGCTGGATCACCTCCTTTCTATGGAGTCCATGATGACTGCAGGTCATCGGACATTAAGCAACTACGGTTGCAACAGCATTCACTCGTTGCTCAGTTTTGAGAGGACAAAGGTCCCCAAAAAGTGAAGA
Otu25859	Otu25859	Bacteria	Firmicutes	Bacilli	Bacillales	Paenibacillaceae	Paenibacillus	Paenibacillus_abekawaensis	>Otu25859_197#ACCGTAGGGGAACCTGCGGTTGGATCACCTCCTTTCTATGGAGAATCGTCTTCTGCAACGAAGACATTCAAATCTAAAATCTAGCCAGGTCGGCTAGTTACTCACTCGTTGCTCAGTTTTGAGAGCTCAAACTCTCAAAACAGCT
Otu260	Otu260	Bacteria	Proteobacteria	Gammaproteobacteria	Enterobacterales	Enterobacteriaceae			>Otu260_23106#ACCGTAGGGGAACCTGCGGTTGGATCACCTCCTTACCTTAAAGAACCTGCCTTTGTAGTGTCCACACAGATTGTCTGATGAAAAGTAAATAGCAAGGCGTCTTGCGATTGAGACTTCAGTGTCCCCTTCGTCTAGAGGCCCAGGA
Otu2605	Otu2605	Bacteria	Firmicutes	Bacilli	Bacillales	Paenibacillaceae	Paenibacillus		>Otu2605_1036#GCCGTATCGGAAGGTGCGGCTGGATCACCTCCTTTCTATGGAGTCCATGATGACTGTAGGTCATCGGACAAATGAGCAACTAATTAATAGTTGCAACAACATTCACTCGTTGCTCAGTTTTGAGAGGACAAAGGTCCCCAAAAAG
Otu2628	Otu2628	Bacteria	Actinobacteria	Actinobacteria	Micrococcales	Cellulomonadaceae	Cellulomonas	Cellulomonas_flavigena	>Otu2628_1089#GCCGTACCGGAAGGTGCGGCTGGATCACCTCCTTTCTAAGGAGCATCTGGCGCTCGCTCTTCGGGGTGGGTGTGCAGAGGCCATGCTCGGACCGTACGCGTTCGGGGTGGTGCTCAAGGGTGGAACATCAACTGCGGTCATCGTC
Otu26434	Otu26434	Bacteria	Firmicutes	Bacilli	Bacillales	Bacillaceae	Bacillus	Bacillus_lentus	>Otu26434_54#GCCGTATCGGAAGGTGCGGCTGGATCACCTCCTTTCTAAGGAATCTGGATCAGCCGAGTGCTGATCAGAAGACGTTTCGTTTCGTTCAGTTTTGAGAGGTTAAACTCTCAACTTATTTTTCGTTCCTTGAAAACCAGATAATAGA
Otu2667	Otu2667	Bacteria	Firmicutes	Bacilli	Bacillales	Paenibacillaceae	Paenibacillus	Paenibacillus_ihbetae	>Otu2667_1036#GCCGTATCGGAAGGTGCGGCTGGATCACCTCCTTTCTATGGAGAATCGCTTCCTGCGATGGAAGCATTCAAATAGGCTGACCGTAAGGTCGCCGATACCTAGGCTTCGCGATAGCGAAGTCGACCATGACGTGTTTTCATTTGTT
Otu26882	Otu26882	Bacteria	Proteobacteria	Gammaproteobacteria	Enterobacterales	Enterobacteriaceae	Kosakonia	Kosakonia_cowanii	>Otu26882_110#ACCGTAGGGGAACCTGCGGTTGGATCACCTCCTTACCTTAAAGAACCTTTCCCTGTAGTGTCCACACAGATTGTCTGATGAAAAGTAAATAGCAAGGCGTCTTGCGAAGCAGACTACTGTCCCCTTCGTCTAGAGGCCCAGGACA
Otu2696	Otu2696	Bacteria	Proteobacteria	Betaproteobacteria	Burkholderiales	Alcaligenaceae	Achromobacter		>Otu2696_938#GCCGTATCGGAAGGTGCGGCTGGATCACCTCCTTTCAGAGCTAAAGTGCTCGTGTTAAGCGTCCACTCTTATCGGTTGTTTTTTGTAGCTGGGATCAGGGTCATTCTGGTCCAGCGTAGAAACTAACTGATAGCACTGCTTGCAG
Otu2707	Otu2707	Bacteria	Firmicutes	Bacilli	Bacillales	Paenibacillaceae	Paenibacillus	Paenibacillus_ihbetae	>Otu2707_1017#GCCGTATCGGAAGGTGCGGCTGGATCACCTCCTTTCTATGGAGAATCGTCTTCTGCAACGAAGACATTCAAATATTGAACTTCGGTTCAGGTCGCTTTACTCACTCGTTGTCAGTTTTGAAAGAGCAATCCTCTTTCAACTTTGA
Otu273	Otu273	Bacteria	Proteobacteria	Betaproteobacteria	Burkholderiales	Burkholderiaceae	Cupriavidus	Cupriavidus_oxalaticus	>Otu273_18646#GCCGTATCGGAAGGTGCGGCTGGATCACCTCCTTTCAGAGCGTGCATCCTCAGTTGAGCGCTCACACTTATCGGTAGTTTGTTGGTTGAAGGCCGGGTGGCCAAATGCAAGCGCTTATGACTTGAGCGTTTGCATTTGGCATTGC
Otu2733	Otu2733	Bacteria	Firmicutes	Bacilli	Bacillales	Paenibacillaceae	Paenibacillus	Paenibacillus_validus	>Otu2733_996#GCCGTATCGGAAGGTGCGGCTGGATCACCTCCTTTCTATGGAGTCCATGATGACTGTAGGTCATCGGACAAATAAGCAACTGATAACAGTTGCAAAATAGTTGACAACTGACATGGCTTTGTCTATGTAACAGTTGCAACACCAT
Otu2754	Otu2754	Bacteria	Firmicutes	Bacilli	Bacillales	Paenibacillaceae	Paenibacillus	Paenibacillus_sp.	>Otu2754_1002#GCCGTATCGGAAGGTGCGGCTGGATCACCTCCTTTCTATGGAGAATCGTTTCCCGTAGCGGAAACATTCAAAACTGCAGCTAAGCTGCAAAACTTACTCACTCGTTGCTCAGTTTTGAGAGTTCAAACTCTCAAACAGCTTGCTT
Otu27620	Otu27620	Bacteria	Firmicutes	Bacilli	Bacillales				>Otu27620_50#TCCGTACCGGAAGGTGCGGCTGGATCACCTCCTTTCTATGGAGATACGACGATTAACGCACATTCGCTGTTCAGTTTTGAAGGAGTATTTCTCCTTTACGTATAGGCTTTGGGGTCCCCGAAAAGTATTCGGAGTCACCTACGAA
Otu27999	Otu27999	Bacteria	Firmicutes	Bacilli	Bacillales	Paenibacillaceae	Paenibacillus	Paenibacillus_alvei	>Otu27999_385#ACCGTAGGGGAACCTGCGGTTGGATCACCTCCTTTCTAAGGATTTTGTCTCCTGCGACGGAGACACAAGGAAGCACAGCTTCCAAACCAAACGATTGCTCGTTGTCAGTTTTGAAAGAACAGTTCATGTTTCTTTCACTTGTACC
Otu28192	Otu28192	Bacteria	Firmicutes	Bacilli	Bacillales				>Otu28192_50#TCCGTACCGGAAGGTGCGGATGGATCACCTCCTTTCTATGGAGATACGACGATTAACGCACATTCGCTGTTCAGTTTTGAAGGAGTATTTCTCCTTTACGTATAGGCTTTGGGGTCCCCGAAAAGTATTCGGAGTCACCTGCGAA
Otu2838	Otu2838	Bacteria	Firmicutes	Bacilli	Bacillales	Planococcaceae	Sporosarcina	Sporosarcina_psychrophila	>Otu2838_1019#GCCGTATCGGAAGGTGCGGCTGGATCACCTCCTTTCTAAGGAAAATGAACGGATGTTTCGGTTTTGTTCAGTTTTGGATGAGCAATTCATTCAAAGTAAGATGGATCAGGTATATTTGCTCCTGCGCCACAGTGGCTCGAAGAAG
Otu284	Otu284	Bacteria	Firmicutes	Bacilli	Bacillales	Bacillaceae	Lysinibacillus	Lysinibacillus_sphaericus	>Otu284_16646#GCCGTATCGGAAGGTGCGGCTGGATCACCTCCTTTCTAAGGATATTTTCGGAATACAAACCTAGGGTTTGTAAGATTACGTTTTGCGTTCAGTTTTGAAGGTTCATTCTTAACGAATGAATTACTTCAAAACTTGTTCTTTGAAA
Otu2914	Otu2914	Bacteria	Firmicutes	Bacilli	Bacillales	Bacillaceae	Bacillus	Bacillus_sp.	>Otu2914_974#GCCGTATCGGAAGGTGCGGCTGGATCACCTCCTTTCTAAGGATAATTACGGAATACAGATCTTTATCTGTAGCTTAACGTTTTGCAGTTCAGTTTTGAATGTTCATATTACATGAAGATTCAAACTTGTTCTTTGAAAACTGGAT
Otu2919	Otu2919	Bacteria	Firmicutes	Bacilli	Bacillales	Planococcaceae	Rummeliibacillus	Rummeliibacillus_stabekisii	>Otu2919_999#GCCGTATCGGAAGGTGCGGCTGGATCACCTCCTTTCTAAGGAATTTAACGGAATACAGACTTCGTCTGTAGGATTAACATCTTGCTGTTCAGTTTTGAGGGTTCATACTCTCAAAACCTGTGCTCCTGCGATTACTCGTCGCAAA
Otu2955	Otu2955	Bacteria	Firmicutes	Bacilli	Bacillales	Paenibacillaceae	Paenibacillus	Paenibacillus_sp.	>Otu2955_910#GCCGTATCGGAAGGTGCGGCTGGATCACCTCCTTTCTATGGAGAATCGTCTTCCGGAGCGAAGACATTCAAATTTAAAATCTAGCCAGGTCGGCTAGTGACTCACTCGTTGCTCAGTTTTGAGAGCTCAAACTCTCAAACACATG
Otu2973	Otu2973	Bacteria	Firmicutes	Bacilli	Bacillales	Bacillaceae	Bacillus	Bacillus_cytotoxicus	>Otu2973_1046#GCCGTATCGGAAGGTGCGGCTGGATCACCTCCTTTCTAAGGATGAAATGAAGTTTATCTTCATTAAAAGACGTTTCTTGCTTTGTTTAGTTTTGAGAGAACTATCTCTCAAAACATTGTTCCTTGAAAACTAGATAACAAATTGA
Otu2981	Otu2981	Bacteria	Proteobacteria	Betaproteobacteria	Burkholderiales	Oxalobacteraceae	Massilia	Massilia_oculi	>Otu2981_935#GCCGTATCGGAAGGTGCGGCTGGATCACCTCCTTTCTAGAGTAGCACCGGGGTCTAACGACCCGTCATCAAGCGTCCACGCTTATCGACTGTTGAACAAGTAAAGAACAGTTTTATCGGGGCTGTAGCTCAGCTGGTTAGAGCAC
Otu2989	Otu2989	Bacteria	Firmicutes	Bacilli	Bacillales	Paenibacillaceae	Paenibacillus	Paenibacillus_alvei	>Otu2989_965#GCCGTATCGGAAGGTGCGGCTGGATCACCTCCTTTCTAAGGATTTTGTCTCCTGCGACGGAGACACAAGGAAGCATAGCTTCCAAACCAAACGATTGCTCGTTGTCAGTTTTGAAAGAACATCTCTTTCAATCTGTTTGGTGGCG
Otu2996	Otu2996	Bacteria	Firmicutes	Bacilli	Bacillales	Bacillaceae	Bacillus	Bacillus_oceanisediminis	>Otu2996_928#GCCGTATCGGAAGGTGCGGCTGGATCACCTCCTTTCTAAGGAATATTTACAAGAAACGTGACGTTTTTGTTCGTTCAGTTTTGAGAGTTCAATCTCTCAAGTTATTCGTTCTTTGAAAACTAGATAATGTTATGAAGAAGCAATA
Otu3001	Otu3001	Bacteria	Proteobacteria	Gammaproteobacteria	Enterobacterales	Enterobacteriaceae	Leclercia	Leclercia_sp.	>Otu3001_1043#ACCGTAGGGGAACCTGCGGTTGGATCACCTCCTTACCTTAAAGAACCTGCCTTTGCAGTGCTCACACAGATTGTCTGATGAAAAGTAACGAGCAAGACGGCTGCGAAGTCGTGACACATCGTGTCCCCTTCGTCTAGCGGTTAGG
Otu30354	Otu30354	Bacteria	Proteobacteria	Gammaproteobacteria	Enterobacterales	Enterobacteriaceae	Gibbsiella	Gibbsiella_quercinecans	>Otu30354_59#ACCGTAGGGGAACCTGCGGTTGGATCACCTCCTTACCGAACGATATCTGAATGTGCAGTGTCCACACAGATTGTCTGATGAAATGAACGAGCAAGGTAACCTGCGGTAGAAGGTTGCGGATGTTTCCTGAAGTGCCGTGGGGGTA
Otu30641	Otu30641	Bacteria	Firmicutes	Bacilli	Bacillales	Paenibacillaceae	Paenibacillus	Paenibacillus_sp.	>Otu30641_469#ACCGTAGGGGAACCTGCGGTTGGATCACCTCCTTTCTATGGAGAATCGTTTCCCGTAGCGGAAACATTCAAATCTAAAATCTAGCCAGGTCGGCTAGTTACTCACTCGTTGCTCAGTTTTGAGAGCTCAAACTCTCAAACAGCTT
Otu3077	Otu3077	Bacteria	Proteobacteria	Gammaproteobacteria	Enterobacterales	Enterobacteriaceae	Leclercia		>Otu3077_925#ACCGTAGGGGAACCTGCGGTTGGATCACCTCCTTACCTTAAAGAACCTGCCTTTGTAGTGTCCACACAGATTGTCTGATGAAAAGTAACGAGCAAGACGGCTGCGAAGTCGCGACACTCCGTGTCCCCTTCGTCTAGCGGTTAGG
Otu3095	Otu3095	Bacteria	Proteobacteria	Gammaproteobacteria	Enterobacterales	Enterobacteriaceae	Klebsiella		>Otu3095_891#ACCGTAGGGGAACCTGCGGTTGGATCACCTCCTTACCTTAAAGAACCTGCCTTTGCAGTGCTCACACAGATTGTCTGATGAACGTAGAGAAGCAAGGCGTCTTGCGATTGAGACTTCAGTGTCCCCTTCGTCTAGAGGCCCAGGA
Otu3107	Otu3107	Bacteria	Firmicutes	Bacilli	Bacillales	Paenibacillaceae	Paenibacillus	Paenibacillus_sp.	>Otu3107_1091#GCCGTATCGGAAGGTGCGGCTGGATCACCTCCTTTCTATGGAGAATCGTTTCCCGCAGCGGAAACATTCAAATCTAAAATCTAGCCAGGTCGGCTAGTTACTCACTCGTTGCTCAGTTTTGAGAGCTCAAACTCTCAAACGTTTG
Otu3141	Otu3141	Bacteria	Firmicutes	Bacilli	Bacillales	Staphylococcaceae	Staphylococcus	Staphylococcus_sciuri	>Otu3141_853#GCCGTATCGGAAGGTGCGGCTGGATCACCTCCTTTCTAAGGATATTACGGAATGACCATTAGGTCATGGAATAACGGAGACATATTGTATTCAGTTTTGAATGTTTATAACATTCAACATTGCACATTGAAAACTAGATAAGTAA
Otu3142	Otu3142	Bacteria	Proteobacteria	Gammaproteobacteria	Xanthomonadales	Xanthomonadaceae	Stenotrophomonas	Stenotrophomonas_maltophilia	>Otu3142_893#GCCGTATCGGAAGGTGCGGCTGGATCACCTCCTTTTGAGCAAAGACAGCATCGTCCTGTCGGGCGTCTTCACAAAGTACCTGCATTCAGAGAATCATGTCGGCCAGGCCGATGTGAGTGTCCCTTTTTCGGGGCCTTAGCTCAGC
Otu3160	Otu3160	Bacteria	Firmicutes	Bacilli	Bacillales	Planococcaceae	Solibacillus	Solibacillus_silvestris	>Otu3160_930#GCCGTATCGGAAGGTGCGGCTGGATCACCTCCTTTCTAAGGATTTTTCGGAATCATTCCCTTGGGGAATGAAACATTAACGGTTGCTGTTCAGTTTTGAAGGTTCATTCTTAATTGAATGGAATACTTCAAACCTTGCTCCTGAC
Otu319	Otu319	Bacteria	Proteobacteria	Gammaproteobacteria	Enterobacterales	Erwiniaceae	Pantoea	Pantoea_vagans	>Otu319_14177#ACCGTAGGGGAACCTGCGGTTGGATCACCTCCTTACCTGAAGATACCTTTCCGCGCAGTGCCCACAACAGATTGTCTGATAGAAAGTAATGAGCAGGACGGCTGCGAAGTCGTGACACCCTCGTGTCCCCTTCGTCTAGCGGTTA
Otu31922	Otu31922	Bacteria	Proteobacteria	Gammaproteobacteria	Enterobacterales	Enterobacteriaceae	Leclercia		>Otu31922_143#ACCGTAGGGGAACCTGCGGTTGGATCACCTCCTTACCTTAAAGAACCTGCCTTTGTAGTGTCCACACAGATTGTCTGATGAAAAGTAACGAGCAAGACGGCTGCGAAGTCGTGACACATCGTGTCCCCTTCGTCTAGAGGCCCAG
Otu32109	Otu32109	Bacteria	Proteobacteria	Gammaproteobacteria	Enterobacterales				>Otu32109_217#ACCGTAGGGGAACCTGCGGTTGGATCACCTCCTTACCTTAAAAGAATCAACCCTGCAGTGCTCACACAGATTGTCTGATAGAAAGTAATGAGCAAGACGGCTACGAAGTCGTGACACATCGTGTCCCCTTCGTCTAGAGGCCCAG
Otu3238	Otu3238	Bacteria	Proteobacteria	Gammaproteobacteria	Pseudomonadales	Pseudomonadaceae	Pseudomonas	Pseudomonas_monteilii	>Otu3238_862#GCCGTAGGGGAACCTGCGGCTGGATCACCTCCTTAATCGACGACATCAGCCTGCTGATGAGCTCCCACACGAATTGCTTGATTCATTTGCTGATGAGAACTCAGAAATGAGCATTCAGTTTGAATGTTGATTTCTGGCTTTTGTC
Otu3243	Otu3243	Bacteria	Firmicutes	Bacilli	Lactobacillales	Enterococcaceae	Enterococcus		>Otu3243_1030#GCCGTATCGGAAGGTGCGGCTGGATCACCTCCTTTCTAAGGAAGATTTACTAAAACGTTTGACGACGTCGAAGTTTTGTTCAGTTTTGATGGTTTAAAGAGTTTTTTACGAAGCGCGAGCGGAGTAAAAGAAACTTCCATCTTTA
Otu3289	Otu3289	Bacteria	Firmicutes						>Otu3289_822#GCCGTATCGGAAGGTGCGGCTGGATCACCTCCTTTCTATGGAGACATGAGCGTACTTCGGTACCTCGTGAATTTTACTCTGAGCTTTTGTTTGGTTTTGAAAGAACATCGTTTCTTTCAAACAAATAGATTGTACTTTCCTTTGG
Otu3295	Otu3295	Bacteria	Firmicutes	Bacilli	Bacillales	Paenibacillaceae	Paenibacillus	Paenibacillus_xylanexedens	>Otu3295_829#GCCGTATCGGAAGGTGCGGCTGGATCACCTCCTTTCTATGGAGAATCGTTTCCTGCAACGGAAACATTCAAATACGCAGCTTAGCTGCACAAACTACTCACTCGTTGCTCAGTTTTGAGAGCTCAAACTCTCAAACAGCTTGCTT
Otu3307	Otu3307	Bacteria	Proteobacteria	Betaproteobacteria	Burkholderiales	Alcaligenaceae	Achromobacter		>Otu3307_828#GCCGTATCGGAAGGTGCGGCTGGATCACCTCCTTTCAGAGCTTATGTGCTCGTGTTAAGCGTCCACTCTTATCGGTTGTTTGATATAGCTGGGATCAGTTGTAGGCTTGGGTCGAGGGAATCTTCCCTGGGTCTGCAGCTTCCTG
Otu3349	Otu3349	Bacteria	Firmicutes	Bacilli	Bacillales	Paenibacillaceae	Paenibacillus	Paenibacillus_validus	>Otu3349_779#GCCGTATCGGAAGGTGCGGCTGGATCACCTCCTTTCTATGGAGTCCATGATGACTGTAGGTCATCGGACAAATAAAGTTGACAACTGACATGGCTTTGCCTATGTAACAGTTGCAACGGCATTCACTCGTTGCTCAGTTTTGAGA
Otu336	Otu336	Bacteria	Firmicutes	Bacilli	Bacillales	Planococcaceae	Solibacillus	Solibacillus_isronensis	>Otu336_14970#GCCGTATCGGAAGGTGCGGCTGGATCACCTCCTTTCTAAGGATTTTTCGGAATCATTCCCTTGGGGAATGAAACATTAACGGTTGCTGTTCAGTTTTGAAGGTTCATTCTTAATTGAATGAAACACTTCAAAACCTTTGTTCTTT
Otu3363	Otu3363	Bacteria	Firmicutes	Bacilli	Bacillales	Paenibacillaceae	Brevibacillus	Brevibacillus_agri	>Otu3363_815#TCCGTACCGGAAGGTGCGGCTGGATCACCTCCTTTCTATGGAGATACGACGATTAACGCACATTCGCTGTTCAGTTTTGAAGGAGCATACCTTCAAAAGATGAAAGGAAGTTCTGCTAAAAGCGCTCGCGTCCATGCGAGAACGC
Otu3367	Otu3367	Bacteria	Firmicutes	Bacilli	Bacillales	Planococcaceae	Solibacillus	Solibacillus_silvestris	>Otu3367_814#GCCGTATCGGAAGGTGCGGCTGGATCACCTCCTTTCTAAGGATTTTTCGGAATCATTCCCTTGGGGAATGAAACATTAACGTTTGCTGTTCAGTTTTGAAGGTTCATTCTTAAATGAATGAAATACTTCAAAACCTTGCTCCTGA
Otu337	Otu337	Bacteria	Firmicutes	Bacilli	Bacillales	Bacillaceae	Bacillus	Bacillus_circulans	>Otu337_20172#GCCGTATCGGAAGGTGCGGCTGGATCACCTCCTTTCTAAGGAAAAATGGATTTATTCCATTCATAGATTGTTGACAGTTTGTTGTTCAGTTTTGAGGGAGCAATTCCTCAAAACACAAGGGTATTGATAAGTAATTTAATCAATA
Otu338	Otu338	Bacteria	Proteobacteria	Gammaproteobacteria	Pseudomonadales	Pseudomonadaceae	Pseudomonas		>Otu338_14323#GCCGTAGGGGAACCTGCGGCTGGATCACCTCCTTAATCGACGACATCAGCCTGCTGATGAGCTCCCACACGAATTGCTTGATTCATTGTCGAAGACGATCAAGACCCTATATAGGTCTGTAGCTCAGTTGGTTAGAGCGCACCCC
Otu34288	Otu34288	Bacteria	Proteobacteria	Gammaproteobacteria	Enterobacterales	Erwiniaceae	Pantoea	Pantoea_vagans	>Otu34288_194#ACCGTAGGGGAACCTGCGGTTGGATCACCTCCTTACCTGAAGATACCTTCCGGCGCAGTGTCCACACAGATTGTCTGATGAAAATGTAAAGAAGCAAGGCGTCTTGCGAAGCAGACTACTGTCCCCTTCGTCTAGAGGCCCAGGA
Otu3474	Otu3474	Bacteria	Firmicutes	Bacilli	Bacillales	Paenibacillaceae	Paenibacillus	Paenibacillus_xylanexedens	>Otu3474_798#GCCGTATCGGAAGGTGCGGCTGGATCACCTCCTTTCTATGGAGAATCGTTTCCCGTAGCGGAAACATTCAAATATGCAGGTTCACTGAACCTGCGACAGCAACACCGTTACTTATCCATTTGTTCAGTTTTGATGGAATTTGAGG
Otu3494	Otu3494	Bacteria	Firmicutes	Bacilli	Bacillales	Paenibacillaceae	Paenibacillus	Paenibacillus_polymyxa	>Otu3494_691#GCCGTATCGGAAGGTGCGGCTGGATCACCTCCTTTCTATGGAGAATCGTCTTCTGCGATGAAGACATTCAAATAAGCAGCTCAGCTGCACACTTACTCACTCGTTGCTCAGTTTTGAGAGCTCAAACTCTCAAACACATGCTCGT
Otu3508	Otu3508	Bacteria	Proteobacteria	Betaproteobacteria	Burkholderiales	Burkholderiaceae	Cupriavidus	Cupriavidus_oxalaticus	>Otu3508_807#GCCGTATCGGAAGGTGCGGCTGGATCACCTCCTTTCAGAGCGTGCATCCTCAGTTGAGCGCTCACACTTATCGGTAGTTTGTTGGTTGAAGGCCGGGTGGCCAAATGCAAGCGCTTAAGGCTTGAGCGTTTGCATTTGGCATTGC
Otu3510	Otu3510	Bacteria	Firmicutes	Bacilli	Bacillales	Bacillaceae	Bacillus	Bacillus_cytotoxicus	>Otu3510_747#GCCGTATCGGAAGGTGCGGCTGGATCACCTCCTTTCTAAGGATGAAATGAAGTTTATCTTCATTAAAAGACGTTTCTTGCTTTGTTTAGTTTTGAGAGAACTATCTCTCAAAACATTGTTCCTTGAAAACTAGATAACAAACTGA
Otu3534	Otu3534	Bacteria	Firmicutes	Bacilli	Bacillales	Paenibacillaceae	Paenibacillus	Paenibacillus_sp.	>Otu3534_812#GCCGTATCGGAAGGTGCGGCTGGATCACCTCCTTTCTATGGAGAATCGTTTCCCGTAGCGGAAACATTCAAATACGCAGCTTAGCTGCAAACCACTCACTCGTTGCTCAGTTTTGAGAGCTCAAACTCTCAAACAGCTTGCTTTT
Otu3536	Otu3536	Bacteria	Proteobacteria	Gammaproteobacteria	Enterobacterales	Enterobacteriaceae			>Otu3536_712#ACCGTAGGGGAACCTGCGGTTGGATCACCTCCTTACCTTAAAGAACCTGCCTTTGCAGTGCTCACACAGATTGTCTGATGAATGTAGAGAAGCAAGGCGTCTTGCGATTGAGACTTCAGTGTCCCCTTCGTCTAGAGGCCCAGGA
Otu3543	Otu3543	Bacteria	Firmicutes	Bacilli	Bacillales	Paenibacillaceae	Paenibacillus	Paenibacillus_xylanexedens	>Otu3543_729#GCCGTATCGGAAGGTGCGGCTGGATCACCTCCTTTCTATGGAGAATCGTTTTCCGCAGCGGAAACATTCAAATACGCAGGTTCACTGAACCTGCGACAGCAACATCGTTACTTATCCATTTGTTCAGTTTTGATGGAATTTGAGG
Otu355	Otu355	Bacteria	Proteobacteria	Gammaproteobacteria	Enterobacterales	Erwiniaceae	Pantoea	Pantoea_vagans	>Otu355_13166#ACCGTAGGGGAACCTGCGGTTGGATCACCTCCTTACCTGAAGATACCTTCCGGCGCAGTGCCCACACAGATTGTCTGATAAAAAGTAACGAGCAAAGTGTCTTTCGAAGACAGACTTAATTGTCCCCTTCGTCTAGAGGCCCAGG
Otu3550	Otu3550	Bacteria	Firmicutes	Bacilli	Bacillales	Paenibacillaceae	Brevibacillus	Brevibacillus_brevis	>Otu3550_742#TCCGTACCGGAAGGTGCGGATGGATCACCTCCTTTCTATGGAGATACGACCACAACGCACATTCGCTGTTCAGTTTTGAAGGAGCATACCTTCAAATGATGAAAGGAAGTTCTGCTAAAGTCCCTCGCGTCCATGCGAGAACGCA
Otu3571	Otu3571	Bacteria	Firmicutes	Bacilli	Bacillales	Paenibacillaceae	Paenibacillus	Paenibacillus_sp.	>Otu3571_663#GCCGTATCGGAAGGTGCGGCTGGATCACCTCCTTTCTATGGAGAATCGTCTTCCGGAGCGAAGACATTCAAATAAGCAGCTCAGCTGCACACTTACTCACTCGTTGCTCAGTTTTGAGAGCTCAAACTCTCAAACACATGCTCGT
Otu360	Otu360	Bacteria	Firmicutes	Bacilli	Bacillales	Paenibacillaceae	Paenibacillus	Paenibacillus_xylanexedens	>Otu360_11879#GCCGTATCGGAAGGTGCGGCTGGATCACCTCCTTTCTATGGAGAATCGTCTTCTGCAATGAAGACATTCAAATATGCAGCTTAGCTGCAAACTTACTCACTCGTTGCTCAGTTTTGAGAGTTCAAACTCTCAAACAGCTTGCTTT
Otu361	Otu361	Bacteria	Proteobacteria	Betaproteobacteria	Burkholderiales	Oxalobacteraceae	Massilia	Massilia_oculi	>Otu361_17623#GCCGTATCGGAAGGTGCGGCTGGATCACCTCCTTTCTAGAGTAGCACCGGGATCTAACGATCCGTCATCAAGCGTCCACGCTTATCGACTGTTGAACGAGTAAAGAACAGTTTTATCGGGGCTGTAGCTCAGCTGGTTAGAGCAC
Otu362	Otu362	Bacteria	Proteobacteria	Gammaproteobacteria	Xanthomonadales	Xanthomonadaceae	Stenotrophomonas	Stenotrophomonas_sp.	>Otu362_14528#GCCGTATCGGAAGGTGCGGCTGGATCACCTCCTTTTGAGCAAAGACAGCATCGTCCTGTCGGGCGTCTTCACAAAGTACCTGCATTCAGAGATTCAAACCGGCACGGTCTGGTTTGAGATGTCCCTTTCGGGGCCTTAGCTCAGC
Otu3639	Otu3639	Bacteria	Firmicutes	Bacilli	Bacillales	Paenibacillaceae	Paenibacillus	Paenibacillus_xylanexedens	>Otu3639_676#GCCGTATCGGAAGGTGCGGCTGGATCACCTCCTTTCTATGGAGAATCGTCTTCTGCAACGAAGACATTCAAATAAGCAGCTCAGCTGCAAACTTACTCACTCGTTGCTCAGTTTTGAGAGTTCAAACTCTCAAACACATGCTCGT
Otu365	Otu365	Bacteria	Proteobacteria	Gammaproteobacteria	Xanthomonadales	Xanthomonadaceae	Stenotrophomonas	Stenotrophomonas_sp.	>Otu365_13073#GCCGTATCGGAAGGTGCGGCTGGATCACCTCCTTTTGAGCAAAGACAGCATCGTCCTGTCGGGCGTCTTCACAAAGTACCTGCATTCAGAGATTCAGGCCGGAGCGATCCGGTTTGAGAAGTCCCTTTTGGGGCCTTAGCTCAGC
Otu3661	Otu3661	Bacteria	Firmicutes	Bacilli	Bacillales	Bacillaceae	Bacillus	Bacillus_mycoides	>Otu3661_738#GCCGTATCGGAAGGTGCGGCTGGATCACCTCCTTTCTAAGGAAGAATTGAAGTACTTGATGCTTCAATAAATAGACGTTTCTTGTTCGTTCAGTTTTGAGAGAATTATCTCTCGAAACTTTGTTCTTTGAAAACTAGATAATGTA
Otu369	Otu369	Bacteria	Firmicutes	Bacilli	Bacillales	Bacillaceae	Lysinibacillus	Lysinibacillus_sphaericus	>Otu369_12583#GCCGTATCGGAAGGTGCGGCTGGATCACCTCCTTTCTAAGGATATTTTCGGAATACAAACCTAGGGTTTGTAAGATTACGTTTTGCGTTCAGTTTTGAAGGTTCATTCTTAGCGAATGAAACACTTCAAAACTTGTTCTTTGAAA
Otu3732	Otu3732	Bacteria	Proteobacteria	Gammaproteobacteria	Xanthomonadales	Xanthomonadaceae	Stenotrophomonas	Stenotrophomonas_sp.	>Otu3732_923#GCCGTATCGGAAGGTGCGGCTGGATCACCTCCTTTTGAGCAAAGACAGCATCGTCCTGTCGGGCGCCTTCACAAAGTACCTGCATTCAGAGAATCACAACGGCCAGGCCGGTGTGAGAGTCCCTTTTGGGGCCTTAGCTCAGCTG
Otu375	Otu375	Bacteria	Proteobacteria	Gammaproteobacteria	Pseudomonadales	Pseudomonadaceae	Pseudomonas	Pseudomonas_fluorescens	>Otu375_13080#GCCGTAGGGGAACCTGCGGCTGGATCACCTCCTTAATCGACGACATCAGCTGCTTCATAAGCTCCCACACGAATTGCTTGATTCATTGAAGAAGACGAAAGAAGCAGCCCGAAATTGGGTCTGTAGCTCAGTTGGTTAGAGCGCA
Otu376	Otu376	Bacteria	Firmicutes	Bacilli	Bacillales	Paenibacillaceae	unclassified_Paenibacillaceae	unclassified_Paenibacillaceae	>Otu376_12278#GCCGTATCGGAAGGTGCGGCTGGATCACCTCCTTTCTATGGAGAATCGCTTCCTGCGACGGAAGCATTCAAATAGTTCGGTCCGCTGTAAGCGGCCGGATAACTAGCTTTGCATAGCAAAGCAACCAAATCAGGTTTAGGCCTGT
Otu3790	Otu3790	Bacteria	Proteobacteria	Gammaproteobacteria	Enterobacterales	Yersiniaceae	Serratia		>Otu3790_636#ACCGTAGGGGAACCTGCGGTTGGATCACCTCCTTACCTAAAGATATTAGTTCGCGTGGCGTGCTCACACAGATTGTCTGATGAAAAAGTAACGAGCAAAAGCGTCATAAAAGTACGGTGTCGTGTCCCCTTCGTCTAGAGGCCTA
Otu382	Otu382	Bacteria	Proteobacteria	Betaproteobacteria	Burkholderiales	Alcaligenaceae	Achromobacter	Achromobacter_sp.	>Otu382_12274#GCCGTATCGGAAGGTGCGGCTGGATCACCTCCTTTCAGAGCTTACGTGCTCGTGTTAAGCGTCCACTCTTATCGGTTGTTTGTTGTAGCTGGCGTCATATTTGGCGCAGCGTAGAAACTAACTGATAGCGCTGCTTGCAGCGCTA
Otu3871	Otu3871	Bacteria	Firmicutes	Bacilli	Bacillales	Bacillaceae	Bacillus		>Otu3871_601#GCCGTATCGGAAGGTGCGGCTGGATCACCTCCTTTCTATGGAGAATTGATAAGCAATGCTTATCAATATAAGTTTCCGTGTTTCGTTTTCGTTTAGTTTTGAGAGTTCAATTCAGTGTTGACTCTTAAATGAGGATATGATATAA
Otu3916	Otu3916	Bacteria	Firmicutes	Bacilli	Bacillales	Paenibacillaceae	Paenibacillus	Paenibacillus_sp.	>Otu3916_622#GCCGTATCGGAAGGTGCGGCTGGATCACCTCCTTTCTATGGAGAATCGTCTTCTGTAACGAAGACATTCAAATCTAAAATCTAGCCAGGTCGGCTAGTTACTCACTCGTTGCTCAGTTTTGAGAGCTCAAACTCTCAAACGTTTG
Otu3943	Otu3943	Bacteria	Proteobacteria	Gammaproteobacteria	Enterobacterales	Yersiniaceae	Serratia	Serratia_marcescens	>Otu3943_570#ACCGTAGGGGAACCTGCGGTTGGATCACCTCCTTACCTAAAGATATTAGTTCGAGTGGCGTGCTCACACAGATTGTCTGATGAAAAAGTAACGAGCAAAGCGCTACCTGTTGATGCCATGAGTTATTCATGCTGATACGAACCGA
Otu39548	Otu39548	Bacteria	Proteobacteria	Gammaproteobacteria	Enterobacterales	Enterobacteriaceae	Leclercia		>Otu39548_358#ACCGTAGGGGAACCTGCGGTTGGATCACCTCCTTACCTTAAAGAACCATTCCCTGCAGTGTCCACACAGATTGTCTGATGAAAAGTAACGAGCAGGACGGCTGCGAAGTCGTGACACTTTGTGTCCCCTTCGTCTAGCGGTTAGG
Otu398	Otu398	Bacteria	Proteobacteria	Gammaproteobacteria	Enterobacterales	Erwiniaceae	Pantoea	Pantoea_ananatis	>Otu398_10537#ACCGTAGGGGAACCTGCGGTTGGATCACCTCCTTACCTGAAGATACCTTCCCGCGAAGTGCTCACACAGATTGTCTGATAGAAAGATAAAGAAGCAAGACGGCTGCGAAGTCGAGACACGTCAGTGTCCCCTTCGTCTAGCGGTT
Otu402	Otu402	Bacteria	Proteobacteria	Gammaproteobacteria	Enterobacterales	Enterobacteriaceae	Cronobacter	Cronobacter_sakazakii	>Otu402_10287#ACCGTAGGGGAACCTGCGGTTGGATCACCTCCTTACCTTAAAAGAATCAACTCCGCAGTGCTCACACAGATTGTCTGATAGAAAGTAAGAAGCAGGGTGTCTGCGAAAGATAAGTCCCTTTCGTCTAGAGGCCCAGGACACCGCC
Otu403	Otu403	Bacteria	Firmicutes	Bacilli	Bacillales	Bacillaceae	Bacillus	Bacillus_circulans	>Otu403_11488#GCCGTATCGGAAGGTGCGGCTGGATCACCTCCTTTCTAAGGAAAATGGAATTTACATTCCATCAAAGATTGTTGACGATTGGTTGTTCAGTTTTGAGGGAGCAATTCCTCAAAAACAGTAATAAGTTTGAGGGTAAAGAGAAACG
Otu4037	Otu4037	Bacteria	Firmicutes	Bacilli	Bacillales	Bacillaceae	Bacillus	Bacillus_oceanisediminis	>Otu4037_624#GCCGTATCGGAAGGTGCGGCTGGATCACCTCCTTTCTAAGGAATATTTACAAGAAACGTGATGTTTTTGTTCGTTCAGTTTTGAGAGTTCAATCTCTCAAGTTATTCGTTCTTTGAAAACTAGATAATGTTATGAAGAAGCAATA
Otu4080	Otu4080	Bacteria	Firmicutes	Bacilli	Bacillales	Bacillaceae	Bacillus		>Otu4080_1094#GCCGTATCGGAAGGTGCGGCTGGATCACCTCCTTTCTATGGAGAATTGATGAGCGCTGCTTATCAATATAAGTTTCCGTGTTTCGTTTTGTTCAGTTTTGAGAGAACTATCTCTCGAAAGTATATGTTCTTTGAAAACTAGATAA
Otu4081	Otu4081	Bacteria	Firmicutes	Bacilli	Bacillales	Paenibacillaceae	Brevibacillus	Brevibacillus_brevis	>Otu4081_638#TCCGTACCGGAAGGTGCGGCTGGATCACCTCCTTTCTATGGAGATACGACGATTAACGCACATTCGCTGTTCAGTTTTGAAGGAGCATGAACAACCCCAAAAAGTGACGATTAAGCGTTGAAGCTTAGTCCGAGTACTTTCCGGG
Otu40952	Otu40952	Bacteria	Proteobacteria	Gammaproteobacteria	Enterobacterales	Enterobacteriaceae			>Otu40952_407#GCCGTATCGGAAGGTGCGGCTGGATCACCTCCTTACCTTAAAGAACCTGCCTTTGTAGTGTCCACACAGATTGTCTGATGAATGATGAACTTCTGAATGTACTTTTGAGTGCATTAAGAAGTTTTGCTCTTTAAAAATCTGGATC
Otu4097	Otu4097	Bacteria	Firmicutes	Bacilli	Bacillales	Planococcaceae	Solibacillus	Solibacillus_silvestris	>Otu4097_654#GCCGTATCGGAAGGTGCGGCTGGATCACCTCCTTTCTAAGGATTTTTCGGAATCATTCCTTCGGGGAATGAAACATTAACGGTTGCTGTTCAGTTTTGAAGGTTCATTCTTAATAGAATGAAACACTTCAAAACCTTTGTTCTTT
Otu412	Otu412	Bacteria	Proteobacteria	Betaproteobacteria	Burkholderiales	Oxalobacteraceae	Massilia	Massilia_oculi	>Otu412_10949#GCCGTATCGGAAGGTGCGGCTGGATCACCTCCTTTCTAGAGTAGCACCGAGAGCCTAGAGCTCTATCATCAAGCGTCCACGCTTATCGACTGTTGAACAGAGAAGAACAGTTTTATCGGGGCTGTAGCTCAGCTGGTTAGAGCAC
Otu415	Otu415	Bacteria	Actinobacteria	Actinobacteria	Micrococcales	Microbacteriaceae	Curtobacterium	Curtobacterium_pusillum	>Otu415_11442#GCCGTACCGGAAGGTGCGGCTGGATCACCTCCTTTCTAAGGAGCATCTGGTTCCATCGTCGCCCTGTATGGGGTGGGGTGGGATCCAGGCGCCGGATCGAGACGAACGTTCTCGCCGGTAGCTCATGGGTGGAACATTGACAGTG
Otu4150	Otu4150	Bacteria	Firmicutes	Bacilli	Bacillales	Bacillaceae	Bacillus	Bacillus_thuringiensis	>Otu4150_1015#GCCGTATCGGAAGGTGCGGCTGGATCACCTCCTTTCTAAGGATAATGCAGTCCATGTGGACTGATAAAAAAGTTGACTGTTTCTTGTTTGTTTAGTTTTGAGAGTGCAATTCTCTCAATGTAATATTCGTTCTTTGAAAACTAGA
Otu4160	Otu4160	Bacteria	Firmicutes	Bacilli	Bacillales	Paenibacillaceae	Brevibacillus	Brevibacillus_brevis	>Otu4160_643#TCCGTACCGGAAGGTGCGGCTGGATCACCTCCTTTCTATGGAGATACGACGATTAACGCACATTCGCTGTTCAGTTTTGAAGGAGCATGAATCCTTCACAATGATGATAAGGAAGTTCTGCTAAAAGCACTCGCGTCCATGCGAG
Otu4178	Otu4178	Bacteria	Firmicutes	Bacilli	Bacillales	Paenibacillaceae	Paenibacillus	Paenibacillus_xylanexedens	>Otu4178_580#GCCGTATCGGAAGGTGCGGCTGGATCACCTCCTTTCTATGGAGAATCGTTTCCTGCAACGGAAACATTCAAATATGCAGCTCAGCTGCAAAACACTCACTCGTTGCTCAGTTTTGAGAGCTCAAACTCTCAAACAGCTTGCTTTT
Otu423	Otu423	Bacteria	Firmicutes	Bacilli	Bacillales	Bacillaceae	Bacillus	Bacillus_circulans	>Otu423_10241#GCCGTATCGGAAGGTGCGGCTGGATCACCTCCTTTCTAAGGAAAATGGAATTTACATTCCATCAAAGATTGTTGACGATTTGATTGTTCAGTTTTGAGGGAGTAATTCCTCAAAATGATAGGCTGAATAAGCCTGATTGTTCCTT
Otu4272	Otu4272	Bacteria	Proteobacteria	Betaproteobacteria	Burkholderiales	Oxalobacteraceae	Massilia	Massilia_oculi	>Otu4272_761#GCCGTATCGGAAGGTGCGGCTGGATCACCTCCTTTCTAGAGTAGCACCGGGGTCTAACGACCCGTCATCAAGCGTCCACGCTTATCGACTGTTGAACGAGTAAAGAACAGTTTTATCGGGGCTGTAGCTCAGCTGGTTAGAGCAC
Otu4295	Otu4295	Bacteria	Firmicutes	Bacilli	Bacillales	Paenibacillaceae	Brevibacillus	Brevibacillus_brevis	>Otu4295_580#TCCGTACCGGAAGGTGCGGATGGATCACCTCCTTTCTATGGAGATATGACCACAACGCACATTCGCTGTTCAGTTTTGAAGGAGCATTCCTTCAAATGATGAAAGGAAGTTCTGCTAAAGTCCCTCGCGTCCATGCGAGAACGCA
Otu436	Otu436	Bacteria	Proteobacteria	Gammaproteobacteria	Enterobacterales	Erwiniaceae	Pantoea	Pantoea_rwandensis	>Otu436_10312#ACCGTAGGGGAACCTGCGGTTGGATCACCTCCTTACCTGAAGATACCTTCCCGCGCAGTGCTCACACAGATTGTCTGATAGAAAAGTAATGAGCAAGACGGCTGCGAAGTCGTGACACTATCGTGTCCCCTTCGTCTAGCGGTTA
Otu4386	Otu4386	Bacteria	Proteobacteria	Gammaproteobacteria	Pseudomonadales	Pseudomonadaceae	Pseudomonas	Pseudomonas_putida	>Otu4386_506#GCCGTAGGGGAACCTGCGGCTGGATCACCTCCTTAATCGACGACATCAGCCTGCTGATGAGCTCCCACACGAATTGCTTGATTCATGGTTGAAGACGATCAAGACCTCTTGCAGGTCTAGCGTTGTTCCTGATCAGAACTTGGAA
Otu441	Otu441	Bacteria	Proteobacteria	Gammaproteobacteria	Pseudomonadales	Pseudomonadaceae	Pseudomonas		>Otu441_11113#GCCGTAGGGGAACCTGCGGCTGGATCACCTCCTTAATCGACGACATCAGCTGCTCCATAAGTTCCCACACGAATTGCTTGATTCATTGAAGAAGACGATAGAAGCAGCTTTAAGCTCCAAGCTGATAGCTCACAGCTAGCAGTTA
Otu4416	Otu4416	Bacteria	Firmicutes	Bacilli	Bacillales	Bacillaceae	Bacillus	Bacillus_paralicheniformis	>Otu4416_534#GCCGTATCGGAAGGTGCGGCTGGATCACCTCCTTTCTAAGGATATTATACGGAATATAAGACCTTACGGTCTTATAGACAGGTGCGTTTAGATCTTGTTTAGTTTTGAAGGATCATTTGATTCTTCAAACGTGTTCTTTGAAAAC
Otu4426	Otu4426	Bacteria	Firmicutes	Bacilli	Bacillales	Bacillaceae	Bacillus	Bacillus_cereus	>Otu4426_601#GCCGTATCGGAAGGTGCGGCTGGATCACCTCCTTTCTAAGGATGAAATGAAGTTTATCTTCATTAAAAGACGTTTCATTGTTCGTTCAGTTTTGAGAGAGCAATTCTCTCTTATTCATTTGTTCTTTGAAAACTAGATAATGCAA
Otu44423	Otu44423	Bacteria	Proteobacteria	Gammaproteobacteria	Enterobacterales	Enterobacteriaceae	Leclercia	Leclercia_sp.	>Otu44423_90#ACCGTAGGGGAACCTGCGGTTGGATCACCTCCTTACCTTAAAGAACCTGCCTTTGTAGTGCTCACACAGATTGTCTGATGAAAAGTAACGAGCAAGACGGCTGCGAAGTCGTGACACATCGTGTCCCCTTCGTCTAGAGGCCCAG
Otu4473	Otu4473	Bacteria	Firmicutes	Bacilli	Bacillales	Bacillaceae	Bacillus	Bacillus_sp.	>Otu4473_599#GCCGTATCGGAAGGTGCGGCTGGATCACCTCCTTTCTAAGGATATTTACAAGATGTTGACCGTTTTCGTTTTGTTCAGTTTTGATAGATCAATTCTATCAAACAAAAAGAGAGATCAATGTTCAGCCTAGCTGAATGGTTGGTCG
Otu4477	Otu4477	Bacteria	Firmicutes	Bacilli	Bacillales	Paenibacillaceae	Paenibacillus	Paenibacillus_abekawaensis	>Otu4477_681#GCCGTATCGGAAGGTGCGGCTGGATCACCTCCTTTCTATGGAGAATCGTCTTCTGCAACGAAGACATTCAAATTTAAAATCTAGCCAGGTCGGCTAGTTACTCACTCGTTGCTCAGTTTTGAGAGCTCAAACTCTCAAAACTTCT
Otu452	Otu452	Bacteria	Proteobacteria	Gammaproteobacteria	Enterobacterales	Enterobacteriaceae	Citrobacter	Citrobacter_farmeri	>Otu452_10065#ACCGTAGGGGAACCTGCGGTTGGATCACCTCCTTACCTTAAAAGAATCAACCCTGCAGTGCTCACACAGATTGTCTGATAGAAAGTAATGAGCAAGACGGCTACGAAGTCGTGACACATCGTGTCCCCTTCGTCTAGCGGTTAGG
Otu4563	Otu4563	Bacteria	Firmicutes	Bacilli	Bacillales	Paenibacillaceae	Paenibacillus	Paenibacillus_xylanexedens	>Otu4563_573#GCCGTATCGGAAGGTGCGGCTGGATCACCTCCTTTCTATGGAGAATCGTTTCCCGAGTGGAAACATTCAAATACGCAGCTCAGCTGCAAAACACTCACTCGTTGCTCAGTTTTGAGAGCTCAAACTCTCAAACAGCTTGCTTTTG
Otu4584	Otu4584	Bacteria	Firmicutes	Bacilli	Bacillales	Paenibacillaceae	Paenibacillus	Paenibacillus_xylanexedens	>Otu4584_511#GCCGTATCGGAAGGTGCGGCTGGATCACCTCCTTTCTATGGAGAATCGTTTCCCGTAGCGGAAACATTCAAATACGCAGGTTCACTGAACCTGCGACAGCAACATCGTTACTTATCCATTTGTTCAGTTTTGATGGAATTTGAGG
Otu461	Otu461	Bacteria	Firmicutes	Bacilli	Bacillales	Paenibacillaceae	Paenibacillus	Paenibacillus_sp.	>Otu461_9106#GCCGTATCGGAAGGTGCGGCTGGATCACCTCCTTTCTATGGAGAATCGTTTCCCGTAGCGGAAACATTCAAATCTAAAATCTAGCCAGGTCGGCTAGTTGCTCACTCGTTGCTCAGTTTTGAGAGCTCAAACTCTCAAACAGCTT
Otu4612	Otu4612	Bacteria	Proteobacteria	Betaproteobacteria	Burkholderiales	Oxalobacteraceae	Massilia	Massilia_oculi	>Otu4612_533#GCCGTATCGGAAGGTGCGGCTGGATCACCTCCTTTCTAGAGTAGCACCGAGAGCCTAGAGCTCTATCATCAAGCGTCCACGCTTATCGACTGTTGAACGAAGAAGAACAGTTTTATCGGGGCTGTAGCTCAGCTGGTTAGAGCAC
Otu4627	Otu4627	Bacteria	Firmicutes	Bacilli	Bacillales	Paenibacillaceae	Paenibacillus	Paenibacillus_abekawaensis	>Otu4627_512#GCCGTATCGGAAGGTGCGGCTGGATCACCTCCTTTCTATGGAGAATGGTCTTCTGCGATGAAGACATTCAAATTTAAAATCTAGCCAGGTCGGCTAGTGACTCACTCGTTGCTCAGTTTTGAGAGTTCAAACTCTCATGATTGTT
Otu4703	Otu4703	Bacteria	Proteobacteria	Gammaproteobacteria	Enterobacterales	Erwiniaceae	Pantoea	Pantoea_sp.	>Otu4703_513#ACCGTAGGGGAACCTGCGGTTGGATCACCTCCTTACCTGAAGATACCGTCGTGCGTAGTGCTCACACAGATTGTCTGATAGAAACGTTAGAGCAAGACGGCTGCGAAGTCGCGACACCCCGTGTCCCCTTCGTCTAGCGGTTAGG
Otu472	Otu472	Bacteria	Firmicutes	Bacilli	Bacillales	Bacillaceae	Lysinibacillus	Lysinibacillus_sp.	>Otu472_10437#GCCGTATCGGAAGGTGCGGCTGGATCACCTCCTTTCTAAGGATTATTTCGGAATACAAACCTTGGGTTTGTAAGATTACGTTTTGCGTTCAGTTTTGAAGGTTCATTCTATCTGAATGAAACACTTCAAAACTTGTTCTTTGAAA
Otu4741	Otu4741	Bacteria	Firmicutes	Bacilli	Bacillales	Paenibacillaceae	Paenibacillus	Paenibacillus_sp.	>Otu4741_513#GCCGTATCGGAAGGTGCGGCTGGATCACCTCCTTTCTATGGAGAATCGTCTTCCAGAGCGAAGACATTCAAATCTAAAATCTAGCCAGGTCGGCTAGTTACTCACTCGTTGCTCAGTTTTGAGAGCTCAAACTCTCAAAACTTCT
Otu4755	Otu4755	Bacteria	Proteobacteria	Betaproteobacteria	Burkholderiales	Burkholderiaceae	Burkholderia	Burkholderia_sp.	>Otu4755_562#GCCGTATCGGAAGGTGCGGCTGGATCACCTCCTTTCTCGAGCTTCGCACCGATACGAAAGTATCAAATGCATTAAGCGCTCACGCTTATCGGCTGTTCGTTAAGACAGGCTTTGGGTCTGTAGCTCAGTCGGTTAGAGCACCGTC
Otu4779	Otu4779	Bacteria	Firmicutes	Bacilli	Bacillales	Bacillaceae	Bacillus		>Otu4779_508#GCCGTATCGGAAGGTGCGGCTGGATCACCTCCTTTCTAAGGATTTTTACATGACGTACGTTTTGACACTTTGTTCAGTTTTGAGAGTTCAATCTCTCAATTATAGAAAGCAACCAAAATTCTTCTTATTAGATAAGAAGAATTTT
Otu4788	Otu4788	Bacteria	Firmicutes	Bacilli	Bacillales	Paenibacillaceae	Paenibacillus	Paenibacillus_sp.	>Otu4788_499#GCCGTATCGGAAGGTGCGGCTGGATCACCTCCTTTCTATGGAGAATCGTTTCCCGTAGCGGAAACATTCAAATACGCAGCTCAGCTGCAAACCACTCACTCGTTGCTCAGTTTTGAGAGCTCAAACTCTCAAACAGCTTGCTTTT
Otu4790	Otu4790	Bacteria	Firmicutes	Bacilli	Bacillales	Bacillaceae	Bacillus	Bacillus_sporothermodurans	>Otu4790_524#GCCGTATCGGAAGGTGCGGCTGGATCACCTCCTTTCTAAGGATATAAGGAAAACCACTTTCGTGGTTACAACGTAGACGTTTTCGTTTTGTTCAGTTTTGAGAGGTTAATTCCTTTCAAACTAATAGAGGTGAATTAGAAGTTTA
Otu4821	Otu4821	Bacteria	Firmicutes	Bacilli	Bacillales	Paenibacillaceae	Paenibacillus	Paenibacillus_sp.	>Otu4821_616#GCCGTATCGGAAGGTGCGGCTGGATCACCTCCTTTCTATGGAGAATCGTTTCCTGCAACGGAAACATTCAAATACAAAATCTAGCCAGGTCGGCTAGTTACTCACTCGTTGCTCAGTTTTGAGAGCTCAAACTCTCAAACAGCTT
Otu4902	Otu4902	Bacteria	Actinobacteria	Actinobacteria	Micrococcales	Microbacteriaceae	Microbacterium	Microbacterium_foliorum	>Otu4902_483#GCCGTACCGGAAGGTGCGGCTGGATCACCTCCTTTCTAAGGAGCATCTGGCCTTTCGGGGTCCAGAGCCCAGATCAGAGCGTTCGTCTCTGCTGGGAGCTCATGGGTGGAACATTTGACATGCCGTCAGCGCAGCTGACTCCAGT
Otu4919	Otu4919	Bacteria	Firmicutes	Bacilli	Bacillales	Paenibacillaceae	Paenibacillus	Paenibacillus_sp.	>Otu4919_444#GCCGTATCGGAAGGTGCGGCTGGATCACCTCCTTTCTATGGAGAATCGTCTTCCGGAGCGAAGACATTCAAATAAGCAGCTCAGCTGCACACTTACTCACTCGTTGCTCAGTTTTGAGAGTTCAAACTCTCAAACACATGCTCGT
Otu4926	Otu4926	Bacteria	Proteobacteria	Gammaproteobacteria	Enterobacterales	Erwiniaceae	Erwinia	Erwinia_gerundensis	>Otu4926_499#ACCGTAGGGGAACCTGCGGTTGGATCACCTCCTTACCTGAAGATACTTTCCCGTGAAGTGCTCACACAGATTGTCTGATAGAAAATAACGAGCAAGTAGTACAGAGTCCCCATCGTCTAGAGGCCCAGGACACTGCCCTTTCACG
Otu494	Otu494	Bacteria	Firmicutes	Bacilli	Bacillales	Paenibacillaceae	Paenibacillus	Paenibacillus_naphthalenovorans	>Otu494_8435#GCCGTATCGGAAGGTGCGGCTGGATCACCTCCTTTCTATGGAGTCCATGATGACTGTAGGTCATCGGACATTAAGCAACTACGGTTGCAACAACATTCACTCGTTGCTCAGTTTTGAGAGGACAACAAACTCTCAATTTCAATAA
Otu49725	Otu49725	Bacteria	Firmicutes	Bacilli	Bacillales	Paenibacillaceae	Paenibacillus	Paenibacillus_alvei	>Otu49725_224#GCCGTATCGGAAGGTGCGGCTGGATCACCTCCTTTCTAAGGATTTTGTCTCCTGCGACGGAGACACAAGGAAGCAAAGCTTCCAAACCAAACGATTGCTCGTTGTCAGTTTGAAAGAACAGTTCATGTTTCTTTCACTTGTACCT
Otu501	Otu501	Bacteria	Firmicutes	Bacilli	Bacillales	Bacillaceae	Lysinibacillus	Lysinibacillus_sp.	>Otu501_8047#GCCGTATCGGAAGGTGCGGCTGGATCACCTCCTTTCTAAGGATTATTTCGGAATACTTCGTTTTGAACGAAGCAATGATTACGTCTTTGCTGTTCAGTTTTGAAGGTTCATTCTTCTGAATGAAACACTTCAAAATTTGTTCTTT
Otu5043	Otu5043	Bacteria	Firmicutes	Bacilli	Bacillales	Paenibacillaceae	Brevibacillus	Brevibacillus_brevis	>Otu5043_466#TCCGTACCGGAAGGTGCGGCTGGATCACCTCCTTTCTATGGAGATACGACAATTAACGCACATTCGCTGTTCAGTTTTGAAGGAGCATGAATCCTTCACAATGATGATAAGGAAGTTCTGCTAAAAGCGCTCGCGTCCATGCGAG
Otu5055	Otu5055	Bacteria	Firmicutes	Bacilli	Bacillales	Bacillaceae	Bacillus	Bacillus_sp.	>Otu5055_589#GCCGTATCGGAAGGTGCGGCTGGATCACCTCCTTTCTAAGGATATAAGCTGGACATATGAGCCAGACAAAACATGTTTGTTTGATTGTTTTCTGTTTGTTTAGTTTTGAGAGTGCAATTTCTCTCAGAACTTCGTTCTTTGAAAA
Otu5065	Otu5065	Bacteria	Firmicutes	Bacilli	Bacillales	Bacillaceae	Bacillus	Bacillus_kochii	>Otu5065_433#GCCGTATCGGAAGGTGCGGCTGGATCACCTCCTTTCTAAGGAATATACGGAATTGACTTGATGTTAGACTGTTCGTTCAGTTTTGAGAGTGCAATCTCTTTGATATGATTAAATACTTTACCGTGAAGTTATGTGGGCCTATAGC
Otu513	Otu513	Bacteria	Proteobacteria	Betaproteobacteria	Burkholderiales	Burkholderiaceae	Cupriavidus	Cupriavidus_taiwanensis	>Otu513_15465#GCCGTATCGGAAGGTGCGGCTGGATCACCTCCTTTCAGAGCGTGCATCCGGCGTTGAGCGTCCACACTTATCGGTAGTTTGTTGGTGAAGGCCAGGTGGCCAAATGCAAGCGCTTAAGGCTTTGAGCGTTTGCATTTGGCATTGC
Otu514	Otu514	Bacteria	Proteobacteria	Betaproteobacteria	Burkholderiales	Burkholderiaceae	Cupriavidus	Cupriavidus_campinensis	>Otu514_9540#GCCGTATCGGAAGGTGCGGCTGGATCACCTCCTTTCCAGAGGCTTGTGTTCACAAGTCAAGCGTTCACACTTATCGGTTTGTTTGGTGTTACAGCCAGGGGTTGGCAGTTCATTGACCCACGGGTTGTCGTCAAAGCCAAGTATT
Otu5162	Otu5162	Bacteria	Firmicutes	Bacilli	Bacillales	Bacillaceae	Bacillus	Bacillus_megaterium	>Otu5162_464#GCCGTATCGGAAGGTGCGGCTGGATCACCTCCTTTCTAAGGAAAACTAACGGACGTTTCGGTTTTGTTCAGTTTTGAATGAGCAATTCATTCTTATTCTATACTCATGAATGGGCCTATAGCTCAGCTGGTTAGAGCGCACGCCT
Otu517	Otu517	Bacteria	Proteobacteria	Gammaproteobacteria	Pseudomonadales	Pseudomonadaceae	Pseudomonas		>Otu517_8300#GCCGTAGGGGAACCTGCGGCTGGATCACCTCCTTAATCGACGACATCAGCTGCTGCATGAGCTCCCACACGAATTGCTTGATTCATTGAAGAAGACGATAGAAGCAGCCCGAAATTGGGTCTGTAGCTCAGTTGGTTAGAGCGCA
Otu5185	Otu5185	Bacteria	Proteobacteria	Betaproteobacteria	Burkholderiales	Alcaligenaceae	Achromobacter	Achromobacter_spanius	>Otu5185_416#GCCGTATCGGAAGGTGCGGCTGGATCACCTCCTTTCAGAGCTAAAGTGCTCGTGTTAAGCGTCCACTCTTATCGGTTGTTTGATATAGCTGGGATCAGTTGTAGGCTTGGGTCGAGGGAATCTTCCCTGGGTCTGCAGCTTCCTG
Otu520	Otu520	Bacteria	Proteobacteria	Gammaproteobacteria	Pseudomonadales	Pseudomonadaceae	Pseudomonas		>Otu520_8266#GCCGTAGGGGAACCTGCGGCTGGATCACCTCCTTAATCGAAGACATCAGCTTCTTCATAAGTTCCCACACGAATTGCTTGATTCAATTGCGAAGGCGATTGGGTCTGTAGCTCAGTTGGTTAGAGCGCACCCCTGATAAGGGTGA
Otu5226	Otu5226	Bacteria	Firmicutes	Bacilli	Bacillales	Bacillaceae	Lysinibacillus	Lysinibacillus_sp.	>Otu5226_523#GCCGTATCGGAAGGTGCGGCTGGATCACCTCCTTTCTAAGGATTATTTCGGAATACAAACCTTGGGTTTGTAAGATTACGTTTTGCGTTCAGTTTTGAAGGTTTATGAAATTTAATAAAACTTCCAAGAGGGCCTATAGCTCAGC
Otu5241	Otu5241	Bacteria	Firmicutes	Bacilli	Bacillales	Paenibacillaceae	Paenibacillus	Paenibacillus_abekawaensis	>Otu5241_413#GCCGTATCGGAAGGTGCGGCTGGATCACCTCCTTTCTATGGAGAATCGTCTTCTGCAATGAAGACATTCAAATTTAAAATCTAGCCAGGTCGGCTAGTTACTCACTCGTTGCTCAGTTTTGAGAGCTCAAACTCTCAAACACATG
Otu5322	Otu5322	Bacteria	Firmicutes	Bacilli	Bacillales	Listeriaceae	Listeria	Listeria_monocytogenes	>Otu5322_482#GCCGTATCGGAAGGTGCGGCTGGATCACCTCCTTTCTAAGGAATATGGAAAACCACTTACGTGGTTCAGACGTCTTCTGTTTTGTTCAGTTTTGAAAGGTTAATCCTTTCATTTTAATAGAGGTGAATTAGAAGCAAGAAGGTCG
Otu5340	Otu5340	Bacteria	Firmicutes	Bacilli	Bacillales	Paenibacillaceae	Paenibacillus	Paenibacillus_stellifer	>Otu5340_454#GCCGTATCGGAAGGTGCGGCTGGATCACCTCCTTTCTATGGAGAATCGTCTTCTGTAGCGAAGACATTCAAAAAGTCTTCAGGAAGTATGCTTCCGAAGCGAGCTTTAGTTCGTAAAGCTTTCAACTCACTCGTTGCTCAGTTTT
Otu5360	Otu5360	Bacteria	Proteobacteria	Gammaproteobacteria	Enterobacterales	Enterobacteriaceae	Pluralibacter	Pluralibacter_gergoviae	>Otu5360_437#ACCGTAGGGGAACCTGCGGTTGGATCACCTCCTTACCTGAAAGAACCTGCCTTTGCAGTGCTCACACAGATTGTCTGATGAATGTAGAGAAGCAAGGCGTCTTGCGATTGAGACTTCAGTGTCCCCTTCGTCTAGAGGCCCAGGA
Otu5414	Otu5414	Bacteria	Firmicutes	Bacilli	Bacillales	Paenibacillaceae	Paenibacillus	Paenibacillus_xylanexedens	>Otu5414_407#GCCGTATCGGAAGGTGCGGCTGGATCACCTCCTTTCTATGGAGAATCGTCTTCTGCAATGAAGACATTCAAATATGCAGCTCAGCTGCAAACCACTCACTCGTTGCTCAGTTTTGAGAGCTCAAACTCTCAAAACTTGTCGTTTA
Otu5454	Otu5454	Bacteria							>Otu5454_414#GCCGTATCGGAAGGTGCGGCTGGATCACCTCCTTTCTATGGAGAATTGATGAACGTTGTTCATCAATATAAGTTTCCGTGTTTCGTTTTGTTCAGTTTTGAGAGAACTATCTCTCTCATCTAAATACAGTGCAAGTAGTTTGTTT
Otu546	Otu546	Bacteria	Firmicutes	Bacilli	Bacillales	Paenibacillaceae	Paenibacillus	Paenibacillus_alvei	>Otu546_8259#GCCGTATCGGAAGGTGCGGCTGGATCACCTCCTTTCTAAGGATTTTGTCTCCTGCGACGGAGACAAAAGGAAGCATAGCTTCCAAACCAAACGATTGCTCGTTGTCAGTTTTGAAAGAACAGTTATGTTTCTTTCACTTGTACCT
Otu549	Otu549	Bacteria	Proteobacteria	Gammaproteobacteria	Enterobacterales	Enterobacteriaceae	Leclercia		>Otu549_7541#ACCGTAGGGGAACCTGCGGTTGGATCACCTCCTTACCTTAAAGAACCTGCCTTTGTAGTGTCCACACAGATTGTCTGATGAAAAGTAACGAGCAGGACGGCTGCGAAGTCGTGACACTTTGTGTCCCCTTCGTCTAGCGGTTAGG
Otu5523	Otu5523	Bacteria	Firmicutes	Bacilli	Bacillales	Paenibacillaceae	Paenibacillus		>Otu5523_405#GCCGTATCGGAAGGTGCGGCTGGATCACCTCCTTTCTATGGATATAACGGAAGAGCGAATCTTCCGATAAAAAGCTGGTTGTAAATTCTGTTCAGTTTTGATGGAGCTTATGGGGCCATAGCTCAGCTGGGAGAGCGCCTGCCTT
Otu5535	Otu5535	Bacteria	Firmicutes	Bacilli	Bacillales	Paenibacillaceae	Paenibacillus	Paenibacillus_durus	>Otu5535_434#GCCGTATCGGAAGGTGCGGCTGGATCACCTCCTTTCTATGGAGAATCGTTTCCTGCAACGGAAACATTCAAATATTGAACTTCGGTTCAGGTCGCTTTACTCACTCGTTGTCAGTTTTGAAAGAGCAAACCTCTTTCAATTGATC
Otu5618	Otu5618	Bacteria	Firmicutes	Bacilli	Bacillales	Bacillaceae	Bacillus	Bacillus_megaterium	>Otu5618_427#GCCGTATCGGAAGGTGCGGCTGGATCACCTCCTTTCTAAGGAAAACTAACGGACGTTTCGGTTTTGTTCAGTTTTGAATGAGCAATTCATTCTTATTCTATATTCATGAATGGGCCTATAGCTCAGCTGGTTAGAGCGCACGCCT
Otu563	Otu563	Bacteria	Firmicutes	Bacilli	Bacillales	Planococcaceae	Solibacillus		>Otu563_8030#GCCGTATCGGAAGGTGCGGCTGGATCACCTCCTTTCTAAGGATTTTTCGGAATCATTCCCTTGGGGAATGAAACATTAACGTTTGCTGTTCAGTTTTGAAGGTTCATTCTTAATTGAATGAAACACTTCAAAACCTTTGTTCTTT
Otu5634	Otu5634	Bacteria	Firmicutes	Bacilli	Bacillales	Paenibacillaceae	Paenibacillus	Paenibacillus_sp.	>Otu5634_368#GCCGTATCGGAAGGTGCGGCTGGATCACCTCCTTTCTATGGAGAATCGTTTCCCGCAGCGGAAACATTCAAATATGACTTCGCAAGAAGCCACCCTTAAAATCAGGTTTAGGCCTGTTGCTCACTCGTTGGTCAGTTTTGAGAGT
Otu5674	Otu5674	Bacteria	Firmicutes	Bacilli	Bacillales	Bacillaceae	Bacillus	Bacillus_sp.	>Otu5674_396#GCCGTATCGGAAGGTGCGGCTGGATCACCTCCTTTCTAAGGATAATTACGGAATACAGATCTTTATCTGTAGCTTAACGTTTTGCAGTTCAGTTTTGAATGTTCATATTACATGACATTCATTACTTGTTCTTTGAAAACTGGAT
Otu5677	Otu5677	Bacteria	Proteobacteria	Gammaproteobacteria	Enterobacterales	Enterobacteriaceae	Pluralibacter	Pluralibacter_gergoviae	>Otu5677_467#ACCGTAGGGGAACCTGCGGTTGGATCACCTCCTTACCTTAAAGAACCTGCCTTTGTAGTGTCCACACAGATTGTCTGATGAAAAGAAAACGAGCAGTGAAAATCTCTGCAGGCTTGTAGCTCAGGTGGTTAGAGCGCACCCCTGA
Otu5687	Otu5687	Bacteria	Firmicutes	Bacilli	Bacillales	Bacillaceae	Bacillus	Bacillus_halodurans	>Otu5687_387#GCCGTATCGGAAGGTGCGGCTGGATCACCTCCTTTCTAGGGAGTTTTACTTCTAGTCGATCACACAGTTTATCTGATGTGAATACGCTTTGGCTTTTGTTCGGTTTTGAATGAACTTATTCATTCAAACGTAACCGGTATGGAAT
Otu5709	Otu5709	Bacteria	Proteobacteria	Gammaproteobacteria	Enterobacterales	Erwiniaceae	Pantoea	Pantoea_sp.	>Otu5709_379#ACCGTAGGGGAACCTGCGGTTGGATCACCTCCTTACCTGAAGATACAGTCATGCGTAGTGCTCACACAGATTGTCTGATAGAAACGTTAGAGCAAGACGGCTGCGAAGTCGCGACACCCCGTGTCCCCTTCGTCTAGCGGTTAGG
Otu5763	Otu5763	Bacteria	Firmicutes	Bacilli	Bacillales	Paenibacillaceae	Paenibacillus	Paenibacillus_xylanexedens	>Otu5763_384#GCCGTATCGGAAGGTGCGGCTGGATCACCTCCTTTCTATGGAGAATCGTTTCCTGCAACGGAAACATTCAAATAAGCAGCTTAGCTGCACAAACTACTCACTCGTTGCTCAGTTTTGAGAGCTCAAACTCTCAAACAGCTTGCTT
Otu577	Otu577	Bacteria	Firmicutes	Bacilli	Bacillales	Bacillaceae	Bacillus		>Otu577_8126#GCCGTATCGGAAGGTGCGGCTGGATCACCTCCTTTCTAAGGATATTATACGGAATATAAGACCTTGCGGTCTTATAGACAGGTGCGTTTGGATCTTGTTTAGTTTTGAAGGAACTTCCTTCATATGAATCAAAAGATGGGCCTGT
Otu5781	Otu5781	Bacteria	Proteobacteria	Gammaproteobacteria	Enterobacterales	Enterobacteriaceae	Leclercia	Leclercia_sp.	>Otu5781_382#ACCGTAGGGGAACCTGCGGTTGGATCACCTCCTTACCTTAAAGAAGCGTTCTTTGAAGTGCTCACACAGATTGTCTGATGAAAAGTATCGAGCAAGACGGCTACGAAGTCGCGACACATCGTGTCCCCTTCGTCTAGCGGTTAGG
Otu5793	Otu5793	Bacteria	Firmicutes	Bacilli	Bacillales	Bacillaceae	Bacillus	Bacillus_oceanisediminis	>Otu5793_380#GCCGTATCGGAAGGTGCGGCTGGATCACCTCCTTTCTAAGGAATATTTACAAGAAACGTGACGCTTTCTGCTTTTGTTTAGTTTTGAGGGAACTAATCTCTCGAAATTATCGTTCTTTGAAAACTAGATAATGTTAATGAAGAAG
Otu5833	Otu5833	Bacteria	Firmicutes	Bacilli	Bacillales	Listeriaceae	Listeria	Listeria_monocytogenes	>Otu5833_412#GCCGTATCGGAAGGTGCGGCTGGATCACCTCCTTTCTAAGGAATATGGAAAACCACTTACGTGGTTCAGGCGTCTTCTGTTTTGTTCAGTTTTGAAAGGCTAATCCTTTCAATAGATATGTTTGTTCCTTGAAAACTAGATATTA
Otu587	Otu587	Bacteria	Proteobacteria	Gammaproteobacteria	Enterobacterales	Erwiniaceae	Pantoea	Pantoea_sp.	>Otu587_7414#ACCGTAGGGGAACCTGCGGTTGGATCACCTCCTTACCTGAAGATACCTTTCCGCGCAGTGCCCACAACAGATTGTCTGATAGAAAGTAATGAGCAAAGCGTCTTACGAATGAGACTTTAGTGTCCCCTTCGTCTAGAGGCCTAGG
Otu591	Otu591	Bacteria	Proteobacteria	Gammaproteobacteria	Enterobacterales	Enterobacteriaceae	Enterobacter	Enterobacter_asburiae	>Otu591_11770#ACCGTAGGGGAACCTGCGGTTGGATCACCTCCTTACCTTAAAGAACCTGCCTTTGTAGTGCTCACACAGATTGTCTGATGAAAATAGCAGTAAAAATCTCTGCAGGCTTGTAGCTCAGGTGGTTAGAGCGCACCCCTGATAAGGG
Otu5926	Otu5926	Bacteria	Firmicutes	Bacilli	Bacillales	Bacillaceae	Bacillus	Bacillus_sp.	>Otu5926_508#GCCGTATCGGAAGGTGCGGCTGGATCACCTCCTTTCTAAGGAAATGTAAGTCCATGTGGACTGATAAAAAAGTTGACTGTTTCTTGTTTGTTTAGTTTTGAGGGAGCAATTCTCTCAAAGCTTTTTTTAATCGTTCTTTGAAAAC
Otu5962	Otu5962	Bacteria	Firmicutes	Bacilli	Bacillales	Paenibacillaceae	Paenibacillus	Paenibacillus_abekawaensis	>Otu5962_429#GCCGTATCGGAAGGTGCGGCTGGATCACCTCCTTTCTATGGAGAATCGTCTTCTGCGATGAAGACATTCAAATTTAAAATCTAGCCAGGTCGGCTAGTGACTCACTCGTTGCTCAGTTTTGAGAGTTTAAACTCTCAAACACATG
Otu613	Otu613	Bacteria							>Otu613_6506#GCCGTATCGGAAGGTGCGGCTGGATCACCTCCTTTTGAGCAAAGACAGCATCGTCCTGTCGGGCGTCTTCACAAAGTACCTGCATTCAGAGAATCATGTCGGCCAGGCCGATATGAGAGTCCCTTTTGGGGCCTTAGCTCAGCTG
Otu6138	Otu6138	Bacteria	Firmicutes	Bacilli	Bacillales	Bacillaceae	Lysinibacillus	Lysinibacillus_sphaericus	>Otu6138_388#GCCGTATCGGAAGGTGCGGCTGGATCACCTCCTTTCTAAGGATTATTTCGGAATACAAACCTAGGGTTTGTAAGATTACGTTTTGCGTTCAGTTTTGAAGGTTCATCATTAAGATGAAATACTTCAAAACTTGTTCTTTGAAAAC
Otu629	Otu629	Bacteria	Proteobacteria	Gammaproteobacteria	Enterobacterales	Enterobacteriaceae	Cronobacter	Cronobacter_sakazakii	>Otu629_6663#ACCGTAGGGGAACCTGCGGTTGGATCACCTCCTTACCTTAAAAGAATCAACCCTGCAGTGCTCACACAGATTGTCTGATAGAAAGTAAGAAGCAGGGTGTCTGCGAAAGATAAGTCCCTTTCGTCTAGAGGCCCAGGACACCGCC
Otu6306	Otu6306	Bacteria	Firmicutes	Bacilli	Bacillales	Paenibacillaceae	Paenibacillus	Paenibacillus_durus	>Otu6306_356#GCCGTATCGGAAGGTGCGGCTGGATCACCTCCTTTCTATGGAGAATCGCTTCCTGCAACGGAAGCATTCAAATACAACTCACTCGTTGTTCGGTTTTGAGAGCTCAAACTCTCAAAACACTGCATGAAATTCATTCAGAGATGAA
Otu635	Otu635	Bacteria	Firmicutes	Bacilli	Bacillales	Bacillaceae	Oceanobacillus	Oceanobacillus_iheyensis	>Otu635_6217#GCCGTATCGGAAGGTGCGGCTGGATCACCTCCTTTCTAAGGATATATAACGGAATTTTGTACTTGGTTGTTTGGTTCAGTTTTGAGAGAGCAATCTCTCTTTTTGTACCTTGAAAACTAAATAAGAGTAACAACGACATCAAACT
Otu6368	Otu6368	Bacteria	Firmicutes	Bacilli	Bacillales	Paenibacillaceae	Paenibacillus	Paenibacillus_sp.	>Otu6368_316#GCCGTATCGGAAGGTGCGGCTGGATCACCTCCTTTCTATGGAGAATCGTTTCCTGCAACGGAAACATTTAAATATAAAATCTAGCCAGGTCGGCTAGTTACTCACTCGTTGCTCAGTTTTGAGAGCTCAAACTCTCAAACAGCTT
Otu6391	Otu6391	Bacteria	Firmicutes	Bacilli	Bacillales	Paenibacillaceae	Brevibacillus	Brevibacillus_brevis	>Otu6391_346#TCCGTACCGGAAGGTGCGGATGGATCACCTCCTTTCTATGGAGATATGACCACTAACGCACATTCGCTGTTCAGTTTTGAAGGAGTATTTCCTTCATATAGTCTGGTGATGATGGCGGAGGGGACACACCCGTTCCCATGCCGAA
Otu6447	Otu6447	Bacteria	Actinobacteria	Actinobacteria	Micrococcales	Microbacteriaceae	Curtobacterium	Curtobacterium_sp.	>Otu6447_381#GCCGTACCGGAAGGTGCGGCTGGATCACCTCCTTTCTAAGGAGCATCTGGCATCGCTTGCGGTGTCCAGGCGCCGGATCGAGACGAACGTTCTCGCCGGTAGCTCATGGGTGGAACATTGACAGTGCAGTCGGGAGCGCGGCTTC
Otu6478	Otu6478	Bacteria	Firmicutes	Clostridia	Clostridiales	Ruminococcaceae	Ruminococcus	Ruminococcus_albus	>Otu6478_401#GCCGTATCGGAAGGTGCGGCTGGATCACCTCCTTTCTAAGGAAACTGAAGTTCTACGAACTTCATAAAAAGACGCTTTGTATTGTGGTCAGTTTTGAGAGTGCTTTTTATCTCTCAAGATTCGTTCTTTGAAAACTAGATAACGT
Otu650	Otu650	Bacteria	Proteobacteria	Gammaproteobacteria	Enterobacterales	Enterobacteriaceae			>Otu650_6294#ACCGTAGGGGAACCTGCGGTTGGATCACCTCCTTACCTTAAAAGAATCAACCCTGCAGTGCTCACACAGATTGTCTGATAGAAAACGAGCAGTAAAAAACCTCTCCAGGCTTGTAGCTCAGGTGGTTAGAGCGCACCCCTGATAA
Otu657	Otu657	Bacteria	Proteobacteria	Betaproteobacteria	Burkholderiales	Burkholderiaceae	Cupriavidus	Cupriavidus_necator	>Otu657_6586#GCCGTATCGGAAGGTGCGGCTGGATCACCTCCTTTCTAGAGGCTTGTGTCTCAAGCCTAGCGTTCACACTTATCGGTTTGTTTGCTGTTACAGCCAAGGGTCTGTAGCTCAGGTGGTTAGAGCACCGTCTTGATAAGGCGGGGGT
Otu6624	Otu6624	Bacteria	Actinobacteria	Actinobacteria	Micrococcales	Microbacteriaceae	Microbacterium	Microbacterium_oxydans	>Otu6624_303#GCCGTACCGGAAGGTGCGGCTGGATCACCTCCTTTCTAAGGAGCATCTGACCCTTCGGGGTCCAGAACCCAGATCGAACCCGCACGTGGTTCGCTGGGAGCTCATGGGTGGAACATTTGACATGGTGCGATGGATGTTGGTCTTC
Otu6648	Otu6648	Bacteria	Firmicutes	Bacilli	Bacillales	Bacillaceae	Bacillus	Bacillus_sp.	>Otu6648_342#GCCGTATCGGAAGGTGCGGCTGGATCACCTCCTTTCTAAGGATAATGCAGTCCTTATGGACTGATAAGATGTTGACTGTTTCTTGTTTGTTTAGTTTTGAGGGAGCAATTCTCTCAAAGCTTTTTTAAATCGTTCTTTGAAAACT
Otu669	Otu669	Bacteria	Proteobacteria	Betaproteobacteria	Burkholderiales	Burkholderiaceae	Cupriavidus	Cupriavidus_campinensis	>Otu669_10841#GCCGTATCGGAAGGTGCGGCTGGATCACCTCCTTTCCAGAGGCTTGTGTTCACAAGTCAAGCGTTCACACTTATCGGTTTGTTTGGTGTTACAGCCAAGGGTCTGTAGCTCAGGTGGTTAGAGCACCGTCTTGATAAGGCGGGGG
Otu6717	Otu6717	Bacteria	Firmicutes	Bacilli	Bacillales	Bacillaceae	Bacillus	Bacillus_sp.	>Otu6717_313#GCCGTATCGGAAGGTGCGGCTGGATCACCTCCTTTCTAAGGATAATTACGGAATATGAACCTCCGGTTCATACGTTGACGTTTTGCGTTCAGTTTTGAAGGTTCATCTTCTGATGACTTTCGAAACTTGTTCTTTGAAAACTGGA
Otu6731	Otu6731	Bacteria	Firmicutes	Bacilli	Bacillales	Bacillaceae	Bacillus	Bacillus_oceanisediminis	>Otu6731_345#GCCGTATCGGAAGGTGCGGCTGGATCACCTCCTTTCTAAGGAATATTTACAAGAAACGTGACGTCCTTTGTTCGTTCAGTTTTGAGAGTTCAATCTCTCAATGAAAGATTTGTTCTTTGAAAACTAGATAATGATTATGAAGAAG
Otu6762	Otu6762	Bacteria	Firmicutes	Bacilli	Bacillales	Staphylococcaceae	Staphylococcus	Staphylococcus_sciuri	>Otu6762_316#GCCGTATCGGAAGGTGCGGCTGGATCACCTCCTTTCTAAGGATATTACGGAATGACCATTAGGTCATGGAATAACGGAGACATATTGTATTCAGTTTTGAATGTTTATAACATTCAACTTAAGAATGGGCCTATAGCTCAGCTGG
Otu6764	Otu6764	Bacteria	Firmicutes	Bacilli	Bacillales	Bacillaceae	Anoxybacillus	Anoxybacillus_flavithermus	>Otu6764_308#GCCGTATCGGAAGGTGCGGCTGGATCACCTCCTTTCTAAGGAATATTATGAAAGGCGGAGGCGACTGATCAGCTTCGACAGACGTTGGAGAGCCGATCATTCAAACCCTGGTTTTGGGTTTGGAGGAGCGGATCGAAACGGCCGA
Otu679	Otu679	Bacteria	Proteobacteria	Betaproteobacteria	Burkholderiales	Oxalobacteraceae	Massilia	Massilia_oculi	>Otu679_6005#GCCGTATCGGAAGGTGCGGCTGGATCACCTCCTTTCTAGAGTAGCACCGGAGCTTTAAGCTCATCATCAAGCGTCCACGCTTATCGACTGTTGAACAGAGAAGAACAGTTTTATCGGGGCTGTAGCTCAGCTGGTTAGAGCACCG
Otu6795	Otu6795	Bacteria	Firmicutes	Bacilli	Bacillales	Staphylococcaceae	Staphylococcus	Staphylococcus_succinus	>Otu6795_288#GCCGTATCGGAAGGTGCGGCTGGATCACCTCCTTTCTAAGGATATATTCGGAACATCTTCTTTAGAAGATGACAGAGGAATAACATTGACATATTGTATTCAGTTTTGAATGCTCATTGGAGTATTCAGTGCATAATTTGTACAT
Otu6812	Otu6812	Bacteria	Firmicutes	Bacilli	Bacillales	Bacillaceae	Bacillus	Bacillus_paralicheniformis	>Otu6812_310#GCCGTATCGGAAGGTGCGGCTGGATCACCTCCTTTCTAAGGATATTATACGGAATATAAGACCTTGCGGTCTTATAGACAGGTGCGTTTAGATCTTGTTTAGTTTTGAAGGATCATTCCTTCAGACATAGGAGCACCTGCTAAAT
Otu6864	Otu6864	Bacteria	Proteobacteria	Gammaproteobacteria	Enterobacterales	Yersiniaceae	Serratia		>Otu6864_296#ACCGTAGGGGAACCTGCGGTTGGATCACCTCCTTACCTAAAGATATTAGTTCGAGTGGCGTGCTCACACAGATTGTCTGATAGAAAGTAACGAGCAGAAATACCTTTATAGGCTTGTAGCTCAGGTGGTTAGAGCGCACCCCTGA
Otu689	Otu689	Bacteria	Firmicutes	Bacilli	Bacillales	Bacillaceae	Bacillus	Bacillus_subtilis	>Otu689_5985#GCCGTATCGGAAGGTGCGGCTGGATCACCTCCTTTCTAAGGATTTTAACGGAATGTAAGACCTTGGGTCTTATAAACAGAACGTTACCTGTCTTGTTTAGTTTTGAAGGAACTTTGATTCTTTCATATGGTAGATGGGCCTGTAG
Otu6943	Otu6943	Bacteria	Firmicutes	Bacilli	Bacillales	Bacillaceae	Bacillus	Bacillus_oceanisediminis	>Otu6943_276#GCCGTATCGGAAGGTGCGGCTGGATCACCTCCTTTCTAAGGAATATTTACAAGAAACGTGACGTTCTTTGTTCGTTCAGTTTTGAGAGTTCAATCTCTCAAAATTATCGTTCTTTGAAAACTAGATAATGTTAATGAAGAAGCAA
Otu697	Otu697	Bacteria	Proteobacteria	Gammaproteobacteria					>Otu697_5553#GCCGTATCGGAAGGTGCGGCTGGATCACCTCCTTTTGAGCAAAGACAGCATCGTCCTGTCGGGCGTCTTCACAAAGTACCTGCATTCAGAGAATCACGTCGGCCAGGCCGATGTGAGAGTCCCTTTTGGGGCCTTAGCTCAGCTG
Otu716	Otu716	Bacteria	Firmicutes	Bacilli	Bacillales	Paenibacillaceae	Brevibacillus	Brevibacillus_brevis	>Otu716_5800#TCCGTACCGGAAGGTGCGGCTGGATCACCTCCTTTCTATGGAGATACGACGATTAACGCACATTCGCTGTTCAGTTTTGAAGGAGCATACTTCCTTCATATAGTCTGGTGATGATGGCGGAGGGGACACACCCGTTCCCATGCCG
Otu722	Otu722	Bacteria	Firmicutes	Bacilli	Bacillales	Bacillaceae	Bacillus	Bacillus_subtilis	>Otu722_5807#GCCGTATCGGAAGGTGCGGCTGGATCACCTCCTTTCTAAGGATTTTAACGGAATGTAAGACCTTGGGTCTTATAAACAGAACGTTCCCTGTCTTGTTTAGTTTTGAAGGAACTTTGATTCTTTCATATGGTAGATGGGCCTGTAG
Otu7224	Otu7224	Bacteria	Firmicutes	Bacilli	Bacillales	Paenibacillaceae	Paenibacillus	Paenibacillus_xylanexedens	>Otu7224_295#GCCGTATCGGAAGGTGCGGCTGGATCACCTCCTTTCTATGGAGAATCGTCTTCTGCAACGAAGACATTCAAATAATGCAGACGTGATCTGCAACAACAATTGCTTATTCATTTGTTCAGTTTTGATGGAATTTGAGGGGCCATAG
Otu7306	Otu7306	Bacteria	Firmicutes	Bacilli	Bacillales	Paenibacillaceae	Paenibacillus	Paenibacillus_abekawaensis	>Otu7306_254#GCCGTATCGGAAGGTGCGGCTGGATCACCTCCTTTCTATGGAGAATCGTCTTCTGCAATGAAGACATTCAAATCTAAAATCTAGCCAGGTCGGCTAGTTACTCACTCGTTGCTCAGTTTTGAGAGTTCAAACTCTCAAACGTTTG
Otu734	Otu734	Bacteria	Firmicutes	Bacilli	Bacillales	Paenibacillaceae	Brevibacillus		>Otu734_5497#TCCGTACCGGAAGGTGCGGATGGATCACCTCCTTTCTATGGAGCATTACACAGATTGCTTTCTTTCCGGTTTTGAGGGTACATCACTCTCGTCTTATAGTCCCTTTTCGGGTTGTAATGGGGCTGTAGCTCAGTTGGGAGAGCGC
Otu7356	Otu7356	Bacteria	Firmicutes	Bacilli	Bacillales	Paenibacillaceae	Paenibacillus		>Otu7356_361#GCCGTATCGGAAGGTGCGGCTGGATCACCTCCTTTCTATGGAGAATCGTTTCCTGCAACGGAAACATTCAAATACGCAGCTCAGCTGCAAACTACTCACTCGTTGCTCAGTTTTGAGAGCTCAAACTCTCAAACAGCTTGCTTTT
Otu7365	Otu7365	Bacteria	Firmicutes	Bacilli	Bacillales	Paenibacillaceae	Paenibacillus	Paenibacillus_sabinae	>Otu7365_261#GCCGTATCGGAAGGTGCGGCTGGATCACCTCCTTTCTATGGAGAATCGCTTCCTGCAACGGAAGCATTCAAATCTAAAATCAGGTTTCGGCCTGTTACTCACTCGTTGTTCGGTTTTGAGAGCTCAAACTCTCAATACACTGCAT
Otu7406	Otu7406	Bacteria	Proteobacteria	Betaproteobacteria	Burkholderiales	Oxalobacteraceae	Massilia	Massilia_oculi	>Otu7406_327#GCCGTATCGGAAGGTGCGGCTGGATCACCTCCTTTCTAGAGTAGCACCGGGGTCTAGCGACCCATCATCAAGCGTCCACGCTTATCGACTGTTGAACGAGTAAAGAACAGTTTTATCGGGGCTGTAGCTCAGCTGGTTAGAGCAC
Otu7515	Otu7515	Bacteria	Firmicutes	Bacilli	Bacillales	Bacillaceae	Bacillus		>Otu7515_257#GCCGTATCGGAAGGTGCGGCTGGATCACCTCCTTTCTATGGAGAATTGATGAGCGCTGCTTATCAATATAAGTTTCCGTGTTTCGTTTTGTTCAGTTTTGAGAGAACTATCTCTCATCTAAATACAGTGCAAGTAGTTTGTTTTT
Otu7699	Otu7699	Bacteria	Firmicutes	Bacilli	Bacillales	Paenibacillaceae	Paenibacillus	Paenibacillus_validus	>Otu7699_239#GCCGTATCGGAAGGTGCGGCTGGATCACCTCCTTTCTATGGAGTCCATGATGACTGCAGGTCATCGGACATTAAGCAACTACGGTTGCAACATAGTTGACAACTGACATGGCTTTGCCTATGTAACAGTTGCAACGGCATTCACT
Otu7728	Otu7728	Bacteria	Firmicutes	Bacilli	Bacillales	Bacillaceae	Bacillus	Bacillus_oceanisediminis	>Otu7728_257#GCCGTATCGGAAGGTGCGGCTGGATCACCTCCTTTCTAAGGAATATTTATAAGAAACGTGACGTTTTCTGCTTTTGTTTAGTTTTGAGGGAACTAATCTCTCGAAAATATCGTTCTTTGAAAACTAGATAATGTTATGAAGAAGC
Otu7749	Otu7749	Bacteria	Firmicutes	Bacilli	Bacillales	Paenibacillaceae	Paenibacillus	Paenibacillus_beijingensis	>Otu7749_276#GCCGTATCGGAAGGTGCGGCTGGATCACCTCCTTTCTATGGAGAATCGTTTCCTGCAACGGAAACATTCAAATAGGATTTTTCGAAAGAAAATATCCAACAAAGCTTTACTCACTCGTTGTCAGTTTTGAAAGAGCAATCCTCTT
Otu7796	Otu7796	Bacteria	Firmicutes	Bacilli	Bacillales	Planococcaceae	Solibacillus	Solibacillus_silvestris	>Otu7796_328#GCCGTATCGGAAGGTGCGGCTGGATCACCTCCTTTCTAAGGATTTTTCGGAATCATTCCCTCGGGGAATGAAACATTAACGGTTGCTGTTCAGTTTTGAAGGTTTATGATGAATTTTATATACTTCTAAGAGGGCCTATAGCTCA
Otu787	Otu787	Bacteria	Proteobacteria	Gammaproteobacteria	Pseudomonadales	Pseudomonadaceae	Pseudomonas	Pseudomonas_resinovorans	>Otu787_5164#GCCGTAGGGGAACCTGCGGCTGGATCACCTCCTTAATCGAAGACTTCAGCTTCTTCATAAGTTCCCACACGAATTGCTTGATTCAATTGCGAAGGCGATTGGGTCTGTAGCTCAGTTGGTTAGAGCGCACCCCTGATAAGGGTGA
Otu7886	Otu7886	Bacteria	Proteobacteria	Betaproteobacteria	Burkholderiales	Alcaligenaceae	Achromobacter	Achromobacter_spanius	>Otu7886_238#GCCGTATCGGAAGGTGCGGCTGGATCACCTCCTTTCAGAGCTTACGTGCTCGTGTTAAGCGTCCACTCTTATCGGTTGTTTTTTGTAGCTGGCGTCAATAATGTTTGGCGCAGCGTAGAAATTAACTCATAGCGCTGCTTGCAGC
Otu7913	Otu7913	Bacteria	Firmicutes	Bacilli	Bacillales	Bacillaceae	Bacillus	Bacillus_methanolicus	>Otu7913_349#GCCGTATCGGAAGGTGCGGCTGGATCACCTCCTTTCTAAGGATAATGCAGTCCTCATGGACTGATAAGAAGTTGACCGTTTCTTGTTTGTTTAGTTTTGAGGGAGCAATTCTCTCAAAACATCGTTCTTTGAAAACTAGATAATC
Otu7918	Otu7918	Bacteria	Firmicutes	Bacilli	Bacillales	Paenibacillaceae	Paenibacillus	Paenibacillus_xylanexedens	>Otu7918_228#GCCGTATCGGAAGGTGCGGCTGGATCACCTCCTTTCTATGGAGAATCGTCTTCTGCAACGAAGACATTCAAATAATGCAGACATGATCTGCAACAACAATTGCTTATTCATTTGTTCAGTTTTGATGGAATTTGAGGGGCCATAG
Otu800	Otu800	Bacteria	Proteobacteria	Gammaproteobacteria	Pseudomonadales	Pseudomonadaceae	Pseudomonas	Pseudomonas_sp.	>Otu800_5175#GCCGTAGGGGAACCTGCGGCTGGATCACCTCCTTAATCGACGACATCAGCCTGCTGATGAGCTCCCACACGAATTGCTTGATTCATGGTTGAAGGCGATCAGACCCAGCATGGGTCGAATGTTGTTCCTGATCAGAACTCGGAAA
Otu8012	Otu8012	Bacteria	Firmicutes	Bacilli	Bacillales	Bacillaceae	Bacillus		>Otu8012_265#GCCGTATCGGAAGGTGCGGCTGGATCACCTCCTTTCTAAGGATATTTTACGGAATATAAGACCCAAGGTCTTATAAACAGAACGTTCCCTGTCTTGTTTAGTTTTGAAGGATCATTCCTTCGAAACGTGTTCTTTGAAAACTAGA
Otu807	Otu807	Bacteria	Proteobacteria	Gammaproteobacteria	Enterobacterales	Erwiniaceae	Pantoea		>Otu807_5085#ACCGTAGGGGAACCTGCGGTTGGATCACCTCCTTACCTGAAGATACCTTCCCGCGAAGTGCTCACACAGATTGTCTGATGAAAAAGTAACGAGCAGGACGGCTGCGAAGTCGTGACACTTTGTGTCCCCTTCGTCTAGCGGTTAG
Otu814	Otu814	Bacteria	Proteobacteria	Betaproteobacteria	Burkholderiales	Alcaligenaceae	Achromobacter	Achromobacter_sp.	>Otu814_6796#GCCGTATCGGAAGGTGCGGCTGGATCACCTCCTTTCAGAGCTTATGTGCTCGTGTTAAGCGTCCACTCTTATCGGTTGTTTGTTGTAGCTGGCGTCATTGGTTTGGCGCAGCGTAGAAACTAACTGATAGCGCTGCTTGCAGCGC
Otu8141	Otu8141	Bacteria	Proteobacteria	Betaproteobacteria	Burkholderiales	Oxalobacteraceae	Massilia	Massilia_oculi	>Otu8141_278#GCCGTATCGGAAGGTGCGGCTGGATCACCTCCTTTCTAGAGTAGCACCGGGGTCTAACGACCCATCATCAAGCGTCCACGCTTATCGACTGTTGAACAAGTAAAGAACAGTTTTATCGGGGCTGTAGCTCAGCTGGTTAGAGCAC
Otu8195	Otu8195	Bacteria	Firmicutes	Bacilli	Bacillales	Paenibacillaceae	Paenibacillus	Paenibacillus_xylanexedens	>Otu8195_261#GCCGTATCGGAAGGTGCGGCTGGATCACCTCCTTTCTATGGAGAATCGTTTCCCGAGTGGAAACATTCAAATATGCAGCTCAGCTGCAAATCACTCACTCGTTGCTCAGTTTTGAGAGCTCAAACTCTCAACACTTCTCGTTTAT
Otu8211	Otu8211	Bacteria	Firmicutes	Bacilli	Bacillales	Bacillaceae	Bacillus	Bacillus_sp.	>Otu8211_310#GCCGTATCGGAAGGTGCGGCTGGATCACCTCCTTTCTAAGGATAATTACGGAATATGAACCTTGGGTTCATACGTTGACGTTTTGCGTTCAGTTTTGAAGGTTCATCTTCTGATGACTTTCAAAACTTGTTCTTTGAAAACTGGA
Otu823	Otu823	Bacteria	Proteobacteria	Gammaproteobacteria	Pseudomonadales	Pseudomonadaceae	Pseudomonas		>Otu823_4783#GCCGTAGGGGAACCTGCGGCTGGATCACCTCCTTAATCGACGACATCAGCTGCTGCATGAGCTCCCACACGAATTGCTTGATTCATTGAAGAAGACGATAGAAGCAGCTTTAAGCTCCAAGCTGATAGCTCTGAGCTAACAGTTA
Otu8286	Otu8286	Bacteria	Firmicutes	Bacilli	Bacillales	Bacillaceae	Bacillus	Bacillus_sporothermodurans	>Otu8286_253#GCCGTATCGGAAGGTGCGGCTGGATCACCTCCTTTCTAAGGATATAAGGAAAACCACTTTCGTGGTTATAACGTAGACGTTTTCGTTTTGTTCAGTTTTGAGAGGTTAATTCCTTTCAAACTAATTGTTCCTTGAAAACTAGATA
Otu8309	Otu8309	Bacteria	Firmicutes	Bacilli	Bacillales	Paenibacillaceae	Paenibacillus	Paenibacillus_abekawaensis	>Otu8309_231#GCCGTATCGGAAGGTGCGGCTGGATCACCTCCTTTCTATGGAGAATCGTCTTCTGCGATGAAGACATTCAAATTTAAAATCTAGCCAGGTCGGCTAGTGACTCACTCGTTGCTCAGTTTTGAGAGTTTAAACTCTCATGATTGTT
Otu8399	Otu8399	Bacteria	Firmicutes						>Otu8399_249#GCCGTATCGGAAGGTGCGGCTGGATCACCTCCTTTCTATGGAGACATGAGTGTACTTAGGTACCTCGTGAATTTTACTCTGAGCTTTTGTTTGGTTTTGAGAGAACTTTTCTCTCTATATATGGTGCATGGGCCTATAGCTCAGC
Otu8460	Otu8460	Bacteria	Firmicutes	Bacilli	Bacillales	Paenibacillaceae	Paenibacillus	Paenibacillus_abekawaensis	>Otu8460_238#GCCGTATCGGAAGGTGCGGCTGGATCACCTCCTTTCTATGGAGAATCGTCTTCTGCGATGAAGACATTCAAATCTAAATCTAGCCAGGTCGGCTAGTTACTCACTCGTTGCTCAGTTTTGAGAGTTTAAACTCTCAAACACATGC
Otu8478	Otu8478	Bacteria	Firmicutes	Bacilli	Bacillales	Paenibacillaceae	Paenibacillus	Paenibacillus_sabinae	>Otu8478_236#GCCGTATCGGAAGGTGCGGCTGGATCACCTCCTTTCTATGGAGAATCGTTTCCTGCAACGGAAACATTCAAATCTAAAATCAGGTTTAGGCCTGTTACTCACTCGTTGGTCAGTTTTGAGAGTTCAAGCTCTCAAGTTGTTCCTT
Otu855	Otu855	Bacteria	Proteobacteria	Gammaproteobacteria	Enterobacterales	Enterobacteriaceae			>Otu855_5963#ACCGTAGGGGAACCTGCGGTTGGATCACCTCCTTACCTTAAAGAACCTGCCTTTGCAGTGCTCACACAGATTGTCTGATGAAAAAACAGCAGTAAAAATCTCTGCAGGCTTGTAGCTCAGGTGGTTAGAGCGCACCCCTGATAAG
Otu8554	Otu8554	Bacteria	Proteobacteria	Betaproteobacteria	Burkholderiales	Alcaligenaceae	Achromobacter	Achromobacter_spanius	>Otu8554_223#GCCGTATCGGAAGGTGCGGCTGGATCACCTCCTTTCAGAGCTTACGTGCTCGTGTTAAGCGTCCACTCTTATCGGTTGTTTTTTGTAGCTGGCGTCATTGGTTTGGCGCAGCGTAGAAACTAACTCATAGCATTGCTTGCAGTGC
Otu8563	Otu8563	Bacteria	Firmicutes	Bacilli	Bacillales	Paenibacillaceae	Paenibacillus		>Otu8563_245#GCCGTATCGGAAGGTGCGGCTGGATCACCTCCTTTCTATGGAGAATCGTTTCCTGCAACGGAAACATTCAAATATCAGGGAGCTTATGCTTCCGAAGCAGGTTTGCTTTGCAAACCTTGGATACTCACTCGTTGCTCAGTTTTGA
Otu8568	Otu8568	Bacteria	Firmicutes	Bacilli	Bacillales	Bacillaceae			>Otu8568_207#GCCGTATCGGAAGGTGCGGCTGGATCACCTCCTTTCTAAGGATATTTTCGGAATACAAACCTTGGGTTTGTAAGATTACGTTTTGCGTTCAGTTTTGAAAACTGGATAAAACGACATTGAAATTGTAACAAACACATTTATTTTT
Otu8602	Otu8602	Bacteria	Proteobacteria	Gammaproteobacteria	Pseudomonadales	Pseudomonadaceae	Pseudomonas	Pseudomonas_syringae	>Otu8602_210#GCCGTAGGGGAACCTGCGGCTGGATCACCTCCTTAATCGAAGACTCAGCTTCTTCGCAAGTTCCCACACGAATTGCTTGATTCATTGAAGAAGACGATTAGAAGCAGCTTTAAGCTCCAAGCTGATAGCTCCAGGCTAGCGGCTA
Otu8636	Otu8636	Bacteria	Firmicutes	Bacilli	Bacillales	Paenibacillaceae	Paenibacillus	Paenibacillus_abekawaensis	>Otu8636_231#GCCGTATCGGAAGGTGCGGCTGGATCACCTCCTTTCTATGGAGAATCGTCTTCTGCGATGAAGACATTCAAATTTAAAATCTAGCCAGGTCGGCTAGTGACTCACTCGTTGCTCAGTTTTGAGAGCTCAAACTCTCATGATTGTT
Otu864	Otu864	Bacteria	Proteobacteria	Gammaproteobacteria	Enterobacterales	Erwiniaceae	Pantoea	Pantoea_ananatis	>Otu864_4183#ACCGTAGGGGAACCTGCGGTTGGATCACCTCCTTACCTGAAGATACCTTCCCGCGAAGTGCTCACACAGATTGTCTGATAGAAAGTCACGAGCAGAAAAAACCTCTACAGGCTTGTAGCTCAGGTGGTTAGAGCGCACCCCTGAT
Otu865	Otu865	Bacteria	Proteobacteria	Gammaproteobacteria	Enterobacterales	Enterobacteriaceae			>Otu865_4091#ACCGTAGGGGAACCTGCGGTTGGATCACCTCCTTACCTTAAAAGAATCAACCCTGCAGTGCTCACACAGATTGTCTGATAGAAAACGAGCAGTAAAAAAATCTCTCCAGGCTTGTAGCTCAGGTGGTTAGAGCGCACCCCTGATA
Otu8653	Otu8653	Bacteria	Firmicutes	Bacilli	Bacillales	Paenibacillaceae	Brevibacillus	Brevibacillus_brevis	>Otu8653_257#TCCGTACCGGAAGGTGCGGCTGGATCACCTCCTTTCTATGGAGATACGACCACAACGCACATTCGCTGTTCAGTTTTGAAGGAGCATACCTTCAAATGATGAAAGGAAGTTCTGCTAAAGTCCCTCGCGTCCATGCGAGAACGCA
Otu866	Otu866	Bacteria	Proteobacteria	Gammaproteobacteria	Pseudomonadales	Pseudomonadaceae	Pseudomonas	Pseudomonas_putida	>Otu866_4552#GCCGTAGGGGAACCTGCGGCTGGATCACCTCCTTAATCGACGACATCAGCCTGCTGATGAGCTCCCACACGAATTGCTTGATTCATTTGCTGATCAGAACTCAGAAATGAGCATTCCCTGCGAATGTTGATTTCTGGCTTTTGTC
Otu8727	Otu8727	Bacteria	Firmicutes	Bacilli	Bacillales	Bacillaceae	Bacillus		>Otu8727_279#GCCGTATCGGAAGGTGCGGCTGGATCACCTCCTTTCTAAGGATATATGGAGCAGCGTACGTTTTTCGTCTTGTTTAGTTTTGAAGGATCATTCGATTCTTCGAGATGTTGTTCTTTGAAAACTAGATAACAGAAGTAATTCACAT
Otu8749	Otu8749	Bacteria	Firmicutes	Bacilli	Bacillales	Paenibacillaceae	Brevibacillus	Brevibacillus_laterosporus	>Otu8749_236#TCCGTACCGGAAGGTGCGGATGGATCACCTCCTTTCTATGGAGACTTCCGATATCTCTTTGAGATATACGGTAGCAAATCGGCTAGCAAACAGCTTTACTGTTCAGTTTTGAGAGAGCATTCTCTCAATGTCTGGTGATGATGGC
Otu8765	Otu8765	Bacteria	Firmicutes	Bacilli	Bacillales	Bacillaceae	Bacillus	Bacillus_sp.	>Otu8765_227#GCCGTATCGGAAGGTGCGGCTGGATCACCTCCTTTCTAAGGATAATTACGGAATACAGATCTTTATCTGTAGCTTAACGTTTTGCAGTTCAGTTTTGAATGTTCATTTTACATGACATTCATTACTTGTTCTTTGAAAACTGGAT
Otu8790	Otu8790	Bacteria	Firmicutes	Bacilli	Bacillales	Paenibacillaceae	Paenibacillus	Paenibacillus_durus	>Otu8790_218#GCCGTATCGGAAGGTGCGGCTGGATCACCTCCTTTCTATGGAGAATCGCTTCCTGCGATGGAAGCATTCAAATACAACTCACTCGTTGTTCGGTTTTGAGAGCTCAAACTCTCAAAACACTGCATGAAATTCATTCAGAGATGAA
Otu891	Otu891	Bacteria	Firmicutes	Bacilli	Bacillales	Paenibacillaceae	Paenibacillus		>Otu891_4388#GCCGTATCGGAAGGTGCGGCTGGATCACCTCCTTTCTATGGAGACTCGGGTCCTGCAACGGACCCAGTCAAGAAGGCAGTGCCTTCAACCTTCAATCACTCGTTGTCAGTTTTGAAAGGAGAATTTTCTTCTCTTTTCAACCGTT
Otu8927	Otu8927	Bacteria	Firmicutes	Bacilli	Bacillales	Paenibacillaceae	Paenibacillus	Paenibacillus_xylanexedens	>Otu8927_203#GCCGTATCGGAAGGTGCGGCTGGATCACCTCCTTTCTATGGAGAATCGTCTTCTGCAATGAAGACATTCAAAACTGCAGCTTAGCTGCAAAACTTACTCACTCGTTGCTCAGTTTTGAGAGCTCAAACTCTCAAACAGCTTGCTT
Otu8958	Otu8958	Bacteria	Firmicutes	Bacilli	Bacillales	Paenibacillaceae	Paenibacillus	Paenibacillus_xylanexedens	>Otu8958_248#GCCGTATCGGAAGGTGCGGCTGGATCACCTCCTTTCTATGGAGAATCGTTTCCTGCAACGGAAACATTCAAATAAGCAGCTAAGCTGCAAACAACTCACTCGTTGTTCGGTTTTGAGAGTTCAACTCTCAGAACTTGTTCTTTGA
Otu9018	Otu9018	Bacteria	Firmicutes	Bacilli	Bacillales	Bacillaceae	Bacillus	Bacillus_simplex	>Otu9018_216#GCCGTATCGGAAGGTGCGGCTGGATCACCTCCTTTCTAAGGATAATTACGAGAGCGCTTTTGTTTTGTTCAGTTTTGAATGAGTAATTCATTCAAATAGGAAAGACAAGCATCACGATGTGATGTCATTCTTTTTGCATTGTTCC
Otu902	Otu902	Bacteria	Firmicutes	Bacilli	Bacillales	Paenibacillaceae	Brevibacillus	Brevibacillus_brevis	>Otu902_4563#TCCGTACCGGAAGGTGCGGATGGATCACCTCCTTTCTATGGAGATACGACGATTAACGCACATTCGCTGTTCAGTTTTGAAGGAGCATAAACAACCCCAAAAAGTGACGATTAAGCGTTGAAGCTTAGTCCGAATACTTTCCGGG
Otu9094	Otu9094	Bacteria	Firmicutes	Clostridia	Clostridiales	Peptococcaceae	Desulfitobacterium	Desulfitobacterium_dehalogenans	>Otu9094_211#GCCGTATCGGAAGGTGCGGCTGGATCACCTCCTTTCTATGGAGACATGAGCACTCAGGTGCCTCATGAATCTTACTCTGAGCTTTTGTTTGGTTTTGAAAGAACATCGTTTCTTTCAATTCATCATAAGGTTACACATTTGTTGT
Otu916	Otu916	Bacteria	Proteobacteria	Betaproteobacteria	Burkholderiales	Burkholderiaceae	Cupriavidus	Cupriavidus_taiwanensis	>Otu916_4216#GCCGTATCGGAAGGTGCGGCTGGATCACCTCCTTTCAGAGCGTGCATCCGGCGTTGAGCGTCCACACTTATCGGTAGTTTGTTGGTTAAGGCCAGGTGGCCAAATGCAAGCGCTTAAGGCTTTGAGCGTTTGCATTTGGCATTGC
Otu9200	Otu9200	Bacteria	Firmicutes	Bacilli	Bacillales	Paenibacillaceae	Paenibacillus	Paenibacillus_sp.	>Otu9200_276#GCCGTATCGGAAGGTGCGGCTGGATCACCTCCTTTCTATGGAGAATCGTTTCCCGCGTGGAAACATTCAAATATGCAGCTCAGCTGCAAACCACTCACTCGTTGCTCAGTTTTGAGAGCTCAAACTCTCAAACAGCTTGCTTATT
Otu9214	Otu9214	Bacteria	Actinobacteria	Actinobacteria	Micrococcales	Micrococcaceae	Glutamicibacter	Glutamicibacter_arilaitensis	>Otu9214_252#GCCGTACCGGAAGGTGCGGCTGGATCACCTCCTTTCTAAGGAGCTAACCATTATTGGTTGCCCGTGTCTGTGCCCGAGTGTGGTGCAGGCGGGTTGCTCATGGGTGGAATATCAATGAACTCAGTACTGGAAAGCGTGCACGCTT
Otu9228	Otu9228	Bacteria	Proteobacteria	Gammaproteobacteria	Xanthomonadales	Xanthomonadaceae	Xanthomonas	Xanthomonas_sp.	>Otu9228_306#GCCGTATCGGAAGGTGCGGCTGGATCACCTCCTTTTGAGCAAAGACAACATCGTCCTGTCGGGCGTCTTCACAAAGTACCTGCATTCAGAGATTCAAACCGGTCAGCCGGTTTGAGGTGTCCCTTTCGGGGCCTTAGCTCAGCTG
Otu923	Otu923	Bacteria	Proteobacteria	Gammaproteobacteria	Enterobacterales	Enterobacteriaceae	Cronobacter	Cronobacter_sakazakii	>Otu923_4377#ACCGTAGGGGAACCTGCGGTTGGATCACCTCCTTACCTGCAAGATACAACCCTGCAGTGTCCACACAGATTGTCTGATGAAAATTAATAAGAAGCAGGGTGTCTGCGAAAGATTTGTCCCTTTCGTCTAGAGGCCCAGGACACCG
Otu9260	Otu9260	Bacteria	Firmicutes	Bacilli	Bacillales	Paenibacillaceae	Paenibacillus	Paenibacillus_beijingensis	>Otu9260_199#GCCGTATCGGAAGGTGCGGCTGGATCACCTCCTTTCTATGGAGAATCGTCTTCTGCAACGAAGACATTCAAATAGGATTTTTCGAAAGAAAATATCCAACAAAGCTTTACTCACTCGTTGTCAGTTTTGAAAGAGCAATCCTCTT
Otu930	Otu930	Bacteria	Firmicutes	Bacilli	Bacillales	Paenibacillaceae	Paenibacillus	Paenibacillus_stellifer	>Otu930_3690#GCCGTATCGGAAGGTGCGGCTGGATCACCTCCTTTCTATGGAGAATCGTTTCCTGTAGCGGAAACATTCAAAAAGTCTTCAGGAAGCATGCTTCCGAAGCGAGCTTTACTTCGTAAAGCTTTTAACTCACTCGTTGCTCAGTTTT
Otu936	Otu936	Bacteria	Proteobacteria	Gammaproteobacteria	Enterobacterales	Enterobacteriaceae	Leclercia	Leclercia_sp.	>Otu936_4036#ACCGTAGGGGAACCTGCGGTTGGATCACCTCCTTACCTTAAAGAACCTGCCTTTGTAGTGCTCACACAGATTGTCTGATGAAAAGTAACGAGCAGGACGGCTGCGAAGTCGTGACACTTTGTGTCCCCTTCGTCTAGCGGTTAGG
Otu9362	Otu9362	Bacteria	Firmicutes	Bacilli	Bacillales	Bacillaceae	Bacillus	Bacillus_sporothermodurans	>Otu9362_221#GCCGTATCGGAAGGTGCGGCTGGATCACCTCCTTTCTAAGGATATAAGGAAAACCACTTTCGTGGTTACAACGTAGATGTTTTCGTTTTGTTCAGTTTTGAGAGGTTAATTCCTTTCAAACTAATTGTTCCTTGAAAACTAGATA
Otu9367	Otu9367	Bacteria	Firmicutes	Bacilli	Bacillales	Paenibacillaceae	unclassified_Paenibacillaceae	unclassified_Paenibacillaceae	>Otu9367_188#GCCGTATCGGAAGGTGCGGCTGGATCACCTCCTTTCTATGGAGAATCGCTTCCTGCAACGGAAGCATTCAAATCAGATCGATGGAACATCGATCATAAGAAGAGGAATTCGGTACTGCGCTTAGCGCGTATGAAATCCTCTTCGC
Otu942	Otu942	Bacteria	Firmicutes	Bacilli	Bacillales	Paenibacillaceae	Paenibacillus	Paenibacillus_naphthalenovorans	>Otu942_4057#GCCGTATCGGAAGGTGCGGCTGGATCACCTCCTTTCTATGGAGTCCATGATGACTGTAGGTCATCGGACATTAAGCAACTACGGTTGCAACAACATTCACTCGTTGCTCAGTTTTGAGAGGACAACATTCTCTCAGTTTTAATAT
Otu9446	Otu9446	Bacteria	Proteobacteria	Betaproteobacteria	Burkholderiales	Oxalobacteraceae	Massilia	Massilia_oculi	>Otu9446_203#GCCGTATCGGAAGGTGCGGCTGGATCACCTCCTTTCTAGAGTAGCACCGAGCCTCGTGCTCACATCAAGCGTCCACGCTTATCGACTGTTGAACGAGTAAAGAACAGTTTTATCGGGGCTGTAGCTCAGCTGGTTAGAGCACCGT
Otu9473	Otu9473	Bacteria	Proteobacteria	Gammaproteobacteria	Enterobacterales	Yersiniaceae	Serratia		>Otu9473_184#ACCGTAGGGGAACCTGCGGTTGGATCACCTCCTTACCGAACGATATCTGAATGTGCAGTGTCCACACAGATTGTCTGATGAAATGAACGAGCAAGCGTCTGCGAAGCTGACATAGTATTGTGTCCCCTTCGTCTAGAGGCCTAGG
Otu95	Otu95	Bacteria	Firmicutes	Bacilli	Bacillales	Bacillaceae	Bacillus	Bacillus_kochii	>Otu95_48645#GCCGTATCGGAAGGTGCGGCTGGATCACCTCCTTTCTAAGGAATATACGGAATTAACTTGATGTTAGACTGTTCGTTCAGTTTTGAGAGTATAATCTCTCAATTCAATCGTTCTTTGAAAACTAGATAATGTAATGAAGAAGATT
Otu9546	Otu9546	Bacteria	Firmicutes	Bacilli	Bacillales	Paenibacillaceae	Paenibacillus	Paenibacillus_sp.	>Otu9546_196#GCCGTATCGGAAGGTGCGGCTGGATCACCTCCTTTCTATGGAGAATCGTTTCCTGTAACGGAAACATTCAAATATAAAATCTAGCCAGGTCGGCTAGTTACTCACTCGTTGCTCAGTTTTGAGAGCTCAAACTCTCAAACAGCTT
Otu955	Otu955	Bacteria	Proteobacteria	Gammaproteobacteria	Enterobacterales	Erwiniaceae	Pantoea	Pantoea_rwandensis	>Otu955_4095#ACCGTAGGGGAACCTGCGGTTGGATCACCTCCTTACCTGAAGATACCTTCCCGCGCAGTGCTCACACAGATTGTCTGATAGAAAAGTAATGAGCAAGACGGCTGCGAAGTCGTGACACTATCGTGTCCCCTTCGTCTAGAGGCCT
Otu956	Otu956	Bacteria	Firmicutes	Bacilli	Bacillales	Paenibacillaceae	Paenibacillus	Paenibacillus_abekawaensis	>Otu956_4158#GCCGTATCGGAAGGTGCGGCTGGATCACCTCCTTTCTATGGAGAATCGTCTTTTGCAATGAAGACATTCAAATCTAAAATCTAGCCAGGTCGGCTAGTTACTCACTCGTTGCTCAGTTTTGAGAGCTCAAACTCTCAAACAGCTT
Otu9575	Otu9575	Bacteria	Proteobacteria	Gammaproteobacteria	Enterobacterales	Erwiniaceae	Pantoea	Pantoea_vagans	>Otu9575_188#ACCGTAGGGGAACCTGCGGTTGGATCACCTCCTTACCTGAAGATACCTTCCGGCGCAGTGCTCACACAGATTGTCTGATAGAAAATAACGAGCAAAGTGTCTTTCGAAGACAGACTTAATTGTCCCCTTCGTCTAGCGGTTAGGA
Otu9853	Otu9853	Bacteria	Firmicutes	Bacilli	Bacillales	Paenibacillaceae	Brevibacillus	Brevibacillus_brevis	>Otu9853_181#TCCGTACCGGAAGGTGCGGATGGATCACCTCCTTTCTATGGAGATACGACCACAACGCACATTCGCTGTTCAGTTTTGAAGGAGCATACCTTCAAATGATGAAAGGAAGTTCTGCTAAAGTTCCTCGCGTCCATGCGAGAACGCA
Otu9883	Otu9883	Bacteria	Firmicutes	Bacilli	Bacillales	Staphylococcaceae	Staphylococcus	Staphylococcus_stepanovicii	>Otu9883_185#GCCGTATCGGAAGGTGCGGCTGGATCACCTCCTTTCTAAGGATATTACGGAATGACCATTAGGTCATGGAATTAGCGTGGACATATTGTATTCAGTTTTGAATGTTTATTTAACATTCAATTTAAGAATGGGCCTATAGCTCAGC
Otu99	Otu99	Bacteria	Proteobacteria	Betaproteobacteria	Burkholderiales	Burkholderiaceae	Cupriavidus	Cupriavidus_campinensis	>Otu99_44589#GCCGTATCGGAAGGTGCGGCTGGATCACCTCCTTTCCAGAGGCTTGTGTTCACAAGTCAAGCGTTCACACTTATCGGTTTGTTTGCTGTTACAGCCAAGGGTCTGTAGCTCAGGTGGTTAGAGCACCGTCTTGATAAGGCGGGGG
Otu9947	Otu9947	Bacteria	Firmicutes	Bacilli	Bacillales	Paenibacillaceae	Paenibacillus	Paenibacillus_abekawaensis	>Otu9947_167#GCCGTATCGGAAGGTGCGGCTGGATCACCTCCTTTCTATGGAGAATCGTCTTCTGCGATGGAGACATTCAAATTTAAAATCTAGCCAGGTCGGCTAGTTACTCACTCGTTGCTCAGTTTTGAGAGTTCAAACTCTCAAACACATG
Otu1024	Otu1024	Bacteria	Actinobacteria	Actinobacteria	Micrococcales	Microbacteriaceae	Curtobacterium	Curtobacterium_flaccumfaciens	>Otu1024_3775#GCCGTACCGGAAGGTGCGGCTGGATCACCTCCTTTCTAAGGAGCATCTGGCTCGTCCCCTCGTCTGCAGTAGGCAGGTGTGGGGTGGGTCCAGGCGCCTGGTTCGGACCGAACGTGTCCGACGGGTAGCTCATGGGTGGAACATT
Otu10301	Otu10301	Bacteria	Proteobacteria	Gammaproteobacteria	Enterobacterales	Enterobacteriaceae	Citrobacter		>Otu10301_174#ACCGTAGGGGAACCTGCGGTTGGATCACCTCCTTACCTTAAAGAAACGTTCTTTGAAGTGCTCACACAGATTGTCTGATGAAAATTAGCAGTAAGAAAATCTCTGCAGGCTTGTAGCTCAGGTGGTTAGAGCGCACCCCTGATAA
Otu10322	Otu10322	Bacteria	Proteobacteria	Gammaproteobacteria	Enterobacterales	Enterobacteriaceae			>Otu10322_342#ACCGTAGGGGAACCTGCGGTTGGATCACCTCCTTACCTGAAAGAACCTGCCTTTGTAGTGTCCACACAGATTGTCTGATGAAAAGTAAATAGCAAGGCGTCTTGCGATTGAGACTTCAGTGTCCCCTTCGTCTAGCGGTTAGGAC
Otu1035	Otu1035	Bacteria	Proteobacteria	Gammaproteobacteria	Enterobacterales	Erwiniaceae	Pantoea	Pantoea_ananatis	>Otu1035_3503#ACCGTAGGGGAACCTGCGGTTGGATCACCTCCTTACCTGAAGATACTGCCGGTTGCAGTGCTCACACAGATTGTCTGATAGAAAGTAAAGAAGCAGAACGGCTGCGAAGTCGACACTCAGTGTCCCCTTCGTCTAGCGGTTAGGA
Otu10351	Otu10351	Bacteria	Proteobacteria	Gammaproteobacteria	Pseudomonadales	Pseudomonadaceae	Pseudomonas	Pseudomonas_fuscovaginae	>Otu10351_178#GCCGTAGGGGAACCTGCGGCTGGATCACCTCCTTAATCGACGACTCAGCTGCACCATAAGCTCCCACACGAATTGCTTGATTCATTGAAGAAGACGATTACGGTAACAGCTCTTAACTGGGTCTGTAGCTCAGTTGGTTAGAGCG
Otu10358	Otu10358	Bacteria	Proteobacteria	Gammaproteobacteria	Enterobacterales	Enterobacteriaceae	Pluralibacter		>Otu10358_188#ACCGTAGGGGAACCTGCGGTTGGATCACCTCCTTACCTTAAAGAACCTGCCTTTGTAGTGCTCACACAGATTGTCTGATGAAAAGTAAAAAGCAAGGCGTCTTGCCGAAGCAGACCACGTGTCCCCTTCGTCTAGAGGCCCAGGA
Otu10379	Otu10379	Bacteria	Bacteroidetes	Sphingobacteriia	Sphingobacteriales	Sphingobacteriaceae	Sphingobacterium	Sphingobacterium_sp.	>Otu10379_227#GCCGTACCGGAAGGTGCGGCTGGAATACCTCCTTTCTAGAGGACGGGTCGATCGGACCCGTTACGCCATGAAGATTTCTTAGGAAAAAAGAGAAAAAAAAGCAGATAGTACCCGCACCCTACAGGGGTACCGGAGCAGAAGCGAA
Otu1038	Otu1038	Bacteria	Proteobacteria	Betaproteobacteria	Burkholderiales	Alcaligenaceae	Achromobacter	Achromobacter_sp.	>Otu1038_4066#GCCGTATCGGAAGGTGCGGCTGGATCACCTCCTTTCAGAGCTTACGTGCTCGTGTTAAGCGTCCACTCTTATCGGTTGTTTGTTGTAGCTGGCGTCAAGGTTTGGCGCAGCGTAGAAACTAACTGATAGCGCTGCTTGCAGCGCT
Otu1062	Otu1062	Bacteria	Proteobacteria	Betaproteobacteria	Burkholderiales	Burkholderiaceae	Burkholderia	Burkholderia_sp.	>Otu1062_5149#GCCGTATCGGAAGGTGCGGCTGGATCACCTCCTTTCTCGAGCTTCGCACTTAAAGTTAAGCGCTCACGCTTATCGGCTGTTGTTTAAGACAGGCTTTGGGTCTGTAGCTCAGTCGGTTAGAGCACCGTCTTGATAAGGCGGGGGT
Otu10643	Otu10643	Bacteria	Proteobacteria	Betaproteobacteria	Burkholderiales	Burkholderiaceae	Cupriavidus	Cupriavidus_oxalaticus	>Otu10643_200#GCCGTATCGGAAGGTGCGGCTGGATCACCTCCTTTCAGAGCGTGCATCCTCAGTTGAGCGCTCACACTTATCGGTAGTTTGTTGGTGAAGGCCAGGTGGCCAAATGCAAGCGCTTAGGTTTGAGCGTTTGCATTTGGCATTGCCA
Otu10669	Otu10669	Bacteria	Firmicutes	Bacilli	Bacillales	Bacillaceae	Bacillus	Bacillus_sp.	>Otu10669_168#GCCGTATCGGAAGGTGCGGCTGGATCACCTCCTTTCTAAGGATAATTACGGAATACAGATTTTTATCTGTATCTTAACGTTTTGCAGTTCAGTTTTGAATGTTCATTTTTGAGCATTTCAATACTTGTTCTTTGAAAACTGGATA
Otu10696	Otu10696	Bacteria	Proteobacteria	Gammaproteobacteria	Enterobacterales	Enterobacteriaceae	Leclercia	Leclercia_sp.	>Otu10696_160#ACCGTAGGGGAACCTGCGGTTGGATCACCTCCTTACCTTAAAGAACCTGCCTTTGTAGTGTCCACACAGATTGTCTGATGAAAAGTAAAAAGCAAGGCGTCTTGCCGAAGCAGACCATGTGTCCCCTTCGTCTAGAGGCCCAGGA
Otu10699	Otu10699	Bacteria	Firmicutes	Bacilli	Bacillales	Paenibacillaceae	Paenibacillus	Paenibacillus_alvei	>Otu10699_163#GCCGTATCGGAAGGTGCGGCTGGATCACCTCCTTTCTAAGGATTTACGTCTCCTGTGACGGAGACATACAGGAAGCATAAGCTTCCACCCTTAACATTCCGCTCGTTTTCAGTTTTGAAAGAGCAATCTTTCAATCCCGTTGGTT
Otu1075	Otu1075	Bacteria	Proteobacteria	Betaproteobacteria	Burkholderiales	Burkholderiaceae	Burkholderia	Burkholderia_seminalis	>Otu1075_3319#GCCGTATCGGAAGGTGCGGCTGGATCACCTCCTTTCCAGAGCTTCTCGCATAAGTTGAGCGCTCACGCTTATCGGCTGTAAATTTAGACAGACTCAGGGGTCTGTAGCTCAGTCGGTTAGAGCACCGTCTTGATAAGGCGGGGGT
Otu10791	Otu10791	Bacteria	Bacteroidetes	Sphingobacteriia	Sphingobacteriales	Sphingobacteriaceae	Sphingobacterium	Sphingobacterium_sp.	>Otu10791_179#GCCGTACCGGAAGGTGCGGCTGGAATACCTCCTTTCTAGAGTATCGAAGATCGGTGCTCGTCACGTACATATGATTGAATAAAAGAAAAACATCAGAAGAAAGTGCCCGCCCCTATAAGGAGCAGGACCGAGAGAGATAGATGAA
Otu10894	Otu10894	Bacteria	Proteobacteria	Betaproteobacteria	Burkholderiales	Alcaligenaceae	Achromobacter		>Otu10894_291#GCCGTATCGGAAGGTGCGGCTGGATCACCTCCTTTCAGAGCTTAAGTGCTCGTGTTAAGCGTCCACTCTTATCGGTTGTTTGATATAGCTGGGATCAGTTGCAGGCTTGGGTCGAGGGAATCTTCCCTGGGTCTACAGCTTTCCT
Otu1092	Otu1092	Bacteria	Proteobacteria	Betaproteobacteria	Burkholderiales	Alcaligenaceae	Achromobacter	Achromobacter_sp.	>Otu1092_3161#GCCGTATCGGAAGGTGCGGCTGGATCACCTCCTTTCCGAGCTTACGTGCTCGTGTTAAGCGTCCACTCTTATCGGTTGTTTGTTGTAGCTGGCGTCATATTTGGCGCAGCGTAGAAACTAACTGATAGCGCTGCTTGCAGCGCTA
Otu1120	Otu1120	Bacteria	Proteobacteria	Betaproteobacteria	Burkholderiales	Burkholderiaceae	Cupriavidus	Cupriavidus_oxalaticus	>Otu1120_3231#GCCGTATCGGAAGGTGCGGCTGGATCACCTCCTTTCAGAGCGTGCATCCTCAGTTGAGCGCTCACACTTATCGGTAGTTTGTGGTTAAGGGCCGGGTGGCCAAATGAAAGCACTCTTTGCTGAGTATTTTCATTTGGCATTGCCA
Otu11202	Otu11202	Bacteria	Firmicutes	Bacilli	Bacillales	Paenibacillaceae	Paenibacillus	Paenibacillus_sp.	>Otu11202_219#GCCGTATCGGAAGGTGCGGCTGGATCACCTCCTTTCTATGGAGAATCGTCTTCTGCAATGAAGACATTCAAATCGGAAGTTAAACTTCCAAATCTCAGGTTTAGGCCTGTTACTCACTCGTTGCTCAGTTTTGAGAGTTTAAGCT
Otu11290	Otu11290	Bacteria	Firmicutes	Bacilli	Bacillales	Paenibacillaceae	Paenibacillus	Paenibacillus_pabuli	>Otu11290_147#GCCGTATCGGAAGGTGCGGCTGGATCACCTCCTTTCTATGGAGAATCGTTTCCTGTAACGGAAACATTCAAATCGCAGACTAGATCTGCACAAATGACTCACTCGTTGCTCAGTTTTGAGAGCTCAAACTCTCAAACAGCTTGCT
Otu113	Otu113	Bacteria	Actinobacteria	Actinobacteria	Streptomycetales	Streptomycetaceae	Streptomyces	Streptomyces_sp.	>Otu113_38287#GCCGTACCGGAAGGTGCGGCTGGATCACCTCCTTTCTAAGGAGCATCTAGGCCGCCAAGCTTGCTTGGTGGTCCAGAGCCACTACGTCGGCGAACGATCGACGGTGGTTAGCTCATGGGTGGAACGTTGATTATTCGGCGCACTT
Otu11313	Otu11313	Bacteria	Firmicutes	Bacilli	Bacillales	Paenibacillaceae	Paenibacillus	Paenibacillus_odorifer	>Otu11313_151#GCCGTATCGGAAGGTGCGGCTGGATCACCTCCTTTCTATGGAGAATCGTTCTCTGCAATGAGGACATTCAAATCGGAAGCTTAGCTTCCAAAACTCAGGTTTAGGCCTGTTACTCACTCGTTGCTCAGTTTTGAGAGTTTAAGCT
Otu11342	Otu11342	Bacteria	Firmicutes	Bacilli	Bacillales	Bacillaceae	Bacillus		>Otu11342_155#GCCGTATCGGAAGGTGCGGCTGGATCACCTCCTTTCTATGGAGAATTGTTGAACGCTGTTCAACAATATAAGTTTCCGTGTTTCGTTTTGTTCAGTTTTGAGAGAACTTTCTCTCAGCTTAATACAGTGCAGAGTAGTTTATTTT
Otu11387	Otu11387	Bacteria	Firmicutes	Bacilli	Bacillales	Paenibacillaceae	Paenibacillus	Paenibacillus_naphthalenovorans	>Otu11387_130#GCCGTATCGGAAGGTGCGGCTGGATCACCTCCTTTCTATGGAGTCCATGTTACCTGCAGGGTAACGGACATTAAGCAACTGATTAACAGTTGCAACAGCATTCACTCGTTGCTCAGTTTTGAGAGGGTAATACTTCTCCATATTC
Otu1151	Otu1151	Bacteria	Proteobacteria	Gammaproteobacteria	Pseudomonadales	Pseudomonadaceae	Pseudomonas	Pseudomonas_fluorescens	>Otu1151_3541#GCCGTAGGGGAACCTGCGGCTGGATCACCTCCTTAATCGACGACTCAGCTGCACCATAAGCTCCCACACGAATTGCTTGATTCATTGTAGAAAGCGATAAAGTTTCTCTTTGCGAGAAGCTTGTTTGTTTTAAAGCTTAGAAATG
Otu11581	Otu11581	Bacteria	Firmicutes	Bacilli	Bacillales	Bacillaceae	Bacillus	Bacillus_kochii	>Otu11581_149#GCCGTATCGGAAGGTGCGGCTGGATCACCTCCTTTCTAAGGAATATACAGTCCTTATGGACTGAAATAATGTTGACTGTTACTTGTTTGTTTAGTTTTGAGAGTGCAATTCTCTCAAAATAACGCTCTGATGACTATTCTTTAAT
Otu11592	Otu11592	Bacteria	Proteobacteria	Gammaproteobacteria	Pseudomonadales	Pseudomonadaceae	Pseudomonas		>Otu11592_157#GCCGTAGGGGAACCTGCGGCTGGATCACCTCCTTAATCGACGACTCAGCTGCACCATAAGCTCCCACACGAATTGCTTGATTCATTGAAGAAGACGATTAGAAGCAGCTTTAAGCTCCAAGCTGATAGCTCAACGCTAGCGGCTA
Otu11840	Otu11840	Bacteria	Firmicutes	Bacilli	Bacillales	Paenibacillaceae	Paenibacillus	Paenibacillus_xylanexedens	>Otu11840_136#GCCGTATCGGAAGGTGCGGCTGGATCACCTCCTTTCTATGGAGAATCGTTTCCCGTAGCGGAAACATTCAAATACGCAGGTTCACTGAACCTGCGATAGCAACATTGTTACTTATCCATTTGTTCAGTTTTGATGGAATTTGAGG
Otu1187	Otu1187	Bacteria	Proteobacteria	Gammaproteobacteria	Enterobacterales	Enterobacteriaceae	Leclercia		>Otu1187_2770#ACCGTAGGGGAACCTGCGGTTGGATCACCTCCTTACCTTAAAGAACCTGCCTTTGTAGTGTCCACACAGATTGTCTGATGAAAAGTAACGAGCAAGACGGCTGCGAAGTCGTGACACATCGTGTCCCCTTCGTCTAGCGGTTAGG
Otu12048	Otu12048	Bacteria	Firmicutes	Bacilli	Bacillales	Bacillaceae	Lysinibacillus		>Otu12048_136#GCCGTATCGGAAGGTGCGGCTGGATCACCTCCTTTCTAAGGATTATTTCGGAATACAAACCTTGGGTTTGTAAGATTACGTTTTGCGTTCAGTTTTGAAGGTTCATTCTTTCGAATGAAATACTTCAAATATGTGCTCCTGTCAC
Otu12050	Otu12050	Bacteria	Proteobacteria	Gammaproteobacteria	Pseudomonadales	Pseudomonadaceae	Pseudomonas	Pseudomonas_sp.	>Otu12050_141#GCCGTAGGGGAACCTGCGGCTGGATCACCTCCTTAATCGACGACTCAGCTGCTCCATAAGTTCCCACACGAATTGCTTGATTCATTGAAGAAGACGAGAGGCGAGCCTTTAAGGCGGTCTGTTTCGTTAGAGTTTAGAAATGAAT
Otu1224	Otu1224	Bacteria	Firmicutes	Bacilli	Bacillales	Paenibacillaceae	Paenibacillus	Paenibacillus_sp.	>Otu1224_2778#GCCGTATCGGAAGGTGCGGCTGGATCACCTCCTTTCTATGGAGAATCGTTTCCCGAAGCGGAAACATTCAAATATGTAGCTTAGCTGCAAACTTACTCACTCGTTGCTCAGTTTTGAGAGCTCAAACTCTCAAACAGCTTGCTTT
Otu12329	Otu12329	Bacteria	Bacteroidetes	Flavobacteriia	Flavobacteriales	Flavobacteriaceae	Flavobacterium	Flavobacterium_johnsoniae	>Otu12329_154#GCCGTACCGGAAGGTGCGGCTGGAACACCTCCTTTCTAGAGCCCGAGTGTTAGCTTTATGCACGCTTGGGAAATAAGATGCAGATCTGAAGGCTAGGATCGAAGATTGTATTGCTCTTGCTGTTAATTTAAAAAATGAAATAAGA
Otu1234	Otu1234	Bacteria	Proteobacteria	Betaproteobacteria	Burkholderiales	Alcaligenaceae	Achromobacter	Achromobacter_insolitus	>Otu1234_3191#GCCGTATCGGAAGGTGCGGCTGGATCACCTCCTTTCAGAGCTTAGTGCTCGCGTTAAGCGTCCACTCTTATCGGTTGTTGTTGTAGCGGGCGTCAGTATTTTTGATGCCGTGTAGAAGCTAACTCATAGTGCTGCTTGCAGTGTT
Otu1243	Otu1243	Bacteria	Proteobacteria	Betaproteobacteria	Burkholderiales	Burkholderiaceae	Cupriavidus	Cupriavidus_campinensis	>Otu1243_2940#GCCGTATCGGAAGGTGCGGCTGGATCACCTCCTTTCCAGAGGCTTGTGTTCACAAGTCAAGCGTTCACACTTATCGGTTTGTTTGGTGTTACAGCCAGGGGTTGTCGTCAAAGCCAAGTATTCAGGATTGTTCCCGAGTGTTTGT
Otu12444	Otu12444	Bacteria	Firmicutes	Bacilli	Bacillales	Paenibacillaceae	Paenibacillus	Paenibacillus_xylanexedens	>Otu12444_144#GCCGTATCGGAAGGTGCGGCTGGATCACCTCCTTTCTATGGAGAATCGTTTCCCGCAGCGGAAACATTCAAATACGCAGGTTCACTGAACCTGCGATAGCAACACCGTTACTTATCCATTTGTTCAGTTTTGATGGAATTTGAGG
Otu1246	Otu1246	Bacteria	Proteobacteria	Betaproteobacteria	Burkholderiales	Burkholderiaceae	Cupriavidus	Cupriavidus_campinensis	>Otu1246_2793#GCCGTATCGGAAGGTGCGGCTGGATCACCTCCTTTCCAGAGGCTTGTGTTCACAAGTCGAGCGTTCACACTTATCGGTTTGTTTGGTGTTGCAGCCAGGGGTATGGCATTTATTTACCTTGGGGTTGTCGTCAAAGCCAAGAATT
Otu1252	Otu1252	Bacteria	Proteobacteria	Betaproteobacteria	Burkholderiales	Burkholderiaceae	Cupriavidus	Cupriavidus_campinensis	>Otu1252_2586#GCCGTATCGGAAGGTGCGGCTGGATCACCTCCTTTCCAGAGGCTTGTGTTCACAAGTCAAGCGTCCACACTTATCGGTTTGTTTGGTGTTACAGCCAGGGGTAGGTCATGCATTTACCTGATGCATTTACCCTGGGGTTGTTGTC
Otu12557	Otu12557	Bacteria	Firmicutes	Bacilli	Bacillales	Paenibacillaceae	Paenibacillus	Paenibacillus_sp.	>Otu12557_132#GCCGTATCGGAAGGTGCGGCTGGATCACCTCCTTTCTATGGAGAATCGTTTCCTGCAATGGAAACATTCAAATCGGAAGTTTACTTCCAAATCTCAGGTTTAGGCCTGTTACTCACTCGTTGCTCAGTTTTGAGAGTTTAAGCTC
Otu1260	Otu1260	Bacteria	Proteobacteria	Betaproteobacteria	Burkholderiales	Burkholderiaceae	Burkholderia	Burkholderia_cepacia	>Otu1260_5435#GCCGTATCGGAAGGTGCGGCTGGATCACCTCCTTTCCAGAGCTTCTCGCAAAGTTGAGCGCTCACGCTTATCGGCTGTTGATTAAGACAGACTAGCTGTCTGCGGTTTAAACCGGTTATAATGCCGGCCGCTTTCAATAATCTTC
Otu1262	Otu1262	Bacteria	Proteobacteria	Gammaproteobacteria	Pseudomonadales	Pseudomonadaceae	Pseudomonas	Pseudomonas_sp.	>Otu1262_3045#GCCGTAGGGGAACCTGCGGCTGGATCACCTCCTTAATCGACGACATCAGCTGCTCCATAAGTTCCCACACGAATTGCTTGATTCATTGAAGAAGACGAAAGAAGCAGCCAAAAGGGTTGTAGCTTGGTTGGTTAGAGCGCACCCC
Otu12651	Otu12651	Bacteria	Firmicutes	Bacilli	Bacillales				>Otu12651_135#GCCGTATCGGAAGGTGCGGCTGGATCACCTCCTTTCTAAGGATAATGCAGTCCTTTCGGACTGATAAGAAGTTGACTGTTTCTTGTTTGTTTAGTTTTGAGAGTGCAATTTTCTCTCAAAACATTGTTCTTTGAAAACTAGATAA
Otu12726	Otu12726	Bacteria	Proteobacteria	Gammaproteobacteria	Pseudomonadales	Pseudomonadaceae	Pseudomonas	Pseudomonas_umsongensis	>Otu12726_110#GCCGTAGGGGAACCTGCGGCTGGATCACCTCCTTAATCGACGACAGCAGCTGGCTCATGAGCTCCCACACGAATTGCTTGATTCATGCGTTTGTCAAAGCGCAGAACTGAATGTTCGGTTTGAACATTGAGTTCTGATCTTTTTC
Otu12782	Otu12782	Bacteria	Proteobacteria	Gammaproteobacteria	Enterobacterales	Enterobacteriaceae	Raoultella	Raoultella_planticola	>Otu12782_222#ACCGTAGGGGAACCTGCGGTTGGATCACCTCCTTACCTGAAAGAACCTGCCTTCGTAGTGTCCACACAGATTGTCTGATGAAAAATAACGAGCAGTAAAAATCTCTGCAGGCTTGTAGCTCAGGTGGTTAGAGCGCACCCCTGAT
Otu12828	Otu12828	Bacteria	Firmicutes	Bacilli	Bacillales	Bacillaceae	Anoxybacillus	Anoxybacillus_flavithermus	>Otu12828_116#GCCGTATCGGAAGGTGCGGCTGGATCACCTCCTTTCTAAGGATAATACGAAAAGCTGAGGCGACTGTTCAACTTCGACAGACGTTGGAGAGCCGGCACTACAAATCCTGCACTTTGGATTTGTAGAGACGGATCGAAACGGCCGA
Otu12876	Otu12876	Bacteria	Proteobacteria	Betaproteobacteria	Burkholderiales	Burkholderiaceae	Cupriavidus	Cupriavidus_metallidurans	>Otu12876_169#GCCGTATCGGAAGGTGCGGCTGGATCACCTCCTTTCTAGAGGCTTGTGTTCACAAGTCAAGCGTTCACACTTATCGGTTTGTTTGCTGTTACAGCCAAGGGTCTGTAGCTCAGGTGGTTAGAGCGCACCCCTGATAAGGGTGAGG
Otu12879	Otu12879	Bacteria	Firmicutes	Bacilli	Bacillales	Paenibacillaceae	Paenibacillus	Paenibacillus_naphthalenovorans	>Otu12879_125#GCCGTATCGGAAGGTGCGGCTGGATCACCTCCTTTCTATGGAGTCCATGTTACCAGCAGGGTAACGGACATTAAGCAACTGATTAACAGTTGCAACAGCATTCACTCGTTGCTCAGTTTTGAGAGGGTAATACTTCTCCATATTC
Otu12984	Otu12984	Bacteria	Proteobacteria	Gammaproteobacteria	Enterobacterales	Enterobacteriaceae	Pluralibacter	Pluralibacter_gergoviae	>Otu12984_126#ACCGTAGGGGAACCTGCGGTTGGATCACCTCCTTACCTGAAAGAACCTGCCTTGCAGTGCTCACACAGATTGTCTGATGAAAAGAAACGAGCAAGACGGCTACGAAGTCGTGACACATCGTGTCCCCTTCGTCTAGCGGTTAGGA
Otu13324	Otu13324	Bacteria	Firmicutes	Bacilli	Bacillales	Paenibacillaceae	Paenibacillus	Paenibacillus_sp.	>Otu13324_114#GCCGTATCGGAAGGTGCGGCTGGATCACCTCCTTTCTATGGAGAATCGTTTCCCGTAGCGGAAACATTCAAATATGACTTCTATTAGAAGTCAACCACGACGTGTATTCATTTGTTCAGTTTTGATGGAATTTGAGGGGCTATAG
Otu13346	Otu13346	Bacteria	Firmicutes	Bacilli	Bacillales	Paenibacillaceae	Paenibacillus	Paenibacillus_stellifer	>Otu13346_135#GCCGTATCGGAAGGTGCGGCTGGATCACCTCCTTTCTATGGAGAATCGTCTTCTGTAACGAAGACATTCAACAAGTCTTCAGGAAGTATGCTTCCGAAGCGAGCTTTACTTCGTAAAGCTTTTAACTCACTCGTTGCTCAGTTTT
Otu13543	Otu13543	Bacteria	Proteobacteria	Gammaproteobacteria	Pseudomonadales	Pseudomonadaceae	Pseudomonas	Pseudomonas_putida	>Otu13543_120#GCCGTAGGGGAACCTGCGGCTGGATCACCTCCTTAATCGACGACGTCAGCGGCTCCATGAGCTCCCACACGAATTGCTTGATTCATTGAAGAAGACGAAAAAGTTGCTCTGGTGGGTTCAAGGGTAACTTTATTATGTAAAAGCT
Otu13717	Otu13717	Bacteria	Bacteroidetes	Sphingobacteriia	Sphingobacteriales	Sphingobacteriaceae	Sphingobacterium	Sphingobacterium_sp.	>Otu13717_130#GCCGTACCGGAAGGTGCGGCTGGAATACCTCCTTTCTAGAGTATCGAAGATCGGTGCTCGTCACGTACATATGATTGAAAAAGAAGAAAAAACATCAGAAGAAAGTGCCCGCCCCGTATGGAGCAGGACCGAGAGAGATAGATGA
Otu13884	Otu13884	Bacteria	Proteobacteria	Gammaproteobacteria	Enterobacterales	Enterobacteriaceae	Leclercia	Leclercia_adecarboxylata	>Otu13884_172#ACCGTAGGGGAACCTGCGGTTGGATCACCTCCTTACCTTAAAGAACCTGCCTTTGTAGTGCTCACACAGATTGTCTGATGAAAAGTAAAAAGCAAGGCGTCTTGCCGAAGCAGACTATACGTCCCCTTCGTCTAGAGGCCCAGGA
Otu13918	Otu13918	Bacteria	Proteobacteria	Betaproteobacteria	Burkholderiales	Alcaligenaceae	Achromobacter	Achromobacter_spanius	>Otu13918_134#GCCGTATCGGAAGGTGCGGCTGGATCACCTCCTTTCAGAGCTTACGTGCTCGTGTTAAGCGTCCACTCTTATCGGTTGTTTTTTGTAGCTGGCGTCATTGGTTTGGCGCAGCGTAGAAACTAACTCATAGCACTGCTTGCAGTGC
Otu13949	Otu13949	Bacteria	Proteobacteria	Betaproteobacteria	Burkholderiales	Alcaligenaceae	Achromobacter	Achromobacter_spanius	>Otu13949_116#GCCGTATCGGAAGGTGCGGCTGGATCACCTCCTTTCAGAGCTTACGTGCTCGTGTTAAGCGTCCACTCTTATCGGTTGTTTTTTGTAGCTGGCGTCATTGATTTGGCGCAGCGTAGAAACTAACTCATAGCACTGCTTGCAGTGC
Otu14059	Otu14059	Bacteria	Actinobacteria	Actinobacteria	Micrococcales	Microbacteriaceae	Microbacterium	Microbacterium_oxydans	>Otu14059_110#GCCGTACCGGAAGGTGCGGCTGGATCACCTCCTTTCTAAGGAGCATCTGACTCTTCGGAGTCCAGAACCCAGGTCGAAGGCATACGTTCTTCGCTGGGAGCTCATGGGTGGAACATTTGACATGGTGCGAAGGAAGAAGCTCTCG
Otu14095	Otu14095	Bacteria	Proteobacteria	Gammaproteobacteria	Aeromonadales	Aeromonadaceae	Aeromonas		>Otu14095_107#ACCCTAGGGGAACCTGGGGTTGGATCACCTCCTTACCTTAATGATGACGAAGTTGTTGAGTGTTCACACAGATTGCCTTGATTCAAAGTAGTTAGAGCAAAGACTTGGTGCAGTGATGCATCAGCTTCTGTTGTCCAGCCCTCGG
Otu14156	Otu14156	Bacteria	Firmicutes	Clostridia	Clostridiales	Clostridiaceae	Clostridium	Clostridium_argentinense	>Otu14156_115#GCCGTAGGAGAACCTGCGGCTGGATCACCTCCTTTCTAGGGAGTCGACGTAGTTGGTAACTCTTCTACGAACACTGGTACTATCTCTGTTTAATTTTGAAAGACCAAAAGTCTTTAATATGGGGGTATAGCTCAGTTGGGAGAGC
Otu1418	Otu1418	Bacteria	Firmicutes	Bacilli	Bacillales	Bacillaceae	Bacillus	Bacillus_circulans	>Otu1418_2629#GCCGTATCGGAAGGTGCGGCTGGATCACCTCCTTTCTAAGGAAAAATGGATTTATTCCATTCATAGATTGTTGACAGTTTGTTGTTCAGTTTTGAGAGAGCAATGCTTTCTTATATGGGCCTATAGCTCAGCTGGTTAGAGCGCA
Otu14295	Otu14295	Bacteria	Proteobacteria	Gammaproteobacteria	Pseudomonadales	Pseudomonadaceae	Pseudomonas		>Otu14295_95#GCCGTAGGGGAACCTGCGGCTGGATCACCTCCTTAATCGACGACTCAGCTGCACCATAAGCTCCCACACGAATTGCTTGATTCATTGAAGAAGACGATTAAGGTGATACGCCTCAAGTCGGCCCGTAGCTCAGTTGGTTAGAGCG
Otu1430	Otu1430	Bacteria	Firmicutes	Bacilli	Bacillales	Paenibacillaceae	Paenibacillus	Paenibacillus_sp.	>Otu1430_2444#GCCGTATCGGAAGGTGCGGCTGGATCACCTCCTTTCTATGGAGAATCGTTTCCCGCAGCGGAAACATTCAAATATGACTTCATTAGAAGTCACCCTTAAAATCAGGTTTCGGCCTGTTACTCACTCGTTGGTCAGTTTTGAGAGT
Otu14453	Otu14453	Bacteria	Firmicutes	Bacilli	Bacillales	Bacillaceae	Bacillus	Bacillus_jeotgali	>Otu14453_93#GCCGTATCGGAAGGTGCGGCTGGATCACCTCCTTTCTAAGGATAATGCAGTCCTCATGGACTGATAAGAAGTTGACTGTTTTCTGTTTGTTTAGTTTTGAGGGAGTAATTCTCTCAAAGCTTTTTTAAATCGTTCTTTGAAAACT
Otu14501	Otu14501	Bacteria	Firmicutes	Bacilli	Bacillales	Paenibacillaceae	Paenibacillus	Paenibacillus_sabinae	>Otu14501_103#GCCGTATCGGAAGGTGCGGCTGGATCACCTCCTTTCTATGGAGAATCGCTTCCTGCAACGGAAGCATTCAAATCTAAAATCAGGTTTTGGCCTGTTGCTCACTCGTTGCTCAGTTTTGAGAGCTCAAACTCTCAACCTTGTACCT
Otu1452	Otu1452	Bacteria	Actinobacteria	Actinobacteria	Micrococcales	Microbacteriaceae	Curtobacterium	Curtobacterium_sp.	>Otu1452_2483#GCCGTACCGGAAGGTGCGGCTGGATCACCTCCTTTCTAAGGAGCATCTGACCGGCCCTGCCCTGCAGGTGCCTGGTTCAGGCGCCGAGTAACCCGAACGTGGTTGCCGGTAGCTCATGGGTGGAACATTGACAGTGCAGTCGGGA
Otu1453	Otu1453	Bacteria	Proteobacteria	Betaproteobacteria	Burkholderiales	Burkholderiaceae	Cupriavidus	Cupriavidus_pinatubonensis	>Otu1453_2180#GCCGTATCGGAAGGTGCGGCTGGATCACCTCCTTTCCAGAGTGTGCATCCCAAGTCAAGCGTTCACACTTATCGGTTTGTTTGTTGTTGCAGCCAGAATGGTTGGCCAAAGGCAAGCGCTTAGCATTGAGCGCTTGCCTTTGGCA
Otu14538	Otu14538	Bacteria	Proteobacteria	Gammaproteobacteria	Aeromonadales	Aeromonadaceae	Aeromonas	Aeromonas_caviae	>Otu14538_98#ACCCTAGGGGAACCTGGGGTTGGATCACCTCCTTACCTTAATGATGACGAAGTTGTTGAGTGTTCACACAGATTGCCTTGATTCAAAGTAGTTAGAGCAAAGACCTGGTGCGAAAGCATCAGTGCTTATCTGGCTTCGGTCAGAT
Otu14565	Otu14565	Bacteria	Firmicutes	Bacilli	Bacillales	Paenibacillaceae	Paenibacillus		>Otu14565_122#GCCGTATCGGAAGGTGCGGCTGGATCACCTCCTTTCTATGGAGAATCGTTTCCTGCAACGGAAACATTCAAATCGGAAGTTAAACTTCCACAATCTCAGGTTTAGGCCTGTTACTCACTCGTTGCTCAGTTTTGAGAGTTTAAGC
Otu1457	Otu1457	Bacteria	Proteobacteria	Gammaproteobacteria	Xanthomonadales	Xanthomonadaceae	Xanthomonas	Xanthomonas_campestris	>Otu1457_2291#GCCGTATCGGAAGGTGCGGCTGGATCACCTCCTTTTGAGCACGACAAGCGCTTCTTGTCAGGCGCCCACACAAGACACCTGCATTTTTCAGAGTAAGCCCGTACAACGGGGCCTTAGCTCAGCTGGGAGAGCACCTGCTTTGCAA
Otu14577	Otu14577	Bacteria	Proteobacteria	Betaproteobacteria	Burkholderiales	Burkholderiaceae	Cupriavidus	Cupriavidus_taiwanensis	>Otu14577_126#GCCGTATCGGAAGGTGCGGCTGGATCACCTCCTTTCAGAGCGTGCATCCAACGTTGAGCGTCCACACTTATCGGTGGTTTGTTGGTTGAGGCCAGGTGGCCAAATGCAAGCGCTTAGGACTTGAGCGTTTGCATTTGGCATTGCC
Otu1459	Otu1459	Bacteria	Firmicutes	Bacilli	Bacillales	Bacillaceae	Lysinibacillus	Lysinibacillus_sp.	>Otu1459_2290#GCCGTATCGGAAGGTGCGGCTGGATCACCTCCTTTCTAAGGATATTTTCGGAATTCATTCCTAGGGAATGAAACATTAACGGTTGCTGTTCAGTTTTGAAGGTTCATCGTAAGATGAAAATTCAAAAGATGTGCTCCTGTCGCTA
Otu14680	Otu14680	Bacteria	Firmicutes	Bacilli	Bacillales	Paenibacillaceae	Brevibacillus	Brevibacillus_laterosporus	>Otu14680_100#TCCGTACCGGAAGGTGCGGATGGATCACCTCCTTTCTATGGAGACTTCCGATATCTCTTCGAGATATACGGTAGCAAATCGGCTAGCAAACAGCTTTACTGTTCAGTTTTGAGAGAGCATTCTCTCAATGTCTGGTGATGATGGC
Otu14694	Otu14694	Bacteria	Proteobacteria	Gammaproteobacteria	Xanthomonadales	Xanthomonadaceae	Stenotrophomonas	Stenotrophomonas_sp.	>Otu14694_111#GCCGTATCGGAAGGTGCGGCTGGATCACCTCCTTTTGAGCAAAGACAGCATCGTCCTGTCGGGCGTCTTCACAAAGTACCTGCATTCAGAGATTCAAGCCGGCACGCCGGTTTGAGATGTCCCTTTCTGGGGCCTTAGCTCAGCT
Otu14704	Otu14704	Bacteria	Proteobacteria	Gammaproteobacteria	Enterobacterales	Enterobacteriaceae	Leclercia	Leclercia_sp.	>Otu14704_105#ACCGTAGGGGAACCTGCGGTTGGATCACCTCCTTACCTTAAAGATACAACTCCGAAGTGCTCACACAGATTGTCTGATGAAAAGTAACGAGCAAGACGGCTACGAAGTCGTGACACATTGTGTCCCCTTCGTCTAGCGGTTAGGA
Otu14721	Otu14721	Bacteria	Firmicutes	Bacilli	Bacillales				>Otu14721_92#GCCGTATCGGAAGGTGCGGCTGGATCACCTCCTTTCTAAGGATAATGCAGTCCTTGTGGACTGATAAGAAGTTGACTGTTATCTGTTTGTTTAGTTTTGAGAGTTCAATCTCTCTATCATATTTCGTAGTGGGGGCCTATAGCTC
Otu14803	Otu14803	Bacteria	Proteobacteria	Betaproteobacteria	Burkholderiales	Burkholderiaceae	Cupriavidus	Cupriavidus_taiwanensis	>Otu14803_92#GCCGTATCGGAAGGTGCGGCTGGATCACCTCCTTTCCGAGCGTGCAGCCAACGTTGAGCGTCCACACTTATCGGTAGTTTGTTGGTTAAGGGCAGGTGGCCAAATGCAAGCGCTTAAGCATTGAGCGTTTGCATTTGGCATTGCC
Otu14804	Otu14804	Bacteria	Bacteroidetes	Sphingobacteriia	Sphingobacteriales	Sphingobacteriaceae	Sphingobacterium	Sphingobacterium_sp.	>Otu14804_130#GCCGTACCGGAAGGTGCGGCTGGAATACCTCCTTTCTAGAGTATCGAAGATCGGTGCTCGTCACGTTACATATGATTGAATATAGTATTGAGAATTGAGTAGCTAGTACCCGGATTATTTTATGGCGACATAGAGGATCCCAAAT
Otu1481	Otu1481	Bacteria	Proteobacteria	Betaproteobacteria	Burkholderiales	Alcaligenaceae	Achromobacter	Achromobacter_insolitus	>Otu1481_2466#GCCGTATCGGAAGGTGCGGCTGGATCACCTCCTTTCAGAGCTTAGCGCTCGTGTTAAGCGTCCACTCTTATCGGTTGTTGTTGTAGCGGGCGTCAGTATTTTTGATGCCGTGTAGAAGCTAACTCATAGTGCTGCTTGCAGCGTT
Otu14849	Otu14849	Bacteria	Proteobacteria	Alphaproteobacteria	Rhodospirillales				>Otu14849_87#GCCGTAGGGGAACCTGCGGCTGGATCACCTCCTTTCAAGGAACGATCGTGACGCTGGGTGCATGCATCCTGGTTGCGGTTATCCTTATAAGCTATCGCCTGCTAACAGGCTCCGTTCTCCACTCTCGATGCCAGCTACCTTAATG
Otu14876	Otu14876	Bacteria	Proteobacteria	Betaproteobacteria	Burkholderiales	Alcaligenaceae	Achromobacter	Achromobacter_insolitus	>Otu14876_92#GCCGTATCGGAAGGTGCGGCTGGATCACCTCCTTTCCGAGCTTAAGTGCTCGTGTTAAGCGTCCACTCTTATCGGTTGTTGTTGTAGCTGGAGTCAATATCATTGGCGCCGCGTAGAAGCTAACTCATAGTGCTGCATGCAGTGT
Otu1491	Otu1491	Bacteria	Proteobacteria	Betaproteobacteria	Burkholderiales	Burkholderiaceae	Cupriavidus	Cupriavidus_pinatubonensis	>Otu1491_2179#GCCGTATCGGAAGGTGCGGCTGGATCACCTCCTTTCCAGAGGCGCGCGTTCTGCGTGCTCAGTGTCCACACTTATCGGTTTGTTTGCTGTTACAGCCAAGGGTCTGTAGCTCAGGTGGTTAGAGCACCGTCTTGATAAGGCGGGG
Otu14938	Otu14938	Bacteria	Firmicutes	Bacilli	Bacillales	Paenibacillaceae	Paenibacillus	Paenibacillus_stellifer	>Otu14938_92#GCCGTATCGGAAGGTGCGGCTGGATCACCTCCTTTCTAAGGAACACAACGTTTCTGCAGGAAACGTACATTGGAAGCATGCTTCCATGCAAGATAAATAGTGCGGATTAACGGCGCAGCTGCGTCAGACGTGATTACATTTGTTC
Otu14976	Otu14976	Bacteria	Proteobacteria	Gammaproteobacteria	Enterobacterales	Enterobacteriaceae	Enterobacter	Enterobacter_sp.	>Otu14976_94#ACCGTAGGGGAACCTGCGGTTGGATCACCTCCTTACCTGAAAGAACCTGCCTTCGCAGTGTCCACACAGATTGTCTGATAGAAAGTAAGAAGCAAGGCGTCTTACGATTGAGACCTTAGTGTCCCCTTCGTCTAGAGGCCCAGGA
Otu15187	Otu15187	Bacteria	Proteobacteria	Gammaproteobacteria	Aeromonadales	Aeromonadaceae	Aeromonas	Aeromonas_caviae	>Otu15187_170#ACCCTAGGGGAACCTGGGGTTGGATCACCTCCTTACCTTAAGATGACGAAGTTGTTGAGTGTTCACACAGATTGCCTTGATTCAAAGTAGTTAGAGCAAAGACCTGGTGCGCCTTGGCGTGTCAGTGCTTGTTTGGTCGAAAGAC
Otu1527	Otu1527	Bacteria	Firmicutes	Bacilli	Bacillales	Bacillaceae	Lysinibacillus	Lysinibacillus_sp.	>Otu1527_2289#GCCGTATCGGAAGGTGCGGCTGGATCACCTCCTTTCTAAGGATTATTTCGGAATACAAACCTAGGGTTTGTAAGATTACGTTTTGCGTTCAGTTTTGAAGGTTTATAAAATATATAAAACTTCCAAGAGGGCCTATAGCTCAGCT
Otu15286	Otu15286	Bacteria	Firmicutes	Bacilli	Bacillales	Paenibacillaceae	Paenibacillus	Paenibacillus_sp.	>Otu15286_96#GCCGTATCGGAAGGTGCGGCTGGATCACCTCCTTTCTATGGAGAATCGTTTCCCGCAGCGGAAACATTCAAATATGACTTCATTAGAAGTCAACCAACTCACTCGTTGGTCAGTTTTGAAAGATCAATTCTTTCACCTATGAATA
Otu15499	Otu15499	Bacteria	Proteobacteria	Betaproteobacteria	Burkholderiales	Alcaligenaceae	Achromobacter		>Otu15499_100#GCCGTATCGGAAGGTGCGGCTGGATCACCTCCTTTCCGAGCTTATGTGCTCGTGTTAAGCGTCCACTCTTATCGGTTGTTTGATATAGCTGGGATCAGTTGTAGGCTTGGGTCGAGGGGATCTTCCCTGGGTCTGCAGCTTCCTG
Otu1555	Otu1555	Bacteria	Proteobacteria	Gammaproteobacteria	Pseudomonadales	Pseudomonadaceae	Pseudomonas	Pseudomonas_resinovorans	>Otu1555_2104#GCCGTAGGGGAACCTGCGGCTGGATCACCTCCTTAATCGAAGACTTCAGCTTCTTCATAAGTTCCCACACGAATTGCTTGATTCAATTGTGAAGGCGATTGGGTCTGTAGCTCAGTTGGTTAGAGCGCACCCCTGATAAGGGTGA
Otu15594	Otu15594	Bacteria	Proteobacteria	Betaproteobacteria	Burkholderiales	Burkholderiaceae	Cupriavidus	Cupriavidus_necator	>Otu15594_90#GCCGTATCGGAAGGTGCGGCTGGATCACCTCCTTTCAGAGCGTGCATCCCAAGTCGAGCGTTCACACTTATCGGTTTGTTTGTGGTTAAGGCCAGGTGGCCAAATGAAAGCGCTTTGCAAGAGCGTTTCCATTTGGCATTGCCAA
Otu15597	Otu15597	Bacteria	Proteobacteria	Gammaproteobacteria	Aeromonadales	Aeromonadaceae	Aeromonas	Aeromonas_caviae	>Otu15597_93#ACCCTAGGGGAACCTGGGGTTGGATCACCTCCTTACCTTAATGATGACGAAGTTGTTGAGTGTTCACACAGATTGCCTTGATTCAAAGTAGTTAGAGCAAAGACCTGATGCGCCTTGGCGTGTCAGTGCTTGTTTGGCCCATGGC
Otu15637	Otu15637	Bacteria	Firmicutes	Bacilli	Bacillales	Paenibacillaceae	Paenibacillus	Paenibacillus_xylanexedens	>Otu15637_97#GCCGTATCGGAAGGTGCGGCTGGATCACCTCCTTTCTATGGAGAATCGTTTCCCGTAGCGGAAACATTCAAATACGCAGGTTCATTGAACCTGCGACAGCAACATCGTTACTTATCCATTTGTTCAGTTTTGATGGAATTTGAGG
Otu15777	Otu15777	Bacteria	Firmicutes	Bacilli	Bacillales	Paenibacillaceae	Paenibacillus	Paenibacillus_sp.	>Otu15777_99#GCCGTATCGGAAGGTGCGGCTGGATCACCTCCTTTCTATGGAGAATCGTCTTCTGCAACGAAGACATTCAAATATGACTTCATTGAAGTCACTCTTTAAATCAGGTTTAGGCCTGTTACTCACTCGTTGGTCAGTTTTGAGAGTT
Otu15784	Otu15784	Bacteria	Proteobacteria	Betaproteobacteria	Burkholderiales	Burkholderiaceae	Cupriavidus	Cupriavidus_taiwanensis	>Otu15784_92#GCCGTATCGGAAGGTGCGGCTGGATCACCTCCTTTCAGAGCGTGCATCCAACGTTGAACGTCCACACTTATCGGTGGTTTGTTGGTTGAGGCCAGGTGGCCAAATGCAAGCGCTTAGGACTTGAGCGTTTGCATTTGGCATTGCC
Otu15891	Otu15891	Bacteria	Firmicutes	Clostridia	Clostridiales	Clostridiaceae	Clostridium	Clostridium_argentinense	>Otu15891_82#GCCGTAGGAGAACCTGCGGCTGGATCACCTCCTTTCTAGGGAGTCGACGTAGTTGGTAACTCTTCTACGAAACCTGGTACTATCTCTGTTTAATTTTGAAAGACCAAAAGTCTTTAATATGGGGGTATAGCTCAGTTGGGAGAGC
Otu15985	Otu15985	Bacteria	Firmicutes	Bacilli	Bacillales	Paenibacillaceae	Paenibacillus	Paenibacillus_sabinae	>Otu15985_84#GCCGTATCGGAAGGTGCGGCTGGATCACCTCCTTTCTATGGAGAATCGCTTCCTGCAACGGAAGCATTCAAATCTAAAATCAGGTTTCGGCCTGTTACTCACTCGTTGCTCAGTTTTGAGAGCTCAAACTCTCAACCTTGCACCT
Otu15993	Otu15993	Bacteria	Proteobacteria	Betaproteobacteria	Burkholderiales	Alcaligenaceae	Achromobacter		>Otu15993_97#GCCGTATCGGAAGGTGCGGCTGGATCACCTCCTTTCAGAGCTTAGTGCTCGTGTTAAGCGTCCACTCTTATCGGTTGTTTGATATAGCTGGGATCAGTTGCAGGCTTGGGTCGAGGGAATCTTCCCTGGGTCTACAGCTTTTCTG
Otu1606	Otu1606	Bacteria	Proteobacteria	Gammaproteobacteria	Xanthomonadales	Rhodanobacteraceae	Luteibacter	Luteibacter_rhizovicinus	>Otu1606_2015#GCCGTATCGGAAGGTGCGGCTGGATCACCTCCTTTCGAGATAGACACGCAGTCTGTCGCAAGGCTTCCACACAAGTCACCTGCACATCCACGGCATGCCAATGGGCATGCAACCGTAAGCCAAGCCTTATGGGTCTGTAGCTCAG
Otu1607	Otu1607	Bacteria	Proteobacteria	Gammaproteobacteria	Pseudomonadales	Pseudomonadaceae	Pseudomonas		>Otu1607_2293#GCCGTAGGGGAACCTGCGGCTGGATCACCTCCTTAATCGACGACTCAGCTGCACCATAAGCTCCCACACGAATTGCTTGATTCATTGAAGAAGACGATAAGAAGCAGCTTCAGCTTTAAGCCAACGCTTTAAGTTTTAGGTCTGT
Otu1610	Otu1610	Bacteria	Firmicutes	Bacilli	Bacillales	Bacillaceae	Lysinibacillus	Lysinibacillus_sp.	>Otu1610_2180#GCCGTATCGGAAGGTGCGGCTGGATCACCTCCTTTCTAAGGATTATTTCGGAATACAAACCTTGGGTTTGTACGATTACGTTTTGCGTTCAGTTTTGAAGGTTCATTCTATCTGAATGAAACACTTCAAAACTTGTTCTTTGAAA
Otu16141	Otu16141	Bacteria	Firmicutes	Bacilli	Bacillales	Paenibacillaceae	Paenibacillus	Paenibacillus_xylanexedens	>Otu16141_94#GCCGTATCGGAAGGTGCGGCTGGATCACCTCCTTTCTATGGAGAATCGTTTCCTGCAACGGAAACATTCAAATAAGCAGGTTCTTAGAACCTGCAAAAGCAACACAGTTACTTATCCATTTGTTCAGTTTTGATGGAATTTGAGG
Otu16214	Otu16214	Bacteria	Firmicutes	Bacilli	Bacillales	Paenibacillaceae	Paenibacillus	Paenibacillus_sp.	>Otu16214_79#GCCGTATCGGAAGGTGCGGCTGGATCACCTCCTTTCTAAGGAAATACCCGATTACGCAGATAATCGGATAAACTTGGCAGTTTATCGCAGCTCGTTGTCAGTTTTGAGAGAATAATGTTTTCTCAAAAGTAAGTCAAAGTCATCC
Otu16252	Otu16252	Bacteria	Proteobacteria	Gammaproteobacteria	Pseudomonadales	Pseudomonadaceae	Pseudomonas	Pseudomonas_putida	>Otu16252_104#GCCGTAGGGGAACCTGCGGCTGGATCACCTCCTTAATCGACGACATCAGCCTACTGATGAGCTCCCACACGAATTGCTTGATTCATTTGCTGATGAGAATTCAGAAATGAGCATTCCCTGCGAATGTTGATTTCTGGCTTTTGTC
Otu16274	Otu16274	Bacteria	Firmicutes	Bacilli	Bacillales	Bacillaceae	Bacillus	Bacillus_simplex	>Otu16274_85#GCCGTATCGGAAGGTGCGGCTGGATCACCTCCTTTCTAAGGATAATACGAGAGCGCTTTTGTTTTGTTCAGTTTTGAATGAGTAATTCATTCAACCACGAAAGAGATCATCACATCGTGATGACATTCTTTCAACCTTGTTCCTT
Otu16279	Otu16279	Bacteria	Firmicutes	Bacilli	Bacillales	Paenibacillaceae	Paenibacillus		>Otu16279_90#GCCGTATCGGAAGGTGCGGCTGGATCACCTCCTTTCTATGGAGAATCGTCACCTGCAACGGTGACATTCAAATCGGAAGTTAAACTTCCAAATCTCAGGTCTAGGCCTGTTACTCACTCGTTGCTCAGTTTTGAGAGTTTAAGCT
Otu16422	Otu16422	Bacteria	Proteobacteria	Gammaproteobacteria	Pseudomonadales	Pseudomonadaceae	Pseudomonas		>Otu16422_89#GCCGTAGGGGAACCTGCGGCTGGATCACCTCCTTAATCGACGACTCAGCTGCGCCATGAGCTCCCACACGAATTGCTTGATTCATTGAAGAAGACGAGAAGCCAGCCTGGAAGGTGGCTGTTGGCGTTAGAGTTTAGAAATGAAT
Otu1643	Otu1643	Bacteria	Firmicutes	Bacilli	Bacillales	Bacillaceae	Lysinibacillus	Lysinibacillus_sp.	>Otu1643_1965#GCCGTATCGGAAGGTGCGGCTGGATCACCTCCTTTCTAAGGATATTTTCGGAATTCATTCCTAGGGAATGAAACATTAACGTTTGCTGTTCAGTTTTGAAGGTTCATCGTAAGATGAAAATTCAAAAGATGTGCTCCTGTCGCTA
Otu1644	Otu1644	Bacteria	Firmicutes	Bacilli	Bacillales	Planococcaceae	Solibacillus		>Otu1644_2095#GCCGTATCGGAAGGTGCGGCTGGATCACCTCCTTTCTAAGGATTTTTCGGAATTCATTCCTAGGGAATGAAACATTAACGGTTGCTGTTCAGTTTTGAAGGTTCATTCTTAATTGAATGGAATACTTCAAAAAAATATTTGCTCC
Otu16472	Otu16472	Bacteria	Firmicutes	Bacilli	Bacillales	Paenibacillaceae	Paenibacillus		>Otu16472_87#GCCGTATCGGAAGGTGCGGCTGGATCACCTCCTTTCTAAGGATTTACGTCTCCTGTGACGGAGACATAACAGCCTAGTCATTTGTTCAGTTTTGATGGAGCTTATGGGGCCATAGCTCAGCTGGGAGAGCGCCTGCCTTGCAAGC
Otu1650	Otu1650	Bacteria	Firmicutes	Bacilli	Bacillales	Planococcaceae	Solibacillus		>Otu1650_1970#GCCGTATCGGAAGGTGCGGCTGGATCACCTCCTTTCTAAGGATATTTTCGGAAATCTTCTCTTGGAGAAGATACTCATTAACGCTTGCTGTTCAGTTTTGAAGGTTCATTCTTAATTGAATGGAATACTTCAAAAAAATATTTGC
Otu16543	Otu16543	Bacteria	Proteobacteria	Gammaproteobacteria	Pseudomonadales	Pseudomonadaceae	Pseudomonas		>Otu16543_95#GCCGTAGGGGAACCTGCGGCTGGATCACCTCCTTAATCGACGACTCAGCTGCACCATGAGCTCCCACACGAATTGCTTGATTCATTGAAGAAGACGATAGAAGCAGCTTTAAGCTCCAGATTGATAGCTCACGCTAACAGTTACA
Otu16880	Otu16880	Bacteria	Bacteroidetes	Flavobacteriia	Flavobacteriales	Flavobacteriaceae	Flavobacterium	Flavobacterium_johnsoniae	>Otu16880_94#GCCGTACCGGAAGGTGCGGCTGGAACACCTCCTTTCTAGAGCCCGAGTGTTAGCTTAAAGCACGCTTGGGAAATAAGATGCAGATCTGAAGGCTAGGATCGAAGATTGTATTGCTCTTGCTGTTAATTTAAAAAATGAAATAAGA
Otu16884	Otu16884	Bacteria	Firmicutes	Bacilli	Bacillales	Paenibacillaceae	Paenibacillus		>Otu16884_78#GCCGTATCGGAAGGTGCGGCTGGATCACCTCCTTTCTATGGAGAATCGTCACCTGCAACGGTGACATTCAAATATGATCTTCGGATCAAAAAAAGCGAATCCCATTTGTTTAGTTTTGATGGAATTTATCATGGGGCCATAGCTC
Otu16887	Otu16887	Bacteria	Proteobacteria	Betaproteobacteria	Burkholderiales	Burkholderiaceae	Burkholderia	Burkholderia_pseudomallei	>Otu16887_86#GCCGTACCGGAAGGTGCGGCTGGACCACCTCCTTTCTAGAGCCCGAGTGTTAGCTTCATGCACGCTTGGGAAATAAGATGCAGATCTGAAGGCTAGGATCGAAGATTGTATTGCTCTTGCTGTTAATTTAAAAAAATGAAATAAG
Otu16895	Otu16895	Bacteria	Proteobacteria	Gammaproteobacteria	Pseudomonadales	Pseudomonadaceae	Pseudomonas		>Otu16895_69#GCCGTAGGGGAACCTGCGGCTGGATCACCTCCTTAATCGACGACTCAGCTGCACCATAAGCTCCCACACGAATTGCTTGATTCATTGAAGAAGACGATTAAGGTGATACGCCTCAAGTCGGCCTGTAGCTCAGTTGGTTAGAGCG
Otu17101	Otu17101	Bacteria	Proteobacteria	Gammaproteobacteria	Enterobacterales	Enterobacteriaceae	Citrobacter	Citrobacter_amalonaticus	>Otu17101_382#ACCGTAGGGGAACCTGCGGTTGGATCACCTCCTTACCTTAAAGAACCTGCCTTTGCAGTGCCCACACAGATTGTCTGATGAAAAGTGAATAGCAAGGCGTCTTGCCGAAGCAGACTTCAGTGTCCCCTTCGTCTAGAGGCCCAGG
Otu17227	Otu17227	Bacteria	Proteobacteria	Gammaproteobacteria	Enterobacterales	Enterobacteriaceae	Lelliottia	Lelliottia_amnigena	>Otu17227_108#ACCGTAGGGGAACCTGCGGTTGGATCACCTCCTTACCTGAAAGAACCTGCCTTCGCAGTGTCCACACAGATTGTCTGATGAAAAGTATCGAGCAAGACGGCTGCGAAGTCGTGACACTATCGTGTCCCCTTCGTCTAGCGGTTAG
Otu1729	Otu1729	Bacteria	Proteobacteria	Gammaproteobacteria	Enterobacterales	Enterobacteriaceae	Citrobacter		>Otu1729_1952#ACCGTAGGGGAACCTGCGGTTGGATCACCTCCTTACCTTAAAGAAACGTTCTTTGTAGTGCTCACACAGATTGTCTGATGAAAAGTAAATAGCAAGGCGTCTTGCGATTGAGACTTCAGTGTCCCCTTCGTCTAGAGGCCCAGGA
Otu17509	Otu17509	Bacteria	Proteobacteria	Alphaproteobacteria	Rhodospirillales				>Otu17509_66#GCCGTAGGGGAACCTGCGGCTGGATCACCTCCTTTCAAGGATGCGGCATGGGGTGAGGACTTCGGTTCTCGGCTGTGCACGCTCCGACAACATGGTTTGCCTTGAACTTGTTCCGCGGCGGATGCCGTGGACGCTCTCTCGTTGG
Otu1759	Otu1759	Bacteria	Proteobacteria	Gammaproteobacteria	Pseudomonadales	Pseudomonadaceae	Pseudomonas		>Otu1759_1635#GCCGTAGGGGAACCTGCGGCTGGATCACCTCCTTAATCGACGACATCAGCCTACTGATGAGCTCCCACACGAATTGCTTGATTCATTGTCGAAGACGATCAAGACCCTATATAGGTCTGTAGCTCAGTTGGTTAGAGCGCACCCC
Otu1761	Otu1761	Bacteria	Firmicutes	Bacilli	Bacillales	Paenibacillaceae	Paenibacillus	Paenibacillus_polymyxa	>Otu1761_1661#GCCGTATCGGAAGGTGCGGCTGGATCACCTCCTTTCTATGGAGAATCGTTTCCTGCGATGGAAACATTCAAATATGAAGCATAAGCTTCAAAACTCAGGTTTCGGCCTGTTACTCACTCGTTGCTCAGTTTTGAGAGTTCAAACT
Otu17613	Otu17613	Bacteria	Proteobacteria	Betaproteobacteria	Burkholderiales	Alcaligenaceae	Achromobacter	Achromobacter_spanius	>Otu17613_81#GCCGTATCGGAAGGTGCGGCTGGATCACCTCCTTTCCGAGCTTAAGTGCTCGTGTTAAGCGTCCACTCTTATCGGTTGTTTTTTGTAGCTGGGGTCAAGAATGCTTGGTCCCGCGTAGAAGCTAACTCATAGCGCTGCTTGCAGT
Otu17718	Otu17718	Bacteria	Actinobacteria	Actinobacteria	Micrococcales	Microbacteriaceae	Microbacterium	Microbacterium_chocolatum	>Otu17718_68#GCCGTACCGGAAGGTGCGGCTGGATCACCTCCTTTCTAAGGAGCATCTGGAGGCTTCGGCCTTCCAGGCGCCAGATCAGCACCGAATGTGTGCTGCTGGTTAGCTCATGGGTGGAACATTTGACATGCCGTCAGCGCAGCTGACT
Otu17725	Otu17725	Bacteria	Firmicutes	Bacilli	Bacillales	Paenibacillaceae	Paenibacillus	Paenibacillus_stellifer	>Otu17725_76#GCCGTATCGGAAGGTGCGGCTGGATCACCTCCTTTCTATGGAGAATCGTCTTCCAGAGCGAAGACATTCAAATACACAGGTCTCGGCCTGTTGCTCACTCGTTGCTCAGTTTTGAGAGTTCAACTCTCAACATATGATTTCCAAA
Otu1778	Otu1778	Bacteria	Proteobacteria	Gammaproteobacteria	Pseudomonadales	Pseudomonadaceae	Pseudomonas	Pseudomonas_frederiksbergensis	>Otu1778_1872#GCCGTAGGGGAACCTGCGGCTGGATCACCTCCTTAATCGACGACATCAGCTGCTCCATAAGTTCCCACACGAATTGCTTGATTCATTGAAGAAGACGATAGGCTGACCATATAAGGTGGCCTGCATCGTTAGAGCTTAGAAATGA
Otu17790	Otu17790	Bacteria	Firmicutes	Bacilli	Bacillales	Bacillaceae	Bacillus	Bacillus_lentus	>Otu17790_72#GCCGTATCGGAAGGTGCGGCTGGATCACCTCCTTTCTAAGGATGAAATGAAGTACTTGATACTTCAATAAAAAGACGTTTTCTGACTTTGTTTAGTTTTGAGAGAATTATCTCTCGAAACTTTGTTCCTTGAAAACTAGATAACA
Otu17889	Otu17889	Bacteria							>Otu17889_89#GCCGTACCGGAAGGTGCGGCTGGACCATCTCATTTTCGAGCGTCTTCTGACGTTAAACAAAATCAGTACGCAAGTACATATACTTACTTAAAGCCATAGCTTTAGTTTTTTGTTTGGTTGATTTATATTAAAAATACAAAACCCA
Otu1789	Otu1789	Bacteria	Firmicutes	Bacilli	Bacillales	Paenibacillaceae	Paenibacillus	Paenibacillus_polymyxa	>Otu1789_1615#GCCGTATCGGAAGGTGCGGCTGGATCACCTCCTTTCTATGGAGAATCGTTTCCTGCGATGGAAACATTCAAATATGAAGCATAAGCTTCAAAACGCAGGTTTCGGCCTGTTACTCACTCGTTGCTCAGTTTTGAGAGTTCAAACT
Otu18148	Otu18148	Bacteria	Bacteroidetes	Flavobacteriia	Flavobacteriales	Flavobacteriaceae	Chryseobacterium	Chryseobacterium_indologenes	>Otu18148_85#GCCGTACCGGAAGGTGCGGCTGGAACATCTCATTTTAGAGCGTCTTAAGACGTTAAACAAAATCAGTACGCAAGTACATTATACTTACTTAAAGCCATAGCTTTAGTTTTTTGTTTGGTTGATATATAAAAATACAAAACCCACT
Otu18150	Otu18150	Bacteria	Firmicutes	Bacilli	Bacillales	Paenibacillaceae	Paenibacillus		>Otu18150_65#GCCGTATCGGAAGGTGCGGCTGGATCACCTCCTTTCTATGGAGAATCGCTTCCTGCGATGGAAGCATTCAAATCGGCAGAATAAGCTTCTGCCACCGAAGAGGAGTTCGGTACTGCGCTCTGCGCATATGAAATCCTCTTCACAG
Otu18178	Otu18178	Bacteria	Proteobacteria	Gammaproteobacteria	Pseudomonadales	Pseudomonadaceae	Pseudomonas	Pseudomonas_cedrina	>Otu18178_172#GCCGTAGGGGAACCTGCGGCTGGATCACCTCCTTAATCGACGACTCAGCTGCTCCATAAGTTCCCACACGAATTGCTTGATTCATTGAAGAAGACGATAAGAAGCAGCCCTAAGGGTTGTAGCTTAGTTGGTTAGAGCGCACCCC
Otu18197	Otu18197	Bacteria	Firmicutes						>Otu18197_81#GCCGTATCGGAAGGTGCGGCTGGATCACCTCCTTTCTATGGAGACATGAGCACGTAAGTGCCTCATGAATCTTACTCTGAGCTTTTGTTTGGTTTTGAAAGAACATCGTTTCTTTCAACTATAATACGGTTACACAATGTAACGT
Otu1821	Otu1821	Bacteria	Firmicutes	Bacilli	Bacillales	Bacillaceae	Bacillus	Bacillus_sp.	>Otu1821_1973#GCCGTATCGGAAGGTGCGGCTGGATCACCTCCTTTCTAAGGATATTTACGGAAGTGAGAACTTGGTTCTCACACACGTTGACGCGTTATTTTGTTCAGTTTTGAAGGATGAATTCCTTCTATATTTATGACATGATTGTTCTTTG
Otu18338	Otu18338	Bacteria	Firmicutes	Bacilli	Bacillales	Bacillaceae	Bacillus	Bacillus_cytotoxicus	>Otu18338_67#GCCGTATCGGAAGGTGCGGCTGGATCACCTCCTTTCTAAGGATGAAATGAAGTTTATCTTCATTAAAAGACGTTTCTTGCTTTGTTTAGTTTTGAGAGAACTATCTCTCAAAAAATCATTGTTCCTGCGCCATAGCCAATTCGAA
Otu1838	Otu1838	Bacteria	Proteobacteria	Betaproteobacteria	Burkholderiales	Alcaligenaceae	Achromobacter	Achromobacter_spanius	>Otu1838_1851#GCCGTATCGGAAGGTGCGGCTGGATCACCTCCTTTCAGAGCTTAAGTGCTCGTGTTAAGCGTCCACTCTTATCGGTTGTTGTTGTAGCTGGAGTCAATATCATTGGCGCCGCGTAGAAGCTAACTCATAGCGCTGCATGCAGTGT
Otu18482	Otu18482	Bacteria	Firmicutes	Bacilli	Bacillales	Paenibacillaceae	Paenibacillus	Paenibacillus_stellifer	>Otu18482_70#GCCGTATCGGAAGGTGCGGCTGGATCACCTCCTTTCTAAGGAACACAACGTTTCTGCAGGAAACGTACATCGGAAGCATGCTTCCATGCAAGATAAACTTGGCAGTTTATCGCAGCTCGTTGTCAGTTTTGAGAGAACAATTAAG
Otu18630	Otu18630	Bacteria	Bacteroidetes	Flavobacteriia	Flavobacteriales	Flavobacteriaceae	Chryseobacterium	Chryseobacterium_sp.	>Otu18630_79#GCCGTACCGGAAGGTGCGGCTGGAACATCTCCTTTTCGAGCGTCTTCTGACGTTAAACAAAATCAGTACGCAAGTACATATACTTACTTAAAGCCATAGCTTTAGTTTTTTGTTTGGTTGATTTATATTAAAAATACAAAACCCA
Otu18859	Otu18859	Bacteria	Firmicutes	Bacilli	Bacillales	Paenibacillaceae	Paenibacillus	Paenibacillus_durus	>Otu18859_66#GCCGTATCGGAAGGTGCGGCTGGATCACCTCCTTTCTATGGAGAATCGTTTCCCGTAGCGGAAACATTCAAATCTTAATCTAGCTGGTTGGCTAGTCACTCACTCGTTGCTCAGTTTTGAGAGTTTAAGCTCTCAATTTTGATCC
Otu18929	Otu18929	Bacteria	Proteobacteria	Gammaproteobacteria	Pseudomonadales	Pseudomonadaceae	Pseudomonas	Pseudomonas_putida	>Otu18929_72#GCCGTAGGGGAACCTGCGGCTGGATCACCTCCTTAATCGACGACATCAGCCTGCTGATGAGCTCCCACACGAATTGCTTGATTCATGGTTGAAGACGATCAGGGCCTTGAACAGGTCTTGTGTTGTTCCTGATCAGAACCTGGAA
Otu19052	Otu19052	Bacteria	Firmicutes	Bacilli	Bacillales	Paenibacillaceae	Paenibacillus	Paenibacillus_odorifer	>Otu19052_87#GCCGTATCGGAAGGTGCGGCTGGATCACCTCCTTTCTATGGAGAATCGTTCTCTGCAATGAGGACATTCAAATCGGAAGCTCAGCTTCCAAACTCAGGTTTAGGCCTGTTACTCACTCGTTGCTCAGTTTTGAGAGTTTAAGCTC
Otu19205	Otu19205	Bacteria	Firmicutes	Bacilli	Bacillales	Paenibacillaceae	Paenibacillus	Paenibacillus_polymyxa	>Otu19205_58#GCCGTATCGGAAGGTGCGGCTGGATCACCTCCTTTCTATGGAGAATCGTTTCCTGCGATGGAAACATTCAAATATGAAGCATAAGCTTCAAAACTCAGGTTTCGGCCTGTTACTCACTCGTTGCTCAGTTTTGAGAGCTCAAATT
Otu19257	Otu19257	Bacteria	Proteobacteria	Gammaproteobacteria	Enterobacterales	Enterobacteriaceae	Citrobacter		>Otu19257_66#ACCGTAGGGGAACCTGCGGTTGGATCACCTCCTTACCTTAAAGAAACGTTCTTTGTAGTGCTCACACAGATTGTCTGATGAAAATTAGCAGTAAAAAATCTCTGCAGGCTTGTAGCTCAGGTGGTTAGAGCGCACCCCTGATAAG
Otu19281	Otu19281	Bacteria	Firmicutes	Bacilli	Bacillales	Paenibacillaceae	Paenibacillus	Paenibacillus_sp.	>Otu19281_70#GCCGTATCGGAAGGTGCGGCTGGATCACCTCCTTTCTATGGAGAATCGTTTCCTGCAATGGAGACATTCAAATCGGAAGTTTACTTCCAAATCTCAGGTTTAGGCCTGTTACTCACTCGTTGCTCAGTTTTGAGAGTTTAAGCTC
Otu1942	Otu1942	Bacteria	Firmicutes	Bacilli	Bacillales	Paenibacillaceae	Paenibacillus	Paenibacillus_polymyxa	>Otu1942_1611#GCCGTATCGGAAGGTGCGGCTGGATCACCTCCTTTCTATGGAGAATCGTTTCCTGCGATGGAAACATTCGAATATGAAGCATAAGCTTCAAAACTTACTCACTCGTTGCTCAGTTTTGAGAGTTCAAACTCTCAATTGCACCTTG
Otu1947	Otu1947	Bacteria	Firmicutes	Bacilli	Bacillales	Paenibacillaceae	Paenibacillus	Paenibacillus_sp.	>Otu1947_1609#GCCGTATCGGAAGGTGCGGCTGGATCACCTCCTTTCTATGGAGAATCGTTCTCTGCAACGAGAACATTCAAATATGACTTCGTAAGAAGTCACCTTTAAATCAGGTTTAGGCCTGTTACTCACTCGTTGGTCAGTTTTGAGAGTT
Otu19506	Otu19506	Bacteria	Actinobacteria	Actinobacteria	Micrococcales	Microbacteriaceae	Microbacterium	Microbacterium_paludicola	>Otu19506_74#GCCGTACCGGAAGGTGCGGCTGGATCACCTCCTTTCTAAGGAGCATCTGACGCTTCGGCGTCCAGAACCCAGTTCGAAGGCGCCTGTTCTTCGCTGGGAGCTCATGGGTGGAACATTTGACGAGGTGCGGGAGGGTGACCTCCGG
Otu19537	Otu19537	Bacteria	Firmicutes	Bacilli	Bacillales	Paenibacillaceae	Paenibacillus	Paenibacillus_abekawaensis	>Otu19537_59#GCCGTATCGGAAGGTGCGGCTGGATCACCTCCTTTCTATGGAGAATTGTCTTCTGCAATGAAGAGATTCAAATCTAAAATCTAGCCAGGTCGGTTAGTTACTCACTCGTTGCTCAGTTTTGAGAGCTCAAACTCTCAAACGTTTG
Otu1956	Otu1956	Bacteria	Firmicutes	Bacilli	Bacillales	Paenibacillaceae	Paenibacillus		>Otu1956_1620#GCCGTATCGGAAGGTGCGGCTGGATCACCTCCTTTCTATGGAGAATCGTCTTCTGCAACGAAGACATTCAAATATGACTTCAATGAAGTCACCCTTAAAATCAGGTTTCGGCCTGTTACTCACTCGTTGGTCAGTTTTGAGAGTT
Otu19609	Otu19609	Bacteria	Firmicutes	Bacilli	Bacillales	Bacillaceae	Bacillus	Bacillus_simplex	>Otu19609_66#GCCGTATCGGAAGGTGCGGCTGGATCACCTCCTTTCTAAGGATAATACGAGAGCGCTTTTGTTTTGTTCAGTTTTGAATGAGTAATTCATTCAACCACGAAAGAGACCATCACATCGTGATGACATTCTTTCTACCTTGTTCCTT
Otu19619	Otu19619	Bacteria	Proteobacteria	Gammaproteobacteria	Enterobacterales	Enterobacteriaceae	Citrobacter		>Otu19619_77#ACCGTAGGGGAACCTGCGGTTGGATCACCTCCTTACCTTAAAGAAACGTTCTTTGTAGTGCTCACACAGATTGTCTGATGAAAATTAGCAGTAAGAAAATCTCTGCAGGCTTGTAGCTCAGGTGGTTAGAGCGCACCCCTGATAA
Otu1965	Otu1965	Bacteria	Firmicutes	Bacilli					>Otu1965_1771#GCCGTATCGGAAGGTGCGGCTGGATCACCTCCTTTCTAAGGAAGATTTACTTAAAACGTTTGACGACGTCGAAGTTTTGTTCAGTTTTGATGGTTTAATTGGTTTTTTTACGAAGCGCAAGCGGAGTAAAAGAAACTTCCATCTT
Otu19702	Otu19702	Bacteria	Firmicutes	Bacilli	Bacillales	Paenibacillaceae	Paenibacillus	Paenibacillus_xylanexedens	>Otu19702_65#GCCGTATCGGAAGGTGCGGCTGGATCACCTCCTTTCTATGGAGAATCGTTTCCTGCAACGGAAACATTCAAATAAGCAGCTAAGCTGCAAACAACTCACTCGTTGCTCAGTTTTGAGAGTTCAACTCTCAGAACTTGTTCCTTGA
Otu19850	Otu19850	Bacteria	Proteobacteria	Gammaproteobacteria	Aeromonadales	Aeromonadaceae	Aeromonas	Aeromonas_caviae	>Otu19850_73#ACCCTAGGGGAACCTGGGGTTGGATCACCTCCTTACCTTAAGATGACGAAGTTGTTGAGTGTTCACACAGATTGCCTTGATTCAAAGTAGTTAGAGCAAAGACCTGGTGCGCCTTGGCGTGTCAGTGCTTGTTTGGCTAACGCCA
Otu1986	Otu1986	Bacteria	Proteobacteria	Gammaproteobacteria	Pseudomonadales	Pseudomonadaceae	Pseudomonas	Pseudomonas_koreensis	>Otu1986_1607#GCCGTAGGGGAACCTGCGGCTGGATCACCTCCTTAATCGACGACATCAGCTGCTCCATAAGTTCCCACACGAATTGCTTGATTCATTGAAGAAGACAAAAGCTAAGTAAAAGCTTAGAAATGAATATTCCGGCGTGAATATTGAT
Otu19921	Otu19921	Bacteria	Proteobacteria	Gammaproteobacteria	Enterobacterales	Enterobacteriaceae	Cedecea	Cedecea_neteri	>Otu19921_76#ACCGTAGGGGAACCTGCGGTTGGATCACCTCCTTACCTGAAAGATACAAACCCGCGTAGTGCTCACACAGATTGTCTGATAGAAAACGAGCAGTAAAACCTTATAGGCTTGTAGCTCAGGTGGTTAGAGCGCACCCCTGATAAGG
Otu1999	Otu1999	Bacteria	Proteobacteria	Gammaproteobacteria	Enterobacterales	Erwiniaceae	Pantoea	Pantoea_vagans	>Otu1999_1625#ACCGTAGGGGAACCTGCGGTTGGATCACCTCCTTACCTGAAGATACTGCCGGTTGCAGTGCTCACACAGATTGTCTGATAGAAAGTAAAGAAGCAAAGCGTCTTACGAACGAGACTTAAGTGTCCCCTTCGTCTAGAGGCCTAGG
Otu20023	Otu20023	Bacteria	Firmicutes	Bacilli	Bacillales	Paenibacillaceae	unclassified_Paenibacillaceae	unclassified_Paenibacillaceae	>Otu20023_114#GCCGTATCGGAAGGTGCGGCTGGATCACCTCCTTTCTATGGAGAATCGCTTCCTGCAACGGAAGCATTCAAATCAGATCGATGTTCCATCGATCCTAAGAAGAGGAATTCGGTACTGCGCTTAGCGCGTATGAAATCCTCTTCAC
Otu20212	Otu20212	Bacteria	Firmicutes	Bacilli	Bacillales	Planococcaceae	Solibacillus	Solibacillus_sp.	>Otu20212_66#GCCGTATCGGAAGGTGCGGCTGGATCACCTCCTTTCTAAGGATATTTTCGGAATCATTCCTTATGGAATGAACCATTAACGTTTGCTGTTCAGTTTTGAAGGTTCATCTTTTTGATGAAACACTTCAAAACTTGTTCTTTGAAAA
Otu20344	Otu20344	Bacteria	Firmicutes	Bacilli	Bacillales	Bacillaceae	Lysinibacillus	Lysinibacillus_sp.	>Otu20344_54#GCCGTATCGGAAGGTGCGGCTGGATCACCTCCTTTCTAAGGATTATTTCTGAATACAAACCTTAGGTTTGTAAGATTACGTTTTGCGTTCAGTTTTGAAGGTTTATTCTTCCGAATGAAATACTTCAAAACTTGTTCTTTGAAAA
Otu20527	Otu20527	Bacteria	Firmicutes	Bacilli	Bacillales	Paenibacillaceae	Paenibacillus	Paenibacillus_sp.	>Otu20527_60#GCCGTATCGGAAGGTGCGGCTGGATCACCTCCTTTCTATGGAGAATCGTTTCCCGTAGCGGAAACATTCAAATATATAGGTTCTTAGAACCTTCTGGTTACTTATCCATTTGTTCAGTTTTGATGGAATTTGAGGGGCCATAGCT
Otu20533	Otu20533	Bacteria	Firmicutes	Bacilli	Bacillales	Paenibacillaceae	Paenibacillus	Paenibacillus_sp.	>Otu20533_59#GCCGTATCGGAAGGTGCGGCTGGATCACCTCCTTTCTATGGAGAATCGTTTCCCGTAGCGGAAACATTCAAATCTAAAATCTAGCCGGGTCGGCTAGTTACTCACTCGTTGCTCAGTTTTGAGAGCTCAAACTCTCAAACGTTTG
Otu20687	Otu20687	Bacteria	Proteobacteria	Gammaproteobacteria	Pseudomonadales	Pseudomonadaceae	Pseudomonas		>Otu20687_71#GCCGTAGGGGAACCTGCGGCTGGATCACCTCCTTAATCGACGACTCAGCTGCACCATAAGCTCCCACACGAATTGCTTGATTCATTGAAAAAGACGATGAGGTTTCTCTTTAAGAGAAGCTTGTTTGTTCTAAAGCTTAGAAATG
Otu2083	Otu2083	Bacteria	Firmicutes	Bacilli	Bacillales	Bacillaceae	Bacillus		>Otu2083_1407#GCCGTATCGGAAGGTGCGGCTGGATCACCTCCTTTCTATGGAGAATTGTTGAACGCTGTTCAACAATATAAGTTTCCGTGTTTCGTTTTGTTCAGTTTTGAGAGAACTTTCTCTCGAAAGATATATGTTCTTTGAAAACTAGATA
Otu20849	Otu20849	Bacteria	unclassified_Bacteria	unclassified_Bacteria	unclassified_Bacteria	unclassified_Bacteria	unclassified_Bacteria	unclassified_Bacteria	>Otu20849_51#GCCGTACCGGAAGGTGCGGCTGGATCACCTCCTTTCTAAGGAGCATCTGAAGTCTTCGGACTTCCAGAACCCAGATCGAAGGCGCACGTTCTTCGCTGGGAGCTCATGGGTGGAACATTTGACATGGCATTCGATCTGATGATTT
Otu21066	Otu21066	Bacteria	Bacteroidetes	Flavobacteriia	Flavobacteriales	Flavobacteriaceae	Chryseobacterium	Chryseobacterium_indologenes	>Otu21066_60#GCCGTACCGGAAGGTGCGGCTGGAACATCTCATTTTCGAGCGTCTTAAGACGTTAAACAAAATCAGTACGCAAGTACATATACTTACTTAAAGCCATAGCTTTAGTTTTTTGTTTGGTTGATTTATATTAAAAATACAAAACCCA
Otu2111	Otu2111	Bacteria	Firmicutes	Bacilli	Bacillales	Paenibacillaceae	Paenibacillus	Paenibacillus_polymyxa	>Otu2111_1519#GCCGTATCGGAAGGTGCGGCTGGATCACCTCCTTTCTATGGAGAATTGTTTCCTGCGATGGAAACATTCAAATATGAAGCGTAAGCTTCAAAACTTACTCACTCGTTGCTCAGTTTTGAGAGTTCAAACTCTCAATATTGCACCT
Otu21228	Otu21228	Bacteria	Firmicutes	Bacilli	Bacillales	Paenibacillaceae	Paenibacillus	Paenibacillus_odorifer	>Otu21228_61#GCCGTATCGGAAGGTGCGGCTGGATCACCTCCTTTCTATGGAGAATCGTTCTCTGCAATGAGGACATTCAAATCGGAAGCTAAGCTTCCACAACTCAGGTTTAGGCCTGTTACTCACTCGTTGCTCAGTTTTGAGAGTTTAAGCT
Otu21232	Otu21232	Bacteria	Bacteroidetes	Flavobacteriia	Flavobacteriales	Flavobacteriaceae	Chryseobacterium	Chryseobacterium_indologenes	>Otu21232_78#GCCGTACCGGAAGGTGCGGCTGGAACATCTCATTTTAGAGCGTCTTCGGACGATAAAAAAACAAGGACACTATGTGTCCAGAACTTACTTAAAGTTCAGGCTTTAGTTTTTTATTTGGTTGATATATAACAATACAAAACCCACT
Otu21255	Otu21255	Bacteria	Proteobacteria	Gammaproteobacteria	Xanthomonadales	Xanthomonadaceae	Stenotrophomonas		>Otu21255_62#GCCGTATCGGAAGGTGCGGCTGGATCACCTCCTTTTGAGCATGACAGCATCGCCTGTCAGGCGTCCTCACAAGAAACCTGCATTCAGAGTTCCATTGCCGACAGGGTTGGCATGGAAAAGTCCCAATACGGGGCCTTAGCTCAGC
Otu21275	Otu21275	Bacteria	Proteobacteria	Betaproteobacteria	Burkholderiales	Alcaligenaceae	Achromobacter	Achromobacter_insolitus	>Otu21275_54#GCCGTATCGGAAGGTGCGGCTGGATCACCTCCTTTCCGAGCTTAGTGCTCGTGTTAAGCGTCCACTCTTATCGGTTGTTGTTGTAGCGGGCGTCAGTGTTTTTGATGCCGTGTAGAAGCTAACTCATAGTGCTGCTTGCAGCGTT
Otu2131	Otu2131	Bacteria	Firmicutes	Bacilli	Bacillales				>Otu2131_1340#GCCGTATCGGAAGGTGCGGCTGGATCACCTCCTTTCTAAGGATAATGCAGTCCTTGTGGACTGATAAGAAGTTGACTGTTACATGTTTGTTTAGTTTTGAGAGTGCAATTTCTCTCATTCTAATTCGTTCTTTGAAAACTAGATA
Otu21346	Otu21346	Bacteria	Firmicutes	Bacilli	Bacillales	Paenibacillaceae	Paenibacillus	Paenibacillus_uliginis	>Otu21346_54#GCCGTATCGGAAGGTGCGGCTGGATCACCTCCTTTCTATGGAGAATCGTTCTCTGCAACGAGAACATTCAAATATCGGAACCATTGGTTCCACCCAACTCACTCGTTGGTCAGTTTTGAGAGTTCAACTCTCAATTTGATCCTTG
Otu214	Otu214	Bacteria	Firmicutes	Bacilli	Bacillales	Paenibacillaceae	Paenibacillus	Paenibacillus_uliginis	>Otu214_22061#GCCGTATCGGAAGGTGCGGCTGGATCACCTCCTTTCTATGGAGAATCGTTTCCTGCAACGGAAACATTCAAATATCGGAACCAATGGTTCCACCCAACTCACTCGTTGGTCAGTTTTGAGAGTTCAACTCTCAATTTGATCCTTG
Otu21400	Otu21400	Bacteria	Bacteroidetes	Flavobacteriia	Flavobacteriales	Flavobacteriaceae	Chryseobacterium	Chryseobacterium_indologenes	>Otu21400_69#GCCGTACCGGAAGGTGCGGCTGGAACATCTCATTTTCGAGCGTCTAAAGACGTTAAACAAAATTAAGTACTTTAAGTACATTGACTTATCTTAAAGTTTGTGCTTTAGTTTTTTATTTGGTTGATATATCACAATACAAAACCCA
Otu21493	Otu21493	Bacteria	Firmicutes	Bacilli	Bacillales	Paenibacillaceae	Paenibacillus	Paenibacillus_sabinae	>Otu21493_64#GCCGTATCGGAAGGTGCGGCTGGATCACCTCCTTTCTATGGAGAATCGCTTCCTGCGATGGAAGCATTCAAATCTAAAATCAGGTTTCGGCCTGTTACTCACTCGTTGCTCAGTTTTGAGAGCTCAAACTCTCAACCTTGTACCT
Otu2169	Otu2169	Bacteria	Proteobacteria	Gammaproteobacteria	Pseudomonadales	Pseudomonadaceae	Pseudomonas		>Otu2169_1211#GCCGTAGGGGAACCTGCGGCTGGATCACCTCCTTAATCGAAGACATCAGCCTGCTGATGAGCTCCCACACGAATTGCTTGATTCCTTGTCGAAGACGATCAAGACCCTATATAGGTCTGTAGCTCAGTTGGTTAGAGCGCACCCC
Otu21766	Otu21766	Bacteria	Firmicutes	Bacilli	Bacillales	Paenibacillaceae	Paenibacillus	Paenibacillus_odorifer	>Otu21766_57#GCCGTATCGGAAGGTGCGGCTGGATCACCTCCTTTCTATGGAGAATCGTTCTCTGCAATGAGAACATTCAAATCGGAAGCTAAGCTTCCAAAACTAATTAACGTGTATCCATTTGTTCGGTTTTGATGGAATTTGCGGGGCCATA
Otu21860	Otu21860	Bacteria	Proteobacteria	Gammaproteobacteria	Enterobacterales	Erwiniaceae	Pantoea	Pantoea_vagans	>Otu21860_55#ACCGTAGGGGAACCTGCGGTTGGATCACCTCCTTACCTGAAGATACTTTCCCGCGAAGTGCTCACACAGATTGTCTGATAGAAAAGTAAAGAAGCAAAGCGTCTTACGAACGAGACTTTAGTGTCCCCTTCGTCTAGAGGCCTAG
Otu2213	Otu2213	Bacteria	Proteobacteria	Gammaproteobacteria	Pseudomonadales	Moraxellaceae	Acinetobacter		>Otu2213_1330#GCCGTAGGGGAACCTGCGGCTGGATCACCTCCTTAACGAAAGATTGACGATTGGTAAGAATCCACAACAAGTTGTTCTTCATGACGATGTATCTGAGGGTCTGTAGCTCAGTTGGTTAGAGCACACGCTTGATAAGCGTGGGGTC
Otu2221	Otu2221	Bacteria	Proteobacteria	Alphaproteobacteria	Sphingomonadales	Sphingomonadaceae	Sphingomonas	Sphingomonas_sp.	>Otu2221_1415#GCCGTAGGGGAACCTGCGGCTGGATCACCTCCTTTCTAAGGATCGGTTCGAAAGCGCTCTGTTTTGGCAGAGAAGAGCTTCGCGCTGGTTTTCAGAACATAAGCCGCCGTCCTCATGTCCCTTCATCAACTGGAACCGACGAGAC
Otu22387	Otu22387	Bacteria	Firmicutes	Bacilli	Bacillales	Paenibacillaceae	Paenibacillus	Paenibacillus_xylanexedens	>Otu22387_52#GCCGTATCGGAAGGTGCGGCTGGATCACCTCCTTTCTATGGAGAATCGTTTCCTGCAACGGAAACATTCAAATAAGCAGGTTCTTAGAACCTTCAAAAGCAACACAGTTACTTATCCATTTGTTCAGTTTTGATGGAATTTGAGG
Otu2251	Otu2251	Bacteria	Proteobacteria	Gammaproteobacteria	Pseudomonadales	Pseudomonadaceae	Pseudomonas	Pseudomonas_fuscovaginae	>Otu2251_1333#GCCGTAGGGGAACCTGCGGCTGGATCACCTCCTTAATCGACGACTCAGCTGCTCCATAAGTTCCCACACGAATTGCTTGATTCATTGAAGAAGACGATGACGGTAACAGCTCTTGACTGGGTCTGTAGCTCAGTTGGTTAGAGCG
Otu22744	Otu22744	Bacteria	Firmicutes	Bacilli	Bacillales	Bacillaceae	Bacillus	Bacillus_simplex	>Otu22744_54#GCCGTATCGGAAGGTGCGGCTGGATCACCTCCTTTCTAAGGATAATACGAGAGCGCTTTTGTTTTGTTCAGTTTTGAATGAGTAATTCATTCAACCACGAAAGAGACCATCACATCGTGATGACAATCTTTCTACCTTGTTCCTT
Otu22750	Otu22750	Bacteria	Firmicutes	Bacilli	Bacillales	Paenibacillaceae	Paenibacillus	Paenibacillus_uliginis	>Otu22750_59#GCCGTATCGGAAGGTGCGGCTGGATCACCTCCTTTCTATGGAGAATCGTTCTCTGCAACGAGAACATTCAAATAACGGTCAGCGTAAGCTGCCGATAGACTTTGCTTAAGTAAAGTCAAATATGACGTGATTTCATTTGTTCAGT
Otu228	Otu228	Bacteria	Proteobacteria	Gammaproteobacteria	Enterobacterales	Enterobacteriaceae	Enterobacter	Enterobacter_cloacae	>Otu228_21407#ACCGTAGGGGAACCTGCGGTTGGATCACCTCCTTACCTTAAAGAACCTGCCTTTGTAGTGCTCACACAGATTGTCTGATGAATGATAAATTTCAAAATGTACTGCGAAGTGCATTGTGAAATTTTGCTCTTTAAAAATCTGGATC
Otu22810	Otu22810	Bacteria	Firmicutes	Bacilli	Bacillales	Paenibacillaceae	Paenibacillus	Paenibacillus_polymyxa	>Otu22810_53#GCCGTATCGGAAGGTGCGGCTGGATCACCTCCTTTCTATGGAGAATCGTTTCCTGCAACGGAAACATTCAAATATAAAATCAGGTTTAGGCCTGTTACTCACTCGTTGCTCAGTTTTGAGAGTTCAACTCTCAGAACTTGTTCTT
Otu2286	Otu2286	Bacteria	Proteobacteria	Gammaproteobacteria	Pseudomonadales	Pseudomonadaceae	Pseudomonas	Pseudomonas_sp.	>Otu2286_1199#GCCGTAGGGGAACCTGCGGCTGGATCACCTCCTTAATCGACGACATCAGCCTGCTGATGAGCTCCCACACGAATTGCTTGATTCATGGTTGAAGACGACAAGGCCCTGTAAGGGTCGCGTGTTGTTCCTGATCAGAACTCGGAAA
Otu2293	Otu2293	Bacteria	Proteobacteria	Betaproteobacteria	Burkholderiales	Burkholderiaceae	Cupriavidus	Cupriavidus_oxalaticus	>Otu2293_1266#GCCGTATCGGAAGGTGCGGCTGGATCACCTCCTTTCAGAGCGTGCATCGTCAGTTGAGCGCTCACACTTATCGGTAGTTTGTGGTTAAGGGCCGGGTGGCCAAATGAAAGCACTCTTTGCTGAGTGTTTTCATTTGGCATTGCCA
Otu23217	Otu23217	Bacteria	Bacteroidetes	Flavobacteriia	Flavobacteriales	Flavobacteriaceae	Chryseobacterium	Chryseobacterium_indologenes	>Otu23217_68#GCCGTACCGGAAGGTGCGGCTGGAACATCTCATTTTCGAGCGTCTTAAGACGTTAAACAAAATCAGTATCGTAAGATACAATATACTTACTTAAAGCCATAGCTTTAGTTTTTTGTTTGGTTGATTTATATTAAAAATACAAAAC
Otu2326	Otu2326	Bacteria	Firmicutes	Bacilli	Bacillales	Paenibacillaceae	Paenibacillus	Paenibacillus_beijingensis	>Otu2326_1240#GCCGTATCGGAAGGTGCGGCTGGATCACCTCCTTTCTATGGAGAATCGTCTTCTGCAACGAAGACATTCAAATCAGATCGATGTTCCATCGATCCTAAGAAGAGGAATTCGGTACTGCGCTCTGCGCGTATGAAATCCTCTTCAC
Otu2327	Otu2327	Bacteria	Proteobacteria	Gammaproteobacteria	Pseudomonadales	Pseudomonadaceae	Pseudomonas	Pseudomonas_koreensis	>Otu2327_1129#GCCGTAGGGGAACCTGCGGCTGGATCACCTCCTTAATCGACGACATCAGCTGCTCCATAAGTTCCCACACGAATTGCTTGATTCATTGAAAAAGACAAAGCTAAGTAAAAGCTTAGAAATGAATATTCCGGCGTGAATATTGATT
Otu236	Otu236	Bacteria	Proteobacteria	Gammaproteobacteria	Enterobacterales				>Otu236_20541#ACCGTAGGGGAACCTGCGGTTGGATCACCTCCTTACCTGTAAGATACATGACTGCGTAGTGCTCACACAGATTGTCTGATGAAAAGTAGAGAAGCAAGGCGTCTTGCGAAGCAGACTATTGTCCCCTTCGTCTAGAGGCCCAGGA
Otu2382	Otu2382	Bacteria	Proteobacteria	Betaproteobacteria	Burkholderiales	Burkholderiaceae	Cupriavidus	Cupriavidus_campinensis	>Otu2382_1327#GCCGTATCGGAAGGTGCGGCTGGATCACCTCCTTTCCAGAGGCTTGTGTTCACAAGTCAAGCGTTCACACTTATCGGTTTGTTTGGTGTTACAGCCAGGGGTTGTCGTCAAAGCCAAGTATTCAGGATTGTTCCTGAGTGTTTGT
Otu2391	Otu2391	Bacteria	Firmicutes	Bacilli	Bacillales	Paenibacillaceae	unclassified_Paenibacillaceae	unclassified_Paenibacillaceae	>Otu2391_1165#GCCGTATCGGAAGGTGCGGCTGGATCACCTCCTTTCTATGGAGAATCGCTTCCTGCAACGGAAGCATTCAAATAGGCAGATGGAACATCTGCCACCGAAGAGGATGTTCGGTACTGCGCTTAGCGCGTATGAAATCCTCTTCACA
Otu2394	Otu2394	Bacteria	Firmicutes	Bacilli	Bacillales	Bacillaceae	Bacillus		>Otu2394_1192#GCCGTATCGGAAGGTGCGGCTGGATCACCTCCTTTCTATGGAGAATTGATGAACGCTGTTCATCAATATAAGTTTCCGTGTTTTGTTTTCGTTTAGTTTTGAGAGTTCAATAAACGTATTGACTCTTAAAAGATAATATGATATA
Otu2406	Otu2406	Bacteria	Actinobacteria	Actinobacteria	Micrococcales	Microbacteriaceae	Curtobacterium		>Otu2406_1183#GCCGTACCGGAAGGTGCGGCTGGATCACCTCCTTTCTAAGGAGCATCTGGCTCGTCTCATGTCTGCATCGTGTGGGTGTGGGGTGGGTCCAGGCGCCTGGTTCGGACCGAACGTGTCCGACGGGTAGCTCATGGGTGGAACATTG
Otu24078	Otu24078	Bacteria	Firmicutes	Bacilli	Bacillales	Paenibacillaceae	Paenibacillus	Paenibacillus_durus	>Otu24078_54#GCCGTATCGGAAGGTGCGGCTGGATCACCTCCTTTCTATGGAGAATCGTCATCCGCAGCGATGACATTCAAATCTTAACACTCACTCGTTGCTCAGTTTTGAGAGTTTAAGCTCTCAAAGCGTATTGCTTTCCAGAACCTGCTTG
Otu241	Otu241	Bacteria	Firmicutes	Bacilli	Lactobacillales	Enterococcaceae	Enterococcus		>Otu241_23188#GCCGTATCGGAAGGTGCGGCTGGATCACCTCCTTTCTAAGGAAGATTTACTAAAACGTTTGACGACGTCGAAGTTTTGTTCAGTTTTGATGGTTTAAAGAGTTTTTTTACAAAGCGCAAGCGGAGTAAAAGAAACATCCATCTTC
Otu24133	Otu24133	Bacteria	Proteobacteria	Gammaproteobacteria	Aeromonadales	Aeromonadaceae	Aeromonas	Aeromonas_caviae	>Otu24133_51#ACCCTAGGGGAACCTGGGGTTGGATCACCTCCTTACCTTAAGATGACGAAGTTGTTGAGTGTTCACACAGATTGCCTTGATTCAAAGTAGTTAGAGCAAAGACCTGGTGCAGTGATGCATCAGCTTCTGTTGTCCAGCCTTCGGG
Otu2421	Otu2421	Bacteria	Proteobacteria	Gammaproteobacteria	Pseudomonadales	Pseudomonadaceae	Pseudomonas		>Otu2421_1070#GCCGTAGGGGAACCTGCGGCTGGATCACCTCCTTAATCGACGACATCAGCTGCTTCATAAGCTCCCACACGAATTGCTTGATTCATTGAAGAAGACGATAGAAGCAGCTTTAAGCTCCAAGCTGATAGCTCTGAGCTAACAGTTA
Otu2431	Otu2431	Bacteria	Proteobacteria	Alphaproteobacteria	Sphingomonadales	Sphingomonadaceae	Sphingomonas	Sphingomonas_sp.	>Otu2431_1370#GCCGTAGGGGAACCTGCGGCTGGATCACCTCCTTTCTAAGGATCGGTTCGAAAGCGCTCTGTTTTGGCAGAGAAGAGCTTCGCGCTGGTTTTCAGAACATAAGCCGCCGTCCTCATGTCCCTTCATCAAGAACGCAGTTCGCGAG
Otu244	Otu244	Bacteria	Proteobacteria	Gammaproteobacteria	Enterobacterales	Enterobacteriaceae	Enterobacter		>Otu244_19450#ACCGTAGGGGAACCTGCGGTTGGATCACCTCCTTACCTTAAAGAACCTGCCTTTGTAGTGTCCACACAGATTGTCTGATGAAAAGTAAATAGCAAGGCGTCTTGCGATTGAGACTTACACGTCCCCTTCGTCTAGAGGCCCAGGA
Otu2497	Otu2497	Bacteria	Proteobacteria	Betaproteobacteria	Burkholderiales	Alcaligenaceae	Achromobacter	Achromobacter_sp.	>Otu2497_1098#GCCGTATCGGAAGGTGCGGCTGGATCACCTCCTTTCAGAGCTTATGTGCTCGTGTTAAGCGTCCACTCTTATCGGTTGTTTGTTGTAGCTGGCGTCAATGATTTGGCGCAGCGTAGAAACTAACTGATAGCGCTGCTTGCAGCGC
Otu2509	Otu2509	Bacteria	Proteobacteria	Gammaproteobacteria	Enterobacterales	Enterobacteriaceae	Leclercia	Leclercia_sp.	>Otu2509_1184#ACCGTAGGGGAACCTGCGGTTGGATCACCTCCTTACCTTAAAGAACCTGCCTTTGTAGTGCTCACACAGATTGTCTGATGAAAAGTAACGAGCAAGACGGCTGCGAAGTCGTGACACATCGTGTCCCCTTCGTCTAGCGGTTAGG
Otu2526	Otu2526	Bacteria	Proteobacteria	Betaproteobacteria	Burkholderiales	Burkholderiaceae	Cupriavidus	Cupriavidus_campinensis	>Otu2526_1074#GCCGTATCGGAAGGTGCGGCTGGATCACCTCCTTTCCAGAGGCTTGTGTTCACAAGTCAAGCGTTCACACTTATCGGTTTGTTTGGTGTTACAGCCAGGGTTGGCAGGTCATTGACCCACGGGTTGTCGTCAAAGCCAAGTATTC
Otu2528	Otu2528	Bacteria	Proteobacteria	Gammaproteobacteria	Enterobacterales	Enterobacteriaceae	Salmonella	Salmonella_enterica	>Otu2528_1110#ACCGTAGGGGAACCTGCGGTTGGATCACCTCCTTACCTTAAAGAACCTGCCTTTGTAGTGTCCACACAGATTGTCTGATAGATGTAAAGAAGCAAGGCGTCTTGCGATTGAGACTTTAGTGTCCCCTTCGTCTAGAGGCCCAGGA
Otu2530	Otu2530	Bacteria	Proteobacteria	Gammaproteobacteria	Pseudomonadales	Pseudomonadaceae	Pseudomonas		>Otu2530_1082#GCCGTAGGGGAACCTGCGGCTGGATCACCTCCTTAATCGAAGACATCAGCCTGCTGATGAGCTCCCACACGAATTGCTTGATTCATTGTGTAAAGACGATCAAGACCCTATATAGGTCTGTAGCTCAGTTGGTTAGAGCGCACCC
Otu2599	Otu2599	Bacteria	Firmicutes	Bacilli	Bacillales	Paenibacillaceae	Paenibacillus	Paenibacillus_sp.	>Otu2599_1269#GCCGTATCGGAAGGTGCGGCTGGATCACCTCCTTTCTATGGAGAATCGTTTCCCGCAGCGGAAACATTCAAATATGACTTCGCAAGAAGTCACCTTTAAAATCAGGTTTAGGCCTGTTACTCACTCGTTGGTCAGTTTTGAGAGT
Otu26005	Otu26005	Bacteria	Firmicutes	Bacilli	Bacillales	Planococcaceae	Solibacillus	Solibacillus_sp.	>Otu26005_62#GCCGTATCGGAAGGTGCGGCTGGATCACCTCCTTTCTAAGGATATTTTCGGAATCATTCCTTATGGAATGAAACATTAACGTTTGCTGTTCAGTTTTGAAGGTTCATCTTTTTGATGAAACACTTCATATTTACTTGCTCCTGTC
Otu2632	Otu2632	Bacteria	Proteobacteria	Gammaproteobacteria	Pseudomonadales	Pseudomonadaceae	Pseudomonas		>Otu2632_1163#GCCGTAGGGGAACCTGCGGCTGGATCACCTCCTTAATCGACGACTCAGCTGCGCCATAAGCTCCCACACGAATTGCTTGATTCATTGAAGAAGACGATAAGAAGCAGCTTCAGCTTTAAGCCAACGCTTTAAGTTTTAGGTCTGT
Otu2649	Otu2649	Bacteria	Proteobacteria	Gammaproteobacteria	Pseudomonadales	Pseudomonadaceae	Pseudomonas	Pseudomonas_fuscovaginae	>Otu2649_1130#GCCGTAGGGGAACCTGCGGCTGGATCACCTCCTTAATCGACGACTCAGCTGCTCCATAAGTTCCCACACGAATTGCTTGATTCATTGAAGAAGACGATTACGGTAACAGCTCTTAACTGGGTCTGTAGCTCAGTTGGTTAGAGCG
Otu2653	Otu2653	Bacteria	Firmicutes	Bacilli	Bacillales	Paenibacillaceae	Paenibacillus	Paenibacillus_polymyxa	>Otu2653_1011#GCCGTATCGGAAGGTGCGGCTGGATCACCTCCTTTCTATGGAGAATCGTTTCCTGCGATGGAAACATTCAAATATGAAGCATAAGCTTCAAAACCTACTCACTCGTTGCTCAGTTTTGAGAGTTCAAACTCTCAATATTGCACCT
Otu2674	Otu2674	Bacteria	Proteobacteria	Betaproteobacteria	Burkholderiales	Burkholderiaceae	Burkholderia	Burkholderia_cepacia	>Otu2674_983#GCCGTATCGGAAGGTGCGGCTGGATCACCTCCTTTCCAGAGCTTCTCGCAAAATTGAGCGCTCACGCTTATCGGCTGTTGATTAAGACAGACTAGCTGTCTGCGGTTTAAACCGGTTATAATGCCGGCCGCTTTCAATAATCTTC
Otu2677	Otu2677	Bacteria	Proteobacteria	Gammaproteobacteria	Pseudomonadales	Pseudomonadaceae	Pseudomonas	Pseudomonas_umsongensis	>Otu2677_1095#GCCGTAGGGGAACCTGCGGCTGGATCACCTCCTTAATCGACGACTCAGCTGCTTCATGAGCTCCCACACGAATTGCTTGATTCATGCGTTTGTAAAAGCGCAGAGCTAAATATTCGCTTCGAATACTTAGCTCTGAACTTTTTCA
Otu2690	Otu2690	Bacteria	Actinobacteria	Actinobacteria	Streptomycetales	Streptomycetaceae	Streptomyces	Streptomyces_sp.	>Otu2690_1033#GCCGTACCGGAAGGTGCGGCTGGATCACCTCCTTTCTAAGGAGCACAGTACCGATTGCAGACAAACGTTCTGCACGGTCAGCTCATGGGTGGAACGTTGATTATTTGGCATCTTCGGATCTGATGGTTCTCGAGTACTGCTTCGG
Otu26968	Otu26968	Bacteria	Firmicutes	Bacilli	Bacillales	Planococcaceae	Solibacillus	Solibacillus_isronensis	>Otu26968_76#GCCGTATCGGAAGGTGCGGCTGGATCACCTCCTTTCTAAGGATTTTTCGGAATTCATTCCTAGGGAATGAAACATTAACGGTTGCTGTTCAGTTTTGAAGGTTCATTCTTCTGAATGAAATACTTCAAAACTTGTTCTTTGAAAA
Otu2702	Otu2702	Bacteria	Proteobacteria	Betaproteobacteria	Burkholderiales	Oxalobacteraceae	Massilia	Massilia_oculi	>Otu2702_2250#GCCGTATCGGAAGGTGCGGCTGGATCACCTCCTTTCTAGAGTAGCACCGGAGCGAAAGCTCATCATCAAGCGTCCACGCTTATCGACTGTTGAACGAAGAAGAACAGTTTTATCGGGGCTGTAGCTCAGCTGGTTAGAGCACCGT
Otu2738	Otu2738	Bacteria	Proteobacteria	Gammaproteobacteria	Enterobacterales	Erwiniaceae	Erwinia	Erwinia_billingiae	>Otu2738_1198#ACCGTAGGGGAACCTGCGGTTGGATCACCTCCTTACCTGAAGATACCTTCCCGCGCAGTGTCCACACAGATTGTCTGATAGAAAAAGTAATGAGCACAGTACAGAGTCCCCATCGTCTAGAGGCCCAGGACACTGCCCTTTCACG
Otu2756	Otu2756	Bacteria	Proteobacteria	Gammaproteobacteria	Pseudomonadales	Pseudomonadaceae	Pseudomonas	Pseudomonas_fuscovaginae	>Otu2756_1145#GCCGTAGGGGAACCTGCGGCTGGATCACCTCCTTAATCGACGACTCAGCTGCTCCATAAGCTCCCACACGAATTGCTTGATTCATTGAAGAAGACGATGACGGTAACAGCTCTTGACTGGGTCTGTAGCTCAGTTGGTTAGAGCG
Otu278	Otu278	Bacteria	Firmicutes	Bacilli	Bacillales	Bacillaceae	Bacillus		>Otu278_16977#GCCGTATCGGAAGGTGCGGCTGGATCACCTCCTTTCTATGGAGACATCATGAACCGATGGTTCATGTATGAAATGTTTCTTCATTGTTTTGTTTAGTTTTGAGAGTTCACTCTCAATTTTGTACCTTGAAAACTAGATAATGTCA
Otu2791	Otu2791	Bacteria	Firmicutes	Bacilli	Bacillales	Bacillaceae	Lysinibacillus	Lysinibacillus_sp.	>Otu2791_994#GCCGTATCGGAAGGTGCGGCTGGATCACCTCCTTTCTAAGGATTATTTCGGAATACAAACCTTGGGTTTGTAAGATTACGTTTTGCGTTCAGTTTTGAAGGTTTATGATTCATTATAAAACTTCCAAGAGGGCCTATAGCTCAGC
Otu2848	Otu2848	Bacteria	Firmicutes	Bacilli	Bacillales	Paenibacillaceae	Paenibacillus	Paenibacillus_sp.	>Otu2848_1174#GCCGTATCGGAAGGTGCGGCTGGATCACCTCCTTTCTATGGAGAATCGTCTTCTGCAACGAAGACATTCAAATATGACTTCAATGAAGTCACCCTTAAAATCAGGTTTAGGCCTGTTACTCACTCGTTGGTCAGTTTTGAGAGTT
Otu2854	Otu2854	Bacteria	Firmicutes	Bacilli	Lactobacillales	Enterococcaceae	Enterococcus		>Otu2854_1258#GCCGTATCGGAAGGTGCGGCTGGATCACCTCCTTTCTAAGGAAGATTTACTAAAACGTTTGACGACGTCGAAGTTTTGTTCAGTTTTGATGGTTTAAGTTTTTTACGAAGCGCAAGCGGAGTAAAATAAACTTCCATCTTCTATA
Otu2858	Otu2858	Bacteria	Proteobacteria	Betaproteobacteria	Burkholderiales	Burkholderiaceae	Cupriavidus	Cupriavidus_campinensis	>Otu2858_944#GCCGTATCGGAAGGTGCGGCTGGATCACCTCCTTTCCAGAGGCTGCGCGCCTCAAGTCAAGCGTTCACACTTATCGGTTTGTTTGCTGTTACAGCCAAGGGTCTGTAGCTCAGGTGGTTAGAGCACCGTCTTGATAAGGCGGGGG
Otu2880	Otu2880	Bacteria	Proteobacteria	Betaproteobacteria	Burkholderiales	Burkholderiaceae	Cupriavidus	Cupriavidus_taiwanensis	>Otu2880_1393#GCCGTATCGGAAGGTGCGGCTGGATCACCTCCTTTCAGAGCGTGCAGCCAACGTTGAGCGTCCACACTTATCGGTAGTTTGTTGGTTAAGGCCAGGTGGCCAAATGCAAGCGCTTAAGCATTGAGCGTTTGCATTTGGCATTGCC
Otu2899	Otu2899	Bacteria	Proteobacteria	Betaproteobacteria	Burkholderiales	Burkholderiaceae	Cupriavidus	Cupriavidus_basilensis	>Otu2899_1030#GCCGTATCGGAAGGTGCGGCTGGATCACCTCCTTTCTAGAGCGAGCGTCTTGCAGTTGAGCGTTCACACTTATCGGTTTGTTTGGTGTTACAGCCAAGGGTCTGTAGCTCAGGTGGTTAGAGCACCGTCTTGATAAGGCGGGGGT
Otu2917	Otu2917	Bacteria	Proteobacteria	Betaproteobacteria	Burkholderiales	Comamonadaceae	Variovorax	Variovorax_dokdonensis	>Otu2917_903#GCCGTATCGGAAGGTGCGGCTGGATCACCTCCTTTCTGGAAACAGGCAATTTAATTTAAACGCCCACACTTATCGGTTGTTGGAAGAAGTCGAGATCGTCAAGGTCATCGATATGGGTCTGTAGCTCAGCTGGTTAGAGCACCGT
Otu292	Otu292	Bacteria	Proteobacteria	Gammaproteobacteria	Enterobacterales	Enterobacteriaceae	Enterobacter		>Otu292_16823#ACCGTAGGGGAACCTGCGGTTGGATCACCTCCTTACCTTAAAGAACCTGCCTTTGTAGTGTCCACACAGATTGTCTGATGAAAAACAGCAGTAAAAAACCTCTACAGGCTTGTAGCTCAGGTGGTTAGAGCGCACCCCTGATAAG
Otu29263	Otu29263	Bacteria	Bacteroidetes	Sphingobacteriia	Sphingobacteriales	Sphingobacteriaceae	Sphingobacterium	Sphingobacterium_sp.	>Otu29263_50#GCCGTACCGGAAGGTGCGGCTGGAATACCTCCTTTCTAGAGTATCGAAGATCGGTGCTCGTCACGTACATATGATTGATTATAGTATTGAGATATGAGAATTGAGATGATTTTATGGCGACATAAAGGATCCCGATACCCGTTAC
Otu2946	Otu2946	Bacteria	Proteobacteria	Gammaproteobacteria	Xanthomonadales	Xanthomonadaceae	Xanthomonas	Xanthomonas_campestris	>Otu2946_854#GCCGTATCGGAAGGTGCGGCTGGATCACCTCCTTTTGAGCATGACGTCATTGTTCCTGTCGGGCGTCCTCACAAATTACCTGCATTCAGAGATTCATACCGGCACAGGTCGGTATGCGAAGTCCCTTTTGGGGCCTTAGCTCAGC
Otu29473	Otu29473	Bacteria	Bacteroidetes	Flavobacteriia	Flavobacteriales	Flavobacteriaceae	Chryseobacterium	Chryseobacterium_piperi	>Otu29473_60#GCCGTACCGGAAGGTGCGGCTGGAACATCTCATTTTCGAGCGTTGAAGAACGTAAAACAAAATTAGGTACTTAAGTGTACCATGTACTTACTTAAAGAGAAGCTTTAGTTTTTTATTTGGTTGATATATAATATAAAATACACAC
Otu298	Otu298	Bacteria	Proteobacteria	Gammaproteobacteria	Enterobacterales	Enterobacteriaceae	Enterobacter		>Otu298_17296#ACCGTAGGGGAACCTGCGGTTGGATCACCTCCTTACCTTAAAGAACCTGCCTTTGTAGTGTCCACACAGATTGTCTGATGAAAAGTAAATAGCAAGGCGTCTTGCGATTGAGACTGTACGTCCCCTTCGTCTAGAGGCCCAGGAC
Otu2992	Otu2992	Bacteria	Proteobacteria	Gammaproteobacteria	Enterobacterales	Enterobacteriaceae	Cedecea	Cedecea_neteri	>Otu2992_959#ACCGTAGGGGAACCTGCGGTTGGATCACCTCCTTACCTGAAAGATACGAACTTGCGTAGTGCTCACACAGATTGTCTGATAGATGTAAAGAAGCAAGGCGTCTTGCGAGTGAGACTTCAGTGTCCCCTTCGTCTAGAGGCCCAGG
Otu3015	Otu3015	Bacteria	Firmicutes	Bacilli	Bacillales	Planococcaceae	Solibacillus	Solibacillus_silvestris	>Otu3015_899#GCCGTATCGGAAGGTGCGGCTGGATCACCTCCTTTCTAAGGATTTTTCGGAAATCTTCTCTTGGAGAAGATACTCATTAACGTTTGCTGTTCAGTTTTGAAGGTTCATTCTTAATTGAATGGAATACTTCAAAAAAATATTTGCT
Otu3023	Otu3023	Bacteria	Firmicutes	Bacilli	Bacillales	Planococcaceae	Solibacillus		>Otu3023_967#GCCGTATCGGAAGGTGCGGCTGGATCACCTCCTTTCTAAGGATTTTTCGGAATTCATTCCTAGGGAATGAAACATTAACGGTTGCTGTTCAGTTTTGAAGGTTCATTCTTAATGGAATGGAATACTTCAAAAAAATATTTGCTCC
Otu3028	Otu3028	Bacteria	Proteobacteria	Betaproteobacteria	Burkholderiales	Burkholderiaceae	Cupriavidus	Cupriavidus_oxalaticus	>Otu3028_1136#GCCGTATCGGAAGGTGCGGCTGGATCACCTCCTTTCAGAGCGTGCATCCGCAGTTGAGCGCTCACACTTATCGGTAGTTTGTTGGTGAAGGCCAGGTGGCCAAATGCAAGCGCTTAAGGTTTGAGCGTTTGCATTTGGCATTGCC
Otu30595	Otu30595	Bacteria	Proteobacteria	Gammaproteobacteria	Pseudomonadales	Pseudomonadaceae	Pseudomonas	Pseudomonas_frederiksbergensis	>Otu30595_58#GCCGTAGGGGAACCTGCGGCTGGATCACCTCCTTAATCGACGACTCAGCTGTACCATAAGCTCCCACACGAATTGCTTGATTCATTGAAGAAGACGATAGGCTGACCATATAAGGTGGCCTGCATCGTTAGAGCTTAGAAATGAA
Otu3081	Otu3081	Bacteria	Proteobacteria	Gammaproteobacteria	Enterobacterales	Enterobacteriaceae	Leclercia	Leclercia_sp.	>Otu3081_801#ACCGTAGGGGAACCTGCGGTTGGATCACCTCCTTACCTTAAAGAACCTGCCTTTGCAGTGTCCACACAGATTGTCTGATGAACAGTAAAAAGCAAGGCGTCTTGCCGAAGCAGACTATACGTCCCCTTCGTCTAGAGGCCCAGGA
Otu3121	Otu3121	Bacteria	Firmicutes	Bacilli	Bacillales	Paenibacillaceae	Paenibacillus		>Otu3121_869#GCCGTATCGGAAGGTGCGGCTGGATCACCTCCTTTCTATGGAGACTCGGGTCCTGCAACGGACCCAGTCAAGAAGGCAATGCCTTCAACCTTCAATCACTCGTTGTCAGTTTTGAAAGGAGAATTTCCTTCTCTTTTCAAACCGT
Otu3123	Otu3123	Bacteria	Actinobacteria	Actinobacteria	Micrococcales	Microbacteriaceae	Curtobacterium	Curtobacterium_luteum	>Otu3123_913#GCCGTACCGGAAGGTGCGGCTGGATCACCTCCTTTCTAAGGAGCATCTGGTCTCGTGCAGTCTTCGTGGCTCGCAGGGATCCAGGCGCCGATGCAACCCGAGTGTGGTTGCCGGTAGCTCATGGGTGGAACATTGACAGTGCAGT
Otu3131	Otu3131	Bacteria	Firmicutes	Bacilli	Bacillales	Paenibacillaceae	Paenibacillus	Paenibacillus_sp.	>Otu3131_862#GCCGTATCGGAAGGTGCGGCTGGATCACCTCCTTTCTATGGAGAATCGTTTCCCGCAGCGGAAACATTCAAATATAAAATCTAGCCAGGTCGGCTAGTTACTCACTCGTTGCTCAGTTTTGAGAGCTCAAACTCTCAGACAGCTT
Otu3148	Otu3148	Bacteria	Proteobacteria	Betaproteobacteria	Burkholderiales	Burkholderiaceae	Cupriavidus	Cupriavidus_gilardii	>Otu3148_873#GCCGTATCGGAAGGTGCGGCTGGATCACCTCCTTTCCGAGCACGACTTGCTCAAGTCGAGCGTTCACACTTATCGGTTGGTTCGAGTGTTACAGCCAAGGGTCTGTAGCTCAGGTGGTTAGAGCACCGTCTTGATAAGGCGGGGG
Otu32078	Otu32078	Bacteria	Firmicutes	Bacilli	Bacillales	Bacillaceae	Bacillus		>Otu32078_413#GCCGTAGGGGAACCTGCGGCTGGATCACCTCCTTTCTAAGGAGAATAGAGACGTGACGTATTTTGGTCAGTTTTGAGAGGTCAACTCTCGAAACATCGTTCATTGAAAACTAGATAACAAGTAAAGCAAGGTTAAACCATATAAC
Otu321	Otu321	Bacteria	Proteobacteria	Gammaproteobacteria	Enterobacterales	Enterobacteriaceae	Enterobacter		>Otu321_13709#ACCGTAGGGGAACCTGCGGTTGGATCACCTCCTTACCTTAAAGAACCTGCCTTTGCAGTGCCCACACAGATTGTCTGATGAAAAGTAAATAGCAAGGCGTCTTGCGATTGAGACTGTACGTCCCCTTCGTCTAGAGGCCCAGGAC
Otu324	Otu324	Bacteria	Proteobacteria	Gammaproteobacteria	Enterobacterales	Enterobacteriaceae	Enterobacter	Enterobacter_cloacae	>Otu324_16155#ACCGTAGGGGAACCTGCGGTTGGATCACCTCCTTACCTTAAAGAACCTGCCTTTGTAGTGCTCACACAGATTGTTTGATAAATGAATAATTTCAAAATGTACTGTTAAGTGCATTGTGAAATTTTGCTCTTTAAAAATCTGGATC
Otu3267	Otu3267	Bacteria	Firmicutes	Bacilli	Bacillales	Planococcaceae	Solibacillus		>Otu3267_796#GCCGTATCGGAAGGTGCGGCTGGATCACCTCCTTTCTAAGGATATTTTCGGAATTCATTCCTAGGGAATGAAACATTAACGGTTGCTGTTCAGTTTTGAAGGTTCATTCTTAATTGAATTGAATACTTCAAAAAAATATTTGCTC
Otu32719	Otu32719	Bacteria	Proteobacteria	Gammaproteobacteria	Enterobacterales	Erwiniaceae	Pantoea	Pantoea_rwandensis	>Otu32719_61#ACCGTAGGGGAACCTGCGGTTGGATCACCTCCTTACCTGAAAAGATACAACCCTGCAGTGCTCACACAGATTGTCTGATGAAAAGTAATGAGCAAGACGGCTACGAAGTCGTGACACATCGTGTCCCCTTCGTCTAGCGGTTAGG
Otu3293	Otu3293	Bacteria	Proteobacteria	Gammaproteobacteria	Xanthomonadales	Rhodanobacteraceae	Luteibacter	Luteibacter_rhizovicinus	>Otu3293_770#GCCGTATCGGAAGGTGCGGCTGGATCACCTCCTTTCGAGATAGACACGCAGTCTGTCGCAAGGCTTCCACACAAGTCACCTGCACATCCACGGCATGCCAACGGGCATGCAACCGTAAGCCAAGCCTTATGGGTCTGTAGCTCAG
Otu3309	Otu3309	Bacteria	Proteobacteria	Gammaproteobacteria	Enterobacterales	Enterobacteriaceae	Leclercia	Leclercia_adecarboxylata	>Otu3309_755#ACCGTAGGGGAACCTGCGGTTGGATCACCTCCTTACCTTAAAGAACCTGCCTTTGCAGTGCTCACACAGATTGTCTGATGAAAAGTAAAAAGCAAGGCGTCTTGCCGAAGCAGACTATACGTCCCCTTCGTCTAGAGGCCCAGGA
Otu33149	Otu33149	Bacteria	Proteobacteria	Gammaproteobacteria	Pseudomonadales	Pseudomonadaceae	Pseudomonas	Pseudomonas_cichorii	>Otu33149_68#GCCGTAGGGGAACCTGCGGCTGGATCACCTCCTTAATCGACGACTCAGCTGTGCCATAAGCTCCCACACGAATTGCTTGATTCAATTGCGAAGGCGATTGGGTCTGTAGCTCAGTTGGTTAGAGCGCACCCCTGATAAGGGTGAG
Otu3329	Otu3329	Bacteria	Proteobacteria	Betaproteobacteria	Burkholderiales	Burkholderiaceae	Cupriavidus	Cupriavidus_oxalaticus	>Otu3329_854#GCCGTATCGGAAGGTGCGGCTGGATCACCTCCTTTCAGAGCGTGCATCCTCAGTTGAGCGCTCACACTTATCGGTAGTTTGTTGGTGAAGGCCAGGTGGCCAAATGCAAGCGCTTAAGGCTTGAGCGTTTGCATTTGGCATTGCC
Otu3413	Otu3413	Bacteria	Actinobacteria	Actinobacteria	Streptomycetales	Streptomycetaceae	Streptomyces		>Otu3413_929#GCCGTACCGGAAGGTGCGGCTGGATCACCTCCTTTCTAAGGAGCACAGTACCGATTGCAGACAAACGTTCTGCACGGTCAGCTCATGGGTGGAACGTTGATTATTTGGCACGGTCTTCTGGATGGATCACGAGTACTGCTTCGGC
Otu3462	Otu3462	Bacteria	Firmicutes	Bacilli	Bacillales	Paenibacillaceae	Paenibacillus	Paenibacillus_polymyxa	>Otu3462_704#GCCGTATCGGAAGGTGCGGCTGGATCACCTCCTTTCTATGGAGAATCGTTTCCTGCGATGGAAACATTCAAATATGAAGCGTAAGCTTCAAACGTACTCACTCGTTGCTCAGTTTTGAGAGTTCAAGCTCTCAAAAAGGTATATC
Otu3526	Otu3526	Bacteria	Firmicutes	Bacilli	Bacillales	Paenibacillaceae	Paenibacillus	Paenibacillus_sp.	>Otu3526_747#GCCGTATCGGAAGGTGCGGCTGGATCACCTCCTTTCTATGGAGAATCGTCTTCCGCAGCGAAGACATTCAAATATGACTTCATTAGAAGTCACCCTTAAAATCAGGTTTAGGCCTGTTACTCACTCGTTGGTCAGTTTTGAGAGT
Otu3537	Otu3537	Bacteria	Firmicutes	Bacilli	Bacillales	Paenibacillaceae	Paenibacillus	Paenibacillus_polymyxa	>Otu3537_644#GCCGTATCGGAAGGTGCGGCTGGATCACCTCCTTTCTATGGAGAATCGTTTCCTGCGATGGAAACATTCAAATATGAAGCATAAGCTTCAAACTTACTCACTCGTTGCTCAGTTTTGAGAGTTCAAGCTCTCAAAAAGGTATATC
Otu3546	Otu3546	Bacteria	Proteobacteria	Gammaproteobacteria	Enterobacterales	Erwiniaceae	Erwinia	Erwinia_amylovora	>Otu3546_731#ACCGTAGGGGAACCTGCGGTTGGATCACCTCCTTACCTGAAGATACTTTCCCGCGCAGTGTCCACACAGATTGTCTGATGAAAAAGTAATGAGCAAGGCGCCTGCGAAGTCGCGACACCCAGTGTCCCCTTCGTCTAGCGGTTAG
Otu3611	Otu3611	Bacteria	Firmicutes	Bacilli	Bacillales	Bacillaceae	Lysinibacillus		>Otu3611_1609#GCCGTATCGGAAGGTGCGGCTGGATCACCTCCTTTCTAAGGATTATTTCGGAATACAAACCTAGGGTTTGTAAGATTACGTTTTGCGTTCAGTTTTGAAGGTTCATTCTTTCTTGAATGAAAATCTTCAAAACTTGTTCTTTGAA
Otu3613	Otu3613	Bacteria	Proteobacteria	Gammaproteobacteria	Aeromonadales	Aeromonadaceae	Aeromonas		>Otu3613_793#ACCCTAGGGGAACCTGGGGTTGGATCACCTCCTTACCTTAAGATGACGAAGTTGTTGAGTGTTCACACAGATTGCCTTGATTCAAGTTTAGAGACAGTACACGAAGTGGGTCTGTAGCTCAGGTGGTTAGAGCGCACCCCTGATA
Otu363	Otu363	Bacteria	Firmicutes	Bacilli	Lactobacillales	Enterococcaceae	Enterococcus	Enterococcus_rotai	>Otu363_13893#GCCGTATCGGAAGGTGCGGCTGGATCACCTCCTTTCTAAGGAAGATTTACTTAAAACGTTTGACGACGTCGAAGTTTTGTTCAGTTTTGATGGTTTAACTCATCATTAAGAGTTGGGGGCCTATAGCTCAGCTGGTTAGAGCGCA
Otu3684	Otu3684	Bacteria	Proteobacteria	Betaproteobacteria	Burkholderiales	Burkholderiaceae	Cupriavidus	Cupriavidus_taiwanensis	>Otu3684_761#GCCGTATCGGAAGGTGCGGCTGGATCACCTCCTTTCAGAGCGTGCAGCCAACGTTGAGCGTCCACACTTATCGGTAGTTTGTTGGTTAAGGGCAGGTGGCCAAATGCAAGCGCTTAGCATTGAGCGTTTGCATTTGGCATTGCCA
Otu3689	Otu3689	Bacteria	Firmicutes	Bacilli	Bacillales	Paenibacillaceae	Paenibacillus	Paenibacillus_sp.	>Otu3689_701#GCCGTATCGGAAGGTGCGGCTGGATCACCTCCTTTCTATGGAGAATCGTTTCCCGCAGCGGAAACATTCAAATATGACTTCATTAGAAGTCAACCAACTCACTCGTTGGTCAGTTTTGAGAGTTCAACTCTCAAAACTTATGAAT
Otu37094	Otu37094	Bacteria	Proteobacteria	Gammaproteobacteria	Enterobacterales	Enterobacteriaceae			>Otu37094_66#ACCGTAGGGGAACCTGCGGTTGGATCACCTCCTTACCTGAAAGATACAACCCTGCAGTGCTCACACAGATTGTCTGATGAAAAGTAAATAGCAAGGCGTCTTGCGATTGAGACTTCAGTGTCCCCTTCGTCTAGAGGCCCAGGAC
Otu37275	Otu37275	Bacteria	Proteobacteria	Gammaproteobacteria	Enterobacterales	Erwiniaceae	Pantoea	Pantoea_sp.	>Otu37275_54#ACCGTAGGGGAACCTGCGGTTGGATCACCTCCTTACCTGAAGATACCTTTCCGCGAAGTGCTCACACAGATTGTCTGATAAAAAGTAATGAGCAAGGCGCCTGCGAAGTCGCGACACCCAGTGTCCCCTTCGTCTAGCGGTTAGG
Otu3765	Otu3765	Bacteria	Firmicutes	Bacilli	Bacillales	Paenibacillaceae	Paenibacillus	Paenibacillus_stellifer	>Otu3765_735#GCCGTATCGGAAGGTGCGGCTGGATCACCTCCTTTCTATGGAGAATCGTCTTCTGTAACGAAGACATTCAAAAAGTCTTCAGGAAGCATGCTTCCGAAGCGAGCTTTACTTCGTAAAGCTTTTAACTCACTCGTTGCTCAGTTTT
Otu3768	Otu3768	Bacteria	Firmicutes	Bacilli	Bacillales				>Otu3768_658#GCCGTATCGGAAGGTGCGGCTGGATCACCTCCTTTCTAAGGATAATGCAGTTCTTGTGGACTGATAAGAAGTTGACTGTTACATGTTTGTTTAGTTTTGAGAGATCAATTTCTCTCATTCTAATTCGTTCTTTGAAAACTAGATA
Otu3793	Otu3793	Bacteria	Proteobacteria	Gammaproteobacteria	Pseudomonadales	Pseudomonadaceae	Pseudomonas	Pseudomonas_putida	>Otu3793_615#GCCGTAGGGGAACCTGCGGCTGGATCACCTCCTTAATCGACGACATCAGCCTGCTGATGAGCTCCCACACGAATTGCTTGATTCATTGTCGAAGACGTTTTTCCTGGTCAGAATCTGGAAATGAGCATTCGCATCGAATGTTGAT
Otu3830	Otu3830	Bacteria	Firmicutes	Bacilli	Bacillales	Paenibacillaceae	Paenibacillus	Paenibacillus_xylanexedens	>Otu3830_653#GCCGTATCGGAAGGTGCGGCTGGATCACCTCCTTTCTATGGAGAATCGTTTCCTGCAACGGAAACATTCAAATACGCAGTTTAGCTGCAAAACACTCACTCGTTGCTCAGTTTTGAGAGCTCAAACTCTCAAACAGCTTGCTTTT
Otu391	Otu391	Bacteria	Proteobacteria	Gammaproteobacteria	Enterobacterales	Enterobacteriaceae	Enterobacter	Enterobacter_asburiae	>Otu391_12362#ACCGTAGGGGAACCTGCGGTTGGATCACCTCCTTACCTTAAAGAACCTGCCTTTGTAGTGTCCACACAGATTGTCTGATGAAAAACAGCAGTAAAAATCTCTGCAGGCTTGTAGCTCAGGTGGTTAGAGCGCACCCCTGATAAGG
Otu3921	Otu3921	Bacteria	Firmicutes	Bacilli	Bacillales				>Otu3921_595#GCCGTATCGGAAGGTGCGGCTGGATCACCTCCTTTCTAAGGATAATGCAGTCCATGTGGACTGATAAGAAGTTGACTGTTACATGTTTGTTTAGTTTTGAGAGTGCAATTTCTCTCATTCTAATTCGTTCTTTGAAAACTAGATA
Otu3947	Otu3947	Bacteria	Firmicutes	Bacilli	Bacillales	Bacillaceae	Bacillus	Bacillus_subtilis	>Otu3947_675#GCCGTATCGGAAGGTGCGGCTGGATCACCTCCTTTCTAAGGATAATTACGAGAGCGCTTTTGTTTTGTTCAGTTTTGAATGAGTAATTCATTCAAATTTGTTCCTTGAAAACTAGATAATAGATAGAAGGCAATTAATTTTTTTC
Otu3951	Otu3951	Bacteria	Proteobacteria	Betaproteobacteria	Burkholderiales	Burkholderiaceae	Pandoraea		>Otu3951_612#GCCGTAGGGGAACCTGCGGCTGGATCACCTCCTTTCTAGAGCATGCACTGGAAGTTGAGTGTTCACGCTTATCGGTTGTTGACTGCGTAGATCTAAGTCGGGTCTATAGCTCAGTTGGTTAGAGCACCGTCTTGATAAGGCGGGG
Otu3955	Otu3955	Bacteria	Proteobacteria	Betaproteobacteria	Burkholderiales	Burkholderiaceae	Cupriavidus	Cupriavidus_taiwanensis	>Otu3955_635#GCCGTATCGGAAGGTGCGGCTGGATCACCTCCTTTCAGAGCGTGCATCCTACGTTGAGCGTCCACACTTATCGGTAGTTTGTTGGTTGAAGGCCAGGTGGCCAAATGCAAGCGCTTAAGGATTGAGCGTTTGCATTTGGCATTGC
Otu3975	Otu3975	Bacteria	Firmicutes	Bacilli	Bacillales	Bacillaceae	Bacillus		>Otu3975_573#GCCGTATCGGAAGGTGCGGCTGGATCACCTCCTTTCTATGGAGAATTGTTGAACGCTGTTCAACAATATAAGTTTCCGTGTTTCGTTTTGTTCAGTTTTGAGAGAACTTTCTCTCAGCTTAATACAGTGCAAAGTAGTTTGTTTT
Otu3992	Otu3992	Bacteria	Proteobacteria	Betaproteobacteria	Burkholderiales	Alcaligenaceae	Achromobacter	Achromobacter_insolitus	>Otu3992_644#GCCGTATCGGAAGGTGCGGCTGGATCACCTCCTTTCAGAGCTTAGTGCTCGTGTTAAGCGTCCACTCTTATCGGTTGTTTGATATAGCTGGGATCAGTTGTGGGCTTGGGTCGAGGGAATCTTCCCTGGGTCTTCAGCTACCTGA
Otu4041	Otu4041	Bacteria	Firmicutes	Bacilli	Bacillales	Paenibacillaceae	Paenibacillus	Paenibacillus_sp.	>Otu4041_632#GCCGTATCGGAAGGTGCGGCTGGATCACCTCCTTTCTATGGAGAATCGTTTCCCGCAGCGGAAACATTCAAATATGACTTCATTAGAAGTCAACCACGACGTGTATTCATTTGTTCAGTTTTGATGGAATTTGAGGGGCTATAGC
Otu4046	Otu4046	Bacteria	Proteobacteria	Betaproteobacteria	Burkholderiales	Burkholderiaceae	Cupriavidus		>Otu4046_605#GCCGTATCGGAAGGTGCGGCTGGATCACCTCCTTTCAGAGCGTGCATCCCAGGTTGAGCGTCCACACTTATCGGTAGTTTGTTGGTTGACGGCCAGGAGGCCAAATGCAAGCGCTTACGGTGTTGAGCGTTTGCATTTGGCATTG
Otu4068	Otu4068	Bacteria	Proteobacteria	Gammaproteobacteria	Pseudomonadales	Pseudomonadaceae	Pseudomonas	Pseudomonas_sp.	>Otu4068_599#GCCGTAGGGGAACCTGCGGCTGGATCACCTCCTTAATCGACGACATCAGCCTGCTGATGAGCTCCCACACGAATTGCTTGATTCATGGTTGAAGACGACAAGGCCCTGTAAGGGTCGCGTGTTGTTGCTGATCAGAACTCGGAAA
Otu4073	Otu4073	Bacteria	Firmicutes	Bacilli	Bacillales	Bacillaceae	Bacillus	Bacillus_sp.	>Otu4073_602#GCCGTATCGGAAGGTGCGGCTGGATCACCTCCTTTCTAAGGATAATGCAGTCCTTGTGGACTGATAAGAAGTTGACTGTTACATGTTTGTTTAGTTTTGAGGGAGCAATTCTCTCAAAGCTTTTTTTAATCGTTCTTTGAAAACT
Otu4170	Otu4170	Bacteria	Proteobacteria	Gammaproteobacteria	Enterobacterales	Enterobacteriaceae	Leclercia	Leclercia_sp.	>Otu4170_590#ACCGTAGGGGAACCTGCGGTTGGATCACCTCCTTACCTTAAAGAACCTGCCTTTGTAGTGTCCACACAGATTGTCTGATGAAAAGTAAAAAGCAAGGCGTCTTGCCGAAGCAGACTATACGTCCCCTTCGTCTAGAGGCCCAGGA
Otu4180	Otu4180	Bacteria	Firmicutes	Bacilli	Bacillales	Bacillaceae	Virgibacillus	Virgibacillus_dokdonensis	>Otu4180_653#GCCGTATCGGAAGGTGCGGCTGGATCACCTCCTTTCTAAGGATTAAAAAGGAACGTCGATGAAGTTCGCCACGTCGTGTGGCAACATCGACATAACCCACATCGTGTGGGCCATCGTACTTGGTTGTTTGGTTCAGTTTTGAGAG
Otu4209	Otu4209	Bacteria	Firmicutes	Bacilli	Bacillales	Paenibacillaceae	Paenibacillus	Paenibacillus_sp.	>Otu4209_552#GCCGTATCGGAAGGTGCGGCTGGATCACCTCCTTTCTATGGAGAATCGTTTCCCGCAGCGGAAACATTCAAATAGACTTCATTAGAAGTCACACAACTCACTCGTTGGTCAGTTTTGAGAGTTCAACTCTCAAAACTTATGAATT
Otu4246	Otu4246	Bacteria	Proteobacteria	Gammaproteobacteria	Enterobacterales	Enterobacteriaceae			>Otu4246_603#ACCGTAGGGGAACCTGCGGTTGGATCACCTCCTTACCTAATAGATACAACCCGCGTAGTGCTCACACAGATTGTCTGATAGATGTAAAGAAGCAAGGCGTCTTGCGAGTGAGACTTCAGTGTCCCCTTCGTCTAGAGGCCCAGGA
Otu4262	Otu4262	Bacteria	Firmicutes	Bacilli	Bacillales	Paenibacillaceae	Paenibacillus	Paenibacillus_alvei	>Otu4262_614#GCCGTATCGGAAGGTGCGGCTGGATCACCTCCTTTCTAAGGATTTACGTCTCCTGTGACGGAGACATACAGGAAGCATAAGCTTCCACCCTTAACATTCCGCTCGTTTTCAGTTTTGAAAGAGCAATCTTTCAATTCCGTTGGTT
Otu4288	Otu4288	Bacteria	Firmicutes	Bacilli	Bacillales	Paenibacillaceae	Paenibacillus	Paenibacillus_sp.	>Otu4288_573#GCCGTATCGGAAGGTGCGGCTGGATCACCTCCTTTCTATGGAGAATCGTTCTCTGCAACGAGAACATTCAAATATGACTTCGCAAGAAGTGACCTTTAAAATCAGGTTTAGGCCTGTTACTCACTCGTTGGTCAGTTTTGAGAGT
Otu430	Otu430	Bacteria	Proteobacteria	Gammaproteobacteria	Enterobacterales	Enterobacteriaceae	Enterobacter	Enterobacter_sp.	>Otu430_8457#ACCGTAGGGGAACCTGCGGTTGGATCACCTCCTTACCTTAAAGAACCTGCATTTGTAGTGTCCACACAGATTGTCTGATGAAAAGTAAATAGCAAGGCGTCTTGCGATTGAGACTTCACGTCCCCTTCGTCTAGAGGCCCAGGAC
Otu43002	Otu43002	Bacteria	Firmicutes	Bacilli	Bacillales	Bacillaceae	Bacillus	Bacillus_subtilis	>Otu43002_1170#GCCGTAGGGGAACCTGCGGCTGGATCACCTCCTTTCTAAGGAGAATAGAGACGTGACGTATTTTGGTCAGTTTTGAGAGGTCAACTCTCAACGATAGATTGTTCATTGAAAACTAGATAACAAGTAAAGCAAGGTTAAACCATAT
Otu43737	Otu43737	Bacteria	Proteobacteria	Gammaproteobacteria	Pseudomonadales	Pseudomonadaceae	Pseudomonas	Pseudomonas_vancouverensis	>Otu43737_118#GCCGTAGGGGAACCTGCGGCTGGATCACCTCCTTAATCGACGACTCAGCTGTGCCATAAGCTCCCACACGAATTGCTTGATTCATTGAAGAAGACGATAGAAGCAGCTTTAAGCTCCAAGCTGATAGCTCACGCTAACAGTTACA
Otu4438	Otu4438	Bacteria	Firmicutes	Bacilli	Bacillales	Paenibacillaceae	Paenibacillus	Paenibacillus_glucanolyticus	>Otu4438_596#GCCGTATCGGAAGGTGCGGCTGGATCACCTCCTTTCTATGGAGAATCGTTTCCCGCAGCGGAAACATTCAAATACCGATGACGCAAGTCATCGTACAGACTTCATTGAAGTCAACCACGACGTGCTTTCATTTGTTCAGTTTTGA
Otu4485	Otu4485	Bacteria	Proteobacteria	Betaproteobacteria	Burkholderiales	Burkholderiaceae	Burkholderia	Burkholderia_sp.	>Otu4485_525#GCCGTATCGGAAGGTGCGGCTGGATCACCTCCTTTCTCGAGCTTCGCACACAACATTAAGCGCTCACGCTTATCGGCTGTTGTTTAAGACAGGCTTTGGGTCTGTAGCTCAGTCGGTTAGAGCACCGTCTTGATAAGGCGGGGGT
Otu4487	Otu4487	Bacteria	Proteobacteria	Betaproteobacteria	Burkholderiales	Burkholderiaceae	Burkholderia	Burkholderia_sp.	>Otu4487_598#GCCGTATCGGAAGGTGCGGCTGGATCACCTCCTTTCTCGAGCTTCGCACTTAAAGTTAAGCGTTCACGCTTATCGGCTGTTGTTTAAGACAGGCTTTGGGTCTGTAGCTCAGTCGGTTAGAGCACCGTCTTGATAAGGCGGGGGT
Otu45220	Otu45220	Bacteria	Proteobacteria	Gammaproteobacteria	Enterobacterales	Erwiniaceae	Pantoea	Pantoea_rwandensis	>Otu45220_121#ACCGTAGGGGAACCTGCGGTTGGATCACCTCCTTACCTTAAAAGAATCAACCCTGCAGTGCTCACACAGATTGTCTGATAGAAATTAATGAGCAAGACGGCTGCGAAGTCGTGACACTATCGTGTCCCCTTCGTCTAGAGGCCTA
Otu4535	Otu4535	Bacteria	Firmicutes	Bacilli	Bacillales	Paenibacillaceae	Paenibacillus	Paenibacillus_sp.	>Otu4535_490#GCCGTATCGGAAGGTGCGGCTGGATCACCTCCTTTCTATGGAGAATCGTCGCCTGCAACGGTGACATTCAAATAGCGAATATTATTCGCAAACCTTTCAATCATTCGTTGTCAGTTTTGAAAGAGCAATCCTCTTTCAATTGTTT
Otu456	Otu456	Bacteria	Proteobacteria	Gammaproteobacteria	Pseudomonadales	Pseudomonadaceae	Pseudomonas		>Otu456_9366#GCCGTAGGGGAACCTGCGGCTGGATCACCTCCTTAATCGACGACATCAGCCTGCTGATGAGCTCCCACACGAATTGCTTGATTCATTGTCGAAGACGTTTTTCCTGGTCAGAACCTGGAAATGAGCATTCGTATCGAATGTTGAT
Otu4583	Otu4583	Bacteria	Firmicutes	Bacilli	Bacillales	Bacillaceae	Lysinibacillus	Lysinibacillus_sp.	>Otu4583_523#GCCGTATCGGAAGGTGCGGCTGGATCACCTCCTTTCTAAGGATTATTTCGGAATACAAACCTAGGGTTTGTAAGATTACGTTTTGCGTTCAGTTTTGAAGGTTTATGAATAAATAATAAAACTTCTAAGAGGGCCTATAGCTCAG
Otu4590	Otu4590	Bacteria	Firmicutes	Bacilli	Bacillales	Paenibacillaceae	Paenibacillus	Paenibacillus_sp.	>Otu4590_509#GCCGTATCGGAAGGTGCGGCTGGATCACCTCCTTTCTATGGAGAATCGTCTTCTGCAATGAAGACATTCAAATCGGAAGCTTAGCTTCCACAATCTCAGGTTTAGGCCTGTTACTCACTCGTTGCTCAGTTTTGAGAGTTTAAGC
[truncated: 14,019 more rows]
