# Supplementary material for: An In Vitro Pipeline for Screening and Selection of Citrus-Associated Microbiota with Potential Anti-“Candidatus Liberibacter asiaticus” Properties
Source: Appl Environ Microbiol. 2020 Apr 1;86(8):e02883-19. doi: 10.1128/AEM.02883-19 (PMC7117939; doi:10.1128/AEM.02883-19)
Supplement: Supplemental files 4 [file AEM.02883-19-sd004.csv]

Table S4 - Citrus mycobiome metadata
SampleID	Source	SampleDate	Grove	Tree	TissueType	DiseaseRating	Location
F061.62	Culture	3/15/2016	Trial 3	T3-1-12	Budwood	1	USA: Florida, Fort Pierce
F061.66	Cul_Ind	3/15/2016	Trial 3	T3-1-12	Budwood	1	USA: Florida, Fort Pierce
F062.62	Culture	3/15/2016	Trial 3	T3-1-12	Roots	1	USA: Florida, Fort Pierce
F062.66	Cul_Ind	3/15/2016	Trial 3	T3-1-12	Roots	1	USA: Florida, Fort Pierce
F063.62	Culture	3/15/2016	Trial 3	T3-1-12	Leaf	1	USA: Florida, Fort Pierce
F063.66	Cul_Ind	3/15/2016	Trial 3	T3-1-12	Leaf	1	USA: Florida, Fort Pierce
F064.62	Culture	3/15/2016	Trial 3	T3-1-16	Budwood	3	USA: Florida, Fort Pierce
F064.66	Cul_Ind	3/15/2016	Trial 3	T3-1-16	Budwood	3	USA: Florida, Fort Pierce
F065.62	Culture	3/15/2016	Trial 3	T3-1-16	Roots	3	USA: Florida, Fort Pierce
F065.66	Cul_Ind	3/15/2016	Trial 3	T3-1-16	Roots	3	USA: Florida, Fort Pierce
F066.62	Culture	3/15/2016	Trial 3	T3-1-16	Leaf	3	USA: Florida, Fort Pierce
F066.66	Cul_Ind	3/15/2016	Trial 3	T3-1-16	Leaf	3	USA: Florida, Fort Pierce
F067.62	Culture	3/15/2016	Trial 3	T3-1-20	Budwood	1	USA: Florida, Fort Pierce
F067.66	Cul_Ind	3/15/2016	Trial 3	T3-1-20	Budwood	1	USA: Florida, Fort Pierce
F068.62	Culture	3/15/2016	Trial 3	T3-1-20	Roots	1	USA: Florida, Fort Pierce
F068.66	Cul_Ind	3/15/2016	Trial 3	T3-1-20	Roots	1	USA: Florida, Fort Pierce
F069.62	Culture	3/15/2016	Trial 3	T3-1-20	Leaf	1	USA: Florida, Fort Pierce
F069.66	Cul_Ind	3/15/2016	Trial 3	T3-1-20	Leaf	1	USA: Florida, Fort Pierce
F070.62	Culture	3/15/2016	Trial 3	T3-2-3	Budwood	4	USA: Florida, Fort Pierce
F070.66	Cul_Ind	3/15/2016	Trial 3	T3-2-3	Budwood	4	USA: Florida, Fort Pierce
F071.62	Culture	3/15/2016	Trial 3	T3-2-3	Roots	4	USA: Florida, Fort Pierce
F071.66	Cul_Ind	3/15/2016	Trial 3	T3-2-3	Roots	4	USA: Florida, Fort Pierce
F072.62	Culture	3/15/2016	Trial 3	T3-2-3	Leaf	4	USA: Florida, Fort Pierce
F072.66	Cul_Ind	3/15/2016	Trial 3	T3-2-3	Leaf	4	USA: Florida, Fort Pierce
F073.62	Culture	3/15/2016	Trial 3	T3-2-8	Budwood	4	USA: Florida, Fort Pierce
F073.66	Cul_Ind	3/15/2016	Trial 3	T3-2-8	Budwood	4	USA: Florida, Fort Pierce
F074.62	Culture	3/15/2016	Trial 3	T3-2-8	Roots	4	USA: Florida, Fort Pierce
F074.66	Cul_Ind	3/15/2016	Trial 3	T3-2-8	Roots	4	USA: Florida, Fort Pierce
F075.62	Culture	3/15/2016	Trial 3	T3-2-8	Leaf	4	USA: Florida, Fort Pierce
F075.66	Cul_Ind	3/15/2016	Trial 3	T3-2-8	Leaf	4	USA: Florida, Fort Pierce
F076.62	Culture	3/15/2016	Trial 3	T3-2-17	Budwood	1	USA: Florida, Fort Pierce
F076.66	Cul_Ind	3/15/2016	Trial 3	T3-2-17	Budwood	1	USA: Florida, Fort Pierce
F077.62	Culture	3/15/2016	Trial 3	T3-2-17	Roots	1	USA: Florida, Fort Pierce
F077.66	Cul_Ind	3/15/2016	Trial 3	T3-2-17	Roots	1	USA: Florida, Fort Pierce
F078.62	Culture	3/15/2016	Trial 3	T3-2-17	Leaf	1	USA: Florida, Fort Pierce
F078.66	Cul_Ind	3/15/2016	Trial 3	T3-2-17	Leaf	1	USA: Florida, Fort Pierce
F079.62	Culture	3/15/2016	Trial 3	T3-3-4	Budwood	4	USA: Florida, Fort Pierce
F079.66	Cul_Ind	3/15/2016	Trial 3	T3-3-4	Budwood	4	USA: Florida, Fort Pierce
F080.62	Culture	3/15/2016	Trial 3	T3-3-4	Roots	4	USA: Florida, Fort Pierce
F080.66	Cul_Ind	3/15/2016	Trial 3	T3-3-4	Roots	4	USA: Florida, Fort Pierce
F081.62	Culture	3/15/2016	Trial 3	T3-3-4	Leaf	4	USA: Florida, Fort Pierce
F081.66	Cul_Ind	3/15/2016	Trial 3	T3-3-4	Leaf	4	USA: Florida, Fort Pierce
F082.62	Culture	3/15/2016	Trial 3	T3-3-14	Budwood	4	USA: Florida, Fort Pierce
F082.66	Cul_Ind	3/15/2016	Trial 3	T3-3-14	Budwood	4	USA: Florida, Fort Pierce
F083.62	Culture	3/15/2016	Trial 3	T3-3-14	Roots	4	USA: Florida, Fort Pierce
F083.66	Cul_Ind	3/15/2016	Trial 3	T3-3-14	Roots	4	USA: Florida, Fort Pierce
F084.62	Culture	3/15/2016	Trial 3	T3-3-14	Leaf	4	USA: Florida, Fort Pierce
F084.66	Cul_Ind	3/15/2016	Trial 3	T3-3-14	Leaf	4	USA: Florida, Fort Pierce
F085.62	Culture	3/15/2016	Trial 3	T3-3-17	Budwood	1	USA: Florida, Fort Pierce
F085.66	Cul_Ind	3/15/2016	Trial 3	T3-3-17	Budwood	1	USA: Florida, Fort Pierce
F086.62	Culture	3/15/2016	Trial 3	T3-3-17	Roots	1	USA: Florida, Fort Pierce
F086.66	Cul_Ind	3/15/2016	Trial 3	T3-3-17	Roots	1	USA: Florida, Fort Pierce
F087.64	Culture	3/15/2016	Trial 3	T3-3-17	Leaf	1	USA: Florida, Fort Pierce
F087.66	Cul_Ind	3/15/2016	Trial 3	T3-3-17	Leaf	1	USA: Florida, Fort Pierce
F088.62	Culture	3/15/2016	Trial 3	T3-3-19	Budwood	2	USA: Florida, Fort Pierce
F088.66	Cul_Ind	3/15/2016	Trial 3	T3-3-19	Budwood	2	USA: Florida, Fort Pierce
F089.62	Culture	3/15/2016	Trial 3	T3-3-19	Roots	2	USA: Florida, Fort Pierce
F089.66	Cul_Ind	3/15/2016	Trial 3	T3-3-19	Roots	2	USA: Florida, Fort Pierce
F090.62	Culture	3/15/2016	Trial 3	T3-3-19	Leaf	2	USA: Florida, Fort Pierce
F090.66	Cul_Ind	3/15/2016	Trial 3	T3-3-19	Leaf	2	USA: Florida, Fort Pierce
F193.58	Culture	3/16/2016	Trial 6	T6-75-28	Budwood	2.5	USA: Florida, Indiantown
F193.60	Cul_Ind	3/16/2016	Trial 6	T6-75-28	Budwood	2.5	USA: Florida, Indiantown
F194.58	Culture	3/16/2016	Trial 6	T6-75-28	Roots	2.5	USA: Florida, Indiantown
F194.60	Cul_Ind	3/16/2016	Trial 6	T6-75-28	Roots	2.5	USA: Florida, Indiantown
F195.58	Culture	3/16/2016	Trial 6	T6-75-28	Leaf	2.5	USA: Florida, Indiantown
F195.60	Cul_Ind	3/16/2016	Trial 6	T6-75-28	Leaf	2.5	USA: Florida, Indiantown
F196.58	Culture	3/16/2016	Trial 6	T6-75-30	Budwood	4	USA: Florida, Indiantown
F196.60	Cul_Ind	3/16/2016	Trial 6	T6-75-30	Budwood	4	USA: Florida, Indiantown
F197.58	Culture	3/16/2016	Trial 6	T6-75-30	Roots	4	USA: Florida, Indiantown
F197.60	Cul_Ind	3/16/2016	Trial 6	T6-75-30	Roots	4	USA: Florida, Indiantown
F198.58	Culture	3/16/2016	Trial 6	T6-75-30	Leaf	4	USA: Florida, Indiantown
F198.60	Cul_Ind	3/16/2016	Trial 6	T6-75-30	Leaf	4	USA: Florida, Indiantown
F199.58	Culture	3/16/2016	Trial 6	T6-75-37	Budwood	2.5	USA: Florida, Indiantown
F199.60	Cul_Ind	3/16/2016	Trial 6	T6-75-37	Budwood	2.5	USA: Florida, Indiantown
F200.58	Culture	3/16/2016	Trial 6	T6-75-37	Leaf	2.5	USA: Florida, Indiantown
F200.60	Cul_Ind	3/16/2016	Trial 6	T6-75-37	Leaf	2.5	USA: Florida, Indiantown
F201.58	Culture	3/16/2016	Trial 6	T6-75-37	Roots	2.5	USA: Florida, Indiantown
F201.60	Cul_Ind	3/16/2016	Trial 6	T6-75-37	Roots	2.5	USA: Florida, Indiantown
F202.58	Culture	3/16/2016	Trial 6	T6-75-29	Budwood	4	USA: Florida, Indiantown
F202.60	Cul_Ind	3/16/2016	Trial 6	T6-75-29	Budwood	4	USA: Florida, Indiantown
F203.58	Culture	3/16/2016	Trial 6	T6-75-29	Leaf	4	USA: Florida, Indiantown
F203.60	Cul_Ind	3/16/2016	Trial 6	T6-75-29	Leaf	4	USA: Florida, Indiantown
F204.58	Culture	3/16/2016	Trial 6	T6-75-29	Roots	4	USA: Florida, Indiantown
F204.60	Cul_Ind	3/16/2016	Trial 6	T6-75-29	Roots	4	USA: Florida, Indiantown
F205.58	Culture	3/16/2016	Trial 6	T6-75-56	Budwood	4	USA: Florida, Indiantown
F205.60	Cul_Ind	3/16/2016	Trial 6	T6-75-56	Budwood	4	USA: Florida, Indiantown
F206.58	Culture	3/16/2016	Trial 6	T6-75-56	Leaf	4	USA: Florida, Indiantown
F206.60	Cul_Ind	3/16/2016	Trial 6	T6-75-56	Leaf	4	USA: Florida, Indiantown
F207.58	Culture	3/16/2016	Trial 6	T6-75-56	Roots	4	USA: Florida, Indiantown
F207.60	Cul_Ind	3/16/2016	Trial 6	T6-75-56	Roots	4	USA: Florida, Indiantown
F208.58	Culture	3/16/2016	Trial 6	T6-75-51	Budwood	2.5	USA: Florida, Indiantown
F208.60	Cul_Ind	3/16/2016	Trial 6	T6-75-51	Budwood	2.5	USA: Florida, Indiantown
F209.58	Culture	3/16/2016	Trial 6	T6-75-51	Leaf	2.5	USA: Florida, Indiantown
F209.60	Cul_Ind	3/16/2016	Trial 6	T6-75-51	Leaf	2.5	USA: Florida, Indiantown
F210.58	Culture	3/16/2016	Trial 6	T6-75-51	Roots	2.5	USA: Florida, Indiantown
F210.60	Cul_Ind	3/16/2016	Trial 6	T6-75-51	Roots	2.5	USA: Florida, Indiantown
F211.58	Culture	3/16/2016	Trial 6	T6-75-36	Budwood	4	USA: Florida, Indiantown
F211.60	Cul_Ind	3/16/2016	Trial 6	T6-75-36	Budwood	4	USA: Florida, Indiantown
F212.58	Culture	3/16/2016	Trial 6	T6-75-36	Leaf	4	USA: Florida, Indiantown
F212.60	Cul_Ind	3/16/2016	Trial 6	T6-75-36	Leaf	4	USA: Florida, Indiantown
F213.58	Culture	3/16/2016	Trial 6	T6-75-36	Roots	4	USA: Florida, Indiantown
F213.60	Cul_Ind	3/16/2016	Trial 6	T6-75-36	Roots	4	USA: Florida, Indiantown
F214.58	Culture	3/16/2016	Trial 6	T6-75-31	Budwood	3	USA: Florida, Indiantown
F214.60	Cul_Ind	3/16/2016	Trial 6	T6-75-31	Budwood	3	USA: Florida, Indiantown
F215.58	Culture	3/16/2016	Trial 6	T6-75-31	Leaf	3	USA: Florida, Indiantown
F215.60	Cul_Ind	3/16/2016	Trial 6	T6-75-31	Leaf	3	USA: Florida, Indiantown
F216.58	Culture	3/16/2016	Trial 6	T6-75-31	Roots	3	USA: Florida, Indiantown
F216.60	Cul_Ind	3/16/2016	Trial 6	T6-75-31	Roots	3	USA: Florida, Indiantown
F217.58	Culture	3/16/2016	Trial 6	T6-75-57	Budwood	2	USA: Florida, Indiantown
F217.60	Cul_Ind	3/16/2016	Trial 6	T6-75-57	Budwood	2	USA: Florida, Indiantown
F218.58	Culture	3/16/2016	Trial 6	T6-75-57	Leaf	2	USA: Florida, Indiantown
F218.60	Cul_Ind	3/16/2016	Trial 6	T6-75-57	Leaf	2	USA: Florida, Indiantown
F219.58	Culture	3/16/2016	Trial 6	T6-75-57	Roots	2	USA: Florida, Indiantown
F219.60	Cul_Ind	3/16/2016	Trial 6	T6-75-57	Roots	2	USA: Florida, Indiantown
F220.58	Culture	3/16/2016	Trial 6	T6-75-50	Budwood	4.5	USA: Florida, Indiantown
F220.60	Cul_Ind	3/16/2016	Trial 6	T6-75-50	Budwood	4.5	USA: Florida, Indiantown
F221.58	Culture	3/16/2016	Trial 6	T6-75-50	Leaf	4.5	USA: Florida, Indiantown
F221.60	Cul_Ind	3/16/2016	Trial 6	T6-75-50	Leaf	4.5	USA: Florida, Indiantown
F222.58	Culture	3/16/2016	Trial 6	T6-75-50	Roots	4.5	USA: Florida, Indiantown
F222.60	Cul_Ind	3/16/2016	Trial 6	T6-75-50	Roots	4.5	USA: Florida, Indiantown
F253.58	Culture	3/17/2016	Trial 7	T7-22-11	Budwood	3.5	USA: Florida, Howey in the Hills
F253.60	Cul_Ind	3/17/2016	Trial 7	T7-22-11	Budwood	3.5	USA: Florida, Howey in the Hills
F254.58	Culture	3/17/2016	Trial 7	T7-22-11	Leaf	3.5	USA: Florida, Howey in the Hills
F254.60	Cul_Ind	3/17/2016	Trial 7	T7-22-11	Leaf	3.5	USA: Florida, Howey in the Hills
F255.58	Culture	3/17/2016	Trial 7	T7-22-11	Roots	3.5	USA: Florida, Howey in the Hills
F255.60	Cul_Ind	3/17/2016	Trial 7	T7-22-11	Roots	3.5	USA: Florida, Howey in the Hills
F256.58	Culture	3/17/2016	Trial 7	T7-22-13	Budwood	1	USA: Florida, Howey in the Hills
F256.60	Cul_Ind	3/17/2016	Trial 7	T7-22-13	Budwood	1	USA: Florida, Howey in the Hills
F257.58	Culture	3/17/2016	Trial 7	T7-22-13	Leaf	1	USA: Florida, Howey in the Hills
F257.60	Cul_Ind	3/17/2016	Trial 7	T7-22-13	Leaf	1	USA: Florida, Howey in the Hills
F258.58	Culture	3/17/2016	Trial 7	T7-22-13	Roots	1	USA: Florida, Howey in the Hills
F258.60	Cul_Ind	3/17/2016	Trial 7	T7-22-13	Roots	1	USA: Florida, Howey in the Hills
F259.58	Culture	3/17/2016	Trial 7	T7-22-17	Budwood	3	USA: Florida, Howey in the Hills
F259.60	Cul_Ind	3/17/2016	Trial 7	T7-22-17	Budwood	3	USA: Florida, Howey in the Hills
F260.58	Culture	3/17/2016	Trial 7	T7-22-17	Leaf	3	USA: Florida, Howey in the Hills
F260.60	Cul_Ind	3/17/2016	Trial 7	T7-22-17	Leaf	3	USA: Florida, Howey in the Hills
F261.58	Culture	3/17/2016	Trial 7	T7-22-17	Roots	3	USA: Florida, Howey in the Hills
F261.60	Cul_Ind	3/17/2016	Trial 7	T7-22-17	Roots	3	USA: Florida, Howey in the Hills
F262.58	Culture	3/17/2016	Trial 7	T7-21-17	Budwood	1	USA: Florida, Howey in the Hills
F262.60	Cul_Ind	3/17/2016	Trial 7	T7-21-17	Budwood	1	USA: Florida, Howey in the Hills
F263.58	Culture	3/17/2016	Trial 7	T7-21-17	Leaf	1	USA: Florida, Howey in the Hills
F263.60	Cul_Ind	3/17/2016	Trial 7	T7-21-17	Leaf	1	USA: Florida, Howey in the Hills
F264.58	Culture	3/17/2016	Trial 7	T7-21-17	Roots	1	USA: Florida, Howey in the Hills
F264.60	Cul_Ind	3/17/2016	Trial 7	T7-21-17	Roots	1	USA: Florida, Howey in the Hills
F265.58	Culture	3/17/2016	Trial 7	T7-22-41	Budwood	3	USA: Florida, Howey in the Hills
F265.60	Cul_Ind	3/17/2016	Trial 7	T7-22-41	Budwood	3	USA: Florida, Howey in the Hills
F266.58	Culture	3/17/2016	Trial 7	T7-22-41	Leaf	3	USA: Florida, Howey in the Hills
F266.60	Cul_Ind	3/17/2016	Trial 7	T7-22-41	Leaf	3	USA: Florida, Howey in the Hills
F267.58	Culture	3/17/2016	Trial 7	T7-22-41	Roots	3	USA: Florida, Howey in the Hills
F267.60	Cul_Ind	3/17/2016	Trial 7	T7-22-41	Roots	3	USA: Florida, Howey in the Hills
F268.58	Culture	3/17/2016	Trial 7	T7-22-41	Budwood	1	USA: Florida, Howey in the Hills
F268.60	Cul_Ind	3/17/2016	Trial 7	T7-22-41	Budwood	1	USA: Florida, Howey in the Hills
F269.58	Culture	3/17/2016	Trial 7	T7-21-41	Leaf	1	USA: Florida, Howey in the Hills
F269.60	Cul_Ind	3/17/2016	Trial 7	T7-21-41	Leaf	1	USA: Florida, Howey in the Hills
F270.58	Culture	3/17/2016	Trial 7	T7-21-41	Roots	1	USA: Florida, Howey in the Hills
F270.60	Cul_Ind	3/17/2016	Trial 7	T7-21-41	Roots	1	USA: Florida, Howey in the Hills
F271.58	Culture	3/17/2016	Trial 7	T7-21-23	Budwood	3.5	USA: Florida, Howey in the Hills
F271.60	Cul_Ind	3/17/2016	Trial 7	T7-21-23	Budwood	3.5	USA: Florida, Howey in the Hills
F272.58	Culture	3/17/2016	Trial 7	T7-21-23	Leaf	3.5	USA: Florida, Howey in the Hills
F272.60	Cul_Ind	3/17/2016	Trial 7	T7-21-23	Leaf	3.5	USA: Florida, Howey in the Hills
F273.58	Culture	3/17/2016	Trial 7	T7-21-23	Roots	3.5	USA: Florida, Howey in the Hills
F273.60	Cul_Ind	3/17/2016	Trial 7	T7-21-23	Roots	3.5	USA: Florida, Howey in the Hills
F274.58	Culture	3/17/2016	Trial 7	T7-21-24	Budwood	1	USA: Florida, Howey in the Hills
F274.60	Cul_Ind	3/17/2016	Trial 7	T7-21-24	Budwood	1	USA: Florida, Howey in the Hills
F275.58	Culture	3/17/2016	Trial 7	T7-21-24	Leaf	1	USA: Florida, Howey in the Hills
F275.60	Cul_Ind	3/17/2016	Trial 7	T7-21-24	Leaf	1	USA: Florida, Howey in the Hills
F276.58	Culture	3/17/2016	Trial 7	T7-21-24	Roots	1	USA: Florida, Howey in the Hills
F276.60	Cul_Ind	3/17/2016	Trial 7	T7-21-24	Roots	1	USA: Florida, Howey in the Hills
F277.58	Culture	3/17/2016	Trial 7	T7-20-8	Budwood	1	USA: Florida, Howey in the Hills
F277.60	Cul_Ind	3/17/2016	Trial 7	T7-20-8	Budwood	1	USA: Florida, Howey in the Hills
F278.58	Culture	3/17/2016	Trial 7	T7-20-8	Leaf	1	USA: Florida, Howey in the Hills
F278.60	Cul_Ind	3/17/2016	Trial 7	T7-20-8	Leaf	1	USA: Florida, Howey in the Hills
F279.58	Culture	3/17/2016	Trial 7	T7-20-8	Roots	1	USA: Florida, Howey in the Hills
F279.60	Cul_Ind	3/17/2016	Trial 7	T7-20-8	Roots	1	USA: Florida, Howey in the Hills
F280.58	Culture	3/17/2016	Trial 7	T7-20-9	Budwood	3	USA: Florida, Howey in the Hills
F280.60	Cul_Ind	3/17/2016	Trial 7	T7-20-9	Budwood	3	USA: Florida, Howey in the Hills
F281.58	Culture	3/17/2016	Trial 7	T7-20-9	Leaf	3	USA: Florida, Howey in the Hills
F281.60	Cul_Ind	3/17/2016	Trial 7	T7-20-9	Leaf	3	USA: Florida, Howey in the Hills
F282.58	Culture	3/17/2016	Trial 7	T7-20-9	Roots	3	USA: Florida, Howey in the Hills
F282.60	Cul_Ind	3/17/2016	Trial 7	T7-20-9	Roots	3	USA: Florida, Howey in the Hills
F283.62	Culture	3/17/2016	Trial 8	T8-3-4	Budwood	3.5	USA: Florida, Umatilla
F283.66	Cul_Ind	3/17/2016	Trial 8	T8-3-4	Budwood	3.5	USA: Florida, Umatilla
F284.62	Culture	3/17/2016	Trial 8	T8-3-4	Roots	3.5	USA: Florida, Umatilla
F284.66	Cul_Ind	3/17/2016	Trial 8	T8-3-4	Roots	3.5	USA: Florida, Umatilla
F285.62	Culture	3/17/2016	Trial 8	T8-3-4	Leaf	3.5	USA: Florida, Umatilla
F285.66	Cul_Ind	3/17/2016	Trial 8	T8-3-4	Leaf	3.5	USA: Florida, Umatilla
F286.62	Culture	3/17/2016	Trial 8	T8-3-12	Budwood	4	USA: Florida, Umatilla
F286.66	Cul_Ind	3/17/2016	Trial 8	T8-3-12	Budwood	4	USA: Florida, Umatilla
F287.62	Culture	3/17/2016	Trial 8	T8-3-12	Roots	4	USA: Florida, Umatilla
F287.66	Cul_Ind	3/17/2016	Trial 8	T8-3-12	Roots	4	USA: Florida, Umatilla
F288.62	Culture	3/17/2016	Trial 8	T8-3-12	Leaf	4	USA: Florida, Umatilla
F288.66	Cul_Ind	3/17/2016	Trial 8	T8-3-12	Leaf	4	USA: Florida, Umatilla
F289.62	Culture	3/17/2016	Trial 8	T8-3-16	Budwood	4	USA: Florida, Umatilla
F289.66	Cul_Ind	3/17/2016	Trial 8	T8-3-16	Budwood	4	USA: Florida, Umatilla
F290.62	Culture	3/17/2016	Trial 8	T8-3-16	Roots	4	USA: Florida, Umatilla
F290.66	Cul_Ind	3/17/2016	Trial 8	T8-3-16	Roots	4	USA: Florida, Umatilla
F291.62	Culture	3/17/2016	Trial 8	T8-3-16	Leaf	4	USA: Florida, Umatilla
F291.66	Cul_Ind	3/17/2016	Trial 8	T8-3-16	Leaf	4	USA: Florida, Umatilla
F292.62	Culture	3/17/2016	Trial 8	T8-3-17	Budwood	1	USA: Florida, Umatilla
F292.66	Cul_Ind	3/17/2016	Trial 8	T8-3-17	Budwood	1	USA: Florida, Umatilla
F293.62	Culture	3/17/2016	Trial 8	T8-3-17	Roots	1	USA: Florida, Umatilla
F293.66	Cul_Ind	3/17/2016	Trial 8	T8-3-17	Roots	1	USA: Florida, Umatilla
F294.62	Culture	3/17/2016	Trial 8	T8-3-17	Leaf	1	USA: Florida, Umatilla
F294.66	Cul_Ind	3/17/2016	Trial 8	T8-3-17	Leaf	1	USA: Florida, Umatilla
F295.62	Culture	3/17/2016	Trial 8	T8-4-16	Budwood	1.5	USA: Florida, Umatilla
F295.66	Cul_Ind	3/17/2016	Trial 8	T8-4-16	Budwood	1.5	USA: Florida, Umatilla
F296.62	Culture	3/17/2016	Trial 8	T8-4-16	Roots	1.5	USA: Florida, Umatilla
F296.66	Cul_Ind	3/17/2016	Trial 8	T8-4-16	Roots	1.5	USA: Florida, Umatilla
F297.62	Culture	3/17/2016	Trial 8	T8-4-16	Leaf	1.5	USA: Florida, Umatilla
F297.66	Cul_Ind	3/17/2016	Trial 8	T8-4-16	Leaf	1.5	USA: Florida, Umatilla
F298.62	Culture	3/17/2016	Trial 8	T8-5-1	Budwood	1.5	USA: Florida, Umatilla
F298.66	Cul_Ind	3/17/2016	Trial 8	T8-5-1	Budwood	1.5	USA: Florida, Umatilla
F299.62	Culture	3/17/2016	Trial 8	T8-5-1	Roots	1.5	USA: Florida, Umatilla
F299.66	Cul_Ind	3/17/2016	Trial 8	T8-5-1	Roots	1.5	USA: Florida, Umatilla
F300.62	Culture	3/17/2016	Trial 8	T8-5-1	Leaf	1.5	USA: Florida, Umatilla
F300.66	Cul_Ind	3/17/2016	Trial 8	T8-5-1	Leaf	1.5	USA: Florida, Umatilla
F301.62	Culture	3/17/2016	Trial 8	T8-5-9	Budwood	1.5	USA: Florida, Umatilla
F301.66	Cul_Ind	3/17/2016	Trial 8	T8-5-9	Budwood	1.5	USA: Florida, Umatilla
F302.62	Culture	3/17/2016	Trial 8	T8-5-9	Roots	1.5	USA: Florida, Umatilla
F302.66	Cul_Ind	3/17/2016	Trial 8	T8-5-9	Roots	1.5	USA: Florida, Umatilla
F303.62	Culture	3/17/2016	Trial 8	T8-5-9	Leaf	1.5	USA: Florida, Umatilla
F303.66	Cul_Ind	3/17/2016	Trial 8	T8-5-9	Leaf	1.5	USA: Florida, Umatilla
F304.62	Culture	3/17/2016	Trial 8	T8-5-14	Budwood	3	USA: Florida, Umatilla
F304.66	Cul_Ind	3/17/2016	Trial 8	T8-5-14	Budwood	3	USA: Florida, Umatilla
F305.62	Culture	3/17/2016	Trial 8	T8-5-14	Roots	3	USA: Florida, Umatilla
F305.66	Cul_Ind	3/17/2016	Trial 8	T8-5-14	Roots	3	USA: Florida, Umatilla
F306.62	Culture	3/17/2016	Trial 8	T8-5-14	Leaf	3	USA: Florida, Umatilla
F306.66	Cul_Ind	3/17/2016	Trial 8	T8-5-14	Leaf	3	USA: Florida, Umatilla
F307.62	Culture	3/17/2016	Trial 8	T8-5-21	Budwood	1	USA: Florida, Umatilla
F307.66	Cul_Ind	3/17/2016	Trial 8	T8-5-21	Budwood	1	USA: Florida, Umatilla
F308.62	Culture	3/17/2016	Trial 8	T8-5-21	Roots	1	USA: Florida, Umatilla
F308.66	Cul_Ind	3/17/2016	Trial 8	T8-5-21	Roots	1	USA: Florida, Umatilla
F309.62	Culture	3/17/2016	Trial 8	T8-5-21	Leaf	1	USA: Florida, Umatilla
F309.66	Cul_Ind	3/17/2016	Trial 8	T8-5-21	Leaf	1	USA: Florida, Umatilla
F310.62	Culture	3/17/2016	Trial 8	T8-5-22	Budwood	3	USA: Florida, Umatilla
F310.66	Cul_Ind	3/17/2016	Trial 8	T8-5-22	Budwood	3	USA: Florida, Umatilla
F311.62	Culture	3/17/2016	Trial 8	T8-5-22	Roots	3	USA: Florida, Umatilla
F311.66	Cul_Ind	3/17/2016	Trial 8	T8-5-22	Roots	3	USA: Florida, Umatilla
F312.62	Culture	3/17/2016	Trial 8	T8-5-22	Leaf	3	USA: Florida, Umatilla
F312.66	Cul_Ind	3/17/2016	Trial 8	T8-5-22	Leaf	3	USA: Florida, Umatilla
F313.58	Culture	3/17/2016	Trial 9	T9-3-42	Budwood	3.5	USA: Florida, Weirsdale
F313.60	Cul_Ind	3/17/2016	Trial 9	T9-3-42	Budwood	3.5	USA: Florida, Weirsdale
F314.58	Culture	3/17/2016	Trial 9	T9-3-42	Leaf	3.5	USA: Florida, Weirsdale
F314.60	Cul_Ind	3/17/2016	Trial 9	T9-3-42	Leaf	3.5	USA: Florida, Weirsdale
F315.58	Culture	3/17/2016	Trial 9	T9-3-42	Roots	3.5	USA: Florida, Weirsdale
F315.60	Cul_Ind	3/17/2016	Trial 9	T9-3-42	Roots	3.5	USA: Florida, Weirsdale
F316.58	Culture	3/17/2016	Trial 9	T9-2-41	Budwood	1.5	USA: Florida, Weirsdale
F316.60	Cul_Ind	3/17/2016	Trial 9	T9-2-41	Budwood	1.5	USA: Florida, Weirsdale
F317.58	Culture	3/17/2016	Trial 9	T9-2-41	Leaf	1.5	USA: Florida, Weirsdale
F317.60	Cul_Ind	3/17/2016	Trial 9	T9-2-41	Leaf	1.5	USA: Florida, Weirsdale
F318.58	Culture	3/17/2016	Trial 9	T9-2-41	Roots	1.5	USA: Florida, Weirsdale
F318.60	Cul_Ind	3/17/2016	Trial 9	T9-2-41	Roots	1.5	USA: Florida, Weirsdale
F319.58	Culture	3/17/2016	Trial 9	T9-2-28	Budwood	1.5	USA: Florida, Weirsdale
F319.60	Cul_Ind	3/17/2016	Trial 9	T9-2-28	Budwood	1.5	USA: Florida, Weirsdale
F320.58	Culture	3/17/2016	Trial 9	T9-2-28	Leaf	1.5	USA: Florida, Weirsdale
F320.60	Cul_Ind	3/17/2016	Trial 9	T9-2-28	Leaf	1.5	USA: Florida, Weirsdale
F321.58	Culture	3/17/2016	Trial 9	T9-2-28	Roots	1.5	USA: Florida, Weirsdale
F321.60	Cul_Ind	3/17/2016	Trial 9	T9-2-28	Roots	1.5	USA: Florida, Weirsdale
F322.58	Culture	3/17/2016	Trial 9	T9-1-28	Budwood	3	USA: Florida, Weirsdale
F322.60	Cul_Ind	3/17/2016	Trial 9	T9-1-28	Budwood	3	USA: Florida, Weirsdale
F323.58	Culture	3/17/2016	Trial 9	T9-1-28	Leaf	3	USA: Florida, Weirsdale
F323.60	Cul_Ind	3/17/2016	Trial 9	T9-1-28	Leaf	3	USA: Florida, Weirsdale
F324.58	Culture	3/17/2016	Trial 9	T9-1-28	Roots	3	USA: Florida, Weirsdale
F324.60	Cul_Ind	3/17/2016	Trial 9	T9-1-28	Roots	3	USA: Florida, Weirsdale
F325.58	Culture	3/17/2016	Trial 9	T9-1-32	Budwood	3	USA: Florida, Weirsdale
F325.60	Cul_Ind	3/17/2016	Trial 9	T9-1-32	Budwood	3	USA: Florida, Weirsdale
F326.58	Culture	3/17/2016	Trial 9	T9-1-32	Leaf	3	USA: Florida, Weirsdale
F326.60	Cul_Ind	3/17/2016	Trial 9	T9-1-32	Leaf	3	USA: Florida, Weirsdale
F327.58	Culture	3/17/2016	Trial 9	T9-1-32	Roots	3	USA: Florida, Weirsdale
F327.60	Cul_Ind	3/17/2016	Trial 9	T9-1-32	Roots	3	USA: Florida, Weirsdale
F328.58	Culture	3/17/2016	Trial 9	T9-1-34	Budwood	1.5	USA: Florida, Weirsdale
F328.60	Cul_Ind	3/17/2016	Trial 9	T9-1-34	Budwood	1.5	USA: Florida, Weirsdale
F329.58	Culture	3/17/2016	Trial 9	T9-1-34	Leaf	1.5	USA: Florida, Weirsdale
F329.60	Cul_Ind	3/17/2016	Trial 9	T9-1-34	Leaf	1.5	USA: Florida, Weirsdale
F330.58	Culture	3/17/2016	Trial 9	T9-1-34	Roots	1.5	USA: Florida, Weirsdale
F330.60	Cul_Ind	3/17/2016	Trial 9	T9-1-34	Roots	1.5	USA: Florida, Weirsdale
F331.58	Culture	3/17/2016	Trial 9	T9-1-43	Budwood	3.5	USA: Florida, Weirsdale
F331.60	Cul_Ind	3/17/2016	Trial 9	T9-1-43	Budwood	3.5	USA: Florida, Weirsdale
F332.58	Culture	3/17/2016	Trial 9	T9-1-43	Leaf	3.5	USA: Florida, Weirsdale
F332.60	Cul_Ind	3/17/2016	Trial 9	T9-1-43	Leaf	3.5	USA: Florida, Weirsdale
F333.58	Culture	3/17/2016	Trial 9	T9-1-43	Roots	3.5	USA: Florida, Weirsdale
F333.60	Cul_Ind	3/17/2016	Trial 9	T9-1-43	Roots	3.5	USA: Florida, Weirsdale
F334.58	Culture	3/17/2016	Trial 9	T9-1-48	Budwood	3	USA: Florida, Weirsdale
F334.60	Cul_Ind	3/17/2016	Trial 9	T9-1-48	Budwood	3	USA: Florida, Weirsdale
F335.58	Culture	3/17/2016	Trial 9	T9-1-48	Leaf	3	USA: Florida, Weirsdale
F335.60	Cul_Ind	3/17/2016	Trial 9	T9-1-48	Leaf	3	USA: Florida, Weirsdale
F336.58	Culture	3/17/2016	Trial 9	T9-1-48	Roots	3	USA: Florida, Weirsdale
F336.60	Cul_Ind	3/17/2016	Trial 9	T9-1-48	Roots	3	USA: Florida, Weirsdale
F337.58	Culture	3/17/2016	Trial 9	T9-3-50	Budwood	1	USA: Florida, Weirsdale
F337.60	Cul_Ind	3/17/2016	Trial 9	T9-3-50	Budwood	1	USA: Florida, Weirsdale
F338.58	Culture	3/17/2016	Trial 9	T9-3-50	Leaf	1	USA: Florida, Weirsdale
F338.60	Cul_Ind	3/17/2016	Trial 9	T9-3-50	Leaf	1	USA: Florida, Weirsdale
F339.58	Culture	3/17/2016	Trial 9	T9-3-50	Roots	1	USA: Florida, Weirsdale
F339.60	Cul_Ind	3/17/2016	Trial 9	T9-3-50	Roots	1	USA: Florida, Weirsdale
F340.58	Culture	3/17/2016	Trial 9	T9-2-26	Budwood	0.5	USA: Florida, Weirsdale
F340.60	Cul_Ind	3/17/2016	Trial 9	T9-2-26	Budwood	0.5	USA: Florida, Weirsdale
F341.58	Culture	3/17/2016	Trial 9	T9-2-26	Leaf	0.5	USA: Florida, Weirsdale
F341.60	Cul_Ind	3/17/2016	Trial 9	T9-2-26	Leaf	0.5	USA: Florida, Weirsdale
F342.58	Culture	3/17/2016	Trial 9	T9-2-26	Roots	0.5	USA: Florida, Weirsdale
F342.60	Cul_Ind	3/17/2016	Trial 9	T9-2-26	Roots	0.5	USA: Florida, Weirsdale
