# Supplementary material for: An In Vitro Pipeline for Screening and Selection of Citrus-Associated Microbiota with Potential Anti-“Candidatus Liberibacter asiaticus” Properties
Source: Appl Environ Microbiol. 2020 Apr 1;86(8):e02883-19. doi: 10.1128/AEM.02883-19 (PMC7117939; doi:10.1128/AEM.02883-19)
Supplement: Supplemental file 5 [file AEM.02883-19-sd005.csv]

Table S5. Citrus mycobiome OUT table.
	F061.66	F064.66	F067.66	F070.66	F073.66	F076.66	F079.66	F082.66	F085.66	F088.66	F121.66	F124.66	F127.66	F145.66	F148.66	F151.66	F154.66	F169.66	F172.66	F175.66	F193.60	F196.60	F199.60	F202.60	F205.60	F208.60	F211.60	F214.60	F217.60	F220.60	F253.60	F256.60	F259.60	F262.60	F265.60	F268.60	F271.60	F274.60	F277.60	F280.60	F283.66	F286.66	F289.66	F292.66	F295.66	F298.66	F301.66	F304.66	F307.66
Otu1	29383	37000	18672	16965	20245	29643	28253	14064	25033	15103	28469	877	2160	798	1976	369	526	3317	125	403	1132	1069	80	66	393	671	114	63	2348	338	12	154	4	64	44	748	107	109	147	10	28	205	138	394	272	429	248	122	267
Otu10	137	0	0	40	525	14	182	0	0	0	0	0	0	1	0	2	2	187	0	1	13	9	19	22	51	15	14	13	11	26	5252	12075	28099	10302	1960	11060	3702	7514	16625	1897	21	39	78	16	131	0	145	56	53
Otu100	0	1	377	426	0	0	376	1	336	27	0	0	0	0	0	0	0	0	0	0	12	3	141	2002	3	0	285	4	1390	84	31	3	1889	22	34	802	5518	2750	3197	74	4	0	0	11	1	12	0	11	66
Otu1000	0	0	0	0	0	0	0	0	0	0	0	0	0	0	0	0	0	0	1	0	0	1	0	0	0	0	0	0	0	0	0	0	1	0	0	0	0	0	0	0	0	0	0	0	0	0	0	0	0
Otu1002	0	0	0	0	0	0	0	0	0	0	0	0	0	0	0	0	0	0	0	0	139	197	17	33	288	64	174	147	24	192	0	0	405	0	0	0	0	0	0	1	0	0	0	0	0	0	0	0	0
Otu1003	0	0	0	0	0	0	0	0	0	0	0	0	0	0	0	0	0	0	0	0	1	0	0	1	0	0	0	0	0	0	25	6	1	8	3	19	16	0	0	1	81	75	17	127	74	94	27	117	126
Otu1005	0	0	1	0	0	0	0	0	0	0	0	0	0	0	0	0	0	0	0	0	2	0	2	5	1	7	3	9	0	0	0	17	4	0	0	29	3	88	0	0	0	0	0	0	0	0	0	0	0
Otu1010	0	9	0	0	0	0	0	0	0	0	0	141	0	0	0	0	0	0	0	0	0	0	0	0	0	0	0	0	26	0	0	0	3	0	0	0	95	0	0	0	0	0	0	0	0	0	0	0	0
Otu1013	0	0	0	0	0	0	0	0	0	0	0	0	0	0	0	0	0	0	0	0	0	0	0	0	0	0	1	5	0	0	3	0	0	13	0	0	8	0	4	0	3	1	0	0	0	0	8	0	17
Otu1014	0	0	0	0	0	0	0	0	0	0	0	0	0	0	0	0	0	0	0	0	52	34	2	901	34	1	168	2	0	51	0	0	0	0	0	0	2	0	0	6	6	0	9	0	0	0	0	0	0
Otu1015	0	0	0	0	0	0	0	0	0	0	0	0	0	0	0	0	0	0	6	0	0	9	2	16	0	0	110	0	0	2	0	14	18	0	9	18	9	0	0	0	2	13	14	0	0	11	8	34	23
Otu1017	0	0	0	0	0	0	0	0	0	0	0	0	0	0	0	0	0	0	0	0	101	260	12	35	259	22	170	64	17	81	0	0	226	0	0	0	0	0	0	0	0	0	0	0	0	0	0	0	0
Otu1021	0	0	0	0	0	0	0	0	0	0	0	0	0	0	0	0	0	0	0	0	78	5	0	15	26	12	30	3	2	91	0	0	0	0	0	0	76	0	0	0	2	0	2	19	0	0	0	8	0
Otu1024	1	2	0	1	0	0	0	2	1	2	0	0	0	1	0	0	0	0	0	0	0	0	0	0	0	2	0	0	1	0	1	1	2	2	0	6	8	1	4	183	1	22	0	2	0	4	1	1	1
Otu1027	0	0	0	0	0	0	0	0	0	0	0	0	0	0	0	0	0	0	0	0	0	0	0	0	0	0	0	0	0	92	0	0	0	0	0	0	2	0	0	0	0	0	0	0	0	0	0	0	0
Otu1028	16	0	0	0	0	0	0	0	0	0	0	0	0	0	0	0	0	0	0	0	0	0	0	0	0	0	0	0	0	0	67	4	0	37	11	5	12	32	30	1	0	0	0	0	1	0	0	0	0
Otu1029	0	0	0	0	0	0	0	0	0	0	0	0	0	0	0	0	0	0	0	0	0	0	1	0	0	1	0	2	6	0	0	0	0	0	0	0	2	0	0	1	0	73	0	12	1	0	4	2	0
Otu103	94	16	15	31	0	13	118	37	6	26	599	284	0	0	257	20	1	192	9	12	0	0	0	0	0	0	0	0	0	0	0	0	0	0	0	0	0	0	0	0	1	1	4	0	0	12	4	0	56
Otu1030	0	0	0	0	0	0	0	0	0	0	0	0	0	0	0	0	0	0	0	0	50	10	6	16	39	52	152	11	16	2	20	0	0	0	0	0	56	0	0	21	5	0	5	0	0	0	0	4	0
Otu1031	0	0	0	0	0	0	0	0	0	0	0	0	0	0	0	0	0	0	0	0	0	0	0	0	2	0	0	0	0	0	29	1	0	0	0	1	1	0	0	0	0	0	3	0	0	0	0	2	0
Otu1032	0	0	0	0	0	0	0	0	0	0	0	74	0	0	0	0	0	0	4	0	1	0	0	0	0	0	0	0	4	0	0	0	0	0	0	0	0	0	0	0	0	0	0	0	0	0	0	0	0
Otu1033	0	12	0	93	0	0	293	0	0	0	0	0	0	0	0	0	0	1	0	0	10	0	0	0	0	77	0	0	0	1	0	0	0	0	0	0	0	0	0	0	0	0	0	0	1	0	0	0	0
Otu1036	8	12	4	27	15	2	11	10	3	5	13	2	9	2	10	4	4	1	3	1	3	3	0	3	2	4	12	4	4	2	5	3	0	2	3	3	8	4	3	6	7	16	9	4	13	4	16	7	26
Otu1039	0	0	0	0	0	0	0	0	0	0	0	0	0	0	0	0	0	0	0	0	0	0	57	30	0	56	0	74	22	15	0	0	50	0	0	1	0	0	0	1	0	0	0	0	0	0	0	0	0
Otu104	1372	1805	1286	988	551	1766	1500	844	1283	1497	89	1	0	0	1	1	0	1	3	0	29	11	0	0	8	29	0	1	51	6	0	17	0	8	1	11	1	0	1	0	0	0	0	3	1	0	1	0	0
Otu1044	0	0	0	0	0	0	0	0	0	0	0	0	0	0	0	0	0	0	0	0	32	61	3	16	73	12	57	42	3	41	0	0	69	0	0	0	0	0	0	0	0	0	0	0	0	0	0	0	0
Otu1047	0	0	0	0	0	0	0	0	0	0	0	0	0	0	0	0	0	0	0	0	9	5	0	33	40	37	87	7	1	27	16	4	72	0	0	0	99	53	32	24	5	0	19	0	8	0	0	0	0
Otu1049	0	0	0	0	0	37	0	0	0	0	0	0	0	0	0	0	0	0	0	0	0	2	1	1	0	0	0	0	10	0	22	0	13	0	0	3	24	25	0	0	3	18	14	2	0	24	0	1	0
Otu105	0	0	0	0	0	0	0	0	0	0	0	0	0	0	0	0	0	0	0	0	1190	716	198	391	545	642	1696	168	105	478	650	151	253	238	387	113	568	340	130	38	22	106	51	0	34	11	10	45	27
Otu1053	1	0	0	0	0	0	0	0	0	0	0	0	0	0	0	0	0	0	0	0	54	21	8	26	19	0	0	1	0	42	0	0	0	0	0	0	2	0	0	0	2	58	0	1	11	37	13	2	0
Otu1054	0	0	0	0	0	0	0	0	0	0	0	0	0	0	0	0	0	0	0	0	0	0	0	0	0	0	0	0	0	0	0	0	0	0	0	0	0	0	0	0	0	0	0	0	0	0	0	0	0
Otu1057	0	0	0	0	0	0	0	0	0	0	0	0	0	0	0	0	0	0	0	0	0	0	0	0	0	0	0	0	0	0	0	0	0	0	0	0	0	4	0	0	183	21	11	0	14	0	0	35	0
Otu106	0	0	0	252	0	49	0	0	0	1	0	0	0	0	0	0	0	0	8	0	18	25	53	32	25	139	0	38	31	14	0	1	0	0	0	103	0	0	0	0	0	0	0	0	0	0	0	9	0
Otu1062	0	17	0	0	21	0	0	0	1	1	6	4	0	2	0	0	0	8	0	0	0	0	2	1	1	0	0	0	0	0	0	0	0	0	0	0	0	0	0	0	1	6	2	5	15	7	22	1	17
Otu1066	0	0	0	0	0	1	0	0	0	0	0	0	0	0	0	5	75	0	2	0	14	11	8	16	10	55	16	14	9	55	0	0	0	0	0	0	0	0	0	0	0	0	0	0	0	0	0	0	0
Otu107	554	335	301	286	487	576	445	404	517	373	0	0	0	0	125	1	1	0	0	0	33	1	0	9	0	36	0	4	20	9	0	1	0	0	0	0	0	0	0	0	0	0	0	0	0	14	0	0	0
Otu1070	0	0	0	0	0	0	0	0	0	0	0	0	0	0	0	0	0	0	0	0	0	0	0	0	0	0	0	0	0	0	0	0	0	0	0	0	2	0	0	0	0	0	0	0	0	0	0	0	0
Otu1071	0	0	0	0	0	0	0	0	0	0	0	0	0	0	0	0	0	0	0	0	29	15	0	547	8	0	2	0	0	32	0	0	6	0	0	0	0	0	0	0	0	132	37	0	0	0	0	0	0
Otu1075	0	0	0	0	0	0	0	0	0	0	0	0	0	0	0	0	0	0	0	0	22	0	0	0	0	0	0	0	0	0	0	17	5	33	0	0	112	13	0	2	2	26	7	0	0	0	14	0	23
Otu1076	0	0	0	0	0	0	0	0	0	0	0	0	0	0	0	0	0	0	0	0	118	35	13	169	104	78	101	6	11	149	0	0	0	0	0	0	3	0	0	0	0	0	0	0	0	0	0	0	0
Otu1077	16	160	0	0	0	0	1	207	29	16	0	0	0	0	0	0	0	0	0	0	18	0	0	5	2	0	0	0	65	7	0	0	0	0	0	0	0	1	0	1	0	0	0	0	6	0	0	3	0
Otu1078	0	5	9	2	0	1	43	22	0	1	0	0	0	0	0	14	0	2	0	0	0	4	4	1	9	1	0	0	0	3	0	0	0	1	0	1	0	0	0	0	0	0	0	0	0	9	0	0	27
Otu1079	0	0	0	0	0	0	0	0	0	0	0	0	0	0	0	0	0	0	0	0	0	0	0	0	0	0	0	0	0	0	0	0	0	0	0	0	0	0	0	0	0	0	0	0	0	0	0	0	0
Otu1080	0	0	0	0	0	0	0	0	0	0	0	0	0	0	0	0	0	0	0	0	0	0	0	0	0	0	0	0	0	0	6	0	0	0	0	28	7	0	0	0	4	83	5	3	12	2	4	21	0
Otu1081	0	0	0	0	0	0	0	0	0	0	0	0	0	0	0	0	0	0	0	0	0	0	0	0	0	0	0	0	0	0	0	0	0	0	0	0	0	0	0	0	0	0	0	0	0	0	0	4	0
Otu1082	0	0	0	0	0	0	0	0	0	0	0	0	0	0	0	0	0	0	0	0	82	121	11	30	189	17	126	86	16	141	0	0	153	0	0	0	0	0	1	0	0	0	0	0	0	0	0	0	0
Otu1083	0	0	0	0	0	0	0	0	0	0	0	0	0	0	0	0	0	0	0	0	72	0	155	15	21	34	0	120	93	27	0	0	0	1	0	0	0	0	0	0	0	0	0	0	0	0	0	0	0
Otu1084	0	0	0	23	0	0	0	0	0	0	0	0	0	0	0	0	0	0	0	0	29	0	0	0	0	0	0	6	0	66	0	0	198	0	0	0	0	0	0	1	0	0	0	0	0	0	0	0	0
Otu1086	0	30	0	0	0	0	13	0	0	0	0	0	0	0	0	0	0	0	0	0	10	3	5	10	0	0	1	43	12	3	0	0	0	0	0	0	0	0	0	0	0	0	0	0	0	0	0	0	0
Otu1087	0	6	0	0	0	0	1	0	0	0	0	0	0	13	0	0	79	0	25	11	0	0	0	0	0	0	0	0	0	0	0	0	0	0	0	0	0	0	0	0	0	1	0	0	0	0	0	0	0
Otu1088	0	0	0	0	0	0	0	0	0	0	0	0	0	0	0	0	0	0	0	0	0	7	0	0	0	17	0	0	0	3	0	45	7	0	50	0	257	8	0	43	0	29	18	0	0	0	0	3	2
Otu1089	26	4	1	2	23	8	6	14	0	16	0	73	0	0	1	0	0	25	0	0	0	0	0	0	0	0	1	0	0	2	0	0	0	0	0	0	0	0	0	0	0	0	0	0	0	0	0	0	0
Otu109	0	0	0	0	0	0	0	0	0	0	0	0	0	0	0	0	0	49	0	0	0	1	0	1	2	1	1	1	1	0	4	16	3	4	0	2	1	1	0	1	0	0	0	0	0	0	0	0	0
Otu1091	0	0	0	0	1	0	1	0	0	0	6	0	0	0	0	0	1	4	0	0	0	0	0	0	0	1	0	0	0	0	1	1	0	0	0	0	1	0	1	0	17	9	5	0	2	2	30	15	6
Otu1092	0	0	49	0	0	63	77	0	1	83	0	0	0	0	0	0	0	0	0	0	0	0	0	0	0	0	0	0	0	0	0	0	0	0	0	0	0	0	0	0	0	0	0	0	0	0	0	0	0
Otu1094	0	0	0	0	0	0	0	0	0	0	0	0	0	384	0	0	51	0	0	0	0	0	0	0	0	0	0	0	0	0	0	0	0	0	0	0	0	0	0	0	0	0	0	0	0	0	0	0	0
Otu1097	0	0	0	0	0	0	0	0	0	0	0	0	0	0	0	0	0	0	0	0	0	4	0	1	0	0	0	300	0	0	0	0	0	0	0	0	0	1	0	17	0	0	0	0	0	0	0	0	0
Otu1098	0	0	0	0	0	0	0	0	0	0	0	0	0	0	0	0	0	0	0	0	0	0	0	0	0	0	0	0	0	0	0	0	35	0	0	0	33	0	0	5	0	0	0	0	0	0	0	60	74
Otu11	595	87	356	447	4342	113	886	559	386	395	1290	933	91	471	340	161	1086	1771	87	610	42	4	25	123	68	49	58	9	394	44	0	12	0	17	0	18	8	37	3	3	23	270	96	130	402	231	226	49	155
Otu110	8	0	0	43	144	0	0	0	0	3	51	111	0	0	0	0	0	115	0	0	0	0	17	0	0	0	0	0	0	0	0	0	0	0	0	0	0	0	0	0	0	9	0	4	0	4	0	1	0
Otu1101	86	0	0	0	0	0	0	0	0	15	0	0	0	0	0	0	0	0	0	0	0	0	0	0	0	0	0	0	0	0	0	0	0	0	0	0	0	0	0	0	0	0	0	0	0	0	0	0	0
Otu1103	0	0	0	0	0	0	0	0	0	0	0	0	0	0	0	0	0	0	0	0	0	0	0	0	2	0	0	0	0	0	0	14	0	0	0	0	9	0	0	0	0	0	0	0	0	0	0	0	0
Otu1106	0	21	1	0	0	1	0	0	14	0	0	0	0	0	0	0	0	0	0	0	225	246	1	4	40	2	0	0	296	0	14	3	0	0	18	1	6	0	1	0	0	0	0	0	0	0	0	1	0
Otu1108	0	0	0	0	0	0	0	0	0	0	0	0	0	0	0	0	0	0	0	0	0	9	0	16	0	11	4	26	0	0	0	0	3	0	0	0	3	0	0	0	0	51	36	0	11	5	8	2	0
Otu111	0	11	76	0	0	0	115	0	0	0	0	0	0	0	0	0	0	0	2	0	575	646	2466	1589	455	221	165	154	2377	430	2	33	1	0	0	1	4	2	1	2	8	0	0	0	0	0	0	8	0
Otu1110	5	0	4	5	10	3	3	5	4	13	2	3	5	0	2	1	6	2	0	1	10	4	5	5	17	14	8	6	17	1	7	3	1	1	15	8	6	2	1	17	2	6	1	1	1	14	3	3	6
Otu1111	0	0	0	0	0	0	0	0	0	0	0	0	0	0	0	0	0	0	0	0	143	8	0	0	0	0	0	0	30	0	0	0	0	0	0	0	0	0	0	0	0	0	0	0	0	16	0	5	143
Otu1114	0	0	0	0	0	0	0	0	0	0	0	0	0	0	0	0	0	0	0	0	6	0	11	16	72	5	9	3	4	4	0	0	0	0	0	0	0	1	0	0	0	0	0	0	13	0	0	0	0
Otu1116	1	0	0	0	145	0	0	0	0	2	0	0	0	0	0	0	0	0	0	0	0	0	0	0	0	0	0	9	16	3	0	0	1	0	0	0	0	0	0	0	0	0	0	0	0	0	0	0	0
Otu1118	0	0	0	0	0	0	0	0	0	0	0	0	0	0	0	0	0	0	0	0	0	0	0	0	1	0	2	0	0	0	1	0	11	1	0	1	7	0	1	30	0	0	0	0	0	0	0	0	0
Otu112	0	0	0	25	1	0	40	0	0	0	0	0	0	0	0	43	0	76	0	0	0	0	0	1442	0	0	2154	0	0	0	1	0	0	0	0	0	0	0	78	1	0	0	0	0	0	0	0	1	0
Otu1121	0	0	0	0	0	0	0	0	0	0	0	0	0	0	0	0	0	0	0	0	0	0	0	0	0	0	0	0	0	0	0	0	0	0	0	0	0	0	0	0	0	0	0	0	0	0	0	0	0
Otu1122	0	0	0	0	0	0	2	0	0	0	0	0	0	0	0	0	0	0	0	0	0	0	0	0	0	0	0	0	0	0	20	5	1	1	15	4	5	2	0	10	6	29	10	0	4	11	10	4	4
Otu1123	0	7	0	3	0	3	0	0	0	0	0	0	0	0	0	0	0	0	0	0	0	28	5	3	1	24	0	8	18	4	0	0	2	0	0	1	3	5	14	1	4	0	10	0	0	3	10	2	3
Otu1125	0	4	12	0	0	0	0	0	0	1	0	0	0	90	0	0	33	0	0	0	0	0	0	0	0	0	0	0	0	0	0	0	0	0	0	0	0	0	0	0	0	0	0	6	0	0	7	0	24
Otu1126	0	0	0	0	0	0	0	0	0	0	0	0	0	0	0	0	1	0	16	745	0	0	0	0	0	0	0	0	0	0	0	0	0	0	0	0	0	0	0	0	0	0	0	0	0	0	0	0	0
Otu1127	0	0	0	0	0	0	0	0	2	0	0	0	0	0	271	0	0	0	0	0	0	0	0	0	0	0	0	0	0	0	0	0	0	0	0	0	0	0	0	0	0	0	0	0	0	0	0	0	0
Otu1129	0	0	0	0	0	0	0	0	0	0	0	0	0	0	0	0	0	0	0	0	0	0	0	0	0	0	0	0	0	0	0	0	0	0	0	0	0	0	0	0	0	91	515	0	0	0	15	50	0
Otu113	0	0	0	99	315	61	165	28	161	18	0	133	0	84	492	1	33	234	28	9	0	0	0	0	0	0	0	0	0	0	0	0	0	0	0	0	0	0	0	0	0	8	0	0	0	0	0	7	1
Otu1130	16	0	0	0	0	0	0	1	183	0	0	0	0	0	0	0	0	0	0	0	0	9	0	0	0	10	0	0	0	0	0	3	0	0	0	0	1	0	0	2	0	0	0	0	0	0	3	0	0
Otu1134	7	1	5	4	28	0	10	8	5	3	2	2	1	3	0	0	5	3	1	3	0	0	0	2	0	1	1	0	0	1	0	0	0	0	1	0	1	1	0	0	0	3	0	2	4	2	2	0	3
Otu1136	28	16	0	0	0	0	0	0	0	0	0	0	0	62	0	0	0	0	0	0	0	0	0	0	0	0	0	0	0	0	0	0	0	0	0	0	0	0	0	0	0	0	0	0	0	0	0	0	8
Otu1137	0	0	0	0	0	0	0	0	0	0	0	0	0	0	0	3	2	0	0	729	0	0	0	0	0	0	0	0	0	0	0	0	0	0	0	0	0	0	0	0	0	0	0	0	0	0	0	0	0
Otu1138	0	0	0	0	0	112	0	0	0	0	0	0	0	0	0	0	0	0	0	0	0	0	0	0	0	0	0	0	0	0	0	0	0	0	0	0	0	0	0	0	0	0	0	0	0	0	0	0	0
Otu1139	0	0	0	0	0	0	2	0	0	0	0	0	0	0	0	0	0	0	0	0	3	0	0	0	3	1	0	1	6	0	0	0	4	2	1	1	51	0	4	49	0	0	0	0	0	0	0	0	0
Otu114	0	0	0	0	0	207	0	33	20	0	0	0	0	0	213	18	0	0	0	0	0	0	0	0	0	0	0	0	0	0	0	1	0	0	0	22	0	0	0	0	0	0	0	0	0	0	0	0	0
Otu1141	0	0	0	0	0	0	0	0	0	0	0	0	0	0	0	0	0	0	0	0	0	0	0	0	0	0	0	0	0	0	0	0	0	0	0	0	0	0	0	0	0	0	0	0	0	0	0	0	0
Otu1147	0	0	0	0	0	0	0	0	0	0	0	0	0	0	0	0	0	0	0	0	0	0	0	0	0	0	0	0	0	0	0	0	18	0	0	0	4	62	6	0	2	0	0	0	50	0	0	5	0
Otu115	31	0	24	41	221	16	0	0	0	0	1	122	180	0	393	0	28	69	2	16	44	32	13050	16	3	14	87	0	48	57	153	1	2	0	243	2	293	2	1	1033	169	345	93	0	242	58	27	384	239
Otu1150	0	0	0	0	0	0	0	0	0	0	0	0	0	0	0	0	0	0	0	0	22	1	9	420	95	14	206	0	0	91	1	0	0	0	0	0	0	0	0	0	0	0	0	0	0	0	0	0	0
Otu1155	0	0	0	0	0	0	0	0	0	0	0	0	0	0	0	0	0	0	0	0	0	0	0	0	0	0	0	0	0	0	0	0	0	0	0	0	8	0	23	0	0	0	0	4	0	0	0	48	0
Otu1156	2	0	0	1	0	0	1	5	1	0	0	0	0	1	0	0	0	0	0	0	0	1	0	0	0	0	0	0	2	0	2	0	0	0	0	2	4	1	0	106	0	11	0	0	0	0	2	1	0
Otu1157	0	0	0	124	0	0	0	0	0	0	0	0	0	0	0	0	0	0	0	1	15	1	6	0	0	0	0	1	14	12	0	0	0	0	0	0	0	0	0	0	0	0	0	0	0	0	0	0	0
Otu1159	0	0	0	0	0	0	0	0	0	0	0	0	0	0	0	0	0	0	0	0	80	0	13	3	69	0	44	0	31	3	0	0	0	0	45	0	0	0	0	0	0	0	0	0	0	0	0	0	0
Otu1160	0	3	0	0	0	0	0	0	1	0	0	0	0	1	0	0	0	0	0	0	0	0	0	0	0	0	0	0	1	0	0	1	0	1	0	1	0	2	0	53	0	4	1	0	0	1	1	0	0
Otu1164	0	0	0	0	0	0	1	0	0	0	1	1	0	0	0	1	2	0	0	0	0	0	0	1	0	0	0	0	0	0	64	79	4	44	88	45	49	73	59	25	40	70	41	44	103	67	124	41	139
Otu1166	0	0	0	0	0	0	0	0	0	0	0	0	0	0	0	0	0	0	0	0	5	0	0	0	0	0	0	0	3	0	0	0	0	0	0	0	0	188	0	0	0	0	0	0	0	0	0	0	0
Otu1167	0	0	0	0	0	0	0	0	0	0	0	0	0	0	0	0	0	0	5	0	28	0	0	0	1	14	1	430	28	0	0	0	0	0	0	0	0	0	0	0	0	0	0	0	0	0	0	0	0
Otu1168	0	0	0	0	0	0	0	0	0	0	0	0	0	0	0	0	0	0	0	0	0	0	0	0	0	0	0	0	0	0	0	0	0	0	0	0	0	0	0	0	0	0	0	0	0	0	0	0	0
Otu1169	0	0	0	0	0	0	0	0	0	0	0	0	0	0	0	0	0	0	0	0	0	0	0	0	0	0	0	0	0	0	0	0	0	0	0	0	0	0	0	0	0	0	0	0	0	0	0	0	0
Otu117	0	314	1	0	0	547	0	1	1	0	0	0	0	0	0	0	0	0	0	0	3	935	2	3	1	409	1	2	10	1	10	1477	9	4	9	0	13	7	3	5	0	0	7	0	5	0	4	0	0
Otu1172	0	0	0	0	0	0	0	0	0	0	0	0	0	0	0	0	0	55	0	0	21	44	0	686	36	10	79	0	2	56	0	0	0	0	0	0	9	0	0	0	18	5	0	0	0	0	0	0	0
Otu1177	0	0	0	0	0	0	0	0	0	0	0	0	0	0	0	0	0	0	0	0	31	3	3	43	60	77	11	15	2	39	0	0	0	0	0	0	0	0	0	0	0	0	0	0	0	0	0	0	0
Otu1178	0	0	0	0	0	0	0	0	0	0	0	0	0	0	0	0	0	0	0	0	7	2	0	1	25	5	2	4	20	2	0	0	0	0	2	0	0	1	0	0	0	2	3	0	0	0	0	1	0
Otu118	0	0	0	0	0	0	0	0	0	0	0	0	0	0	0	0	0	0	0	0	1608	2370	513	656	3996	552	1806	1416	390	1929	8	1	1734	0	22	17	3	1	25	33	0	4	19	6	0	0	0	2	0
Otu1182	45	26	11	0	0	0	337	0	17	13	0	0	0	0	0	0	0	0	0	0	0	0	0	0	0	0	0	4	0	0	0	0	0	0	0	0	0	0	0	0	0	0	0	0	0	0	0	0	0
Otu1184	0	75	0	83	0	191	0	0	0	0	0	0	0	0	0	0	0	0	0	0	0	3	0	0	0	0	0	0	0	0	0	0	0	0	0	0	0	0	0	0	0	0	0	0	0	0	0	0	0
Otu1186	0	0	0	0	0	0	0	0	0	0	0	0	0	0	0	0	0	0	0	0	1	0	0	0	1	1	0	0	0	0	19	4	3	0	3	1	1	0	1	0	0	0	0	0	0	0	0	0	0
Otu1187	0	0	0	0	0	0	0	0	0	0	0	0	0	0	0	0	0	0	0	0	0	0	0	0	0	0	0	0	0	2	7	0	0	0	0	0	14	0	0	0	3	103	63	42	23	29	1	40	47
Otu1188	0	0	0	0	0	0	0	0	0	0	0	1	0	0	0	0	0	0	0	0	0	0	0	15	6	0	0	0	0	0	0	0	0	0	0	0	16	0	0	317	0	0	0	0	0	0	0	0	0
Otu1189	0	0	0	0	0	0	0	0	0	0	0	0	0	0	0	0	0	0	0	0	0	157	0	4	74	9	0	0	0	1	0	0	0	0	0	0	0	0	0	0	0	0	0	0	0	0	0	0	0
Otu119	1	5	10	18	0	25	0	1	1	11	292	7965	179	1095	208	105	226	103	534	21	3	0	10	0	1	3	2	5	1	3	21	9	37	18	7	26	59	14	16	150	0	1	4	1	0	1	0	0	0
Otu1191	44	0	0	23	0	20	0	0	0	0	0	80	0	0	0	0	0	0	0	7	0	0	0	0	0	0	0	0	0	0	0	0	0	0	0	0	0	0	0	0	0	6	0	0	0	1	7	0	0
Otu1192	0	0	0	0	0	0	0	0	0	0	0	0	0	0	0	0	0	0	0	0	0	0	0	0	0	0	0	0	0	0	0	0	0	0	0	0	0	0	0	0	0	0	0	0	0	0	0	0	0
Otu1196	0	0	0	0	0	0	0	0	0	0	0	268	0	0	0	0	0	0	0	0	0	0	0	0	0	0	0	0	0	0	0	0	0	0	0	0	0	0	0	0	0	0	0	0	0	0	0	0	0
Otu12	31	174	18	67	0	52	46	29	49	0	1	0	0	0	0	31	0	0	0	0	3711	3355	51	1248	276	206	4675	25	2274	157	35	239	245	25	165	1	14	38	6	18	2	136	41	13	0	17	36	2	0
Otu1205	0	0	0	0	0	0	0	0	0	12	0	0	0	0	0	0	0	0	0	0	0	0	0	0	0	0	0	0	0	0	0	0	0	0	0	0	0	0	0	0	0	0	0	0	0	0	0	0	0
Otu1207	0	0	0	0	599	0	0	0	3	0	0	0	0	0	0	0	0	0	0	0	0	0	0	0	0	0	0	0	0	0	0	0	0	0	0	0	0	0	0	0	0	0	0	0	0	0	0	0	0
Otu1209	0	0	0	0	0	0	0	0	0	0	1	0	0	0	0	0	0	0	0	0	0	0	1	21	0	0	25	0	0	0	0	0	0	0	0	0	67	0	0	0	26	0	434	0	0	0	0	37	0
Otu1211	0	0	0	0	0	0	0	0	0	0	0	0	0	0	0	0	0	0	0	0	23	0	1	17	1	7	0	9	176	1	0	0	0	0	0	0	0	0	0	0	0	0	0	0	0	0	0	0	0
Otu1213	0	0	0	0	0	0	0	0	0	0	0	0	0	0	0	0	0	0	0	0	0	14	65	0	0	9	1	0	0	5	0	0	1	0	0	0	2	0	0	0	0	8	10	1	0	0	0	0	0
Otu1214	0	0	0	0	0	0	0	0	0	0	0	0	0	0	0	0	0	0	0	0	0	0	0	0	0	0	0	0	0	0	0	0	0	0	0	0	0	0	0	0	0	0	0	0	0	0	0	0	0
Otu1216	0	0	0	0	0	0	1	0	0	0	0	0	0	0	0	0	0	5	1	0	4	10	0	0	0	0	4	0	4	1	0	0	0	1	2	0	0	1	0	0	0	0	0	0	0	0	0	0	0
Otu1218	0	0	0	0	0	0	0	0	0	0	0	0	0	0	0	0	0	0	0	0	11	20	0	6	0	45	17	0	0	17	0	0	3	0	7	0	3	0	0	0	0	0	4	0	76	13	1	2	15
Otu1219	0	13	19	0	0	20	5	0	3	0	0	0	0	0	0	0	0	0	0	0	0	7	2	0	0	0	0	4	3	0	2	0	0	0	0	0	2	0	0	39	4	0	0	0	0	0	3	0	0
Otu1220	0	0	0	0	0	0	0	0	0	0	0	0	0	0	0	0	0	0	0	0	0	0	0	0	0	0	0	0	0	0	0	0	0	0	0	0	0	0	0	0	0	0	0	0	0	0	0	0	0
Otu1222	1	1	0	0	0	0	0	0	0	0	0	0	0	0	0	0	0	0	0	0	54	5	0	5	0	2	0	2	0	0	5	0	0	0	0	0	2	0	0	0	75	38	32	5	7	0	15	0	7
Otu1225	0	0	0	0	0	0	0	0	0	0	0	0	0	0	0	0	0	0	0	0	0	0	0	0	0	0	0	0	0	0	0	0	0	0	0	0	1	0	0	0	32	0	0	0	10	0	0	3	0
Otu1228	0	0	0	0	0	0	3	0	0	0	0	0	0	0	0	0	0	0	0	0	1	0	0	2	3	1	0	2	0	0	0	0	1	1	0	0	36	0	0	16	0	0	0	0	0	0	0	0	0
Otu1229	0	0	0	0	0	0	0	0	0	10	0	0	0	0	0	0	0	0	0	0	3	5	0	145	7	0	34	1	3	32	0	0	0	0	0	0	0	0	0	0	0	0	0	5	6	0	0	1	0
Otu1230	0	0	0	0	0	0	0	0	0	0	0	0	0	0	0	0	0	0	0	0	0	0	0	0	0	0	0	0	0	0	2	0	7	0	2	0	76	28	0	11	0	0	0	0	0	0	0	0	0
Otu1233	0	0	0	0	0	0	0	0	0	0	0	0	0	0	0	0	0	0	0	0	2	0	0	11	0	0	0	0	0	0	0	0	0	0	0	0	7	0	0	0	0	0	0	0	0	0	0	0	0
Otu1234	0	0	0	0	0	0	0	0	0	0	0	0	0	0	0	0	0	0	0	0	0	34	11	4	58	3	0	3	0	17	0	0	0	0	0	0	0	0	0	0	0	0	0	0	0	0	0	0	0
Otu1236	2	1	0	0	0	0	0	0	0	0	0	0	0	0	0	0	0	0	0	0	1	0	1	0	3	1	0	0	4	0	1	0	0	0	0	1	1	0	3	50	0	3	0	0	0	0	0	0	0
Otu124	45	7	0	15	0	0	0	0	13	0	0	0	0	0	0	1	0	0	0	19	0	186	0	0	0	0	0	0	0	0	0	0	0	0	0	0	0	0	0	0	0	0	0	0	0	0	0	0	0
Otu1240	0	0	0	0	0	0	0	0	0	0	0	0	0	0	0	0	0	0	0	0	1	21	3	0	0	0	0	0	0	3	0	0	6	0	0	0	3	0	0	0	12	7	14	0	0	0	0	0	12
Otu1241	3	5	0	0	0	0	0	5	1	0	0	0	0	0	0	0	0	0	0	0	1	0	0	0	0	0	0	0	0	0	1	0	1	1	0	1	4	2	0	72	1	9	0	0	1	0	0	0	0
Otu1243	17	7	32	13	0	21	3	4	0	8	0	0	0	0	0	0	0	0	0	0	0	0	1	3	0	0	0	48	6	3	0	0	0	0	0	0	1	0	0	0	0	0	0	0	0	0	0	0	0
Otu1247	0	0	0	0	0	0	0	0	0	0	0	0	0	0	0	0	0	0	0	0	0	0	0	0	0	0	0	0	0	0	0	0	162	0	0	0	0	0	0	24	0	0	0	0	0	0	0	0	0
Otu125	0	0	0	0	0	0	0	44	0	0	0	0	0	0	1	1	0	0	0	0	0	0	0	0	1	0	1	0	0	0	0	0	30	0	0	0	0	0	0	4	0	0	0	0	0	15	0	0	2
Otu1253	0	0	0	0	0	0	0	0	0	0	0	0	0	0	0	0	0	0	0	0	0	0	0	0	0	0	0	0	0	0	0	0	0	0	0	0	0	0	0	0	0	0	0	0	0	0	0	0	0
Otu1258	0	0	0	0	0	0	0	0	0	0	0	0	0	0	0	0	0	0	0	0	0	0	0	0	0	0	0	0	0	0	35	2	2	5	32	3	2	20	5	0	0	0	0	0	0	0	0	0	0
Otu126	2	28	0	85	75	16	0	0	1	1	0	302	195	0	0	7	5	568	36	1	0	3	0	0	0	0	0	0	1	20	0	0	0	0	5	0	10	0	0	11	10	0	0	0	0	0	0	1	0
Otu1260	0	0	0	0	0	0	0	0	0	0	0	0	0	0	0	0	0	0	0	0	0	0	0	0	0	0	0	0	0	0	0	0	0	0	0	0	0	0	0	0	0	0	0	0	0	0	0	0	0
Otu1261	28	12	41	0	0	23	63	36	87	12	0	0	18	0	0	0	0	0	0	0	0	6	5	1	0	0	9	0	7	1	0	0	0	0	0	0	0	1	0	0	0	0	6	0	0	0	6	0	13
Otu1262	1	7	0	3	2	0	2	6	1	3	0	0	2	1	1	2	2	0	1	0	0	0	0	1	0	1	0	1	5	0	5	1	0	0	0	1	2	1	2	1	7	8	6	13	7	17	11	15	27
Otu1266	29	57	36	16	11	12	65	22	7	12	0	1	0	0	10	1	0	0	0	0	1	1	0	0	0	0	0	4	4	1	1	1	2	0	0	3	0	0	9	1	1	24	2	11	8	6	10	4	33
Otu1267	0	0	0	0	0	0	0	0	0	0	0	0	0	0	0	0	0	0	0	0	45	31	0	0	0	0	0	0	0	3	10	0	0	0	0	0	10	0	0	0	0	0	0	0	0	0	0	0	0
Otu1269	0	0	0	0	0	0	0	0	0	0	0	0	0	0	0	0	0	0	0	0	0	0	0	0	0	0	0	0	0	0	0	0	0	0	0	0	0	0	0	0	0	0	0	0	0	0	0	0	0
Otu127	1275	1720	1100	1019	519	1675	1497	801	1225	1366	97	0	0	0	0	2	1	0	0	1	27	18	1	0	13	36	1	0	65	6	0	17	0	4	0	13	1	0	7	0	0	0	2	2	4	0	0	1	1
Otu1273	71	0	0	0	0	14	0	0	0	0	0	0	0	0	0	0	0	0	0	0	0	0	0	0	0	0	0	0	0	0	0	1	0	25	0	0	1	60	1	6	0	0	6	0	0	0	31	1	15
Otu1277	0	0	0	0	0	1	0	0	187	0	0	0	0	0	0	0	0	0	0	0	10	7	108	12	17	36	2	165	183	5	0	0	1	0	0	0	0	0	0	0	0	0	0	0	0	0	0	0	0
Otu1279	0	0	0	0	0	0	0	0	0	0	0	0	0	0	0	0	0	0	0	0	0	5	2	9	2	0	3	3	0	2	0	6	0	0	0	0	3	0	1	0	13	0	44	0	1	0	0	0	21
Otu128	0	0	1	2	1	0	0	0	0	0	616	208	212	0	1	8	20	10	0	77	0	0	0	0	0	0	0	0	0	0	0	0	0	0	0	0	0	0	0	0	0	0	0	0	0	0	1	1	1
Otu1283	0	0	0	0	0	0	0	0	0	0	0	0	0	0	0	0	0	0	0	0	0	0	0	0	0	0	1	0	0	0	2	8	10	0	0	0	24	0	0	0	0	0	13	0	0	0	15	12	47
Otu1287	0	0	0	0	0	0	0	0	0	1	0	0	0	0	0	0	0	0	0	0	0	1	0	3	0	0	0	0	0	0	23	0	2	0	0	0	8	0	0	6	16	115	4	17	0	16	15	0	0
Otu1288	0	0	0	0	0	0	0	0	0	0	0	0	0	0	0	0	0	0	0	0	0	0	0	0	0	0	0	0	0	0	0	0	0	0	0	0	12	1	0	0	0	0	0	0	0	0	0	0	0
Otu1291	4	1	3	12	10	2	13	5	12	0	11	5	24	6	39	0	0	26	1	0	0	0	1	0	0	0	0	0	0	0	0	0	0	0	1	2	0	0	0	0	7	27	6	1	10	28	10	2	9
Otu1293	0	0	0	1	0	0	2	0	0	0	5	0	0	0	4	0	0	4	0	1	0	0	0	0	0	0	0	0	0	0	0	0	0	0	0	0	0	0	0	0	0	9	0	0	0	0	1	0	0
Otu1297	0	0	0	0	0	0	0	0	0	0	0	0	0	0	0	0	45	0	223	57	0	0	0	0	0	0	0	0	0	0	0	0	0	0	0	0	0	0	0	0	0	0	1	0	0	0	0	0	0
Otu1299	0	0	0	0	0	0	0	0	0	0	0	0	0	0	0	0	0	0	0	0	0	0	0	0	0	0	0	0	0	0	11	42	4	23	5	38	4	15	29	1	1	1	0	0	0	0	1	0	1
Otu13	6	31	52	68	6	7	9	38	4	17	8211	14622	15741	17454	9485	26963	31358	5881	25416	23409	0	0	0	0	0	0	0	0	0	0	0	0	0	0	0	0	0	0	0	0	6	9	8	6	9	42	21	9	24
Otu1300	0	0	0	0	0	0	0	0	0	0	0	0	0	0	0	0	0	0	0	0	0	22	0	3	0	0	0	0	0	0	0	0	39	31	0	0	0	0	0	0	0	1	0	0	0	0	0	0	0
Otu1303	0	0	0	0	0	0	0	0	0	0	0	0	0	0	0	0	0	0	0	0	3	58	45	11	34	2	20	146	1	104	0	0	0	0	0	0	0	1	0	0	0	0	0	0	0	0	0	0	0
Otu1305	0	0	0	0	0	0	0	0	0	0	0	0	0	0	0	0	0	0	0	0	21	1	1	18	4	24	10	3	7	13	0	0	0	0	10	0	20	0	0	0	0	0	11	4	4	0	0	6	0
Otu131	0	1	4	2	2	1	0	0	0	0	3	0	0	6789	0	66	4259	0	8	0	0	0	0	0	0	0	0	0	0	0	0	0	0	0	0	0	0	0	0	0	0	0	1	0	0	1	0	1	0
Otu1313	0	0	0	0	0	0	0	0	0	0	0	0	0	0	0	0	0	0	0	0	4	0	1	4	0	0	1	0	0	5	0	0	0	0	0	0	0	0	0	0	0	0	0	0	0	0	0	0	0
Otu1315	26	12	6	36	0	47	10	45	225	7	0	0	0	0	0	0	0	0	0	0	0	0	2	0	1	0	0	0	0	0	0	1	0	0	0	0	0	0	0	0	0	0	0	0	0	0	0	0	0
Otu132	0	1	11	0	0	1	1	4	0	8	29	275	72	651	436	1589	554	1218	1819	2573	0	0	0	0	0	0	0	0	0	0	0	3	0	0	0	0	0	0	0	0	2	1	1	1	2	3	3	0	1
Otu1320	0	0	0	0	0	0	0	0	0	0	0	0	0	0	0	0	0	0	0	0	0	0	417	91	0	0	0	0	0	0	0	0	0	0	0	0	0	0	0	0	36	0	1	0	0	0	0	0	0
Otu1322	0	0	0	0	0	0	0	0	0	0	0	0	0	0	0	0	0	0	0	0	0	0	0	0	0	0	0	0	0	0	0	0	0	0	0	0	1	0	0	0	35	19	0	8	24	3	15	5	12
Otu1323	5	18	0	2	0	1	3	15	4	9	6	1	0	0	1	0	0	0	0	0	1	0	0	0	0	2	0	0	6	1	5	21	0	12	5	27	3	3	13	1	0	2	2	3	6	13	4	2	0
Otu1324	0	0	0	0	0	0	0	0	0	0	0	0	0	0	0	0	0	0	0	0	0	0	0	3	0	0	0	2	0	0	26	0	0	0	0	0	3	0	0	0	0	23	71	14	30	12	8	24	0
Otu1326	0	0	0	0	0	0	0	0	0	0	0	0	0	0	0	0	0	0	0	0	0	0	0	0	0	0	0	0	0	0	0	0	0	0	0	0	0	0	0	0	0	0	0	0	0	0	0	0	0
Otu133	0	0	0	53	3	22	0	28	138	18	310	0	143	0	1	7	0	248	2	0	0	1	1	0	1	0	0	0	0	1	0	1	0	1	0	0	0	2	0	0	0	30	0	0	35	11	16	0	27
Otu1331	5	54	2	3	0	6	7	8	3	2	0	0	0	0	0	0	0	0	0	0	0	0	1	0	0	2	0	1	6	0	3	84	0	50	26	22	1	23	26	17	0	0	0	0	0	0	0	0	0
Otu1332	0	0	0	0	0	0	0	0	0	0	0	0	0	0	0	0	0	0	0	0	0	0	0	0	0	0	0	0	0	0	0	0	0	0	0	0	0	0	0	0	0	0	0	0	0	0	0	0	0
Otu1335	0	0	0	0	0	0	0	0	0	0	0	0	0	0	0	0	0	0	0	0	14	10	5	10	26	15	5	30	36	8	0	0	11	8	0	1	20	0	1	14	0	0	0	0	0	0	0	0	0
Otu1337	0	0	0	0	0	0	0	0	0	0	0	0	0	0	0	0	0	0	0	0	0	0	0	0	0	0	0	0	0	0	0	0	0	0	0	0	0	0	0	0	0	0	0	1	0	0	16	1	13
Otu1338	1	0	0	0	0	0	0	0	1	1	0	0	0	0	0	0	0	0	0	0	4	1	3	1	15	3	1	7	0	3	9	30	15	17	7	8	7	24	26	3	0	0	1	0	1	0	1	2	1
Otu134	0	0	0	0	0	13	0	0	0	32	0	0	0	0	0	0	0	0	0	0	1	0	14	5	1	0	1	1	4	1	278	445	344	447	744	2514	116	54	642	50	16	12	145	1	43	0	0	12	15
Otu1341	0	0	91	41	0	35	10	23	48	38	0	0	0	0	0	0	0	0	0	0	17	1	6	2	0	0	0	9	5	3	0	0	0	0	0	0	0	0	0	0	0	0	0	0	0	0	0	0	0
Otu1347	0	1	0	5	0	6	0	1	0	0	0	0	0	0	0	0	0	0	0	0	0	0	0	0	6	1	0	1	5	3	1	0	4	3	0	0	3	0	2	5	0	0	0	0	0	0	0	0	0
Otu1349	0	7	0	0	0	0	0	0	0	13	0	0	0	0	0	0	0	0	0	0	1	0	0	0	0	0	0	0	0	3	0	0	0	100	0	0	2	51	5	0	0	0	0	0	0	0	0	0	0
Otu1351	0	0	0	0	0	0	0	0	0	0	0	0	0	0	0	0	0	0	0	0	72	16	10	65	21	66	80	0	0	176	0	0	0	0	0	0	0	0	0	0	0	0	5	0	0	0	0	0	0
Otu1357	0	0	0	0	0	0	0	0	0	0	0	0	0	0	0	0	0	0	0	0	0	0	0	0	0	0	0	0	0	0	2	0	0	0	0	0	2	0	0	0	0	0	0	0	0	0	0	0	0
Otu136	0	4	0	1440	0	2	0	0	0	0	0	0	0	0	0	0	0	0	0	0	0	0	8	0	9	1	0	2	0	6	9	0	10	0	0	0	0	0	0	0	0	0	0	0	0	0	0	0	0
Otu1361	0	0	0	0	0	0	0	26	0	0	0	1	0	0	0	0	0	0	0	0	0	0	0	140	0	0	0	0	0	0	0	0	0	0	0	24	0	0	0	0	0	0	2	31	0	0	0	0	41
Otu1364	0	0	1	0	0	0	0	0	0	0	0	1	0	0	0	0	0	0	0	0	0	0	0	0	0	0	0	0	0	0	18	2	0	7	1	9	9	16	5	4	3	4	29	9	17	4	28	5	15
Otu1367	7	4	0	23	0	18	19	6	1	0	0	0	0	0	0	1	0	0	1	0	33	2	24	3	3	17	2	21	51	1	0	0	0	0	0	0	0	0	0	0	0	0	0	0	0	0	0	0	0
Otu1368	0	0	0	0	0	0	0	0	0	0	0	0	0	0	0	0	0	0	0	0	0	0	0	0	0	0	0	0	0	0	0	0	0	42	0	0	37	0	6	0	35	46	240	7	5	0	19	7	0
Otu1370	0	0	0	0	0	0	0	0	0	0	0	0	0	0	0	0	0	0	0	0	5	0	1	0	0	1	2	2	0	5	55	13	1	1	18	10	6	4	6	80	1	0	0	0	1	3	1	1	0
Otu1371	70	0	0	21	171	0	3	0	2	0	0	0	0	0	0	0	0	5	0	0	0	0	0	1	0	0	0	0	0	0	0	0	0	0	0	0	0	0	0	0	1	0	0	0	1	0	0	0	0
Otu1372	0	0	0	0	0	0	0	1	0	0	0	0	0	0	0	0	0	0	0	0	0	0	0	2	2	1	0	0	0	0	0	0	0	0	0	0	8	0	0	0	2	43	122	0	21	0	0	12	0
Otu1375	0	0	0	0	0	0	0	3	0	0	0	0	0	87	0	0	0	0	0	0	5	1	0	0	0	2	0	0	3	3	0	0	11	0	1	0	23	0	0	29	0	0	0	0	0	0	0	0	0
Otu1377	0	0	0	0	0	0	0	0	0	0	0	0	0	0	0	0	0	0	0	0	0	0	0	0	0	1	16	0	0	0	3	0	8	0	0	0	3	0	11	0	45	25	98	0	21	8	20	29	0
Otu1378	0	0	0	0	0	0	0	0	0	0	0	0	0	0	0	0	0	0	0	0	0	0	0	0	0	0	0	0	0	0	0	0	0	0	0	28	5	0	0	0	0	0	0	0	0	0	244	0	73
Otu138	0	0	0	0	0	0	48	0	0	0	0	0	0	0	0	0	0	0	0	0	0	0	0	0	0	0	0	0	0	0	0	0	0	0	0	0	1	0	0	0	0	0	18	10	0	0	0	0	37
Otu1382	0	0	0	0	0	0	0	0	0	0	0	0	0	0	0	0	0	0	0	0	0	0	493	0	0	0	0	0	1	1	0	0	0	0	0	0	0	1	0	1	0	0	0	0	0	0	0	0	0
Otu1385	0	4	0	0	0	0	0	0	0	0	0	0	0	0	0	0	0	0	0	0	1	0	0	0	0	0	0	0	0	0	0	0	0	0	0	0	3	0	0	3	0	0	0	0	0	0	24	0	0
Otu1387	0	0	0	0	0	0	0	0	0	0	0	0	0	0	0	0	0	0	0	0	0	0	0	0	0	0	0	0	0	0	7	0	0	0	0	0	0	0	0	0	0	3	3	0	0	9	1	0	0
Otu1389	0	0	0	0	0	0	0	0	0	0	0	0	0	0	0	0	0	0	0	0	24	23	0	47	159	94	58	3	4	104	0	0	0	0	0	0	0	0	0	0	0	0	0	0	0	0	0	0	0
Otu1391	0	0	0	0	0	0	0	0	0	0	0	0	0	0	0	0	0	0	0	0	0	0	0	4	0	0	0	0	0	0	0	0	0	0	0	0	0	0	0	0	43	11	6	0	21	0	0	72	9
Otu1397	0	0	0	0	0	0	0	0	0	0	0	0	0	0	0	0	343	0	7	0	0	0	0	0	0	0	0	0	0	0	0	0	0	0	0	0	0	0	0	0	0	0	0	0	0	0	0	0	0
Otu1399	0	0	0	0	0	0	0	0	0	0	0	0	0	0	0	0	0	25	4	0	0	0	0	16	0	0	0	0	0	0	0	0	0	0	9	0	0	0	0	0	0	0	0	0	0	17	0	0	0
Otu14	2	2	17	2	0	2	116	1	0	2	0	0	1	1	3	31	1	1	0	3	6	9	10	18	4	10	2	5	8	5	7	8	4	8	6	9	4	4	5	11	1	3	4	3	2	2	1	3	3
Otu1402	0	0	0	0	494	0	0	0	0	0	0	0	0	0	0	0	0	0	0	0	0	0	0	0	0	0	0	0	0	0	0	0	0	0	0	0	0	0	0	0	0	0	0	0	0	0	0	0	0
Otu1404	7	1	4	4	46	1	2	3	5	2	5	8	8	3	9	0	2	13	0	4	0	0	0	0	0	0	0	0	0	0	0	0	0	0	0	0	0	0	0	0	0	1	0	1	0	1	0	0	0
Otu1406	0	0	0	0	0	0	0	0	0	0	0	0	0	0	0	0	0	0	0	0	0	0	0	0	0	0	0	0	0	0	0	0	0	0	4	0	0	0	0	0	5	2	7	0	0	25	0	6	0
Otu1407	0	0	0	0	0	0	0	0	0	0	0	0	0	0	0	0	0	0	0	0	47	0	77	1	0	0	4	0	0	0	0	0	0	0	0	0	0	0	0	0	0	0	0	0	0	0	0	0	0
Otu141	0	0	0	0	0	0	0	0	0	0	0	0	0	0	0	0	0	0	0	0	0	0	0	0	0	0	0	0	0	1	691	36	4	0	1109	1268	108	7	2	0	13	0	0	24	13	5	21	7	68
Otu1414	0	0	0	0	0	0	0	0	0	0	0	0	0	0	0	0	1	0	0	477	7	0	0	0	0	0	0	0	0	0	0	0	0	0	0	0	0	0	0	0	0	0	0	0	0	0	0	0	0
Otu1417	0	58	0	0	0	0	0	0	0	0	0	0	0	0	0	0	18	0	0	0	0	0	0	0	0	0	7	0	0	0	0	0	0	0	0	8	3	0	0	0	0	0	9	0	0	0	1	2	0
Otu1418	0	0	0	0	0	0	0	0	0	0	0	0	0	0	0	0	0	0	0	0	0	93	0	0	0	88	0	0	0	0	0	163	0	0	0	0	29	0	0	0	0	0	0	0	0	0	0	0	0
Otu142	40	1	4	15	1	7	0	1	6	10	0	2	0	0	0	0	0	1	0	0	96	29	408	70	115	844	6	1006	393	35	136	6	45	159	0	1	23	35	22	66	329	1302	486	756	3018	41	1148	154	225
Otu1420	0	0	0	0	0	0	0	0	0	0	0	100	0	0	0	0	0	0	0	0	0	0	0	0	0	0	0	0	0	0	0	1	0	3	0	0	0	1	4	0	7	5	4	0	2	1	18	0	0
Otu1428	0	0	0	0	0	0	0	0	0	0	0	0	0	0	0	0	0	0	0	0	9	0	1	0	0	0	0	0	0	0	4	0	7	0	37	34	2	0	0	0	0	0	6	0	0	0	0	180	0
Otu143	0	0	0	0	0	0	0	0	0	0	0	0	0	0	0	0	0	0	0	0	0	3	1	0	1	0	1	0	0	0	0	3	1	27	1	0	0	0	0	1	1	0	0	0	20	0	2	2	0
Otu1433	0	0	0	0	0	0	0	0	0	0	0	0	0	0	0	0	0	0	0	0	198	2	0	6	0	0	0	0	0	0	0	0	0	0	0	0	0	0	0	0	0	0	0	0	0	0	0	0	0
Otu1434	0	0	0	0	0	0	0	0	0	0	0	0	0	0	0	0	0	0	0	0	12	8	8	32	0	0	21	0	0	72	0	0	22	0	0	34	10	0	0	16	14	0	90	0	7	0	0	0	0
Otu1436	0	0	0	0	0	0	0	0	0	0	0	0	0	0	0	0	0	0	0	0	23	10	32	202	1	53	2	83	0	0	0	0	0	0	0	0	0	0	0	0	0	0	0	0	0	0	0	0	0
Otu1439	0	0	0	0	0	0	0	0	0	0	0	0	0	0	0	0	0	0	0	0	0	0	0	0	0	0	0	0	0	0	0	0	0	0	0	0	0	0	0	0	500	15	0	0	0	0	15	0	0
Otu144	2	7	526	341	0	337	1	0	5	5	73	0	1	0	0	0	0	0	0	0	19	9	188	1108	2	248	11	2	21	8	2593	730	23	40	2	913	1666	2111	10	6	8	1	1	26	210	1	1	0	0
Otu1440	0	0	0	0	0	0	0	0	0	0	0	0	0	0	0	0	0	0	0	0	66	113	16	4	3	0	0	57	0	6	0	0	0	0	0	0	9	0	0	0	0	0	0	56	0	0	0	0	0
Otu1442	0	0	1	0	0	0	0	0	0	0	0	0	0	16	0	0	94	0	0	18	0	0	0	0	0	0	0	0	0	0	0	0	0	0	0	0	0	0	0	0	0	0	0	0	0	0	0	0	0
Otu1443	0	0	0	0	0	0	0	0	0	0	0	0	0	0	0	0	0	0	0	0	0	0	0	0	0	0	0	0	0	0	0	0	0	0	0	0	0	0	0	0	0	0	0	0	0	0	0	0	0
Otu1454	0	0	0	0	0	0	0	0	0	0	0	0	0	0	0	0	0	0	0	0	0	0	0	0	0	0	0	0	0	0	27	2	0	6	19	5	2	17	1	1	0	0	0	0	1	0	0	0	0
Otu1455	12	18	5	16	16	2	9	10	12	15	1	0	2	0	3	4	2	2	0	0	5	4	0	6	13	12	3	10	20	2	0	5	1	5	4	5	5	18	1	14	0	3	3	6	5	6	7	3	22
Otu1457	0	0	0	0	0	0	0	0	0	0	0	0	0	0	0	0	0	0	0	0	0	0	0	0	0	0	0	0	0	0	0	0	0	0	0	0	0	0	0	0	0	0	0	0	0	0	0	0	0
Otu1458	0	0	0	0	0	0	0	0	0	0	0	0	0	0	0	0	0	0	0	0	10	6	0	16	36	0	46	0	0	59	0	0	1	0	1	0	11	0	0	5	0	0	147	0	0	0	0	3	0
Otu146	0	0	1	279	0	0	0	1	0	0	0	0	0	0	0	10	0	0	14	0	349	32	328	750	431	102	36	253	1781	290	98	0	16	18	1	34	80	26	51	51	0	977	2	0	0	0	59	0	0
Otu1461	0	0	0	0	0	0	0	0	0	0	0	0	0	0	0	0	0	0	0	0	0	0	0	1	0	0	0	11	53	5	0	0	0	0	0	0	0	0	0	0	0	0	0	0	0	0	0	0	0
Otu1462	0	0	0	0	0	0	0	0	0	0	0	0	0	0	0	0	0	0	0	0	0	0	0	0	0	0	0	0	0	0	0	0	0	0	0	0	0	0	0	3	9	7	0	55	14	34	7	43	15
Otu1465	0	0	0	0	0	0	0	0	0	0	0	0	0	0	0	0	0	0	0	0	260	75	6	63	17	1	8	7	0	18	6	0	0	0	0	0	0	0	0	0	0	0	6	0	0	0	0	0	0
Otu1467	0	0	0	0	0	0	0	0	0	0	0	0	0	0	0	0	0	0	0	0	7	0	0	5	4	0	9	0	0	0	19	0	2	0	60	0	11	0	0	0	0	0	0	0	0	0	0	0	0
Otu147	0	0	0	0	0	0	0	0	0	0	0	0	0	0	0	0	0	48	0	0	0	0	0	0	1	1	0	1	0	2	33	1	1	0	6	1	1	1	0	0	0	0	0	0	0	0	0	0	0
Otu1472	3	2	1	0	0	0	21	0	0	0	0	0	0	0	0	3	0	0	0	0	0	0	0	0	0	0	0	0	0	0	3	1	0	1	3	17	1	3	5	1	1	3	0	0	2	0	0	0	0
Otu1473	0	0	0	0	0	0	0	0	0	0	0	0	0	0	0	0	0	0	0	0	19	56	13	93	19	0	97	9	0	56	0	11	0	0	0	0	0	0	0	0	0	0	0	0	0	0	0	0	0
Otu1474	0	0	0	0	0	0	0	0	0	0	0	0	0	0	0	0	0	0	0	0	0	0	0	0	0	0	0	0	0	0	19	0	8	0	1	17	19	0	0	0	5	29	41	1	0	0	22	14	65
Otu1475	0	0	0	0	0	0	0	0	0	0	0	0	0	0	0	0	0	0	0	0	0	0	0	0	0	0	0	0	0	0	0	0	0	0	0	0	0	0	0	0	0	0	0	0	0	0	0	0	0
Otu1476	0	0	0	0	0	0	0	0	0	0	0	0	0	0	0	0	0	0	0	0	0	0	0	0	0	0	0	0	0	0	0	0	0	0	0	0	0	0	0	0	0	0	0	0	0	0	0	0	0
Otu1485	0	0	0	0	0	0	0	0	0	0	0	0	0	0	0	0	0	0	0	0	0	0	0	0	0	0	0	0	0	0	0	0	0	0	0	0	0	0	0	0	0	0	0	0	0	0	0	0	0
Otu1487	0	0	0	0	0	0	1	0	0	0	0	0	0	0	0	0	0	0	0	0	8	0	0	79	0	0	0	0	0	2	0	0	0	0	0	0	0	0	0	0	0	0	0	0	0	0	0	0	0
Otu1489	0	0	0	0	0	0	0	0	0	0	0	0	0	0	0	0	0	0	0	0	0	0	0	0	0	0	0	0	0	0	1	0	0	0	0	0	0	0	0	0	0	0	0	0	0	0	0	0	0
Otu1490	0	0	0	0	0	0	0	0	0	0	0	0	0	0	0	0	0	0	0	0	7	7	1	6	22	58	275	19	0	28	0	0	0	0	0	0	0	0	0	0	0	0	0	0	0	0	0	0	0
Otu1491	0	0	0	0	0	0	0	0	0	0	0	0	0	0	0	0	0	0	0	0	0	5	9	4	60	51	10	168	17	61	0	0	0	0	0	0	0	0	0	0	0	0	0	0	0	0	0	0	0
Otu1492	58	0	35	5	0	0	23	0	0	0	0	0	0	0	0	39	0	0	0	0	0	0	2	0	0	0	0	0	10	0	0	0	0	0	0	0	0	0	2	0	0	0	0	0	0	0	0	0	0
Otu1495	1	0	1	0	4	0	1	0	2	0	1	0	2	0	2	0	0	0	0	0	3	2	192	0	0	4	2	0	1	3	12	0	2	0	5	7	20	0	0	17	4	27	9	0	1	13	2	4	2
Otu1497	0	0	0	0	0	0	0	150	0	0	0	0	0	0	0	0	0	0	0	22	0	0	0	0	0	0	0	11	0	0	0	0	0	0	0	0	0	0	0	0	0	0	0	0	0	1	0	0	0
Otu1499	0	0	0	0	0	0	0	0	0	0	0	0	0	0	0	0	51	0	0	0	0	0	3	3	16	0	0	0	3	72	6	7	6	0	27	0	0	0	0	0	0	0	0	0	0	0	0	0	0
Otu15	57	55	123	171	3613	95	174	369	239	140	441	76	835	210	1120	53	14	1046	37	0	73	9	19	151	58	12	57	19	0	60	16	0	54	0	0	1	154	7	0	23	12	158	211	33	35	101	53	93	76
Otu150	1	1	1	0	1	0	0	0	2	0	60	70	0	6007	0	1652	1539	38	102	21	0	0	0	0	0	0	0	3	0	0	0	0	0	0	0	0	0	0	0	0	1	1	0	0	0	0	0	0	0
Otu1500	0	0	0	0	0	0	1	0	0	0	0	0	0	0	0	0	0	0	0	0	0	0	0	0	0	0	0	0	0	0	6	1	0	1	5	0	1	1	0	7	6	17	6	1	4	8	2	1	5
Otu1503	0	0	0	0	0	0	0	0	0	0	0	0	0	0	0	0	0	0	0	0	0	0	0	0	0	0	0	0	0	0	0	0	0	0	0	0	0	0	0	0	0	0	0	0	1	0	0	0	0
Otu1507	0	0	0	0	0	0	0	0	0	0	0	0	0	0	0	0	0	0	0	0	0	0	0	0	0	0	0	0	0	0	0	0	0	0	0	0	0	0	0	0	0	0	0	0	0	0	0	0	0
Otu1508	0	0	0	0	0	0	0	0	0	0	0	0	0	0	0	0	0	0	0	0	2	9	4	0	0	29	22	0	0	1	0	0	0	0	25	0	64	0	0	0	0	0	11	0	0	0	0	0	0
Otu1509	0	0	0	0	0	118	0	0	0	0	1	0	0	0	0	0	0	0	0	0	0	0	0	4	0	0	0	6	0	0	0	0	0	0	0	0	0	0	0	0	0	0	0	0	0	0	0	0	0
Otu1511	0	0	0	0	0	0	0	0	0	0	0	0	0	0	0	0	0	0	0	0	0	0	0	0	0	0	0	0	0	0	1	0	0	0	0	0	45	4	0	1	0	0	0	0	0	0	0	1	0
Otu1512	0	0	0	0	0	0	0	0	0	0	0	0	0	0	0	0	0	0	0	0	0	0	0	0	0	0	0	0	0	0	0	0	0	0	0	0	0	0	0	0	0	0	0	0	0	0	0	0	0
Otu1517	0	0	0	0	0	0	0	0	0	0	0	0	0	0	0	0	0	0	0	0	0	8	0	2	25	4	2	26	0	0	0	0	1	0	0	0	0	0	0	0	0	0	0	0	0	0	0	0	0
Otu1527	0	0	0	0	0	0	0	0	0	0	0	0	0	0	0	0	0	0	0	0	0	0	0	0	0	0	0	0	0	0	0	0	0	0	0	0	0	0	0	0	0	0	0	0	0	0	0	0	0
Otu153	0	567	2	0	2	1	0	2	790	1	1	0	0	0	50	0	0	0	0	1	6	1199	0	2	7	0	0	1	1756	0	7	1	2	0	798	4	4	1	5	1	0	0	0	0	0	0	39	45	0
Otu1531	0	0	0	0	0	0	0	0	0	0	0	0	0	0	0	0	0	0	0	0	4	0	0	4	0	0	18	0	0	7	12	0	0	0	0	0	16	0	0	0	1	18	38	0	10	0	0	11	0
Otu1534	0	0	0	0	0	0	0	0	0	0	0	0	0	0	0	0	0	0	0	0	0	0	0	0	0	0	0	0	0	0	0	0	0	0	0	0	0	0	0	0	0	0	0	0	0	0	0	0	0
Otu1535	0	0	0	0	0	0	0	0	0	0	0	0	0	0	0	0	0	0	0	0	0	0	0	0	0	0	0	0	0	0	48	0	0	0	0	0	2	0	0	9	0	0	0	0	0	0	0	0	0
Otu1537	0	0	1	0	0	0	0	0	0	0	1	0	0	0	1	0	0	0	0	0	0	0	0	0	0	0	0	0	0	0	28	0	0	0	7	120	28	0	7	2	8	23	11	1	10	10	10	7	17
Otu1539	0	0	0	0	0	0	0	0	0	0	0	0	0	0	0	0	0	0	0	0	0	0	0	4	0	0	0	0	0	0	8	0	3	0	0	0	6	4	0	26	33	0	16	0	14	0	7	29	0
Otu154	1	81	0	0	0	120	0	18	0	44	0	0	0	0	0	0	6	0	0	0	22	50	0	0	4	1	0	1	0	0	0	0	0	99	0	0	30	0	28	77	0	0	0	10	0	0	0	0	0
Otu1542	0	2	0	28	3	2	0	12	1	0	0	0	0	0	8	0	0	0	0	0	4	7	2	5	9	3	20	7	8	4	0	0	9	2	0	0	5	0	3	4	0	0	2	1	0	0	0	0	2
Otu1545	44	25	21	2	3	9	15	14	32	44	59	0	11	0	2	2	0	2	1	1	2	0	0	0	0	1	0	0	4	1	0	0	0	0	0	12	1	0	1	0	0	3	1	2	0	4	3	0	3
Otu1547	0	0	0	0	0	0	0	0	0	0	0	0	0	0	0	0	0	0	0	0	0	0	0	0	0	0	0	0	0	0	11	1	1	0	8	2	2	0	0	8	4	17	4	0	1	6	7	1	4
Otu1548	0	5	0	0	0	0	0	0	0	0	0	0	0	0	0	0	1	0	0	0	0	0	13	0	0	0	0	0	0	0	6	0	7	0	0	0	0	42	1	0	0	17	0	0	16	0	0	0	0
Otu1549	16	0	0	0	0	0	0	0	0	0	0	0	0	0	0	0	0	0	0	0	0	0	0	0	0	0	0	0	0	0	0	0	0	0	0	0	0	0	0	0	0	0	0	0	0	0	0	0	0
Otu1550	0	0	0	0	0	0	0	0	0	0	0	0	0	0	0	0	0	0	0	0	15	6	11	24	98	13	82	9	0	136	0	0	0	0	0	0	0	0	0	0	0	0	0	0	0	0	0	0	0
Otu1552	0	0	0	0	0	0	0	0	0	0	0	0	0	0	0	0	0	0	0	0	0	0	0	0	0	0	0	0	0	0	1	0	0	0	26	15	0	0	42	9	4	16	2	28	11	0	5	25	0
Otu1554	88	52	0	0	0	69	32	0	0	0	0	0	0	0	0	0	0	0	0	0	0	0	0	0	0	0	0	0	0	0	0	0	0	0	0	0	25	14	0	0	0	0	0	0	0	0	0	6	0
Otu1555	0	2	0	0	0	0	0	0	0	0	0	0	0	0	0	0	0	0	0	0	10	16	0	5	1	0	4	0	13	3	1	4	5	0	9	1	5	3	2	9	0	0	0	0	0	0	0	0	0
Otu1558	0	0	0	0	0	0	0	0	0	0	0	0	0	0	0	0	0	0	0	0	0	0	0	2	0	0	1	0	0	0	0	0	1	1	0	0	0	0	59	0	0	0	0	0	0	0	0	0	0
Otu1559	0	0	0	0	0	0	1	0	26	0	0	0	0	0	0	0	0	0	0	0	6	0	2	8	17	11	8	2	5	38	6	0	0	0	0	0	4	0	0	0	0	0	0	0	0	0	0	0	0
Otu156	0	1	0	0	1	0	1	1	1	1	0	0	1	0	2	0	1	2	1	0	0	0	0	0	0	0	0	0	0	0	0	0	3	0	9	0	112	0	0	28	10918	1038	223	22	326	100	49	71	118
Otu1560	0	0	0	0	0	0	0	0	0	0	0	0	0	0	0	0	0	0	0	0	462	440	0	100	7	0	0	0	0	0	0	0	0	0	0	0	0	0	0	1	0	0	0	0	0	0	0	0	0
Otu1562	0	0	0	0	0	0	0	0	0	0	0	0	0	0	0	0	188	0	9	1	0	0	0	31	0	19	0	0	0	0	0	0	0	0	0	0	0	0	0	0	0	0	0	30	0	0	0	0	0
Otu1564	0	0	0	0	0	0	0	0	0	0	0	0	0	0	0	0	0	0	0	0	10	12	19	4	14	9	3	10	0	26	0	0	0	0	0	0	2	0	0	0	0	5	58	0	0	4	53	7	10
Otu1567	0	0	1	2	40	0	0	2	1	0	0	0	4	2	4	0	0	11	0	0	0	0	0	0	0	0	1	0	0	0	0	0	0	0	0	0	0	0	0	0	0	0	1	1	4	0	0	0	0
Otu1568	0	0	0	0	0	0	0	0	0	0	0	0	0	0	0	0	0	0	0	0	3	0	0	7	3	0	25	0	0	0	0	0	1	2	0	0	2	0	0	0	3	5	17	7	7	0	7	3	58
Otu1569	0	0	0	0	0	0	0	0	0	0	0	7	92	0	0	62	0	0	0	443	0	0	0	0	0	0	0	0	0	0	0	0	0	0	0	0	0	0	0	0	0	0	1	0	0	0	0	0	0
Otu1572	0	0	0	0	0	0	0	0	0	0	0	0	0	26	0	0	0	0	0	0	0	0	0	0	0	0	0	0	0	0	0	0	0	0	0	0	0	0	0	0	0	1	0	0	0	0	0	0	0
Otu1573	0	0	0	0	0	0	0	0	0	0	0	0	0	0	0	0	0	0	0	0	0	0	0	14	0	0	0	0	0	12	52	0	8	0	0	0	18	1	0	43	2	0	0	0	0	0	0	19	0
Otu1574	0	0	0	0	0	0	0	0	0	0	0	0	0	0	0	0	0	0	0	0	0	0	0	1	0	0	0	0	0	0	436	0	5	0	0	0	6	0	0	0	0	0	13	13	0	0	0	0	0
Otu1575	0	0	0	0	0	0	0	0	0	0	0	0	0	0	0	0	0	0	1	0	0	0	0	0	0	0	0	2	0	0	0	0	0	0	0	0	0	0	0	0	0	0	0	0	0	0	0	0	0
Otu1578	0	0	0	0	0	0	0	0	0	0	0	0	0	0	0	0	0	0	0	0	0	0	0	0	0	0	0	0	0	0	1	6	0	0	0	0	0	0	12	0	0	0	0	0	0	0	0	0	0
Otu158	863	414	429	676	0	324	364	386	502	2276	0	101	133	0	1	1	20	24	0	0	9	74	0	9	0	0	9	4	292	14	1	22	2	0	5	0	10	0	0	175	1	0	0	0	0	1	1	0	38
Otu1582	0	0	0	0	0	0	0	0	0	0	0	0	0	0	1	0	0	0	0	0	34	21	40	61	105	40	30	182	12	71	0	0	2	1	0	0	2	0	0	0	0	0	0	0	0	0	0	0	0
Otu159	1	20	0	0	0	39	72	0	0	25	0	218	0	109	697	1	1	74	1	0	0	0	0	0	0	0	0	0	0	0	0	0	0	0	0	0	0	0	0	0	0	0	5	0	0	21	0	11	0
Otu1590	0	0	0	0	0	0	0	0	0	0	0	0	0	0	0	0	0	0	0	0	6	0	0	0	0	0	13	0	0	0	6	0	0	0	0	0	2	0	0	0	29	0	22	0	0	11	4	24	16
Otu1591	0	0	0	0	0	0	0	0	0	0	0	0	0	0	0	0	0	0	0	0	20	40	28	26	12	5	8	19	6	8	0	0	0	0	0	0	0	0	0	0	0	0	0	0	0	0	0	0	0
Otu1593	2	2	1	0	2	1	2	2	1	6	2	1	3	0	1	1	0	9	2	0	0	0	0	0	0	0	0	1	3	0	0	0	0	0	0	0	0	0	0	0	0	0	0	1	0	2	0	0	0
Otu1597	0	0	0	0	0	0	0	0	0	0	0	0	0	0	0	0	0	0	0	0	0	0	0	45	0	0	17	0	0	0	50	0	128	0	4	0	9	0	0	0	0	0	0	0	0	0	0	6	0
Otu1598	0	0	0	0	0	0	0	0	0	0	0	0	0	0	0	0	0	0	0	0	0	0	0	0	0	0	0	0	0	0	0	0	0	0	0	0	0	0	0	0	0	0	0	0	0	0	0	0	0
Otu16	1	0	0	0	0	31	0	0	0	0	0	0	0	0	0	0	0	0	0	0	132	13	7	23	50	42	132	31	9	76	7482	4692	796	940	4892	3095	1443	1229	1301	4942	32	9	51	59	146	89	61	118	16
Otu160	355	0	0	0	83	0	0	1	1	1723	0	0	0	0	0	0	0	0	0	0	1230	0	3	1	297	0	1	0	0	569	10	1	1800	0	7	3	6	8	61	44	0	0	30	0	1	17	0	0	0
Otu1607	0	0	0	0	0	0	0	0	0	0	0	0	0	0	0	0	0	0	0	0	5	0	4	0	0	0	46	3	0	0	69	0	0	0	0	22	116	0	5	0	0	0	0	0	0	0	0	0	0
Otu1608	0	0	0	50	0	32	0	0	0	0	0	0	0	0	0	0	0	0	0	0	7	0	3	11	8	9	3	125	164	0	0	0	0	0	0	0	0	0	0	0	0	0	0	0	0	0	0	0	0
Otu161	0	0	41	0	0	0	0	0	0	0	0	0	0	0	0	0	0	0	0	0	14	7	29	3	17	31	90	15	4	27	257	119	241	640	357	877	46	156	445	769	0	0	0	0	0	0	0	0	7
Otu1612	0	0	0	0	0	0	0	0	0	0	0	0	0	0	0	0	0	0	0	0	0	0	0	0	0	0	0	0	0	0	0	0	0	0	0	0	0	0	0	0	0	0	0	0	0	0	0	0	0
Otu1618	0	0	0	0	0	0	0	0	0	0	0	0	0	0	0	0	0	0	0	0	0	0	0	0	0	0	0	0	0	0	0	0	0	0	0	0	0	0	0	0	0	0	0	0	0	0	0	0	0
Otu162	86	86	60	9	0	15	213	77	69	75	0	0	0	1	0	0	0	0	0	0	5	5	34	2	24	5	0	3	79	10	0	1	7	3	0	14	30	26	37	1212	0	94	2	9	0	2	0	7	0
Otu1621	0	0	0	0	0	0	0	0	0	0	0	0	0	0	0	0	0	0	0	0	0	0	0	0	0	0	0	0	0	0	0	0	0	0	0	0	262	0	0	0	0	0	0	0	0	0	0	0	0
Otu1622	0	0	0	0	0	0	0	0	0	0	0	0	0	0	0	0	0	0	0	0	1	0	1	4	0	0	2	0	0	1	1	0	13	0	0	6	2	84	10	0	0	0	0	0	0	0	0	0	0
Otu1630	0	0	0	0	0	0	0	0	0	0	0	0	0	0	0	0	0	0	0	0	0	0	0	0	0	0	0	0	0	0	17	0	3	0	10	98	8	0	0	0	0	0	0	0	0	0	0	0	0
Otu1631	0	0	0	0	0	0	0	0	0	0	9	12	0	17	7	54	6	0	461	1	0	0	0	0	0	0	0	0	0	1	0	0	0	0	0	0	0	0	0	0	0	1	0	0	0	0	0	0	3
Otu1632	0	0	0	0	0	0	0	0	0	0	0	0	0	0	26	0	0	0	0	0	0	0	0	0	0	0	0	0	0	0	2	0	0	0	0	0	1	0	0	14	0	0	0	0	0	0	0	0	0
Otu1633	14	3	0	123	0	18	91	4	4	0	0	1	2	0	0	4	2	0	1	0	109	2	29	25	6	6	5	30	25	1	0	0	2	0	0	0	3	5	6	1	0	1	1	5	8	1	1	0	0
Otu1634	0	0	0	0	0	0	0	0	0	0	0	0	0	0	0	0	0	0	0	0	0	0	0	0	0	0	0	0	0	0	0	0	0	0	0	0	3	0	0	0	3	0	0	0	0	0	0	8	0
Otu1637	0	0	0	0	0	0	0	0	0	0	0	0	0	0	0	0	0	0	0	0	0	0	0	0	0	0	0	0	0	0	0	0	0	0	0	0	11	0	0	0	1	0	0	0	0	0	0	0	0
Otu1638	0	0	0	0	0	0	0	0	0	0	0	0	0	0	0	0	0	0	0	0	0	0	0	0	1	0	0	0	0	0	0	0	0	0	0	0	0	0	0	0	0	0	0	0	0	0	0	0	0
Otu1639	0	0	0	0	0	0	0	0	0	0	0	0	0	0	0	0	0	0	0	0	0	0	0	417	0	0	0	0	1	18	0	0	0	0	0	0	0	0	0	0	0	0	0	0	0	0	0	0	0
Otu1640	0	0	0	0	0	0	0	0	0	0	0	0	0	0	0	0	0	0	0	0	0	0	0	0	0	0	0	0	0	0	0	0	0	0	0	0	0	0	0	0	0	0	0	0	0	0	0	0	0
Otu1643	0	0	0	0	0	2	4	0	0	0	0	0	0	0	8	21	0	0	0	0	0	0	10	5	0	14	0	0	6	13	0	0	0	0	0	0	0	0	0	0	0	0	0	0	0	0	0	0	0
Otu1645	0	0	0	0	0	1	0	0	0	0	0	0	0	0	0	0	0	0	0	0	0	0	0	0	0	0	0	0	0	0	35	2	0	1	10	31	8	0	1	13	0	1	0	0	0	2	3	0	0
Otu1646	0	0	0	0	0	0	0	0	0	0	0	0	0	0	0	0	0	0	0	0	22	166	13	30	0	42	80	12	0	52	0	0	0	0	0	0	0	0	0	0	0	0	0	0	0	0	0	0	0
Otu1652	0	0	0	18	0	0	0	0	0	0	0	0	0	0	0	0	0	0	3	0	0	14	4	2	10	17	0	4	13	19	0	0	0	0	0	0	0	0	0	1	0	0	0	0	0	0	0	0	0
Otu1657	0	0	0	0	0	0	0	0	0	0	0	0	0	0	0	0	0	0	0	0	6	18	0	21	19	13	42	0	0	7	0	0	0	0	0	5	233	0	0	0	2	0	0	0	0	0	0	0	0
Otu1658	0	1	0	5	0	3	0	5	0	0	0	0	0	0	0	0	0	0	0	0	4	3	4	6	15	7	5	14	17	2	1	1	3	4	0	0	7	1	1	8	0	1	2	0	0	0	0	0	0
Otu1660	0	0	0	0	0	1	1	0	0	1	0	0	0	0	0	0	0	0	0	0	1	0	0	0	2	0	1	0	0	0	4	5	5	17	2	3	4	2	11	1	0	0	1	0	0	0	0	0	0
Otu1661	0	0	0	0	0	0	0	0	0	0	0	0	0	27	0	0	31	0	140	89	0	0	0	0	0	0	0	0	0	0	0	0	0	0	0	0	0	0	0	0	0	0	0	0	0	0	0	0	0
Otu1664	0	0	0	0	0	0	0	0	0	0	0	0	0	0	0	0	0	0	0	0	5	0	0	31	5	6	541	0	0	12	22	0	0	0	0	0	0	0	0	0	0	0	0	0	0	0	0	0	0
Otu1665	0	0	0	0	0	0	0	0	417	0	0	0	0	0	0	0	0	0	0	0	0	0	0	0	0	0	0	0	0	0	0	0	0	0	0	0	0	0	0	0	0	0	0	0	0	0	0	0	0
Otu1670	0	0	0	0	0	0	0	0	0	0	0	0	0	0	0	0	0	0	0	0	113	41	1	14	10	0	5	5	0	3	0	0	0	0	0	0	0	0	1	0	0	0	0	0	0	0	0	0	0
Otu1672	0	0	0	0	0	0	0	0	0	0	0	0	0	0	0	0	0	0	0	0	0	0	0	0	0	0	0	0	0	0	0	0	0	3	82	0	0	0	0	0	0	0	0	0	0	0	0	0	0
Otu1675	76	2	0	0	0	0	28	0	0	0	0	0	0	0	0	0	0	0	0	0	3	5	2	4	0	0	0	0	2	4	1	0	0	0	0	2	75	10	0	0	0	0	0	0	0	1	0	0	16
Otu1678	0	0	0	0	0	0	0	0	0	0	0	0	0	0	0	0	0	0	0	0	0	0	0	0	0	0	25	0	0	0	0	0	0	0	6	0	17	0	0	2	6	0	36	0	0	0	19	0	0
Otu1679	0	0	0	0	0	0	0	0	0	0	0	0	0	0	333	0	0	0	0	0	0	0	0	0	0	0	0	0	0	0	0	0	0	0	0	0	0	0	0	0	0	0	0	0	0	0	0	0	0
Otu168	0	0	0	0	1	0	253	0	0	0	0	0	0	0	0	0	0	0	0	0	3	1	0	7	14	1	13	10	0	59	55	72	1720	33	334	51	784	50	4	1222	15	296	47	60	14	1	209	471	1444
Otu1688	0	0	0	0	0	0	0	0	0	0	0	0	0	0	0	0	0	0	0	0	0	0	0	0	0	0	0	0	0	0	0	0	0	0	0	0	6	0	0	0	12	0	30	0	30	8	5	13	16
Otu1689	0	0	0	0	0	0	0	0	0	0	0	0	0	0	0	0	0	0	0	0	53	0	0	0	5	0	10	6	0	17	0	0	0	0	0	0	16	0	0	0	1	33	111	0	0	0	0	0	0
Otu1690	0	0	0	0	0	21	0	0	0	0	0	0	0	0	0	1	0	0	5	6	0	0	0	0	0	0	0	0	0	0	0	0	0	0	0	0	0	0	0	0	0	0	0	0	33	9	0	0	13
Otu1699	0	0	0	0	0	0	1	0	0	0	0	0	0	0	0	0	0	0	0	0	1	0	0	0	1	0	0	0	0	0	3	9	0	6	7	35	5	11	16	14	3	19	10	18	32	8	22	6	27
Otu17	452	404	242	599	277	280	426	333	326	449	539	773	1410	180	952	1230	2021	771	539	274	1129	614	236	650	1148	1024	1102	985	1304	471	4458	438	138	379	1724	397	796	554	462	973	6209	3201	3037	2426	2474	15579	6496	5051	10251
Otu170	3	42	53	35	0	233	115	0	38	0	0	124	0	0	0	0	88	0	0	0	9	389	34	285	5	1389	157	0	22	3	21	19	3	0	0	1	35	2	0	2	218	3	5	53	0	1	249	197	1
Otu1700	0	0	0	0	0	0	0	0	0	0	0	0	0	0	0	0	0	0	0	0	0	0	0	0	0	0	0	0	0	0	0	0	0	0	0	0	0	0	1	0	39	10	22	0	3	0	0	1	0
Otu1706	0	0	0	0	0	0	0	0	0	0	0	0	0	0	0	0	0	0	0	0	0	0	0	0	0	0	0	0	0	0	0	0	0	0	0	0	0	0	0	0	0	0	1	0	0	0	1	3	51
Otu171	14	0	2	0	0	0	0	0	4	492	0	0	0	0	0	0	0	0	0	0	606	2	2	0	2	0	1	0	9	364	3904	2	0	1860	3041	0	77	0	9	15	0	0	0	0	0	0	0	0	0
Otu1712	0	0	0	0	0	0	0	0	21	15	0	0	0	0	164	0	0	0	0	0	1	0	1	0	0	0	1	0	0	0	0	0	0	0	0	0	0	0	0	0	0	0	0	0	0	0	0	0	0
Otu1714	0	0	0	0	0	0	0	0	0	0	1	0	0	0	0	0	0	0	0	0	0	2	22	0	0	18	15	6	8	2	0	15	0	0	0	0	13	1	0	5	4	20	54	0	16	5	1	5	6
Otu1715	0	0	0	0	0	0	0	0	0	0	0	0	0	0	0	0	0	0	0	0	0	1	0	0	0	0	0	0	0	1	0	3	0	0	2	0	0	0	1	8	0	0	0	0	0	0	0	0	0
Otu1716	0	0	0	0	0	0	0	0	0	0	0	0	0	0	0	0	0	0	0	0	0	0	0	0	0	0	0	0	0	0	0	0	0	0	0	0	0	0	0	0	0	0	0	0	0	0	0	0	0
Otu172	0	0	1	20	0	0	0	0	0	1	0	0	0	26	1	11	0	0	417	10274	0	0	0	0	0	0	0	0	0	0	0	0	0	0	0	0	0	0	0	0	0	0	5	0	0	0	0	0	1
Otu1722	0	0	0	0	0	0	0	0	0	0	0	0	0	0	0	0	0	0	0	0	0	0	0	0	0	0	0	0	0	0	9	2	0	6	21	4	2	11	1	0	0	0	0	0	0	0	0	0	0
Otu1724	0	0	0	0	0	0	0	0	0	0	0	0	0	0	0	0	0	0	0	0	1	0	0	1	0	0	1	0	1	1	1	64	11	19	23	11	2	44	24	49	0	0	0	0	0	0	0	0	1
Otu1726	7	1	7	4	23	0	10	5	6	3	5	1	1	2	2	0	1	2	0	1	1	0	0	1	0	1	1	2	1	1	0	0	0	0	0	0	0	0	0	0	0	0	0	0	5	30	2	0	1
Otu1728	0	0	0	0	0	0	0	0	0	0	0	0	0	0	0	0	0	0	0	0	0	0	0	1	0	0	0	0	0	0	0	0	0	279	0	0	0	0	1	39	0	0	0	0	2	0	0	0	0
Otu1731	0	12	9	42	0	1	81	16	0	11	0	0	0	0	0	0	0	0	0	0	0	0	0	3	3	0	0	0	0	2	0	0	0	0	0	0	0	0	0	0	0	0	0	0	0	0	0	0	0
Otu1732	0	0	0	0	0	0	0	0	0	0	0	0	0	0	0	0	0	0	0	0	0	0	0	0	0	0	0	0	0	0	0	0	0	0	0	0	0	0	0	0	0	0	0	0	0	0	0	0	0
Otu1734	0	0	0	0	0	0	0	0	0	0	0	0	0	0	0	0	0	0	0	0	0	3	0	1	0	0	7	0	0	8	0	0	0	0	0	0	1	0	0	65	83	16	1	0	0	0	5	1	0
Otu1736	0	0	0	0	0	0	0	0	0	0	0	0	0	0	0	0	0	0	0	0	12	116	1	5	0	0	0	5	0	3	0	0	0	0	0	0	0	0	0	0	0	0	0	0	0	0	0	0	0
Otu1739	0	0	0	0	0	0	0	0	0	0	0	0	0	0	0	0	0	0	0	0	0	0	0	0	0	0	1	0	0	0	0	0	3	0	0	0	0	0	0	0	11	41	53	0	0	0	0	15	0
Otu174	706	0	0	0	0	0	0	0	0	80	0	0	1	62	1	0	0	1	0	0	784	0	0	0	5	0	3	0	0	267	1	0	0	0	3	0	0	0	0	0	1	236	3	0	206	0	0	0	135
Otu1745	0	0	0	0	0	0	0	0	0	0	0	0	0	0	0	0	0	0	0	0	0	8	0	9	0	0	0	0	0	0	2	0	13	0	0	0	4	0	0	0	4	48	0	21	0	0	9	8	0
Otu1746	0	0	0	0	0	0	0	0	0	0	0	0	0	0	0	0	0	0	0	0	0	0	1	1	1	0	0	0	0	0	8	1	0	0	2	1	1	0	2	5	0	0	0	0	1	0	1	1	0
Otu175	0	0	0	0	0	0	0	29	0	0	0	0	0	0	0	0	44	0	0	2	0	0	1	0	0	0	3	0	9	0	0	0	0	0	0	0	0	0	0	0	0	0	0	0	0	0	0	0	0
Otu1751	0	0	0	0	0	0	0	0	0	0	0	0	0	0	0	0	0	0	0	0	0	0	0	0	0	0	0	0	0	0	0	0	0	0	0	0	0	0	0	0	0	0	0	0	0	0	0	0	0
Otu1753	0	0	0	0	0	0	0	0	0	0	0	0	0	0	0	0	0	0	0	0	0	387	0	0	0	1	0	0	0	0	0	0	0	0	0	0	0	0	0	0	0	0	0	0	0	0	0	0	0
Otu1755	1	3	10	1	18	0	7	7	2	8	2	0	2	0	1	1	5	1	0	0	1	0	0	0	0	0	0	0	1	0	0	0	0	0	0	0	0	0	0	0	0	0	2	0	0	0	0	0	3
Otu176	343	392	199	194	96	279	265	231	157	123	38	0	0	0	2	10	2	13	0	0	31	35	1	0	5	2	0	0	42	5	0	1	0	0	8	21	0	0	192	10	0	1	0	0	0	17	2	0	0
Otu1761	0	0	0	0	0	0	0	0	0	0	0	0	0	0	0	0	0	0	0	0	5	72	24	16	42	23	4	12	5	0	0	0	10	0	0	0	0	0	0	9	0	0	0	0	0	0	0	0	0
Otu1762	2	1	0	1	0	0	1	1	12	1	0	0	0	0	0	0	0	276	0	0	1	0	0	0	0	0	0	0	2	1	0	0	0	0	0	1	0	0	0	0	0	0	0	0	0	0	0	0	0
Otu1763	0	10	0	0	0	35	1	85	0	0	0	0	0	0	0	0	0	0	0	0	6	0	0	0	0	0	0	0	0	0	0	0	0	0	0	0	1	0	0	0	0	0	24	8	0	0	0	0	0
Otu1764	0	0	0	0	0	0	0	0	0	0	0	0	0	0	0	0	0	0	0	0	7	0	0	5	0	0	0	0	0	0	26	0	4	0	0	10	0	0	0	1	0	0	11	0	0	0	0	0	0
Otu1765	0	32	0	88	0	14	0	0	0	0	0	0	0	0	0	0	0	0	0	0	0	16	0	0	0	0	0	0	0	14	0	0	1	0	0	0	0	0	0	0	0	0	0	0	0	0	0	0	0
Otu1767	0	0	0	0	1	0	0	0	1	1	1	0	0	0	0	1	0	1	0	0	0	0	0	0	0	0	0	0	0	1	4	0	0	0	0	0	1	0	0	1	22	10	2	1	4	7	24	17	7
Otu177	0	8	0	0	0	0	265	20	0	14	0	0	0	0	0	26	0	0	0	0	0	0	0	0	0	0	0	0	0	9	60	68	10	64	80	344	27	55	85	31	8	11	0	0	10	0	4	16	1
Otu178	0	2	0	1	0	0	0	0	1	1	0	0	0	0	1	1	1	0	0	0	2	1	0	5	0	26	6	0	3	11	27	0	19	0	0	0	5	0	1	31	918	113	263	363	2012	10	72	5465	319
Otu1783	0	0	0	0	0	0	0	0	0	0	0	0	0	0	0	0	0	0	0	0	11	33	3	5	61	18	16	19	18	9	0	0	12	1	0	1	1	1	2	1	0	0	1	0	0	2	0	0	0
Otu1784	0	0	0	0	0	0	0	0	1	0	0	0	0	0	0	0	0	0	0	0	1	9	13	8	8	34	2	112	16	4	0	0	2	0	0	0	60	0	0	0	0	0	0	0	0	0	0	0	0
Otu1786	0	0	0	0	0	0	0	0	0	0	0	0	0	0	0	0	0	0	0	0	1	2	0	29	1	0	0	0	0	12	0	0	0	0	0	0	6	0	0	0	2	7	219	0	0	0	0	5	0
Otu1788	0	0	0	0	0	0	0	0	0	0	0	0	0	0	0	0	0	0	0	0	0	0	0	0	0	0	0	0	0	0	10	3	1	18	6	14	1	21	9	0	0	0	0	0	0	0	0	0	0
Otu1789	0	0	0	0	0	0	0	0	0	0	0	0	0	0	0	0	0	0	0	0	0	2	0	17	9	0	6	0	0	0	0	0	0	0	0	1	0	0	0	0	0	0	0	0	0	0	0	0	0
Otu179	0	0	1	2	0	0	200	123	0	2	0	0	0	0	0	0	0	0	0	0	3	1	3	8	1	0	354	160	1	0	9	1	9	1065	1	3	4	17	2022	2457	0	0	0	0	1	0	0	0	0
Otu1791	0	0	0	0	0	0	0	0	0	0	0	0	0	0	0	0	0	0	0	0	0	0	0	0	0	0	0	0	0	325	0	0	0	0	0	0	0	0	0	0	0	0	0	0	0	0	0	0	0
Otu1792	0	0	0	0	0	0	0	0	0	0	0	0	0	0	0	0	0	0	0	0	3	20	0	51	19	15	111	0	2	82	0	0	0	0	0	0	10	0	0	0	0	0	0	0	0	0	0	0	0
Otu1793	0	0	0	0	0	0	0	0	0	0	0	0	0	0	0	0	0	0	0	0	0	0	0	0	0	0	0	0	0	0	0	0	0	0	0	0	0	0	0	0	0	0	0	0	0	0	0	0	0
Otu1795	0	0	0	0	0	0	0	0	0	0	0	0	0	0	0	34	0	0	0	0	27	0	0	7	4	0	36	0	0	3	0	0	0	0	0	0	0	0	0	0	0	0	0	0	0	0	0	0	0
Otu1797	0	0	0	0	0	0	0	0	0	0	0	0	0	0	0	0	0	0	0	0	0	0	0	1	0	0	0	0	0	0	0	0	0	0	0	0	0	0	0	0	0	0	0	0	0	0	0	0	0
Otu18	18	59	7	85	0	65	259	227	101	1	603	0	1	94	677	21	40	219	2	44	6	0	1	2	37	23	1	46	13	8	5	50	6	0	70	0	3	4	34	37	6	53	17	47	13	8	338	37	11
Otu180	0	7	0	0	0	1	0	0	0	0	0	0	0	0	0	0	0	0	0	0	0	12	0	0	0	0	0	0	1	0	0	0	0	0	0	0	0	0	0	0	0	0	0	0	0	0	0	0	0
Otu1800	0	0	0	0	0	0	0	0	0	0	0	0	0	0	0	0	0	0	0	0	3	2	32	13	45	101	14	11	26	24	0	0	3	0	0	0	0	0	0	0	0	0	0	0	0	0	0	0	0
Otu1805	0	0	0	0	0	0	0	0	0	0	0	0	0	0	0	0	0	0	0	0	20	18	0	7	0	3	6	0	2	38	0	0	0	0	0	0	0	0	0	0	3	11	139	0	0	0	0	0	8
Otu1807	0	0	0	0	0	0	0	0	0	0	0	0	0	0	0	0	0	0	0	0	0	0	0	0	0	0	0	0	0	0	0	0	0	0	0	0	0	0	0	0	0	0	0	0	0	0	0	0	0
Otu1809	0	0	0	0	0	0	0	0	0	0	0	0	0	0	0	0	0	0	0	0	0	0	0	7	0	0	2	0	0	0	0	0	0	0	0	0	1	0	0	0	6	0	241	0	0	0	0	38	0
Otu1813	0	0	0	0	0	0	0	0	0	0	0	0	0	0	0	0	0	0	0	0	2	26	6	16	26	34	20	22	45	61	0	0	0	0	0	0	0	0	0	0	0	0	0	0	0	0	0	0	0
Otu1819	0	0	0	0	0	0	0	0	0	0	0	0	0	0	0	0	0	0	0	0	17	0	36	25	4	153	5	0	14	0	0	0	0	0	0	1	0	0	0	0	0	0	0	0	0	0	0	0	0
Otu182	0	0	5	1	0	0	1	2	0	1	186	610	300	545	455	2155	138	366	1732	1471	0	0	0	0	0	0	0	0	0	0	0	0	0	0	0	0	0	0	0	0	0	2	0	0	1	0	0	0	2
Otu1823	0	0	0	0	0	0	0	0	0	0	0	0	0	0	0	0	0	0	0	0	0	0	0	0	0	0	0	0	0	0	0	0	0	0	0	0	0	0	0	0	0	0	0	0	0	0	0	0	0
Otu1825	0	0	0	0	0	0	0	0	0	0	0	0	0	0	0	0	0	0	0	0	6	54	33	48	4	28	0	6	0	0	0	0	0	0	0	0	0	0	0	0	0	0	0	0	0	0	0	0	0
Otu1827	3	1	2	6	2	0	2	0	2	3	2	0	1	0	1	0	8	2	0	0	0	1	1	0	1	3	0	0	2	1	4	0	1	0	0	1	4	0	0	3	3	1	0	0	0	9	1	2	2
Otu1828	0	0	0	0	0	0	0	0	0	0	0	0	0	0	0	0	0	0	0	0	0	0	0	1	0	0	0	0	0	0	73	0	0	0	0	0	7	0	0	0	0	0	0	0	0	0	0	0	0
Otu1829	0	0	0	0	0	0	0	1	0	0	0	0	0	0	0	0	0	0	0	0	1	0	0	0	0	0	0	0	0	0	0	0	0	0	0	0	0	0	1	2	0	0	0	0	0	0	1	0	0
Otu183	4	0	41	0	0	0	232	34	0	46	0	0	0	0	0	0	0	0	0	0	774	212	79	207	597	913	138	262	417	531	1586	117	46	25	425	29	43	42	93	12	0	1	15	0	0	0	14	2	21
Otu1831	0	0	0	0	0	0	0	0	0	0	0	0	0	0	0	0	0	0	0	0	0	0	0	0	0	0	0	0	0	7	0	0	0	0	0	0	0	0	0	0	0	0	0	0	0	0	0	0	0
Otu1832	0	0	1	0	0	0	0	1	0	0	0	0	0	0	0	0	2	0	0	0	64	2	1	12	4	1	0	0	1	0	0	0	0	0	5	0	0	0	0	0	0	0	0	0	1	0	0	0	2
Otu1833	20	1	29	0	0	0	38	7	0	0	0	0	0	0	0	0	0	0	0	0	0	0	0	0	0	0	0	0	0	0	0	0	0	0	0	0	0	0	0	0	0	0	0	0	0	0	0	0	0
Otu1834	4	11	2	2	35	1	11	5	1	2	4	1	10	2	4	0	0	0	0	0	0	0	0	0	0	0	0	0	1	1	1	1	0	0	0	3	1	1	0	2	0	13	1	0	1	0	1	2	2
Otu1840	0	0	0	0	0	0	0	0	0	0	0	0	0	0	0	0	0	0	0	0	0	0	0	0	0	0	0	1	0	0	0	0	0	0	0	0	0	0	0	0	0	83	2	0	0	0	0	8	0
Otu1843	0	0	0	0	0	0	0	0	0	0	0	0	0	0	0	0	0	0	0	0	0	0	0	0	0	0	0	0	0	0	0	0	0	0	0	0	0	0	0	0	0	0	0	0	0	0	0	0	0
Otu1844	0	37	47	0	0	97	6	0	0	0	0	0	0	0	0	0	0	0	0	0	0	0	0	0	0	0	0	0	0	0	0	0	6	0	0	0	0	0	0	0	2	0	0	0	0	1	0	0	0
Otu1846	0	0	0	0	0	0	0	0	0	0	0	0	0	0	0	0	0	0	0	0	0	114	0	0	2	0	1	0	0	9	0	0	0	0	0	0	0	0	0	0	0	0	0	0	0	0	0	0	0
Otu185	0	0	0	0	0	0	0	0	0	0	0	0	0	0	0	0	0	0	0	0	595	1560	105	300	1127	325	1583	450	166	555	4	0	2235	0	1	0	25	9	48	2	0	31	66	0	17	0	0	8	0
Otu1853	0	0	0	0	0	0	0	0	0	0	0	0	0	0	0	1	0	0	0	0	2	0	0	1	0	0	0	26	0	0	0	0	9	9	0	0	0	2	0	65	0	0	0	0	0	0	0	0	0
Otu1854	0	1	0	0	0	0	1	0	0	0	0	0	0	0	0	0	0	0	0	0	1	0	0	0	1	2	0	0	8	0	0	6	0	0	9	0	0	0	7	3	0	0	0	1	0	0	0	0	0
Otu1856	0	0	0	0	0	0	0	0	0	0	0	0	0	0	0	0	0	0	0	0	0	0	0	0	0	0	0	0	0	0	0	0	0	0	0	0	0	0	24	0	0	12	2	0	34	0	0	18	0
Otu1857	0	0	0	0	0	0	2	0	0	0	0	0	0	0	0	0	0	0	0	0	63	3	92	59	10	4	1	12	52	3	0	0	0	0	0	0	0	0	0	0	0	0	0	0	0	0	0	0	0
Otu186	0	0	31	0	0	0	3	0	22	0	0	0	0	0	0	0	0	0	4	0	0	0	0	0	0	0	0	0	0	0	0	0	0	0	0	0	0	0	0	0	0	0	5	0	0	13	11	0	24
Otu1860	0	15	0	34	0	0	35	0	0	0	0	0	0	0	0	0	0	0	0	0	0	0	0	3	0	0	1	2	0	0	0	0	1	0	0	0	0	15	0	0	0	0	0	0	4	0	7	1	25
Otu1861	0	0	0	0	0	0	0	0	0	0	0	0	0	0	0	0	0	0	0	0	16	0	8	2	15	45	2	1	5	18	4	0	0	0	0	0	0	0	0	0	5	13	52	0	0	0	0	0	0
Otu1862	0	1	0	0	0	0	1	3	1	0	0	0	0	0	0	0	0	0	0	0	0	0	0	0	0	1	0	0	0	0	2	1	0	0	0	0	5	0	2	28	0	6	0	0	0	0	0	0	0
Otu1863	0	0	0	0	0	0	0	0	0	0	0	0	0	0	0	0	0	0	0	0	0	0	0	0	0	0	0	0	0	0	0	0	0	0	0	0	0	0	0	0	0	0	0	0	0	0	0	0	0
Otu1866	0	0	0	0	0	0	0	0	0	0	0	0	0	0	0	0	0	0	0	0	0	0	0	0	0	0	0	0	0	0	0	0	0	0	0	0	0	0	0	0	0	0	0	1	0	0	0	0	7
Otu187	1	0	0	1	0	0	0	162	0	0	0	0	0	0	0	0	0	0	0	0	1	1	0	4	149	0	1	260	1	0	2	0	4	11	1	2	1	1	21	4907	0	0	0	0	0	0	0	0	1
Otu1875	0	0	0	0	0	0	9	0	0	0	0	0	0	0	0	0	0	0	0	0	60	7	131	61	12	7	1	6	62	5	0	0	0	0	0	0	0	0	0	0	0	0	0	0	0	0	0	0	0
Otu1878	0	0	0	0	0	0	0	0	0	0	0	0	0	0	0	0	0	0	0	0	25	30	5	11	22	0	64	8	0	36	18	0	9	0	0	0	10	0	14	9	0	0	0	0	0	0	12	0	0
Otu1879	0	0	0	0	0	0	0	0	0	0	0	0	0	0	0	0	0	0	0	0	27	49	10	33	77	34	1	1	5	9	18	0	0	0	0	0	0	0	0	0	0	0	0	0	0	0	0	0	0
Otu188	0	0	0	0	0	0	0	0	0	0	0	0	0	0	0	0	0	0	0	0	49	52	0	5	573	0	30	0	418	40	0	0	0	0	0	0	5	0	0	1	0	0	0	0	0	0	0	1	0
Otu1880	0	0	0	0	0	0	0	0	0	0	0	0	0	0	0	0	0	0	0	0	0	0	0	0	0	0	0	0	0	0	5	9	25	2	6	14	9	2	19	0	0	0	0	0	0	0	0	0	0
Otu1882	0	0	0	0	0	0	0	0	0	0	0	0	0	0	0	0	0	0	0	0	8	0	141	2	0	0	6	0	0	6	0	0	1	0	0	0	16	0	0	8	0	0	1	0	0	0	0	0	0
Otu1886	0	0	0	0	0	0	0	0	0	0	0	0	0	0	0	0	0	0	2	0	10	18	9	7	15	0	11	14	5	0	3	0	0	0	0	0	0	0	0	0	0	0	0	0	0	0	0	0	0
Otu189	33	3	1	0	0	0	1	0	0	0	0	147	115	0	69	0	0	2	0	9	0	0	0	0	0	0	0	0	0	0	0	0	0	0	0	0	0	0	0	0	0	5	1	0	4	0	0	0	0
Otu1892	0	0	0	0	0	0	0	0	0	0	0	0	0	0	0	0	0	0	0	0	0	0	0	0	0	0	0	0	0	0	0	0	1	0	0	0	7	0	0	0	0	0	0	0	0	0	0	0	0
Otu19	184	5	94	137	686	47	486	95	62	112	290	311	278	185	406	49	139	318	26	81	247	106	3759	170	131	648	321	88	11	566	896	113	147	38	358	152	228	91	4	1599	453	2437	606	17	152	704	216	194	178
Otu1901	0	0	0	0	0	0	0	0	0	0	0	0	0	0	0	0	0	0	0	0	0	0	1	0	0	5	0	0	0	0	0	0	0	0	0	0	0	0	0	0	16	0	0	3	48	1	11	1	7
Otu1906	0	0	0	0	0	0	0	0	0	0	0	0	0	0	0	0	0	0	0	0	0	0	0	0	0	0	0	0	0	0	1	0	0	0	0	2	4	0	0	0	10	23	4	30	9	12	6	21	12
Otu1907	0	0	0	0	0	0	0	0	0	0	0	0	0	0	0	0	0	0	0	0	24	50	8	98	22	9	181	0	0	91	0	0	0	0	0	0	0	0	0	0	0	0	0	0	0	0	0	0	0
Otu1908	0	0	0	0	0	0	0	0	0	0	0	0	0	0	0	0	0	0	0	125	0	0	0	0	0	0	0	0	0	0	0	0	0	0	0	0	0	0	0	0	0	0	0	0	0	0	0	0	0
Otu191	0	0	0	0	0	0	0	206	0	0	0	0	230	0	0	0	0	0	12	0	0	0	0	1	0	1	2	0	0	0	1	0	23	0	0	0	0	0	0	2	0	0	3	0	2	13	3	0	0
Otu1911	0	0	0	0	0	0	0	0	0	0	0	0	0	0	0	0	0	0	0	0	0	0	0	0	0	0	0	0	0	0	0	0	0	0	0	0	0	0	0	0	0	0	0	0	0	0	0	0	0
Otu1912	0	0	0	0	0	0	0	0	0	0	0	0	0	0	0	0	0	0	0	0	0	0	0	0	0	0	0	0	0	0	0	0	0	0	0	0	0	0	0	0	0	221	7	0	0	0	0	2	0
Otu1913	0	0	0	0	0	0	0	0	0	0	0	0	0	0	0	0	0	0	0	0	0	0	0	0	0	0	0	0	0	0	0	0	0	0	0	0	0	0	0	0	0	0	0	0	0	0	0	0	0
Otu1915	0	0	0	0	0	9	0	0	0	0	0	0	0	0	0	0	0	0	0	0	1	15	0	9	0	0	33	0	21	6	0	0	0	0	0	0	0	0	0	0	0	0	0	0	0	0	0	0	0
Otu192	0	0	0	1	1	1	0	0	0	0	0	0	0	0	0	0	2	0	0	0	0	25	4	22	67	0	0	0	4	0	95	19	19	21	12	0	63	102	1	2	7437	54	708	21	0	6	57	20	73
Otu1920	0	0	0	0	0	0	0	0	0	0	0	0	0	0	0	0	0	0	0	0	0	0	0	0	0	0	0	0	0	0	0	0	0	0	0	0	0	0	0	0	0	0	0	0	0	0	0	0	0
Otu1923	0	0	0	0	0	0	0	0	0	0	0	0	0	0	0	0	0	0	0	0	2	0	0	0	0	0	0	1	0	0	1	0	2	0	0	0	1	0	0	10	0	0	0	0	0	0	0	0	0
Otu1927	0	0	0	0	0	0	0	0	0	0	0	0	0	0	0	0	0	0	0	0	0	0	0	0	0	0	0	0	0	0	0	0	0	0	0	0	0	0	0	3	0	0	0	0	0	0	0	0	0
Otu1928	0	0	1	0	0	0	0	0	0	0	0	0	0	0	0	0	0	0	360	0	0	0	0	0	0	0	0	0	0	0	0	0	0	0	0	0	0	0	0	0	0	0	1	0	0	0	0	0	0
Otu193	0	0	0	0	0	0	0	0	0	0	0	0	136	47	107	0	0	0	0	0	1138	532	449	4302	3281	446	1498	411	15	5532	1278	0	505	0	0	1	252	0	9	37	3	11	0	0	0	0	0	81	24
Otu1932	0	0	0	0	0	0	0	0	0	0	0	0	0	0	0	0	0	0	0	0	0	0	0	0	0	0	0	0	0	0	0	11	0	0	6	29	0	0	0	0	0	0	1	0	0	0	0	4	0
Otu1937	0	0	0	0	0	0	0	0	0	0	0	0	0	0	0	0	0	0	0	0	13	13	1	5	20	0	21	4	4	4	0	0	50	0	0	0	1	0	0	0	0	0	0	0	0	0	0	0	0
Otu194	0	0	157	35	0	0	81	0	0	112	0	0	0	0	0	0	0	0	0	0	46	0	0	0	11	0	0	0	19	22	11	5	10	0	0	69	12	0	33	0	4	0	0	6	0	0	0	0	0
Otu1942	0	0	0	0	0	0	0	0	0	0	0	0	0	0	0	0	0	0	0	0	0	0	0	0	0	0	0	0	0	0	0	0	1	0	0	0	0	0	0	11	0	7	24	0	0	0	0	0	0
Otu1943	0	0	0	0	0	0	0	0	0	0	0	0	0	0	0	0	0	0	0	0	1	10	0	9	7	1	4	1	6	17	0	0	0	0	0	0	0	0	0	0	0	0	0	0	0	0	0	0	0
Otu1945	0	0	0	0	0	0	0	0	0	0	0	0	0	0	0	0	0	0	0	0	0	0	0	0	0	0	0	0	0	0	0	4	0	0	0	0	0	0	3	0	2	4	1	1	0	0	20	1	7
Otu1949	0	0	0	0	0	0	0	0	0	0	0	0	0	0	0	0	0	0	0	0	7	21	9	18	10	66	16	16	6	19	0	0	0	0	0	0	0	0	0	0	0	0	0	0	0	0	0	0	0
Otu195	0	0	0	0	0	2	0	1	0	1	0	1	0	0	0	1	0	1	0	0	1	0	0	0	0	0	0	0	0	0	61	18	11	45	6	50	63	3	0	6	633	682	82	1828	379	349	175	828	917
Otu1958	0	0	0	0	0	1	1	0	0	0	0	0	0	0	0	0	0	0	0	0	0	0	0	0	0	0	0	0	0	0	3	0	1	1	0	1	0	2	2	2	1	2	1	1	4	0	5	0	2
Otu196	1	33	33	46	1	32	127	26	61	131	0	0	0	0	0	1	0	0	0	1	19	10	18	37	276	54	28	620	22	2171	1	0	4	1	7	0	1	127	12	12	1	0	7	0	11	0	0	0	0
Otu1960	0	21	13	3	0	26	0	0	50	1	0	0	0	0	0	0	0	0	0	0	1	167	14	130	26	45	0	0	178	0	1	23	0	0	0	1	17	0	0	0	0	0	0	0	0	0	0	2	0
Otu1961	0	0	0	0	0	0	0	0	0	0	0	0	0	0	0	0	0	0	0	0	7	6	0	328	0	0	79	0	0	7	0	0	0	0	0	0	5	0	0	0	0	0	0	0	0	0	0	0	0
Otu1963	0	0	0	0	0	0	292	0	0	0	0	0	0	0	0	0	0	0	0	0	0	5	0	0	0	0	0	0	0	0	0	0	0	0	0	0	0	0	0	0	0	0	0	0	0	0	0	0	0
Otu1965	0	0	0	0	1	0	2	0	0	1	0	0	0	0	1	0	0	0	0	0	0	0	1	0	3	0	0	0	0	0	0	0	0	0	1	0	2	0	0	2	0	2	0	0	0	1	0	0	1
Otu197	0	0	0	0	0	0	52	0	0	0	0	0	0	0	0	0	0	0	0	1	520	23	11	15	1209	0	10	5	0	54	14	4	647	0	1607	2	662	2	0	35	100	245	123	9	364	53	183	120	477
Otu1970	0	0	0	0	0	0	0	0	0	0	0	0	0	0	0	0	0	0	0	0	0	0	0	0	0	0	0	0	0	0	0	6	5	0	0	0	0	0	0	0	0	0	15	0	0	0	0	4	16
Otu1972	0	0	0	0	0	0	0	0	0	0	0	0	0	0	0	0	0	0	0	0	0	0	4	4	3	24	0	50	0	6	0	0	0	0	0	0	0	0	0	0	0	0	0	0	0	0	0	0	0
Otu1975	0	0	0	0	0	0	0	0	0	0	0	0	0	0	0	0	0	0	0	0	0	0	0	0	0	0	0	0	0	0	0	0	0	0	0	0	0	0	0	0	0	0	0	0	0	0	0	0	0
Otu1979	0	0	0	0	0	1	0	0	0	0	0	0	0	0	1	0	0	0	0	0	4	3	128	16	1	14	8	1	8	5	0	0	5	0	0	11	27	0	0	13	0	1	0	0	0	0	1	0	1
Otu1980	0	0	0	0	0	0	0	0	0	0	0	0	0	0	0	0	0	0	0	0	12	8	0	15	37	0	3	0	0	24	0	0	9	0	0	42	71	0	0	0	0	9	3	0	0	0	0	0	0
Otu1981	0	0	0	0	0	0	0	0	0	0	0	0	0	0	0	0	0	0	0	0	0	0	0	0	4	0	29	0	0	0	0	0	10	0	0	35	82	5	0	0	1	0	0	0	0	0	0	0	0
Otu1985	0	67	0	0	0	0	98	0	0	4	0	0	0	0	0	0	0	0	0	0	0	0	0	0	0	0	0	12	0	2	0	0	0	0	0	0	0	0	0	0	0	0	0	0	0	0	0	0	0
Otu1986	0	0	0	0	0	0	0	0	0	0	0	0	0	0	0	0	0	0	0	0	0	0	0	0	0	0	0	0	0	0	20	1	3	2	11	0	11	2	2	2	25	7	10	1	6	1	9	4	17
Otu1988	1	3	0	28	0	8	0	20	1	0	0	0	0	0	2	0	0	0	0	0	1	3	0	0	0	0	2	6	12	1	0	0	0	1	0	1	1	1	0	4	0	1	0	0	1	0	0	0	1
Otu1996	0	0	0	0	0	1	0	0	0	0	0	0	0	0	0	0	0	0	0	0	0	0	0	0	0	0	0	0	0	0	10	59	2	2	19	18	5	12	9	47	0	0	0	0	1	0	0	0	0
Otu1997	0	0	0	0	0	0	0	0	0	0	0	0	0	0	0	0	0	0	0	0	0	0	0	0	0	0	0	0	0	0	0	0	0	0	0	0	0	9	0	0	0	33	0	0	60	0	0	0	0
Otu1999	0	0	1	0	0	0	0	0	1	0	105	0	0	0	0	0	0	0	0	0	0	0	0	0	0	0	0	0	0	0	0	0	0	0	0	0	0	0	0	0	0	0	0	0	0	0	0	0	0
Otu2	4583	5765	2784	5033	4116	3424	4763	5284	3433	11272	2105	785	2349	468	2001	2010	13563	1232	554	503	9674	7811	2654	6179	17123	11248	6552	7155	27670	3524	4876	11925	3096	9858	15968	3792	11470	17014	9084	11763	1735	2212	1479	869	1357	4187	1811	1269	3066
Otu20	244	426	234	969	3	467	685	503	301	452	251	40	4	2	359	77	13	103	19	12	318	171	65	90	203	191	88	120	917	119	576	1587	378	3683	1012	461	1597	1315	1548	700	206	560	232	212	336	623	487	355	802
Otu2002	0	0	0	0	0	0	0	0	0	0	0	0	0	0	0	0	0	0	0	0	0	0	0	0	0	1	0	0	0	0	9	5	0	5	10	8	1	7	2	1	0	0	0	0	0	0	0	0	0
Otu2005	0	0	0	0	0	0	0	0	0	0	0	0	0	0	0	0	0	0	0	0	0	0	0	7	4	0	4	2	0	0	0	0	7	0	0	0	0	0	0	0	0	1	0	0	0	9	1	0	0
Otu2006	0	0	0	0	0	0	0	0	0	0	0	0	0	0	0	0	0	0	0	0	0	0	0	0	0	0	0	0	0	0	0	0	0	0	0	0	0	0	0	0	0	0	0	0	0	0	0	0	0
Otu2007	0	0	0	0	0	0	0	0	0	0	0	0	0	0	0	0	0	0	0	0	0	0	0	0	0	0	0	0	0	0	0	0	0	0	80	105	17	0	0	0	0	0	0	0	0	0	0	0	0
Otu201	0	1	0	0	0	0	0	0	0	0	0	0	856	91	1	0	360	0	2	0	111	35	3	6	14	85	707	1	16	45	6	129	0	0	214	29	69	8	66	66	1267	3	0	807	72	198	20	281	508
Otu2011	0	0	0	0	0	0	0	0	0	0	0	231	0	0	0	0	0	0	0	0	0	0	0	0	0	0	0	0	0	0	0	0	0	0	0	0	0	0	0	0	0	0	0	0	0	0	0	0	0
Otu2013	0	0	0	0	0	0	0	0	0	0	0	0	0	0	0	0	0	0	0	0	0	2	0	1	4	12	1	1	2	0	2	0	3	1	0	0	6	2	1	2	0	4	3	0	10	0	3	9	0
Otu2014	0	0	0	0	0	0	21	0	0	0	0	0	0	0	0	0	0	0	0	0	0	8	0	0	0	0	0	0	0	0	0	0	0	20	0	24	0	0	2	0	0	0	0	0	93	0	0	0	0
Otu2021	0	0	0	0	0	0	0	0	110	0	0	0	0	0	0	0	0	0	0	0	0	1	0	1	0	0	0	0	0	0	0	0	0	0	0	29	0	0	0	0	0	0	0	0	0	0	0	0	0
Otu2024	0	0	0	0	0	0	3	0	0	0	0	0	0	0	0	0	0	0	0	0	0	0	0	0	0	0	0	0	0	0	0	0	0	0	0	1	0	0	0	0	0	0	0	2	0	0	0	1	0
Otu2030	0	0	0	0	0	0	0	0	0	0	0	0	0	0	0	0	0	0	0	1	0	0	0	0	0	0	0	0	0	0	0	0	0	0	0	0	0	0	0	2	0	0	0	0	145	0	11	11	0
Otu2034	0	0	0	0	0	0	0	0	0	0	0	0	0	0	0	0	0	0	0	0	11	3	0	0	1	9	0	2	0	0	0	0	5	0	0	0	0	0	0	0	0	41	19	0	0	0	19	0	4
Otu2038	0	0	0	0	0	0	0	0	0	0	0	0	0	0	0	0	0	0	0	0	0	0	0	0	0	0	0	0	0	0	0	0	0	0	0	0	0	0	0	0	0	0	0	0	0	0	0	0	0
Otu204	114	0	19	61	0	40	142	96	81	0	0	0	0	0	0	0	0	0	5	0	14	0	1	1	6	0	7	0	27	0	0	0	8	0	0	1	0	6	11	0	2	48	0	2	41	0	0	0	87
Otu2040	0	0	0	0	0	0	0	0	0	0	0	0	0	0	0	0	0	0	0	0	0	0	0	0	1	0	0	0	0	0	0	0	0	0	0	0	0	0	5	7	4	0	0	0	0	0	4	0	0
Otu2042	0	0	0	1	0	0	0	0	0	0	0	0	0	0	0	0	0	0	0	0	2	0	28	1	1	8	2	0	0	6	0	0	2	0	0	0	2	0	0	7	0	1	0	0	0	0	0	0	0
Otu2044	9	0	4	7	0	2	29	14	12	10	0	4	5	1	17	9	2	15	3	2	0	0	0	0	0	0	1	0	0	1	0	0	0	1	1	0	0	2	0	0	1	14	6	5	8	0	0	0	2
Otu2049	0	0	0	0	0	0	0	0	0	0	0	0	0	0	0	0	0	0	0	0	0	0	0	0	3	0	0	0	0	0	0	0	0	0	0	0	37	4	0	0	0	0	0	0	0	0	0	0	0
Otu2052	0	2	0	24	5	5	0	12	1	0	0	0	0	0	0	0	0	0	0	0	17	10	97	17	29	18	20	33	22	43	0	0	57	0	0	1	28	1	0	14	0	1	0	0	0	0	0	0	0
Otu2058	0	8	1	136	0	1	10	0	0	0	0	0	0	0	0	0	0	0	0	0	4	0	0	0	5	1	10	1	19	0	0	0	0	0	0	0	0	0	0	0	0	0	0	0	0	0	0	0	0
Otu2063	0	0	0	0	0	0	0	0	0	0	0	0	0	0	0	0	0	0	0	0	0	0	0	0	0	0	0	0	0	0	0	0	20	23	0	0	24	8	17	4	0	0	0	0	0	0	0	0	8
Otu2065	0	0	0	34	0	0	0	0	0	0	0	0	224	0	0	0	0	1	0	0	1	0	0	2	1	0	0	0	0	0	0	0	0	0	0	0	0	0	0	0	1	0	1	0	0	0	0	0	0
Otu2068	1	0	0	0	299	0	0	0	0	0	1	0	0	29	0	0	2	0	0	0	0	0	0	0	0	0	0	0	0	0	0	0	0	0	0	0	0	0	0	0	0	0	0	0	0	0	0	0	0
Otu207	0	18	17	4	7	37	4	0	4	11	8	7	0	1	0	1	1	89	4	0	0	0	0	0	0	0	0	0	0	0	0	0	0	0	0	0	0	0	0	0	1	2	2	1	13	13	1	0	0
Otu2074	0	0	0	0	0	0	0	0	0	0	0	0	0	0	141	0	0	0	0	0	0	0	0	0	0	0	0	0	0	0	1	0	0	0	0	0	5	0	0	0	0	0	12	1	65	0	0	0	0
Otu2078	0	0	0	0	0	0	0	0	0	0	0	0	0	0	0	0	0	0	0	0	3	0	0	2	0	0	0	0	0	25	0	0	0	0	0	0	0	0	0	0	6	2	56	0	0	0	0	3	6
Otu2083	5	42	14	0	0	0	31	35	0	0	0	0	0	0	0	0	0	0	0	0	0	0	0	0	0	0	0	0	3	8	0	0	0	0	0	0	0	0	0	0	0	0	0	0	0	0	0	0	0
Otu209	52	0	5	0	1	0	0	0	38	0	156	0	115	23	0	25	0	1	0	29	0	0	0	3	0	0	0	0	2	0	0	0	0	0	0	0	0	0	0	0	1	10	0	0	13	0	7	0	0
Otu2095	0	0	0	0	0	0	0	0	0	0	0	0	0	0	0	0	0	0	0	0	0	0	0	0	0	0	0	0	0	0	0	0	0	0	19	0	0	0	0	0	0	0	0	0	0	0	0	0	0
Otu2098	0	0	0	0	0	0	0	0	0	0	0	224	0	0	0	0	0	0	1	0	0	0	0	0	0	0	0	0	0	0	0	0	0	0	0	0	0	0	0	0	0	0	0	0	0	0	0	0	0
Otu21	111	187	6	5	0	0	33	112	47	8	1	144	0	43	0	7	0	0	0	0	390	55	67	95	368	1001	98	70	602	219	2839	1232	155	1157	705	1234	543	386	1656	2084	331	1096	1174	376	461	2144	1051	343	911
Otu210	0	0	0	1	0	0	59	0	0	0	0	0	0	0	0	0	0	0	0	0	3	25	1850	7797	823	158	1	3	1	44	432	14	0	0	1	3	231	1	1	0	0	0	15	0	0	0	0	255	0
Otu2101	29	21	7	12	3	29	9	6	10	11	0	0	2	0	4	2	0	0	0	0	1	2	0	1	2	0	0	0	11	2	3	6	1	12	1	47	4	13	14	6	4	20	11	30	13	18	14	6	46
Otu2106	33	0	0	45	0	0	46	0	0	3	1	0	0	0	0	0	0	0	0	0	0	0	0	0	0	0	0	0	0	0	0	0	0	0	0	0	0	0	0	0	0	25	0	0	0	0	0	0	0
Otu2107	0	0	0	0	0	0	0	0	0	0	0	0	0	0	0	0	0	0	1	0	0	0	0	0	0	0	0	0	0	0	0	0	0	0	0	0	0	0	0	0	0	0	0	0	0	0	0	0	0
Otu2109	0	0	0	0	0	0	0	0	0	0	0	0	0	0	0	0	0	0	0	0	5	5	5	36	5	3	34	99	0	57	0	0	0	0	0	0	0	0	0	0	0	0	0	0	0	0	0	0	0
Otu211	2	0	0	0	0	0	0	0	0	0	0	0	0	0	0	0	0	0	0	0	1	0	0	0	219	0	0	0	0	0	1	0	0	0	0	0	0	0	0	0	0	0	560	0	0	0	0	0	1
Otu2112	0	0	0	0	0	0	0	0	0	0	0	0	0	0	0	0	0	0	2	0	4	0	0	1	0	0	0	0	0	0	0	0	0	0	0	96	0	0	0	0	0	0	0	0	0	0	0	0	0
Otu2118	0	0	0	0	0	0	0	0	0	0	0	0	0	0	0	0	0	0	0	0	3	5	8	11	32	12	11	65	6	33	0	0	0	0	0	0	0	0	0	0	0	0	0	0	0	0	0	0	0
Otu2119	0	0	0	0	0	0	0	0	0	0	0	0	0	0	0	0	0	0	0	0	0	0	0	0	0	0	0	0	0	0	5	5	0	3	4	7	6	5	3	1	0	12	12	0	1	0	0	0	0
Otu212	39	2	1	0	0	0	31	31	0	33	1	0	0	0	36	403	656	59	3516	4060	0	0	0	0	0	0	0	0	0	0	0	0	0	0	0	0	0	0	0	0	3	0	10	0	1	0	0	0	0
Otu2123	0	0	1	0	0	0	0	0	0	0	0	0	0	0	0	0	0	0	0	0	2	6	4	58	0	25	0	0	5	16	0	0	0	0	0	0	0	0	0	0	3	0	0	0	0	0	0	0	0
Otu2126	0	0	0	0	0	0	0	0	0	0	0	0	0	0	0	0	0	0	0	0	0	0	0	0	0	0	0	0	0	0	3	2	0	1	7	12	0	1	2	1	0	0	0	0	0	0	0	0	0
Otu2127	0	0	0	0	0	85	0	0	0	0	0	0	0	0	0	0	0	0	0	0	0	0	0	0	0	0	0	0	0	0	0	0	0	0	0	0	0	0	0	0	0	0	0	0	0	0	0	0	0
Otu2129	0	0	0	0	0	0	0	0	0	0	0	0	0	0	0	0	0	0	0	0	0	0	0	0	0	0	0	0	0	0	0	0	0	0	0	0	0	0	0	0	0	0	0	0	0	0	0	0	0
Otu213	24	50	0	0	0	43	60	50	0	105	0	121	0	0	499	8	0	0	0	0	33	53	25	69	52	48	36	51	23	93	7	5	6	93	17	2	9	93	5	7	7	86	55	25	38	7	19	22	1
Otu2140	0	0	0	0	0	0	0	1	0	0	0	0	0	0	0	0	0	0	0	0	0	0	8	0	0	0	0	0	0	0	0	0	0	0	0	0	0	0	0	0	0	0	5	0	18	30	9	5	2
Otu2142	187	0	0	0	0	0	0	0	0	0	0	0	0	0	0	0	0	0	0	0	5	0	0	5	0	0	0	0	0	0	6	0	0	0	0	0	0	0	0	0	4	0	0	0	0	0	0	0	0
Otu2144	0	0	0	0	0	0	0	0	0	0	3	0	0	0	0	0	0	0	0	0	0	0	0	0	0	0	0	0	0	0	0	0	0	0	0	0	0	0	0	0	0	0	0	0	0	0	0	0	0
Otu2146	0	0	0	0	0	0	0	0	0	0	0	0	0	0	0	0	0	0	0	0	0	0	0	0	0	0	0	0	0	0	0	0	0	0	0	0	0	0	0	0	0	0	0	0	0	0	0	0	0
Otu2147	0	0	0	0	0	0	0	0	0	0	1	2	0	0	0	0	0	0	0	0	0	1	0	0	0	0	0	0	0	0	46	7	2	8	32	23	15	15	9	7	15	27	8	15	12	6	18	6	34
Otu215	0	0	0	0	0	0	0	0	0	1	1	0	0	0	0	1	0	0	0	0	0	0	0	0	0	0	2	2	1	2	7	0	29	0	7	0	0	0	0	0	393	35	187	113	1951	0	78	1452	183
Otu2150	0	0	0	0	0	0	0	0	0	0	0	0	0	0	0	0	0	0	0	0	16	17	0	4	8	0	54	0	0	17	0	0	0	0	0	0	0	0	0	0	47	0	0	0	0	0	0	0	0
Otu2151	0	0	0	0	0	0	0	0	0	0	0	0	0	0	0	0	0	0	0	0	0	0	0	0	0	0	0	0	0	0	1	0	0	0	0	0	3	0	0	3	0	1	0	0	0	0	13	0	0
Otu2154	0	0	0	0	0	0	0	0	0	0	0	0	0	0	0	0	0	0	0	0	0	28	0	35	3	45	0	0	47	14	0	0	0	0	0	0	0	0	0	0	0	0	0	0	0	0	0	0	0
Otu2155	0	0	0	0	0	0	0	0	0	0	231	0	0	0	0	1	0	0	0	0	0	0	0	0	0	0	0	0	0	0	0	0	0	0	0	0	0	0	0	0	0	0	0	0	0	0	0	0	0
Otu2157	6	0	3	2	0	1	5	0	1	0	0	0	0	0	0	0	0	0	0	0	10	0	0	63	3	1	32	0	0	0	0	0	11	0	0	12	5	5	5	10	0	0	0	1	3	0	0	0	0
Otu2159	0	0	0	0	0	0	0	0	0	0	0	0	0	0	0	0	0	0	0	0	0	0	0	0	0	0	0	0	0	0	1	0	0	0	17	12	17	0	0	0	0	5	1	0	0	0	5	0	12
Otu2164	0	0	2	2	0	0	0	0	30	0	0	0	0	14	0	0	0	0	0	0	0	0	4	1	40	0	5	46	13	29	0	0	0	0	0	0	0	0	0	4	0	0	0	0	0	0	0	0	0
Otu2169	0	0	1	0	0	0	0	0	0	0	0	0	0	0	0	0	0	0	0	0	0	0	0	0	0	2	0	0	0	0	0	14	0	31	12	13	1	2	15	8	0	0	0	0	0	0	0	0	0
Otu2170	0	0	0	0	0	0	0	0	0	0	0	0	0	0	0	0	0	0	0	0	0	0	0	0	0	0	0	0	0	0	0	0	0	0	0	0	0	0	0	0	0	0	0	0	0	0	0	0	0
Otu2173	0	0	11	45	0	0	0	0	0	0	0	0	0	0	0	0	0	0	0	0	2	2	0	3	0	0	0	0	0	2	0	6	0	0	0	0	0	0	0	3	0	0	0	0	0	0	0	0	0
Otu218	0	0	0	0	0	2	0	0	0	0	0	0	0	0	0	0	0	0	0	0	0	0	0	0	0	0	0	0	0	0	0	2	0	0	0	0	0	0	0	0	0	0	0	0	0	0	0	0	0
Otu2181	0	0	0	0	0	0	0	0	0	0	0	0	0	0	0	0	0	0	0	0	0	0	0	0	0	0	0	0	0	0	0	0	0	0	0	0	0	0	0	0	0	0	0	0	0	0	0	0	0
Otu2183	0	0	0	0	0	0	0	158	0	0	0	0	0	0	0	0	0	0	0	0	0	0	0	0	0	0	0	0	0	0	0	0	0	0	0	0	0	0	0	0	0	0	0	0	0	0	0	0	0
Otu2186	0	0	0	0	0	0	0	0	0	0	0	0	0	0	0	0	0	0	0	0	0	0	0	0	0	0	0	0	0	0	0	0	0	193	0	0	0	0	0	0	0	0	0	0	0	0	0	0	0
Otu2192	0	0	0	0	0	0	0	0	0	0	0	0	0	0	0	0	0	0	0	0	0	0	0	0	0	0	0	0	1	0	110	5	0	1	59	4	0	9	3	1	0	0	0	0	0	0	1	0	0
Otu2199	0	0	0	0	0	0	0	0	0	0	0	0	0	0	0	0	0	0	0	0	0	0	0	0	7	0	140	0	0	12	0	0	0	0	0	0	1	0	0	0	0	0	0	0	0	0	0	0	0
Otu22	291	39	254	231	616	155	331	254	238	253	546	876	909	3	369	100	146	1034	69	143	12	4	2	10	3	0	1	179	7	17	2	9	0	0	21	2	0	7	0	12	8	62	33	28	43	59	378	21	159
Otu220	0	0	7	0	0	0	0	0	0	0	0	3184	69	1858	44	41	19	8	283	23	0	0	0	0	0	0	0	0	0	0	0	0	0	0	0	0	0	0	0	0	0	1	0	0	0	2	0	0	0
Otu2200	0	0	0	0	0	0	0	0	0	0	0	0	0	0	0	0	0	0	0	0	26	7	15	25	31	3	25	13	14	22	0	0	0	0	0	0	0	0	0	0	0	0	0	0	0	0	0	0	0
Otu2201	0	0	0	0	0	0	0	0	0	0	0	0	0	0	0	0	0	0	0	0	0	0	0	0	0	0	0	0	0	0	0	0	0	0	0	0	122	0	0	0	0	0	2	0	0	0	2	0	6
Otu2202	0	0	0	0	0	0	0	0	0	0	0	0	0	0	0	0	0	0	0	0	0	0	0	0	0	0	1	0	0	0	1	4	0	2	6	0	2	0	4	2	1	1	1	0	0	1	0	0	0
Otu2204	0	0	0	0	0	0	0	0	0	0	0	0	0	0	0	0	0	0	0	0	0	0	0	0	0	0	0	0	0	0	0	0	0	0	0	0	0	0	0	0	0	0	0	0	0	0	0	0	0
Otu2205	0	0	0	0	0	0	0	0	0	0	0	0	0	0	0	0	0	0	0	0	0	0	0	0	0	0	2	0	0	0	0	0	0	0	0	0	0	0	0	0	0	0	0	0	0	0	0	0	0
Otu2209	0	0	0	0	0	0	0	0	1	0	0	0	0	0	0	0	0	0	0	0	0	0	0	0	0	0	0	0	0	0	0	0	0	0	0	0	0	0	0	0	0	0	0	0	82	0	0	0	0
Otu221	0	0	0	127	0	0	145	1	0	0	0	0	0	0	0	0	0	0	13	0	3	0	1	0	2	0	13	39	0	18	104	0	23	0	0	67	34	14	8	13	11	26	53	89	77	101	2	0	142
Otu2211	0	0	0	0	0	0	0	0	0	0	0	0	0	0	0	0	0	0	0	0	1	0	0	0	0	0	0	0	0	0	1	0	0	0	0	0	0	0	2	0	0	0	0	0	0	0	0	0	0
Otu222	0	0	0	0	0	0	0	0	0	0	0	0	0	0	0	0	0	0	0	0	0	0	0	0	0	0	0	0	0	0	0	0	0	0	0	0	0	0	0	0	0	0	0	0	0	0	0	0	0
Otu2221	6	0	8	113	0	13	0	0	0	0	0	0	0	0	0	0	0	0	4	0	0	0	5	0	0	10	5	0	18	2	0	0	0	0	0	0	0	0	0	0	0	0	0	0	0	0	0	0	0
Otu2224	0	0	0	0	0	0	0	0	0	0	0	0	0	0	0	0	0	0	0	0	0	0	0	0	0	0	0	0	0	0	0	0	0	0	0	0	0	0	0	0	0	0	0	0	0	0	0	0	0
Otu2225	0	0	0	0	0	0	0	0	0	0	0	0	0	0	0	0	15	0	82	0	0	0	0	0	0	0	0	0	0	0	0	0	0	0	0	0	0	0	0	0	0	0	0	0	0	0	0	0	0
Otu2226	0	0	0	0	0	0	0	0	0	0	0	0	0	0	0	0	0	0	0	0	0	0	0	0	0	0	0	0	0	0	2	11	0	27	10	17	0	8	20	14	0	0	0	0	0	0	0	0	0
Otu2227	0	0	0	0	0	0	0	0	0	0	0	0	0	0	0	0	0	0	0	0	0	0	2	0	0	0	0	0	0	0	0	0	0	0	0	0	0	0	0	0	1	0	156	0	0	0	0	0	0
Otu223	0	0	15	1	0	14	65	0	0	0	0	0	0	0	0	0	0	0	0	0	30	5	1	42	115	1	122	0	0	16	1	0	0	0	0	0	4	0	0	0	0	1	26	15	0	5	7	0	0
Otu2234	7	1	2	40	17	5	6	9	3	5	1	1	1	0	3	1	6	1	0	1	0	0	2	0	0	1	0	0	2	0	0	0	0	0	0	0	2	0	0	0	0	0	0	0	3	0	0	1	0
Otu2239	0	0	3	1	0	0	4	2	0	0	0	0	0	0	0	0	0	3	0	0	1	0	0	0	0	0	0	0	0	0	0	0	0	0	0	0	1	0	0	0	0	3	4	0	0	0	0	0	3
Otu2241	0	10	0	0	0	0	0	0	0	0	0	0	0	0	0	0	0	0	0	0	2	0	0	1	21	1	6	1	16	25	0	2	0	0	0	0	0	0	0	0	0	0	0	0	0	0	0	0	0
Otu2247	0	0	0	0	0	0	0	0	0	0	0	0	0	0	0	0	0	0	0	0	0	0	0	0	0	0	0	0	0	0	0	0	0	0	0	0	0	0	0	0	0	0	0	0	0	0	0	0	0
Otu2248	0	0	0	0	0	0	0	0	0	0	0	0	0	0	0	0	0	0	0	0	197	0	4	0	10	0	0	0	11	0	0	0	0	0	0	0	0	0	0	0	0	0	0	0	0	0	1	0	0
Otu225	0	0	8	0	0	0	0	0	1	41	3	0	0	0	0	0	0	0	0	0	2	0	0	0	0	0	1	0	0	16	60	0	0	0	1	0	15	0	0	0	0	0	0	0	0	0	0	0	0
Otu2252	0	0	0	0	0	0	0	0	0	0	0	0	0	0	0	0	0	0	0	0	0	0	0	0	0	0	0	0	0	0	0	0	0	0	0	0	0	0	0	0	0	0	0	0	0	0	0	0	0
Otu2253	0	0	0	0	0	0	0	0	0	0	0	0	0	0	0	0	0	0	0	174	0	0	0	0	0	0	0	0	0	0	0	0	0	0	0	0	0	0	0	0	0	0	0	0	0	0	0	0	0
Otu2254	0	0	0	0	0	0	0	0	0	0	0	0	0	104	0	0	0	0	11	0	0	0	0	0	0	0	0	0	0	0	0	0	0	0	0	0	0	0	0	0	0	0	0	0	0	0	0	0	0
Otu2257	0	0	0	0	0	0	0	0	0	0	0	0	0	0	0	0	0	0	0	0	16	0	0	80	0	1	6	25	0	16	0	0	0	0	0	0	0	0	0	0	0	0	0	0	0	0	0	0	0
Otu226	68	44	168	76	0	14	0	110	76	69	0	0	0	0	0	0	0	0	0	0	6	0	0	0	2	0	0	0	0	0	16	2	8	0	0	5	16	0	2	1718	0	38	0	0	0	0	0	0	0
Otu2264	0	0	0	0	0	0	0	0	0	0	0	0	0	0	0	0	0	0	0	0	3	0	1	8	3	0	4	4	2	0	0	0	0	0	0	0	0	0	0	1	2	0	1	0	0	0	5	0	0
Otu2265	0	0	0	0	0	0	4	0	0	0	0	0	0	0	0	0	0	0	0	0	46	3	59	26	8	3	0	5	26	1	0	0	0	0	0	0	0	0	0	0	1	0	0	0	0	0	0	0	0
Otu2267	0	0	0	0	0	0	72	0	0	0	0	0	0	0	0	0	0	0	0	0	4	0	2	0	0	0	0	6	0	0	2	3	0	0	0	0	0	0	0	0	0	0	0	0	0	0	0	0	0
Otu227	0	0	0	55	0	0	23	0	0	0	0	0	70	29	382	0	17	0	0	21	0	0	0	0	0	0	1	0	0	1	0	0	0	0	0	0	0	0	0	0	0	22	4	0	20	0	0	0	0
Otu2271	0	0	0	0	0	0	0	0	0	0	0	0	0	0	0	0	0	0	0	0	11	43	2	25	4	0	57	1	0	27	0	0	0	0	0	0	0	0	0	1	0	0	0	0	0	0	0	0	0
Otu2273	0	0	0	0	0	0	0	0	0	0	0	0	0	0	0	0	0	0	2	0	0	0	0	0	0	0	1	0	0	0	1	28	0	8	1	2	1	13	11	36	0	0	0	1	0	0	1	0	0
Otu2277	0	0	0	0	0	0	0	0	0	0	0	0	0	0	0	0	0	0	16	0	0	0	0	0	0	0	0	0	0	2	0	0	0	0	0	26	0	0	0	8	0	0	0	0	0	0	0	0	0
Otu228	0	0	0	0	0	0	0	0	0	0	0	0	0	0	0	0	0	0	0	0	0	0	0	0	0	0	0	0	0	0	0	0	0	0	0	0	0	0	0	0	0	0	0	0	0	0	0	0	0
Otu2282	0	0	0	0	0	0	0	0	0	0	0	0	0	0	0	0	0	0	0	0	0	0	0	2	0	0	0	0	0	0	0	0	0	0	0	0	0	0	0	0	3	0	13	0	2	0	10	2	114
Otu2283	0	0	0	2	201	0	0	0	0	0	2	0	0	0	0	0	0	0	0	1	0	0	0	0	0	0	0	0	0	0	0	0	0	0	0	0	0	0	0	0	0	1	0	0	0	1	0	0	1
Otu2284	0	0	0	0	0	0	0	4	0	0	0	0	0	0	0	0	0	0	0	0	0	0	0	1	0	0	2	7	0	0	4	0	1	10	0	0	0	0	19	25	0	0	3	0	5	0	0	0	0
Otu2285	0	0	0	0	0	0	0	0	0	0	0	0	0	0	0	0	0	0	122	17	0	0	0	0	0	0	0	0	0	0	0	0	0	0	0	0	0	0	0	0	0	0	0	0	0	0	0	0	0
Otu2286	0	0	0	0	0	0	0	0	0	0	0	0	0	0	0	0	0	0	0	0	0	0	0	0	0	0	0	0	0	0	0	0	0	0	0	0	0	0	0	0	0	0	0	0	0	0	0	0	0
Otu229	0	0	0	0	0	0	0	0	0	0	0	0	0	0	0	0	0	0	0	0	0	26	0	1	0	0	0	0	0	2	5	0	19	345	0	39	8	0	0	1617	5	2	0	0	0	0	0	0	0
Otu2291	0	0	0	0	0	0	0	0	0	0	0	0	0	0	0	28	0	0	3	146	0	0	0	0	0	0	0	0	0	0	0	0	0	0	0	0	0	0	0	0	0	0	0	0	0	0	0	0	0
Otu2293	0	0	0	0	0	0	0	97	0	0	0	0	0	0	0	0	0	0	0	0	29	0	8	13	4	0	0	39	5	0	0	0	0	0	0	0	0	0	0	0	0	0	0	0	0	0	0	0	0
Otu2294	0	0	0	0	0	0	0	0	0	0	0	0	0	0	0	0	0	0	0	0	0	0	0	0	0	0	0	0	0	0	3	0	0	1	1	1	0	1	0	6	0	4	3	0	0	0	2	0	0
Otu2295	0	0	0	0	0	0	0	0	0	0	0	0	0	0	0	0	0	0	0	0	0	0	0	0	0	0	0	0	0	0	4	2	3	3	10	3	0	0	1	3	0	0	0	0	0	0	0	0	0
Otu2296	0	0	0	0	0	0	0	0	0	0	0	0	0	0	0	0	0	0	0	0	0	0	0	0	0	0	0	0	0	1	4	47	5	7	10	9	0	10	8	40	0	0	0	0	0	0	0	0	0
Otu23	147	13	21	64	1	27	232	104	1	49	1	1	2	0	316	31	1	243	3	1	4	1	2	0	0	0	0	0	0	1	1	0	0	11	11	1	0	10	1	2	6	97	32	18	28	2	7	0	0
Otu2301	0	0	0	0	0	0	0	0	0	0	0	0	0	0	0	0	0	0	0	0	0	0	0	1	0	0	0	0	0	0	19	20	0	0	5	0	30	12	0	0	0	0	0	0	0	0	0	5	0
Otu2305	0	0	0	0	0	0	0	0	0	0	0	0	0	0	0	0	0	0	0	187	0	0	0	0	0	0	0	0	0	0	0	0	0	0	0	0	2	0	0	0	0	0	0	0	0	0	0	0	0
Otu2306	0	0	0	0	0	0	0	0	0	0	0	0	0	0	0	0	0	0	0	0	0	0	0	0	0	0	0	0	0	0	0	10	1	1	4	1	3	4	3	3	0	1	0	1	2	1	1	0	2
Otu2310	0	0	0	0	0	0	0	0	0	0	0	0	0	0	0	0	0	0	0	0	0	0	0	0	0	0	0	0	0	0	8	3	0	3	0	12	25	0	0	4	45	45	10	51	26	41	23	81	83
Otu2311	0	0	0	0	0	0	0	0	0	0	0	0	0	0	0	0	0	0	0	0	0	0	0	0	0	0	0	0	0	0	0	10	0	0	0	0	3	0	0	12	0	0	0	0	0	0	0	0	0
Otu2313	0	0	1	0	0	0	34	0	0	1	0	0	0	0	1	0	2	3	1	1	5	1	4	2	4	5	0	2	1	2	10	0	0	0	7	1	1	1	0	8	2	7	0	1	1	3	1	4	1
Otu2318	0	0	0	0	0	0	0	0	0	2	1	1	2	2	1	0	1	0	0	0	0	0	0	0	0	3	0	0	0	0	14	1	0	5	2	2	7	0	0	3	4	24	2	8	9	12	5	8	16
Otu2321	0	0	0	0	221	0	1	0	0	1	0	0	0	0	1	0	0	0	0	0	1	0	0	2	0	0	1	0	0	1	0	0	0	0	0	0	0	0	0	0	0	0	0	0	0	0	0	0	0
Otu2322	0	0	0	0	0	0	0	0	0	0	0	0	0	0	0	0	0	0	0	0	0	0	0	0	0	0	0	0	0	0	0	0	0	0	0	0	0	0	0	0	0	0	0	0	0	0	0	0	0
Otu2323	0	0	0	0	0	0	0	0	0	0	0	0	0	0	0	0	0	0	0	0	0	0	0	0	0	0	0	0	0	0	12	3	0	2	15	2	2	7	1	0	0	0	0	0	0	0	1	0	0
Otu2324	17	19	6	4	4	3	18	5	4	2	0	1	0	0	2	0	0	0	0	0	0	0	0	0	1	0	0	0	3	1	0	0	0	0	0	2	0	1	1	3	1	15	1	1	5	1	2	0	12
Otu2325	0	0	0	0	0	0	0	0	0	0	0	0	0	0	0	0	0	0	0	0	0	0	0	0	0	0	0	0	0	0	1	1	12	0	0	0	3	0	5	0	0	0	0	0	0	0	0	0	0
Otu2327	0	0	0	0	0	0	0	0	79	0	0	0	0	0	0	0	0	0	0	0	0	0	0	0	0	0	5	0	0	0	0	0	0	0	0	0	0	0	0	0	0	3	1	0	0	1	2	0	3
Otu2329	0	0	0	0	0	0	0	0	0	0	0	0	0	0	0	0	0	0	0	0	5	0	0	0	0	0	1	0	0	2	6	0	3	0	0	0	77	0	0	0	0	24	12	0	1	0	0	0	9
Otu233	0	0	0	0	0	0	0	0	0	0	0	0	0	0	0	0	0	0	0	0	0	0	0	0	0	0	0	0	0	0	0	0	0	0	0	0	0	0	0	0	0	0	0	0	0	0	0	0	0
Otu234	0	0	0	0	0	0	0	0	0	0	0	0	0	0	0	0	0	58	0	0	73	16	2	16	14	12	406	25	2	86	16	34	27	6	0	0	95	2	57	2	0	0	0	0	1	0	5	6	4
Otu2340	0	0	0	0	0	0	0	0	0	0	0	0	0	0	0	0	0	0	0	0	0	0	0	0	0	0	0	0	0	0	0	0	0	0	0	0	0	0	0	0	0	0	0	0	0	0	0	0	0
Otu2341	0	0	0	0	0	0	0	0	0	0	0	0	0	0	0	0	0	0	0	0	7	0	0	0	0	0	0	0	0	0	1	0	18	1	7	29	7	0	11	34	0	0	0	0	0	0	0	0	0
Otu2344	0	65	0	6	0	4	29	2	0	13	0	1	0	0	0	0	0	0	0	0	0	0	0	0	0	0	0	2	0	0	0	0	0	0	0	0	0	0	0	0	0	0	0	2	2	0	0	0	0
Otu2346	0	0	0	0	0	0	0	0	0	0	0	0	0	0	0	0	0	0	0	0	0	0	0	0	0	0	0	0	0	1	0	0	0	0	0	0	13	0	0	0	0	0	0	0	0	0	0	3	10
Otu2349	0	0	0	0	0	0	0	0	0	0	0	0	0	0	0	0	0	0	0	0	0	0	0	0	0	0	0	0	0	0	0	0	0	0	0	0	0	0	0	0	0	0	0	0	0	0	0	0	0
Otu2351	9	7	6	19	10	33	15	15	8	7	0	8	8	2	224	3	0	8	2	1	2	0	0	1	1	0	1	3	1	1	0	0	0	3	0	1	2	3	0	0	0	3	3	0	4	2	6	0	16
Otu2355	0	0	0	0	0	0	0	0	0	0	0	56	0	0	0	0	0	0	0	0	1	1	0	15	3	0	37	0	0	6	3	0	0	0	0	0	65	0	0	0	15	0	0	0	0	0	0	0	0
Otu2356	0	0	0	0	0	0	0	0	0	0	0	0	0	0	0	0	0	0	0	0	0	0	0	0	0	0	0	0	0	0	0	0	0	0	0	0	0	0	0	0	0	0	0	0	0	0	0	0	0
Otu2360	0	3	0	0	0	12	5	0	11	0	0	0	0	61	0	0	0	0	0	0	0	0	0	0	0	5	9	0	0	0	0	0	0	0	0	0	0	0	0	0	0	0	8	0	0	0	0	0	0
Otu2365	0	0	0	0	0	0	0	0	0	0	0	0	0	0	0	0	0	0	0	0	0	0	0	0	0	0	0	0	0	0	0	0	0	0	0	0	0	0	0	0	0	0	0	0	0	0	0	0	0
Otu237	0	0	0	0	0	7	0	0	1	0	0	0	0	0	0	0	0	0	0	0	0	0	0	0	0	0	0	0	0	0	23	43	26	93	572	60	11	77	134	44	1	8	0	0	26	0	5	0	19
Otu2370	0	0	0	0	0	0	0	0	0	0	0	0	0	0	0	0	0	0	0	0	0	0	0	0	0	0	0	0	0	0	1	0	0	0	0	182	0	0	7	0	0	0	0	0	0	0	0	0	0
Otu2373	5	16	1	0	0	0	4	9	4	6	0	0	0	0	0	0	0	0	0	0	0	0	0	0	0	0	0	0	1	0	1	0	0	0	0	0	10	0	0	12	0	4	1	0	0	0	0	0	0
Otu2376	0	0	1	0	0	0	0	0	0	0	0	0	0	0	2	0	0	0	0	0	0	0	0	0	0	0	0	0	0	1	60	146	3	79	128	58	58	109	77	32	28	62	39	44	41	60	81	21	137
Otu2379	0	0	0	0	0	0	0	0	0	0	0	0	0	0	0	0	0	0	0	0	0	3	0	0	0	0	0	177	0	0	0	0	8	0	0	0	0	0	0	0	0	0	0	0	0	0	0	0	0
Otu2380	6	22	0	0	0	8	4	10	0	3	4	0	11	0	0	2	0	0	0	0	2	0	0	0	1	2	0	1	5	1	0	0	0	0	0	0	0	0	0	0	0	0	0	0	0	0	0	0	0
Otu2382	0	0	2	0	0	0	0	5	3	0	0	0	0	0	0	0	0	0	0	1	63	1	0	26	3	0	2	0	25	0	0	0	0	0	1	0	0	0	0	1	0	0	0	0	1	0	0	0	0
Otu2383	0	0	0	0	0	0	0	0	0	0	0	0	0	0	0	0	0	0	0	0	0	0	0	0	0	1	0	0	2	0	0	53	0	10	16	1	1	5	3	3	0	0	0	0	0	0	0	0	0
Otu2385	0	0	84	0	0	0	0	9	0	0	0	0	0	0	0	0	0	0	0	0	0	0	0	0	0	0	1	0	11	14	0	0	0	0	0	0	0	0	0	0	0	3	0	0	0	0	0	0	8
Otu2386	0	0	0	0	0	0	0	0	0	0	0	0	0	0	0	0	0	0	0	0	8	0	1	1	0	0	2	0	0	0	0	0	0	0	0	0	0	0	0	0	0	0	0	0	0	0	0	0	0
Otu2388	0	0	0	0	0	0	0	0	0	0	0	0	0	0	0	0	0	0	0	179	0	0	0	0	0	0	0	0	0	0	0	0	0	0	0	0	0	0	0	0	0	0	0	0	0	0	0	0	0
Otu239	0	0	0	8	0	0	0	0	0	1	0	0	0	0	0	1	0	0	1	2	66	1	6	35	1	6	74	5	3	36	20	0	0	1	1	0	0	0	0	0	23	12	80	39	6	0	1194	66	274
Otu24	79	3	0	116	439	33	106	3	73	51	0	76	2	39	0	5	1	71	3	2	7	3	2	2	3	0	1	17	2	3	34	88	9	122	9	7	48	31	720	616	3586	2792	529	204	117	254	4498	601	847
Otu240	0	0	0	0	0	0	0	0	0	0	0	0	0	0	0	0	0	0	0	0	40	30	210	78	85	123	43	42	13	176	365	0	44	0	21	0	83	0	0	81	12	17	164	9	0	0	23	24	21
Otu2400	0	0	47	0	0	0	0	0	0	78	0	0	0	0	0	0	0	0	0	0	0	0	0	0	0	0	0	0	0	0	0	0	0	0	0	0	0	0	0	0	0	0	0	0	0	0	0	0	0
Otu2403	0	0	0	0	0	0	0	0	0	0	0	0	0	0	0	0	0	0	0	0	58	47	8	12	13	21	13	2	0	7	0	0	0	0	0	0	0	0	0	0	0	0	0	0	0	0	0	0	0
Otu2404	6	43	4	6	23	3	12	10	2	10	23	5	40	2	5	8	5	2	10	5	4	2	0	1	0	0	0	2	5	1	0	4	0	2	8	13	6	7	17	5	2	29	6	22	10	2	17	4	39
Otu2406	0	0	0	0	0	0	0	0	0	0	0	0	0	0	0	0	0	0	0	0	0	0	0	0	0	0	0	0	0	0	0	0	0	0	0	0	0	0	0	0	0	0	0	0	0	0	0	0	0
Otu241	0	4	0	0	0	0	0	0	0	0	0	0	0	0	0	0	0	0	0	0	0	0	0	0	0	0	0	0	1	0	1645	14	1046	0	6	21	4	1	25	3	0	0	0	0	0	0	0	0	0
Otu2410	0	0	0	0	146	0	0	0	0	0	0	0	0	0	0	0	0	0	0	0	5	0	0	0	0	0	4	0	3	4	0	0	0	0	0	0	0	0	0	0	0	0	0	0	0	0	0	0	0
Otu2411	0	0	0	0	0	0	0	0	0	0	0	0	0	0	0	0	0	0	0	0	13	16	10	0	9	35	7	17	18	35	0	0	0	0	0	0	0	0	0	0	0	0	0	0	0	0	0	4	0
Otu2414	0	0	0	0	0	0	0	0	0	0	0	0	0	0	0	0	0	0	0	0	0	0	0	0	0	0	0	0	0	0	0	67	0	14	10	3	0	5	2	5	0	0	0	0	0	0	0	0	0
Otu2415	0	0	0	0	0	0	0	0	0	0	0	0	0	0	0	0	0	0	0	0	0	9	0	0	58	0	77	0	0	25	0	0	0	0	0	0	9	0	0	0	0	0	0	0	0	0	0	0	0
Otu2417	54	4	15	7	0	0	48	15	0	0	0	0	0	0	0	0	0	0	0	0	4	0	0	0	2	0	0	0	0	6	0	0	0	0	0	0	0	0	0	0	0	0	0	0	0	0	0	0	0
Otu242	0	0	1	0	0	1	7	0	0	0	0	1	0	0	2	0	0	2	0	1	0	0	0	1	1	0	0	0	0	0	187	52	14	69	61	129	108	123	84	165	416	388	246	139	190	87	300	58	282
Otu2421	0	0	0	0	0	0	0	0	0	0	0	0	0	0	0	0	0	0	0	0	1	0	0	1	1	0	0	1	0	2	0	0	0	0	0	0	0	0	0	1	0	0	0	0	0	0	0	0	0
Otu2428	0	0	0	0	0	0	0	0	0	0	0	0	0	0	0	0	0	0	0	0	0	0	0	0	0	0	0	0	0	0	3	0	0	0	0	0	0	0	0	0	0	0	0	0	0	0	0	0	0
Otu243	17	69	236	400	1	551	25	255	21	107	0	0	1	0	3	0	0	0	0	0	9	36	5	0	5	50	5	13	24	19	0	42	1	61	0	39	3	87	14	26	0	8	3	8	6	9	10	3	41
Otu2431	0	0	0	0	0	0	0	0	0	0	0	0	0	20	0	47	34	0	3	2	0	0	0	0	0	0	0	0	0	0	0	0	0	0	0	0	0	0	0	0	0	0	0	0	0	0	0	0	0
Otu2433	0	0	0	0	0	0	0	0	0	0	0	0	0	0	0	0	0	0	0	0	0	0	0	0	0	0	0	0	0	0	0	0	11	0	0	0	0	0	0	0	0	0	0	0	0	0	0	0	0
Otu2435	0	0	0	0	0	0	0	0	0	0	0	0	0	0	0	0	0	0	0	0	0	0	0	0	0	0	0	0	0	0	0	0	0	0	0	0	0	0	0	0	0	0	0	0	0	0	0	0	0
Otu2442	0	1	1	1	0	0	0	4	0	0	0	0	0	0	0	0	0	0	0	0	0	2	0	19	14	2	0	21	0	0	0	1	1	6	0	2	4	1	1	41	0	0	0	0	0	0	1	0	0
Otu2444	0	0	0	0	0	0	0	0	0	0	0	0	0	0	0	0	0	0	0	0	0	0	0	0	0	0	0	0	0	0	0	0	0	0	0	0	0	0	0	0	0	0	0	0	0	0	0	0	0
Otu2445	0	0	0	0	0	0	0	0	0	0	0	0	0	0	0	0	0	0	0	0	0	0	0	0	0	0	0	0	0	0	0	0	0	0	0	0	37	0	0	0	0	0	0	0	0	0	0	0	0
Otu2450	0	0	0	0	0	0	0	0	0	0	0	0	0	0	0	0	0	0	0	0	20	0	18	8	0	0	0	0	0	0	0	0	0	0	0	0	0	0	0	0	0	0	0	0	0	0	0	0	0
Otu2455	0	0	0	0	0	0	0	0	0	0	0	0	0	0	0	0	0	0	0	0	4	0	0	0	0	0	0	0	6	26	0	1	0	0	0	0	1	0	0	0	0	0	1	2	0	0	0	0	0
Otu2459	0	0	0	0	0	0	0	0	0	0	0	0	0	0	0	0	0	0	0	0	0	0	0	0	0	0	0	0	0	0	11	0	0	0	0	0	5	0	0	0	0	0	4	0	0	0	0	0	0
Otu2460	0	0	0	0	0	0	0	0	0	0	0	0	0	0	0	0	0	0	0	0	0	0	0	0	0	0	0	0	0	0	0	0	2	0	0	13	9	0	0	0	4	0	17	0	0	0	0	0	0
Otu2465	0	0	0	0	0	0	0	0	0	0	0	0	0	0	0	0	0	0	0	0	0	0	0	0	0	0	0	0	0	1	2	42	5	4	17	7	0	17	15	33	0	0	0	0	0	0	0	0	0
Otu2469	0	0	0	0	0	0	0	0	0	0	0	0	0	0	0	0	0	0	0	0	0	3	0	4	7	0	25	0	0	20	0	0	0	0	0	0	0	0	0	0	0	0	51	0	0	0	0	0	0
Otu247	0	0	0	0	0	0	0	0	0	0	1	8051	0	0	0	21	0	0	114	0	0	0	0	0	0	0	0	0	0	0	0	0	0	0	0	0	0	0	0	0	0	0	0	0	0	0	0	1	0
Otu2478	0	0	0	0	0	0	0	0	0	0	0	0	0	0	0	0	0	0	0	0	8	0	1	46	0	0	7	0	0	32	0	0	0	0	0	0	0	0	0	1	2	9	0	0	19	0	10	0	0
Otu2481	0	4	0	25	0	70	0	0	13	0	0	0	0	0	0	0	0	0	0	0	0	0	0	0	0	0	0	0	0	0	0	0	0	0	0	0	0	0	0	0	0	0	0	0	0	0	0	0	0
Otu2483	0	25	0	0	0	38	0	0	0	20	0	0	0	0	0	0	0	0	0	0	0	0	0	9	3	0	6	0	3	0	0	0	0	0	0	0	0	0	0	0	0	0	0	0	0	0	0	0	0
Otu2484	0	0	0	0	0	0	0	0	0	0	53	124	0	0	0	0	0	40	6	0	0	0	0	0	0	0	0	0	0	0	0	0	0	0	0	0	0	0	0	0	0	0	0	0	0	0	0	0	0
Otu2485	0	0	0	0	0	0	0	0	0	0	0	0	0	0	0	0	0	0	0	0	0	0	0	0	0	0	0	0	0	0	0	0	0	0	0	0	0	0	0	0	0	0	0	0	0	0	0	0	0
Otu249	1	0	0	1	0	17	1	0	0	0	0	0	0	0	1	2	1	0	0	0	26	15	66	29	0	14	28	58	16	86	0	0	0	0	0	0	0	0	0	0	1	1	0	14	0	0	0	0	0
Otu2490	0	0	0	0	0	0	0	0	0	0	0	0	0	0	0	0	0	0	0	0	0	0	0	0	0	0	0	0	0	0	0	0	0	0	0	0	0	0	0	0	0	0	0	0	0	0	0	0	0
Otu2491	0	0	6	5	0	0	10	3	0	1	0	0	0	1	0	0	0	1	0	0	0	0	0	0	0	0	0	0	0	0	2	0	1	0	0	3	0	4	0	0	1	2	0	6	1	2	0	0	4
Otu2492	0	0	0	0	0	0	0	0	0	0	2	68	2	19	2	1	9	1	14	0	0	0	0	0	0	0	0	0	0	0	0	0	0	0	0	0	0	0	0	0	0	0	0	0	0	0	0	0	0
Otu2499	0	0	0	0	0	0	0	0	0	0	0	0	0	0	0	0	0	0	0	0	0	0	0	0	0	0	0	0	0	0	0	0	0	0	0	0	0	0	0	0	0	0	0	0	0	0	0	0	0
Otu25	3748	2060	4421	3393	565	2860	4898	2023	2331	2633	1	84	4	2	2987	33	1	38	3	10	150	156	90	133	137	191	138	301	471	180	146	160	77	364	7	498	246	309	510	507	528	2658	1016	1500	2151	3061	1473	1013	3480
Otu2501	0	0	0	0	0	0	0	0	0	0	0	0	0	0	0	0	0	0	0	0	0	0	0	0	0	0	0	0	0	8	32	0	7	0	0	0	2	0	0	3	0	0	24	0	0	0	0	0	0
Otu2505	22	0	0	0	0	0	0	0	0	40	0	0	0	0	0	0	0	0	0	0	240	1	0	0	2	0	0	0	0	63	0	0	0	0	28	0	0	0	0	0	0	0	0	0	0	0	0	0	0
Otu251	0	0	0	0	0	0	0	0	0	0	0	0	0	0	1	0	0	0	0	16	0	0	0	0	0	0	0	0	0	0	0	0	0	0	0	0	0	0	0	0	0	0	8	0	0	0	0	0	0
Otu2512	0	1	3	5	1	0	2	4	1	4	16	5	20	1	4	0	0	9	0	0	2	0	0	0	0	1	0	1	0	0	0	0	0	0	1	0	1	0	2	0	0	4	0	3	0	1	0	0	0
Otu2515	0	1	0	0	0	5	0	0	3	0	0	0	0	0	0	0	0	0	0	0	0	17	0	0	0	17	0	0	3	0	0	0	0	0	0	0	0	0	0	0	0	0	0	0	0	0	0	0	0
Otu2516	0	0	0	0	0	0	0	0	0	0	0	0	0	21	0	1	78	0	0	0	0	0	0	0	0	0	0	0	0	0	0	0	0	0	0	0	0	0	0	0	0	0	0	0	0	1	0	0	0
Otu2517	0	0	0	0	0	0	0	0	0	0	0	0	0	0	0	0	0	0	0	0	0	0	0	0	0	0	18	0	0	0	0	0	0	0	0	0	0	0	0	0	1	0	2	0	0	0	0	24	0
Otu2518	0	0	0	0	0	0	0	0	0	0	0	0	0	0	0	0	0	0	0	0	35	22	0	7	14	15	32	0	7	28	0	0	0	0	0	0	0	0	0	0	0	0	0	0	0	0	0	0	0
Otu2527	0	0	0	0	0	0	0	0	0	0	0	0	0	0	0	0	0	0	0	0	25	9	7	3	0	15	28	31	53	2	0	0	0	0	0	0	0	0	0	0	0	0	0	0	0	0	0	0	0
Otu253	0	0	0	0	1	0	1	0	0	1	0	0	0	0	0	2	1	0	0	0	60	54	3	23	554	13	1	0	0	160	5	1	0	1	0	5	0	0	0	0	203	601	4208	0	208	73	88	449	135
Otu2530	0	1	0	12	0	0	0	4	0	0	0	0	0	0	0	0	0	0	0	0	3	0	2	2	1	3	8	3	5	1	0	0	2	2	0	1	0	0	0	2	0	1	0	0	0	0	0	0	0
Otu2531	0	0	0	0	0	0	0	0	0	0	0	0	0	0	0	0	0	0	0	0	0	0	0	0	0	0	0	0	0	0	0	0	0	0	0	0	31	0	0	0	0	0	0	0	0	0	0	0	0
Otu2533	0	0	0	0	0	0	0	0	0	0	0	0	0	0	0	0	0	0	0	0	2	12	0	39	0	0	0	0	0	8	0	0	0	0	0	0	0	0	0	0	45	23	4	0	0	0	0	0	0
Otu2538	0	0	0	0	0	0	0	0	0	0	0	0	0	0	0	0	0	0	0	0	0	0	0	0	0	0	0	0	0	0	0	0	0	0	0	0	0	0	0	0	0	0	0	0	0	0	0	0	0
Otu2539	0	0	0	0	0	0	0	0	0	0	0	0	0	0	0	0	0	0	0	0	0	0	0	0	0	0	0	0	0	0	0	0	0	0	0	0	0	0	0	0	0	0	0	0	0	0	0	0	0
Otu254	109	11	0	2	395	2	0	0	0	93	1	801	8	1	0	1	483	51	7	0	27	19	0	1	0	0	0	0	18	21	0	0	0	0	38	0	20	0	0	107	0	0	0	0	0	0	0	0	0
Otu2540	0	1	0	0	0	0	0	0	1	0	0	0	0	0	0	0	0	0	0	0	0	0	0	0	0	0	0	0	0	0	0	0	0	0	0	0	1	0	0	0	0	0	0	0	0	0	3	0	0
Otu2547	0	0	0	0	0	0	0	0	0	0	0	0	0	1	0	6	6	0	39	98	0	0	0	0	0	0	0	0	0	0	0	0	0	0	0	0	0	0	0	0	0	0	0	0	0	0	0	0	0
Otu255	0	0	0	0	0	0	0	0	0	0	0	0	0	0	0	0	0	0	0	0	31	23	0	71	6	0	8	25	6	6	0	0	0	0	1	0	0	0	1	0	0	2	24	27	0	13	348	13	43
Otu2551	17	19	10	8	0	0	5	7	3	3	0	0	0	2	0	0	0	0	0	0	0	0	0	0	0	0	1	0	0	0	0	0	0	0	0	1	1	0	0	2	0	0	1	0	1	0	1	0	2
Otu2556	0	0	0	0	0	0	0	0	0	0	0	0	0	15	0	183	0	0	10	0	0	0	0	0	0	0	0	0	0	0	0	0	0	0	0	0	0	0	0	0	0	2	0	0	0	0	0	0	0
Otu2557	0	0	0	0	0	0	0	0	0	0	0	0	0	0	0	0	0	0	0	0	0	0	0	0	0	0	0	0	0	0	10	4	0	0	1	0	2	0	0	2	1	9	9	5	1	2	2	1	6
Otu2558	0	0	0	0	0	0	0	0	0	0	0	0	0	0	0	0	0	0	0	0	0	1	1	10	13	5	31	0	0	3	0	0	0	0	0	0	57	0	0	0	3	1	0	0	0	0	0	3	0
Otu256	2	1	7	2	17	4	3	3	2	1	200	453	309	400	428	2207	418	256	1053	247	0	0	0	0	0	0	0	0	0	0	0	0	0	0	0	0	0	0	0	0	0	0	1	1	1	2	0	1	2
Otu2560	0	0	0	0	0	0	0	0	0	0	0	0	0	0	0	0	0	0	0	0	0	0	0	0	0	0	0	0	0	0	0	0	0	0	0	0	0	0	0	0	0	1	0	0	0	0	0	0	0
Otu2563	0	0	0	0	0	0	0	0	0	0	0	0	0	0	0	0	0	0	0	0	0	0	0	0	0	0	0	0	0	0	0	0	0	0	0	0	1	0	0	0	1	1	0	0	0	0	8	0	0
Otu2568	0	0	0	0	0	0	0	0	0	0	0	0	0	0	0	0	0	0	0	0	0	5	0	0	2	0	9	0	0	0	0	0	0	0	0	0	0	0	0	0	0	0	0	0	0	0	0	0	0
Otu2569	0	15	3	0	0	7	0	0	0	0	0	0	0	0	0	0	0	0	88	0	0	0	2	0	0	0	0	0	16	0	0	0	0	0	0	0	0	0	0	0	0	0	0	0	0	0	0	0	0
Otu257	0	0	0	0	0	0	2	0	0	0	0	0	0	0	0	0	0	1	0	0	0	0	0	0	0	0	7	0	0	0	0	0	0	0	0	12	1	54	0	0	0	0	0	0	0	0	0	0	0
Otu2575	0	8	0	0	0	0	0	0	0	427	0	0	0	0	0	0	0	0	0	0	0	8	0	0	0	0	0	0	0	0	0	0	0	0	0	0	0	0	0	0	0	0	0	0	0	0	0	0	0
Otu2576	0	0	0	1	0	0	0	0	0	0	0	0	160	0	0	0	1	0	2	0	0	0	0	0	0	0	0	0	0	0	0	0	0	0	0	0	0	0	0	0	0	0	0	0	0	0	0	0	0
Otu2579	0	0	0	0	0	0	0	0	0	0	0	0	0	0	0	0	0	0	0	0	0	0	0	0	0	0	0	0	0	0	0	0	0	0	0	0	0	0	0	0	0	0	0	0	114	0	0	0	0
Otu258	76	0	1	803	496	68	6	152	0	48	7	0	0	0	115	13	27	0	6	19	0	0	7	0	0	25	0	0	0	0	3	0	0	0	3	36	3	0	0	220	14	91	19	14	176	63	39	11	33
Otu2581	0	0	0	0	0	0	0	0	0	0	0	0	0	0	0	0	0	0	0	0	0	4	0	0	0	0	0	0	0	4	0	0	0	0	0	0	4	0	0	0	2	7	155	0	0	0	0	0	0
Otu2583	0	0	0	0	0	0	0	0	0	0	0	0	0	0	0	0	0	0	0	0	0	0	0	0	0	0	0	0	0	0	59	0	1	9	27	0	10	0	18	0	0	2	5	0	0	2	0	0	0
Otu2585	0	0	0	0	0	0	0	0	0	0	0	0	0	0	0	0	0	0	0	0	0	0	0	0	0	0	0	0	0	0	0	0	0	0	0	0	0	0	0	6	0	0	4	0	0	0	0	0	0
Otu2588	0	0	0	0	0	0	0	0	0	0	0	0	0	0	0	0	0	0	0	0	0	0	0	0	0	0	0	0	0	0	0	0	0	0	0	0	1	1	0	0	0	0	0	0	0	0	0	0	0
Otu259	0	0	0	0	0	0	0	0	0	0	0	0	0	0	0	0	0	0	0	0	10	0	0	0	0	0	0	0	0	0	555	0	3	0	0	24	138	1	0	0	13	30	2	0	2	0	0	3	1
Otu2595	0	0	0	0	0	0	0	83	0	0	0	0	0	0	0	0	0	0	0	0	0	0	0	0	0	0	0	0	0	0	0	0	0	0	0	0	0	0	0	0	0	0	0	0	0	0	0	0	0
Otu26	132	3	13	38	3	42	126	190	439	144	3	358	767	29	31	3	230	77	19	29	0	11	0	0	0	0	0	0	0	13	0	0	0	0	0	0	0	9	1	0	7	47	31	22	111	110	27	11	149
Otu2602	6	0	2	4	11	1	70	1	3	0	6	15	6	61	13	1	13	16	1	4	5	5	43	6	5	16	6	1	1	11	63	11	3	2	26	9	4	3	0	61	19	113	31	2	19	51	20	10	17
Otu2604	0	0	0	0	0	0	0	0	0	0	0	0	0	0	0	0	0	0	0	0	0	180	0	0	0	0	0	0	0	0	0	0	0	0	0	0	0	0	0	0	0	0	0	0	0	0	0	0	0
Otu2607	0	0	0	0	0	0	0	0	4	0	0	0	0	0	0	0	0	0	0	0	0	1	18	2	6	27	0	93	14	0	0	0	0	0	0	0	5	0	0	0	0	0	0	0	0	0	0	0	0
Otu2610	0	0	0	0	0	0	0	0	0	0	0	161	0	0	0	0	0	0	1	0	0	0	0	0	0	0	0	0	0	0	0	0	0	0	0	0	0	0	0	0	0	0	0	0	0	0	0	0	0
Otu2614	0	0	0	0	0	0	0	0	0	0	0	0	0	0	0	0	0	0	0	0	0	0	0	0	0	0	0	0	0	0	0	54	0	18	22	3	1	0	3	2	0	0	0	0	0	0	0	0	0
Otu2619	0	0	0	0	0	0	0	0	0	0	0	0	0	0	0	0	0	0	0	0	0	0	0	0	0	0	0	0	0	0	0	0	0	0	0	0	0	0	0	0	0	0	0	0	0	0	0	0	0
Otu2629	0	0	0	0	0	0	0	0	0	0	0	0	0	0	0	0	0	0	0	0	0	0	0	0	0	0	0	0	0	0	0	0	0	0	0	0	0	0	0	0	0	0	0	0	0	0	0	0	0
Otu263	0	0	3	0	0	1	12	0	23	20	0	1	0	0	1	1	0	0	0	0	27	0	1	1	6	13	0	26	1	8	35	65	3	23	45	86	4	0	3	6	24	7	55	73	169	799	121	26	257
Otu2630	0	0	0	0	0	0	0	0	0	0	0	0	0	0	0	0	0	0	0	0	0	0	0	0	1	0	0	0	0	0	2	7	7	1	1	5	2	2	7	0	0	0	0	0	0	0	0	0	0
Otu2633	0	0	0	0	0	0	0	0	0	0	0	0	0	0	0	0	0	0	0	0	0	0	0	0	0	0	0	0	0	0	0	0	0	0	0	0	0	0	0	0	0	0	0	0	0	0	0	0	0
Otu2635	0	0	0	0	0	0	0	0	0	0	0	0	0	0	0	0	0	0	0	0	0	0	0	0	0	0	0	0	0	0	0	1	0	0	0	0	0	0	0	0	0	0	0	0	0	0	0	0	0
Otu2636	1	0	0	0	0	0	6	0	0	2	0	0	0	0	7	0	0	0	0	0	0	0	0	0	0	0	0	0	0	0	0	0	0	2	0	8	0	3	3	1	0	0	0	1	5	0	0	1	0
Otu264	0	0	4	0	0	0	1	0	1	0	0	0	0	0	0	0	0	0	0	0	0	0	3	0	0	0	1	0	1	0	0	0	3	0	0	0	96	0	0	0	0	0	0	0	0	0	0	0	0
Otu2642	0	0	0	0	0	0	0	0	0	0	0	0	0	0	0	0	0	0	0	0	0	0	0	0	0	0	0	0	0	0	0	10	0	21	10	15	0	6	9	14	0	0	0	0	0	0	0	0	0
Otu2646	0	0	0	0	0	1	0	0	0	0	0	0	0	0	0	0	0	0	0	0	0	12	7	17	13	0	25	0	0	11	1	0	2	0	0	0	22	0	0	0	2	0	1	0	0	0	0	1	0
Otu2647	0	0	0	0	0	0	0	0	0	0	0	0	0	0	0	0	0	0	0	0	0	0	0	0	0	0	0	0	0	0	0	0	0	0	0	0	0	0	0	0	0	0	0	0	0	0	0	0	0
Otu2648	41	14	40	45	5	11	60	32	29	50	0	8	0	0	90	3	0	0	0	1	2	2	2	5	4	5	5	4	13	3	4	2	1	0	0	12	10	6	13	11	8	71	18	89	81	157	63	18	168
Otu2651	0	0	0	0	0	0	0	0	0	0	0	0	0	0	0	0	0	0	0	0	0	0	0	0	0	0	0	0	0	0	0	0	0	0	0	0	0	0	0	0	0	0	0	0	0	0	0	0	0
Otu2654	0	0	0	0	0	0	0	0	0	0	0	0	0	0	0	0	0	0	0	0	0	0	0	0	0	8	1	0	0	0	0	0	0	0	0	1	0	0	0	0	2	0	0	0	0	0	0	0	0
Otu2658	2	0	0	7	0	1	22	2	0	0	0	0	0	0	0	0	0	0	1	0	63	3	60	36	15	8	4	38	4	10	0	0	0	0	0	0	2	0	0	1	0	2	0	1	0	1	0	0	0
Otu2659	0	0	0	0	0	0	0	0	0	0	0	0	0	0	0	0	0	0	0	0	26	0	16	20	36	30	5	12	0	15	0	0	0	0	0	0	0	0	0	0	0	0	0	0	0	0	0	0	0
Otu2663	0	0	0	0	0	0	0	0	0	0	0	0	0	0	0	0	0	0	0	0	0	0	0	0	0	0	0	0	0	0	0	0	0	0	0	0	0	0	0	0	0	0	0	0	0	0	0	0	0
Otu2665	0	0	0	0	0	0	0	0	0	0	0	0	0	0	0	0	0	0	0	0	0	0	2	1	1	0	0	0	0	10	1	0	3	0	4	0	7	0	0	0	4	15	10	1	0	0	0	0	0
Otu267	0	0	0	0	0	0	0	0	0	0	0	0	1	1	1	0	0	0	0	0	78	216	71	318	153	96	107	121	4	130	28	2	5	1	0	13	58	3	0	12	37	205	912	27	52	61	83	90	194
Otu2671	27	0	0	0	0	0	0	0	0	0	0	0	0	0	0	0	0	0	0	0	0	1	0	0	0	95	0	0	0	6	0	0	0	0	0	0	0	0	0	0	0	0	0	0	0	0	0	0	0
Otu2674	0	0	0	0	0	0	0	0	0	0	0	0	0	0	0	0	0	0	0	0	0	5	1	8	16	27	2	0	0	8	0	1	0	0	0	0	5	0	0	0	0	0	0	0	7	0	0	4	0
Otu2677	0	0	0	0	0	2	0	0	0	1	0	0	0	0	0	0	0	0	0	0	0	0	0	0	0	0	0	0	0	1	1	1	0	7	2	6	0	0	6	0	0	0	1	1	1	0	0	0	0
Otu2679	0	0	0	0	0	0	0	0	0	0	0	0	0	0	0	0	0	0	0	0	0	0	0	0	0	0	0	0	0	0	0	0	0	0	0	0	0	0	0	0	0	0	0	0	0	0	0	0	0
Otu2680	0	0	0	0	0	0	0	0	0	0	0	0	0	0	0	0	0	0	1	0	0	0	0	0	0	0	0	0	0	0	0	0	0	0	0	0	0	0	0	0	0	0	0	0	0	0	0	0	0
Otu2688	0	0	0	0	0	0	0	0	0	0	0	0	0	0	0	0	0	0	0	0	0	0	0	0	0	0	0	0	0	0	73	2	0	3	41	3	1	6	4	0	0	0	0	0	0	0	0	0	0
Otu2689	0	0	0	0	0	0	0	0	4	8	0	0	0	0	0	0	0	0	0	0	1	0	0	0	2	0	0	1	34	16	1	1	0	1	6	0	0	0	1	0	0	0	0	0	2	0	0	0	0
Otu269	0	0	0	0	0	0	0	0	1	0	0	0	0	0	0	0	0	0	0	0	11	1	1	1	0	0	10	0	2	1	0	0	0	0	0	0	0	0	0	1	0	0	0	0	0	0	0	0	0
Otu2693	0	0	0	0	0	0	0	0	0	0	0	0	0	0	0	0	0	0	0	0	0	0	0	0	0	0	0	0	0	0	36	0	3	0	31	0	3	0	25	0	0	0	4	0	0	7	0	0	0
Otu27	1	2	18	0	1	12	1	0	0	63	0	153	0	0	2	0	0	0	1	0	4	1	14	10	3	7	2	4	4	3	7	4	6	3	3	6	6	1	4	4	3	1	2	1	0	1	0	6	3
Otu2700	0	0	0	0	0	0	0	0	0	0	0	0	0	0	0	0	0	0	0	0	19	0	157	10	0	0	0	7	0	0	0	0	0	0	0	0	0	0	0	0	0	0	0	0	0	0	0	0	0
Otu2708	0	0	0	0	0	0	0	0	0	0	0	0	0	0	0	0	0	0	0	0	0	0	0	0	0	0	0	0	0	0	0	0	0	0	0	0	0	0	0	0	0	0	0	0	0	0	0	0	0
Otu2709	0	0	0	0	0	0	0	0	0	0	0	0	0	0	0	0	0	0	0	0	0	0	0	0	0	0	0	0	0	0	0	0	0	0	0	0	0	0	0	0	0	0	66	0	0	0	0	0	0
Otu271	0	0	6	0	0	10	22	1	0	4	0	0	0	1	0	0	0	0	0	0	14	44	7	59	191	0	0	10	171	48	71	2	33	21	0	19	5	27	22	36	3	64	40	55	136	0	99	23	8
Otu272	0	0	0	0	0	0	0	0	0	0	0	0	0	0	0	0	0	71	3	0	0	0	0	0	0	0	0	0	0	0	1	0	0	0	0	0	1	56	0	0	0	0	0	0	5	0	5	0	0
Otu2720	0	0	0	0	0	0	0	0	0	0	144	0	0	0	0	0	0	0	0	0	0	0	0	0	0	0	0	0	0	0	0	0	0	0	0	0	0	0	0	0	0	0	0	0	0	0	0	0	0
Otu2724	0	0	0	0	0	0	0	0	0	0	0	0	0	0	0	0	0	0	0	0	0	147	0	0	0	0	0	0	0	0	0	0	0	0	0	0	0	0	0	0	0	0	0	0	0	0	0	0	0
Otu2726	0	0	0	0	0	0	0	0	0	0	0	0	0	0	0	0	0	0	0	0	0	0	0	0	0	0	0	0	0	0	15	0	0	0	0	0	1	0	0	0	0	0	0	0	0	0	0	0	0
Otu2728	0	0	0	0	0	1	0	0	0	0	0	0	0	0	0	0	0	0	0	0	0	3	0	2	0	1	1	0	3	9	0	0	0	0	0	0	0	0	0	0	0	0	0	0	0	0	0	0	0
Otu273	0	0	110	0	0	2	58	0	106	97	0	0	0	0	0	0	0	0	0	0	8	8	179	979	6	6	201	2	1039	550	2	2	2	1	0	0	19	0	81	126	0	0	0	0	0	0	1	0	0
Otu2732	0	0	0	0	0	0	0	0	0	0	0	0	0	0	0	0	0	0	0	0	0	0	0	0	0	0	0	0	0	0	7	0	1	2	1	7	4	0	0	0	26	29	6	91	30	33	10	39	61
Otu274	0	0	31	0	1	0	36	0	0	0	0	0	125	0	0	0	0	0	0	0	0	0	0	0	0	0	0	0	0	0	0	0	0	0	0	0	0	0	0	0	0	2	0	0	14	0	0	0	0
Otu2741	0	0	0	0	0	0	0	0	0	0	0	0	0	0	127	0	0	0	0	0	0	0	0	0	0	0	0	0	0	0	0	0	0	0	0	0	0	0	0	0	0	0	0	0	0	0	0	0	0
Otu2743	0	0	0	0	0	0	0	0	0	0	0	0	0	0	0	0	0	0	0	0	0	2	0	5	5	0	1	0	0	2	4	0	0	0	0	0	1	0	0	0	0	0	0	0	0	0	0	0	0
Otu2747	0	0	0	0	0	0	0	0	0	0	0	0	0	0	0	0	0	0	0	0	0	0	0	0	0	0	0	0	0	0	0	0	0	0	0	0	0	0	0	0	0	0	0	0	0	0	0	0	0
Otu275	0	6	0	0	1	17	59	0	0	0	0	0	0	0	0	0	0	0	0	0	0	0	0	0	0	0	0	0	0	0	0	0	0	0	4	0	0	0	0	0	0	0	0	0	0	1	0	0	0
Otu2753	0	0	0	0	0	0	0	0	0	0	0	0	0	0	0	0	0	0	128	0	0	0	0	0	0	0	0	0	0	0	0	0	0	0	0	0	0	0	0	0	0	0	0	0	0	0	0	0	0
Otu2754	0	0	0	0	0	0	0	0	0	0	0	0	0	0	0	0	0	0	0	0	0	0	0	0	0	0	0	0	0	0	0	0	0	0	0	0	1	0	0	0	0	0	0	0	0	0	0	0	0
Otu2756	0	0	0	0	0	0	0	0	0	0	0	0	0	0	0	0	0	0	0	0	0	3	3	32	0	0	39	0	0	6	0	0	0	0	0	0	0	0	0	0	0	0	0	0	0	0	0	0	0
Otu276	193	158	101	96	147	216	197	136	174	144	0	0	0	0	20	0	0	59	0	15	7	0	0	2	0	8	0	0	2	0	0	0	0	0	0	0	0	0	0	0	0	0	0	0	0	2	1	0	0
Otu2762	0	0	0	0	0	0	0	0	0	0	0	0	0	0	0	0	0	0	0	0	30	0	0	0	0	80	0	0	20	0	0	0	0	0	0	0	0	0	0	0	0	0	0	0	0	0	0	0	0
Otu2763	5	1	0	0	0	0	3	1	4	0	0	0	0	0	0	0	0	0	0	0	8	0	1	2	12	11	5	1	7	27	0	1	0	0	0	0	1	0	0	0	0	0	0	0	0	0	0	0	3
Otu2766	0	0	0	0	0	0	0	0	0	0	0	0	0	0	0	0	0	0	0	0	0	0	0	0	0	0	0	0	0	0	3	5	0	16	11	12	0	3	14	11	0	0	0	0	0	0	0	0	0
Otu277	56	244	36	36	0	56	416	62	0	0	0	0	0	0	0	0	0	0	0	0	0	162	25	9	3	0	17	1	3	4	562	0	0	0	0	1	0	0	0	0	0	0	0	0	0	0	0	0	0
Otu2770	0	0	0	0	0	0	0	0	0	0	0	0	0	0	0	0	0	0	0	0	0	0	0	0	0	163	0	0	0	0	0	0	0	0	0	0	0	0	0	0	0	0	0	0	0	0	0	0	0
Otu2778	0	0	0	0	0	0	0	0	0	0	0	0	0	0	0	0	0	0	0	130	0	0	0	0	0	0	0	0	0	0	0	0	0	0	0	0	0	0	0	0	0	0	0	0	0	0	0	0	0
Otu2779	0	0	0	0	0	0	0	0	0	0	0	0	0	0	0	0	0	0	0	0	0	0	0	0	0	0	0	0	0	0	0	0	0	0	0	0	1	0	0	0	0	0	0	0	0	0	0	0	0
Otu2780	0	0	0	0	0	0	0	0	0	0	0	0	0	0	0	0	0	0	0	0	2	4	5	39	0	0	23	10	1	23	0	0	0	0	0	0	0	0	0	0	0	0	0	0	3	0	0	0	0
Otu2781	0	0	0	0	0	0	0	0	0	0	0	0	0	0	0	0	0	0	0	0	4	13	48	6	0	4	6	6	0	23	0	0	0	0	0	0	0	0	0	0	0	0	0	0	0	0	0	0	0
Otu2783	0	0	0	0	0	0	0	0	0	0	0	0	0	0	0	0	0	0	0	0	64	22	0	24	9	3	2	6	0	7	0	0	0	0	0	0	0	0	0	0	0	0	0	0	0	0	0	0	0
Otu2785	0	0	0	0	0	0	0	0	0	0	0	0	0	0	0	0	0	0	0	115	0	0	0	0	0	0	0	0	0	0	0	0	0	0	0	0	0	0	0	0	0	0	0	0	0	0	1	0	0
Otu2789	0	0	0	0	0	0	0	0	0	0	0	0	0	0	0	0	0	0	0	0	0	0	0	0	0	0	0	0	0	0	0	0	0	0	0	2	0	1	1	0	0	0	0	0	0	0	0	0	0
Otu279	0	0	0	3139	1	1	45	0	7	1	1	0	1	0	0	105	0	34	13	0	530	24	451	73	9	95	11	28	50	14	12	0	27	16	1	0	37	4	11	13	3	21	3	0	0	14	22	0	0
Otu2791	0	0	0	0	0	0	0	125	0	0	0	0	0	0	0	0	0	0	0	0	0	0	0	0	0	0	0	0	0	0	0	0	0	0	0	0	0	0	0	0	0	0	0	0	0	0	0	0	0
Otu2795	1	0	1	14	33	3	0	12	0	0	1	0	0	0	1	0	0	0	0	0	0	0	0	0	0	0	0	0	0	0	1	0	0	0	0	0	0	0	0	3	0	1	1	0	2	1	0	0	1
Otu2799	0	0	0	0	0	0	0	0	0	0	0	0	0	0	0	0	0	0	132	0	0	2	0	0	0	0	0	0	0	0	0	0	1	0	0	0	0	0	0	0	0	9	0	0	0	0	0	0	0
Otu28	361	438	714	1094	766	342	1789	593	2404	2457	327	3	1	3	182	1	2	2	9	24	92	24	9	20	8	46	4	4	72	8	52	126	74	690	62	489	163	597	430	122	193	800	322	476	800	610	805	199	913
Otu2802	48	5	0	0	0	11	11	0	0	16	0	0	0	0	0	0	0	0	0	0	5	0	0	2	0	0	0	0	0	2	0	0	0	0	0	0	0	0	0	0	0	0	0	0	0	0	0	1	0
Otu2803	0	0	0	0	0	0	0	0	0	0	0	0	0	0	0	0	0	0	0	0	3	0	1	0	0	0	0	0	1	1	3	1	2	3	0	0	12	0	4	0	3	6	12	0	4	0	5	14	3
Otu2804	0	0	0	0	0	0	0	0	0	0	0	0	0	0	0	0	0	0	0	0	0	0	0	0	0	0	0	0	0	0	7	0	0	2	4	1	1	0	0	2	2	9	4	0	0	4	2	0	0
Otu2809	0	0	0	0	0	0	0	0	0	0	0	0	0	0	0	0	0	0	0	0	0	0	0	0	0	0	0	0	0	0	0	0	0	0	0	0	0	0	0	0	0	0	0	0	0	0	0	0	0
Otu2810	0	0	0	0	0	0	0	0	0	0	0	3	6	0	1	0	0	0	0	0	0	0	0	2	0	0	0	0	0	1	7	0	3	0	0	0	3	0	0	2	6	31	2	2	0	5	10	0	0
Otu2813	0	0	0	0	0	0	0	0	0	0	0	0	0	0	0	0	0	0	0	0	9	15	0	2	24	5	6	3	3	4	0	0	11	0	0	0	2	0	1	1	0	0	1	0	0	0	0	0	0
Otu2814	0	0	0	0	0	0	0	0	0	0	0	0	0	0	0	0	0	0	0	0	0	0	0	0	0	0	0	0	0	0	0	0	0	0	0	0	0	0	0	0	0	0	0	0	0	0	0	0	0
Otu2816	0	0	0	0	0	0	0	0	0	0	0	0	0	0	0	0	0	0	0	0	0	0	0	0	0	0	0	0	0	0	0	0	0	0	0	0	0	0	0	0	0	0	0	0	0	0	0	0	0
Otu2826	0	0	0	0	0	0	0	0	0	0	0	0	1	0	0	0	0	1	0	0	0	0	0	0	0	0	0	0	0	0	1	0	0	0	0	0	0	0	0	0	0	1	0	0	0	0	0	1	0
Otu283	5	0	0	0	253	5	11	0	0	0	44	0	0	23	65	3	0	5	0	2	0	0	0	2	1	0	4	2	0	0	0	0	0	0	0	2	1	1	1	1	0	5	6	0	0	2	0	0	0
Otu2830	0	0	0	0	0	0	0	0	0	0	0	0	0	0	0	0	0	0	0	0	0	159	0	0	0	0	0	0	0	0	0	0	0	0	0	0	0	0	0	0	0	0	0	0	0	0	0	0	0
Otu2833	0	0	0	0	0	0	0	0	0	0	0	0	0	0	0	0	0	90	0	0	0	0	0	0	0	0	0	0	1	0	0	0	0	0	0	0	0	0	0	0	0	0	0	0	0	0	0	0	0
Otu2836	0	0	0	0	0	0	0	0	0	0	0	0	0	0	0	0	0	0	0	0	0	0	0	0	0	0	0	0	0	0	0	0	0	0	0	0	0	0	0	0	0	0	0	0	0	0	0	0	0
Otu284	0	0	3	2	0	0	0	0	1	1	0	0	0	0	0	0	0	0	4	0	0	0	0	0	0	0	0	0	0	0	2	0	0	0	0	0	1	223	5	1	0	0	0	0	0	0	0	0	0
Otu2841	0	0	0	0	0	0	0	0	0	0	0	0	0	0	0	0	0	0	0	0	9	0	8	1	19	10	0	0	0	45	0	1	0	0	0	0	0	0	0	0	0	0	0	0	0	0	0	0	0
Otu2842	0	0	0	0	0	0	0	0	0	0	0	0	0	0	0	0	0	0	0	0	0	0	0	0	0	0	0	0	0	0	0	0	0	0	0	0	0	0	0	7	0	0	0	0	0	0	0	0	0
Otu2844	0	0	0	0	0	0	0	0	0	0	0	0	0	0	0	0	0	0	0	0	0	0	0	0	0	0	0	0	0	0	0	0	0	0	0	0	0	0	0	0	0	0	0	0	0	0	0	0	0
Otu2847	0	0	0	0	0	0	0	0	0	0	0	0	0	0	0	0	0	0	0	0	0	0	0	0	0	0	0	0	0	0	3	6	41	0	39	1	0	0	13	3	0	0	0	0	0	0	0	0	0
Otu2849	4	36	0	6	13	7	8	1	1	6	0	0	0	0	0	1	0	0	0	0	0	0	0	0	1	0	0	0	1	1	0	0	0	1	0	9	2	4	0	1	0	7	2	3	0	0	3	0	3
Otu285	119	2	82	57	731	9	42	86	0	0	20	0	0	25	94	0	18	0	14	10	3	0	0	0	1	0	0	0	1	0	0	3	1	0	0	0	0	0	0	0	0	11	14	0	3	27	0	3	9
Otu2851	36	0	0	0	0	0	0	0	0	0	0	0	0	0	0	0	0	0	0	0	0	0	0	0	0	0	0	0	4	2	26	0	0	0	0	0	0	0	0	0	0	14	0	0	13	0	2	0	0
Otu2852	0	0	0	0	0	0	0	0	0	0	0	0	0	0	0	0	0	0	146	0	0	0	0	0	0	0	0	8	0	0	0	0	2	0	0	0	0	0	0	0	0	0	0	0	0	0	0	0	0
Otu2854	0	0	0	0	0	0	0	0	0	0	0	0	0	0	0	0	0	0	0	0	0	0	0	0	0	0	0	0	0	0	0	0	0	0	0	0	12	0	3	0	0	0	0	0	0	0	0	0	0
Otu2855	0	0	0	0	0	0	0	0	0	0	0	0	142	0	0	0	0	0	0	0	0	0	0	0	0	0	0	0	0	0	0	0	0	0	0	0	0	0	0	0	0	0	0	0	0	0	0	0	0
Otu2859	0	0	0	0	129	0	0	0	0	0	0	0	0	0	0	0	0	0	0	0	0	0	0	0	0	0	0	0	0	0	0	0	0	0	0	0	0	0	0	0	0	0	0	0	0	0	0	0	0
Otu286	0	11	0	6	0	0	0	5	0	0	0	0	0	0	104	0	0	0	0	0	0	0	2	0	0	10	0	0	0	0	0	0	0	0	0	0	0	0	0	0	0	0	0	0	0	0	0	0	0
Otu2860	0	0	0	0	0	0	0	0	0	0	0	0	0	0	0	0	0	0	0	0	3	14	0	28	0	0	15	0	0	19	0	0	0	0	0	0	0	0	0	0	0	0	20	0	0	0	0	5	0
Otu2863	0	0	0	0	0	0	0	0	0	0	0	0	0	0	0	0	0	0	0	0	0	0	0	0	0	9	0	0	0	0	0	0	0	0	0	0	4	57	0	0	0	0	0	0	0	0	0	0	0
Otu2867	0	0	0	21	0	0	0	0	0	33	0	0	0	0	0	0	0	0	0	0	0	0	0	0	0	0	0	0	0	0	0	0	0	0	0	0	0	0	0	0	0	0	0	0	0	0	0	0	8
Otu2868	0	0	0	0	0	0	0	0	0	0	0	0	0	0	0	0	0	0	0	0	0	0	0	0	2	74	0	0	0	0	0	0	0	0	0	0	0	0	0	0	0	0	1	0	0	0	0	0	0
Otu2870	0	0	0	0	0	0	0	0	0	0	0	0	0	0	0	0	0	0	0	0	21	7	3	1	13	19	8	1	2	8	33	0	0	0	7	0	1	0	0	0	0	0	0	0	0	0	0	0	0
Otu2871	0	0	0	28	0	0	0	0	81	0	0	0	0	0	0	0	0	0	0	0	2	0	1	0	0	0	0	0	0	1	0	0	0	0	0	0	0	0	0	0	0	0	0	0	0	0	0	0	0
Otu288	0	0	0	0	0	5	0	0	0	0	0	0	0	0	0	0	0	0	0	0	68	314	33	215	536	29	12	419	5	56	0	0	19	0	0	0	1	0	0	5	0	0	0	0	11	0	0	0	0
Otu2881	0	0	0	0	0	0	0	0	0	0	40	85	113	79	50	52	75	48	73	190	0	0	0	0	0	0	0	0	0	0	0	0	0	0	0	0	0	0	0	0	0	0	0	0	0	1	0	0	0
Otu2885	19	10	2	5	37	3	26	4	9	1	19	1	0	1	166	0	1	9	0	0	0	0	0	0	0	0	0	0	0	0	0	0	0	0	0	0	0	0	0	0	0	0	0	0	0	0	0	0	0
Otu2886	0	0	0	0	0	0	0	0	0	0	0	0	0	0	0	0	0	0	0	0	0	0	0	0	0	0	0	0	0	0	4	0	0	0	7	2	0	2	0	0	0	0	0	0	0	0	0	0	0
Otu2888	0	0	0	0	0	0	0	0	0	0	0	0	0	0	0	0	0	0	0	0	18	0	0	0	0	0	0	0	0	1	27	0	0	0	0	0	3	0	0	0	0	0	0	0	0	0	0	2	0
Otu2889	0	1	1	1	62	0	0	37	1	1	5	0	15	3	18	0	0	70	0	0	0	0	1	1	0	0	1	0	0	0	0	0	0	0	0	0	0	0	0	0	0	1	0	0	5	0	0	2	0
Otu289	0	0	0	0	0	0	1	0	0	0	0	0	0	0	0	0	0	0	0	0	120	59	129	136	206	100	424	114	56	70	6	47	147	0	0	2	132	1	51	2	0	22	4	0	1	0	3	6	2
Otu2894	0	0	0	0	0	0	0	0	0	0	0	0	0	0	0	0	0	0	0	0	0	0	0	0	0	0	0	0	0	0	0	0	0	0	0	0	0	0	0	0	0	0	0	0	0	0	0	0	0
Otu2897	0	0	0	0	0	0	0	0	0	0	0	0	0	0	0	0	0	0	0	0	3	0	2	6	25	0	37	11	8	9	0	0	0	0	0	0	0	0	0	0	0	0	0	0	0	0	0	0	0
Otu29	337	2	150	97	1706	67	529	120	320	1	312	198	0	385	3087	133	328	898	60	140	0	16	0	3	0	0	0	0	0	0	0	0	0	0	0	0	0	0	0	0	5	77	27	24	30	168	13	25	30
Otu290	0	0	0	1	0	0	0	0	0	0	0	61	3530	0	0	0	0	0	0	0	0	0	0	0	0	0	0	0	0	0	0	0	0	0	0	0	0	0	0	0	0	0	0	0	0	0	0	0	0
Otu2901	0	0	0	0	0	0	0	0	0	0	0	0	0	0	0	0	0	0	0	0	0	0	0	0	0	0	0	0	0	0	0	0	0	0	0	0	0	0	0	0	0	0	0	0	0	0	0	0	0
Otu2902	0	0	0	0	0	0	0	0	0	0	0	0	0	0	0	0	0	0	0	0	0	0	0	0	0	0	0	0	0	0	0	0	0	0	0	0	0	0	0	144	0	0	0	0	0	0	0	0	0
Otu2908	0	0	0	0	0	0	0	0	0	0	0	0	0	0	0	0	0	0	0	0	0	0	0	0	0	0	0	0	0	0	0	0	0	0	0	0	0	0	0	0	0	0	0	0	0	0	0	0	0
Otu291	0	0	0	0	0	0	0	0	0	0	0	0	0	0	0	0	0	0	0	0	0	0	0	2	2	55	17	0	0	2	0	0	0	0	0	0	1	0	0	0	0	10	0	0	0	0	0	0	0
Otu2917	0	0	6	0	0	0	0	0	0	0	0	0	0	0	0	0	0	0	0	0	0	0	0	5	103	0	0	0	0	0	0	0	13	0	0	0	0	0	0	0	0	0	0	0	0	0	0	0	0
Otu2918	0	0	0	0	0	0	0	0	0	0	0	0	0	0	0	0	0	0	0	0	0	0	0	0	0	0	0	0	0	0	0	0	0	0	0	0	0	0	0	0	0	0	0	0	0	0	0	0	0
Otu292	0	0	0	2	0	3	1	59	0	38	0	0	0	0	0	0	0	5067	1	0	23	0	13	19	13	0	2	0	9	2	11	0	1	0	0	32	5	0	4	4	0	1	34	1	0	0	87	0	16
Otu2924	0	0	0	0	0	0	0	0	0	0	0	0	0	0	0	0	0	0	0	0	0	0	0	0	0	2	0	0	0	0	12	12	7	24	55	12	2	6	33	3	0	0	0	0	0	0	0	0	0
Otu2929	0	0	0	0	0	0	0	0	0	0	108	0	0	0	0	0	0	0	0	0	0	0	0	0	0	0	0	0	0	0	0	0	0	0	0	0	0	0	0	0	0	0	0	0	0	0	0	0	0
Otu2934	0	5	0	1	0	4	0	0	14	153	0	0	0	0	0	0	0	0	0	0	0	0	0	0	0	0	0	0	0	0	0	0	0	0	0	0	0	0	0	0	0	0	0	0	0	0	0	0	0
Otu2937	0	0	0	0	0	0	0	0	0	0	0	0	0	0	0	0	0	0	0	0	0	0	13	0	9	23	0	0	53	1	0	0	0	0	0	0	0	0	0	0	0	0	0	0	0	0	0	0	0
Otu294	0	0	0	0	0	0	0	0	0	0	0	0	0	0	0	0	0	0	0	0	344	166	188	176	177	106	545	57	21	60	20	124	66	119	16	0	98	6	22	20	0	0	9	0	0	0	12	0	30
Otu2948	0	0	0	0	0	0	0	0	0	1	0	0	0	0	0	0	0	1	0	0	3	0	0	10	3	0	5	1	0	0	0	0	0	0	0	0	1	0	0	0	0	0	0	0	1	0	5	1	2
Otu295	0	94	3	30	0	0	0	16	0	3	0	0	0	0	0	0	0	0	0	0	1	0	0	0	0	6	0	0	1	0	48	101	3	30	264	203	112	313	48	40	0	0	0	1	1	3	1	5	0
Otu2953	0	0	0	0	0	0	0	0	0	0	0	0	0	0	0	0	0	0	0	0	0	0	120	25	0	0	5	0	0	5	0	0	0	0	0	0	0	0	0	0	0	0	0	0	0	0	0	0	0
Otu296	517	409	198	235	52	535	69	261	273	148	0	0	383	0	0	0	0	0	2	0	1	0	3	0	4	0	4	0	2	20	5	0	0	0	0	0	0	1	0	0	0	0	0	32	0	0	0	0	1
Otu2963	0	0	0	0	0	0	0	0	0	0	0	0	0	0	0	0	0	0	0	0	0	0	0	0	0	0	0	0	0	0	3	10	3	6	1	4	17	0	0	48	1	2	3	0	0	1	1	4	5
Otu2964	0	0	0	0	0	0	0	0	0	1	0	0	0	0	0	0	0	0	0	0	0	0	0	0	0	1	0	0	0	0	14	15	32	18	20	87	2	7	22	5	0	0	2	0	1	0	0	1	0
Otu2965	0	0	0	0	0	0	0	0	0	0	0	0	0	0	0	0	0	0	0	0	0	0	0	0	0	0	1	0	0	0	0	0	0	0	0	0	0	0	0	0	0	0	0	0	0	0	0	2	0
Otu2970	0	0	0	0	0	0	0	0	0	0	0	0	0	0	0	0	0	0	0	0	0	0	0	0	0	0	0	0	0	0	0	0	0	0	0	0	4	0	0	3	0	0	0	0	0	0	0	0	0
Otu2974	0	0	0	0	0	0	0	0	0	0	0	0	0	0	0	0	0	6	0	0	0	0	0	0	0	0	0	0	0	0	0	0	0	0	0	0	0	0	0	0	0	0	0	0	0	0	0	0	0
Otu2975	0	0	0	0	0	0	0	0	0	0	0	0	0	0	0	0	0	0	0	0	0	0	0	0	0	0	0	0	0	0	0	0	0	0	0	0	0	0	0	0	0	0	0	0	0	0	0	0	0
Otu2979	0	0	0	0	0	0	0	0	0	0	0	0	0	23	0	0	89	0	0	0	0	0	0	0	0	0	0	0	0	0	0	0	0	0	0	0	0	0	0	0	0	0	0	0	0	0	0	0	0
Otu298	32	18	26	48	0	19	28	25	0	30	0	0	0	0	83	0	0	0	0	0	5	10	0	19	10	7	35	8	6	9	2	5	0	0	0	0	3	0	0	7	0	0	0	0	0	0	0	0	0
Otu2982	0	0	0	0	0	0	0	0	0	0	0	0	0	0	0	0	0	0	0	105	0	2	0	0	0	0	0	0	0	0	0	0	0	0	0	0	0	0	0	0	0	0	0	0	0	0	0	0	0
Otu2984	0	0	0	0	0	0	0	0	0	0	0	0	0	0	0	0	0	0	0	0	0	0	0	3	0	0	0	0	0	0	0	0	5	0	0	0	9	0	0	6	0	0	0	0	0	0	0	0	0
Otu2987	0	0	0	0	0	0	0	0	0	0	0	0	0	0	0	0	0	0	0	0	10	12	2	6	30	0	0	5	0	3	0	0	0	0	0	0	0	0	0	0	0	0	0	0	0	0	0	0	0
Otu299	0	0	1	0	0	0	0	0	0	0	0	0	0	0	0	0	175	0	0	0	64	32	12	14	0	443	2027	3	1	45	1	6	0	48	44	78	12	0	8	69	3	0	0	92	0	3	0	129	133
Otu2992	0	0	0	0	0	0	0	0	0	0	0	0	0	0	0	0	0	0	0	0	0	0	0	0	0	0	0	0	0	0	0	0	0	0	0	0	2	0	0	0	0	0	0	0	0	0	0	0	0
Otu2996	0	0	0	0	0	28	0	0	0	0	0	0	0	0	0	0	0	0	0	0	0	0	0	2	0	0	0	1	0	0	0	0	0	0	0	0	0	0	0	0	0	0	0	0	0	0	0	0	0
Otu3	6	13	66	9	10	5	159	3	7	9	18	159	5	4	143	15	29	5	13	26	33	31	24	53	33	26	24	17	37	49	16872	28167	1596	20373	24176	33777	10872	17518	20219	7597	4332	15124	14771	21259	16607	7809	22647	3614	23165
Otu30	2	47	101	65	553	8	105	158	22	4	2099	4504	1990	2654	4511	17483	299	3828	6410	1229	0	0	7	0	0	0	29	0	0	0	0	0	0	0	0	0	0	0	0	0	5	7	16	12	43	31	2	5	7
Otu300	0	1	0	0	0	0	0	0	0	0	0	0	0	0	1	0	1	0	0	0	0	0	0	0	0	0	0	0	0	0	1	0	0	0	0	0	1	0	0	0	18	214	368	364	115	116	370	116	423
Otu3004	0	0	0	0	0	0	0	0	0	0	0	0	0	0	0	0	0	0	0	0	0	0	0	0	0	0	0	0	0	0	0	0	0	0	0	0	0	0	0	0	0	0	0	0	0	0	0	0	0
Otu3009	0	0	0	0	0	0	0	0	0	0	0	0	0	0	0	0	0	0	0	0	0	2	0	0	0	26	11	0	0	6	0	0	1	0	0	0	36	0	0	0	17	0	7	0	0	0	0	0	0
Otu301	0	0	0	0	0	21	0	0	0	0	0	0	0	0	0	0	0	0	0	0	9	6	0	0	6	0	253	0	1	0	6	129	43	44	2225	17	444	0	14	426	14	60	11	0	172	89	0	111	0
Otu3012	0	0	0	0	0	0	0	0	0	0	0	0	0	0	0	0	0	0	0	0	0	0	0	0	0	0	0	0	0	0	0	0	27	0	0	0	7	0	0	3	0	0	24	0	0	0	0	0	0
Otu3020	0	0	0	0	0	0	0	0	0	0	0	0	0	0	0	0	48	0	2	53	0	0	0	0	0	0	0	0	0	0	0	0	0	0	0	0	0	0	0	0	0	0	0	0	0	0	0	0	0
Otu3022	0	0	0	0	0	0	0	0	0	0	0	0	0	0	0	0	0	0	0	0	0	0	0	0	0	0	0	0	0	0	31	11	1	7	2	5	14	9	6	3	2	38	162	7	24	6	11	24	18
Otu3025	20	53	17	17	1	24	19	3	8	20	1	0	0	0	2	0	0	0	0	0	1	2	0	1	3	1	0	3	5	2	2	5	3	3	0	26	3	11	16	1	0	16	3	7	6	2	2	3	14
Otu303	0	0	0	0	0	0	0	0	0	0	0	0	0	0	0	0	0	0	0	0	1591	5357	19	65	0	1	0	35	0	5	0	0	0	0	0	0	1	0	0	1	0	0	0	0	0	0	0	0	0
Otu3030	0	0	0	0	0	0	0	0	0	0	0	0	0	0	0	0	0	0	0	0	0	0	0	4	0	0	0	0	0	0	109	0	0	0	0	0	11	0	0	0	0	0	0	0	0	0	0	0	0
Otu3031	0	0	0	0	0	0	58	0	0	0	0	0	0	0	0	0	0	0	0	0	0	0	7	0	0	17	5	0	0	0	0	0	0	0	0	0	0	0	0	0	0	0	0	0	0	0	0	0	0
Otu3038	0	0	0	0	0	0	0	0	0	0	0	0	0	0	0	0	0	0	0	0	0	0	0	0	0	0	0	0	0	0	0	0	0	0	0	0	0	0	0	0	0	0	0	0	0	0	0	0	0
Otu3040	0	3	1	0	6	1	3	1	0	0	2	1	2	0	1	0	0	0	0	0	0	0	0	0	0	0	0	0	1	0	1	0	0	0	0	1	0	0	0	0	1	5	1	0	1	0	1	0	2
Otu3043	0	0	0	0	0	0	0	0	0	0	0	0	0	0	0	0	0	0	0	0	0	0	0	0	0	0	0	0	0	0	0	0	0	0	0	0	0	0	0	0	0	0	0	0	0	0	0	0	0
Otu3049	0	0	0	0	0	0	0	0	0	0	0	0	0	0	0	0	0	0	1	0	0	0	0	0	0	0	0	0	0	0	0	0	0	0	0	0	0	0	0	0	0	0	0	0	0	0	0	0	0
Otu3065	0	0	0	0	0	0	0	0	0	0	0	0	0	0	0	0	0	0	0	0	0	0	0	0	0	0	0	0	0	0	0	0	0	0	0	0	0	0	0	0	0	0	0	0	0	0	0	0	0
Otu307	35	0	0	0	0	0	0	0	0	0	1	0	0	0	0	0	0	0	0	0	0	0	0	6	0	1	4	0	0	5	0	0	0	1	0	0	2	1	1	0	30	0	3	68	18	0	732	42	12
Otu3071	0	0	0	0	0	0	0	0	0	0	0	0	0	0	0	0	0	0	0	0	0	0	0	0	3	106	0	12	6	1	0	0	0	0	0	0	0	0	0	0	0	0	0	0	0	0	0	0	0
Otu3072	0	0	0	0	114	0	0	0	0	0	0	0	0	0	0	0	0	0	0	0	0	0	0	0	0	0	0	0	0	0	0	0	0	0	0	0	0	0	0	0	0	0	0	0	0	0	0	0	0
Otu3075	0	0	0	0	0	0	0	0	0	0	0	0	0	0	0	0	0	90	0	0	0	0	0	0	0	0	0	0	0	0	0	0	0	0	0	0	0	0	0	0	0	0	0	0	0	0	0	0	0
Otu3080	0	0	0	0	0	0	0	0	0	0	0	0	0	0	0	0	0	0	0	0	0	0	0	0	0	0	0	0	0	0	0	0	0	0	0	0	0	0	0	0	0	0	0	0	0	0	0	0	0
Otu3081	0	0	0	0	0	0	0	0	0	0	0	0	0	0	0	0	0	0	0	0	0	0	0	0	0	0	0	0	0	0	13	12	0	9	10	13	9	9	9	8	0	9	10	2	3	8	13	1	10
Otu3087	0	0	0	0	0	0	0	0	0	0	0	0	0	0	0	0	0	0	0	0	0	0	0	0	0	0	0	0	0	0	0	0	0	0	0	0	0	0	0	0	0	51	7	0	0	0	0	7	0
Otu309	5	1	6	0	7	1	0	2	0	1	0	0	0	0	0	0	0	0	0	0	23	0	0	0	0	2	0	87	9	0	0	5	0	0	1	0	14	0	5	58	0	28	0	35	26	1	48	15	0
Otu3090	0	0	0	0	0	0	0	0	0	0	0	0	0	0	0	0	0	0	0	0	3	4	5	5	0	0	9	0	0	11	0	0	0	0	0	0	35	0	0	0	25	0	7	0	0	0	0	2	0
Otu31	0	10	0	0	0	0	37	0	0	0	0	0	0	0	0	0	0	0	0	14	25	0	0	1	0	0	0	3	2	4	38	2115	224	668	1890	358	428	152	131	426	82	0	3	0	6	0	6	12	0
Otu3103	0	0	0	0	0	0	0	0	0	0	0	0	0	0	0	0	0	0	0	0	0	0	0	0	0	0	0	0	0	0	5	1	8	0	0	3	0	0	0	0	0	0	0	0	0	0	0	0	0
Otu3104	0	0	0	0	0	0	0	0	0	0	0	0	0	0	0	0	0	0	0	0	31	1	2	0	0	0	6	0	46	0	0	0	0	0	0	0	0	0	0	0	0	0	0	0	0	0	0	0	0
Otu3109	0	0	0	0	0	0	0	0	0	0	0	0	0	0	0	0	0	0	0	0	0	0	0	0	0	0	0	0	0	0	0	0	0	0	0	0	21	134	0	0	0	0	5	0	0	0	0	0	0
Otu3110	0	0	0	0	0	0	0	0	0	0	0	0	0	0	0	0	0	0	0	0	0	125	14	0	0	0	10	0	0	0	0	0	0	0	0	0	0	0	0	0	0	0	0	0	0	0	0	0	0
Otu3114	0	0	0	0	0	0	0	0	0	0	0	0	0	0	0	0	0	0	0	0	24	81	0	1	0	0	0	1	0	0	0	0	0	0	0	0	0	0	0	0	0	0	0	0	0	0	0	0	0
Otu312	0	0	0	0	0	0	40	0	0	0	0	0	0	0	0	0	0	0	0	0	0	0	0	0	0	0	0	0	0	0	0	0	0	0	0	0	0	0	0	0	0	0	0	0	0	0	0	0	0
Otu3122	0	0	0	0	0	0	0	0	0	0	0	0	0	0	0	0	0	0	0	0	0	0	0	0	0	0	0	0	0	0	0	0	0	0	0	0	0	0	0	0	0	0	0	0	0	0	0	0	0
Otu3125	0	0	0	0	0	0	0	0	7	0	90	0	0	0	0	0	0	0	0	0	0	0	0	0	0	0	0	0	0	0	0	0	0	0	0	0	0	0	0	0	0	0	0	0	0	0	0	0	0
Otu3128	0	0	0	0	0	0	0	0	0	0	0	1	0	21	0	38	23	0	6	0	0	0	0	0	0	0	0	0	0	0	0	0	0	0	0	0	0	0	0	0	0	0	0	0	0	0	0	0	0
Otu313	0	108	0	0	0	18	0	156	0	0	0	0	0	0	0	0	0	0	0	0	335	174	0	13	37	35	122	125	0	3	17	91	21	420	0	30	101	37	66	415	0	0	0	0	0	0	0	0	0
Otu315	90	95	119	0	84	66	1	92	0	82	0	0	0	0	0	0	25	0	0	0	0	13	0	3	0	0	3	0	0	0	0	0	0	0	0	0	1	0	0	0	0	0	0	0	0	8	0	0	0
Otu3154	0	0	0	0	0	0	0	0	0	0	0	0	0	0	0	0	0	0	0	0	0	0	0	0	0	0	0	0	0	0	0	0	0	0	0	0	0	0	0	0	0	0	0	0	0	0	0	0	0
Otu3155	0	0	0	0	0	0	0	0	0	0	0	0	0	0	0	0	0	0	0	0	0	0	0	0	0	0	0	0	0	0	43	10	1	12	38	13	15	15	6	1	5	6	21	1	1	1	5	1	1
Otu316	26	13	11	21	4	7	67	12	16	34	5	4	5	0	3	1	12	1	0	4	174	89	26	152	253	151	168	100	180	74	247	314	173	228	244	100	226	274	270	153	23	28	79	7	19	18	18	46	31
Otu3161	0	0	0	0	0	0	0	0	0	0	0	0	0	0	0	0	0	0	0	0	0	0	0	0	0	0	0	0	0	0	3	2	0	0	2	2	3	6	0	0	0	0	0	0	0	0	0	0	0
Otu3162	0	0	0	0	0	0	0	0	0	0	0	0	0	0	0	0	0	110	0	0	0	0	0	0	0	0	0	0	0	0	0	0	0	0	0	0	0	0	0	0	0	0	0	0	0	0	0	0	0
Otu3167	0	0	0	0	0	0	0	0	0	0	0	0	0	0	0	0	0	0	0	0	3	1	15	25	6	3	1	1	69	6	0	0	0	0	0	0	0	0	0	0	0	0	0	0	0	0	0	0	0
Otu3176	0	0	0	0	0	0	0	0	0	0	0	0	0	0	0	0	0	0	0	0	5	0	0	114	0	0	0	0	0	1	0	0	0	0	0	0	0	0	0	0	0	0	0	0	0	0	0	0	0
Otu3177	0	0	0	0	0	0	0	0	91	0	0	0	0	0	0	0	0	0	0	0	0	0	0	0	0	0	0	0	0	0	0	0	0	0	0	0	0	0	0	0	0	0	0	0	0	0	0	0	0
Otu318	0	0	0	0	0	0	0	0	0	0	0	0	0	0	0	0	0	0	16	0	0	0	1	0	0	0	1	0	0	2	4	4	6	1	0	0	18	6	0	25	2	0	0	0	0	0	0	0	0
Otu3180	0	0	0	0	0	0	0	0	0	0	0	0	0	0	0	0	0	0	0	0	6	0	14	17	11	2	0	1	34	2	1	0	0	0	0	0	0	0	0	0	0	0	0	0	0	0	0	0	0
Otu3182	0	0	0	0	0	0	0	0	0	0	0	0	0	0	0	0	0	0	0	0	0	0	0	0	0	0	0	0	0	0	0	0	0	0	0	0	0	0	0	0	0	0	0	0	0	0	0	0	0
Otu3185	0	0	0	0	0	0	0	0	0	0	0	0	0	0	0	0	0	0	0	0	3	0	0	0	91	0	0	0	0	10	0	0	0	0	0	0	0	0	0	0	0	0	0	0	0	0	0	0	0
Otu3189	0	0	0	0	0	0	5	0	1	0	0	0	0	0	0	0	0	0	1	0	15	0	0	30	0	1	0	24	5	0	0	0	0	0	1	0	4	11	1	5	0	0	0	0	1	0	2	0	0
Otu32	0	0	0	35	0	11	23	0	0	0	0	0	0	0	0	1	0	0	10	0	23	6	8	5	8	17	10	8	105	29	11	19	66	52	9	13	1568	9	241	2550	0	0	0	0	0	0	0	0	0
Otu321	10	0	0	0	0	0	0	0	0	1	0	0	0	0	0	0	0	0	0	0	63	0	0	0	0	0	0	0	0	0	0	0	0	1	1	2	0	0	1	0	0	0	0	0	0	0	0	0	0
Otu3212	0	0	0	9	0	0	61	0	0	0	0	0	0	0	0	0	0	0	0	0	0	3	0	4	2	0	7	3	0	0	0	0	0	0	0	0	0	0	0	0	0	0	0	0	0	0	0	0	0
Otu3217	0	0	0	0	0	0	1	0	0	0	0	0	0	0	0	0	0	0	0	0	0	0	0	0	0	0	0	0	0	0	0	0	26	1	0	0	3	0	0	0	0	0	0	0	0	0	0	0	0
Otu322	0	0	0	0	0	0	0	0	0	0	0	0	0	0	0	0	0	0	0	0	458	649	71	216	483	48	765	672	144	791	1	0	1797	0	0	0	18	0	17	5	1	0	6	0	0	0	0	14	0
Otu3222	7	21	8	4	0	3	4	4	2	9	2	0	2	0	1	0	0	0	0	0	0	0	0	0	0	0	0	0	0	0	0	0	0	0	0	0	0	0	3	0	0	5	0	0	0	1	0	0	6
Otu3228	0	0	0	0	0	0	0	0	0	0	0	0	0	0	0	0	0	0	0	0	0	0	0	0	0	0	0	0	0	0	0	0	0	82	0	0	0	0	0	0	0	0	0	0	0	0	0	0	0
Otu3229	0	0	0	0	0	0	0	0	0	0	0	0	0	0	0	0	0	0	0	0	8	7	0	6	0	24	3	14	0	30	0	0	0	0	0	0	0	0	0	0	0	0	0	0	0	0	0	0	0
Otu3230	0	0	0	0	0	0	0	0	0	0	0	0	0	0	0	0	0	0	0	103	0	4	0	0	0	0	0	0	0	5	0	0	0	0	0	0	0	0	0	0	0	0	0	0	0	0	0	0	0
Otu3239	0	0	0	0	0	0	0	0	0	0	0	0	0	0	101	0	0	0	0	0	0	0	0	0	0	0	0	0	0	0	0	0	0	0	0	0	0	0	0	0	0	0	0	0	0	0	0	0	0
Otu324	72	14	0	222	116	99	0	108	108	58	0	0	34	0	0	0	1	0	5	0	1	4	385	23	13	0	1	3	0	9	3	22	13	0	4	13	11	0	0	17	6	0	0	24	0	0	0	0	1
Otu3245	0	0	0	0	0	0	0	0	0	0	0	0	0	0	0	0	0	0	0	0	0	9	2	0	1	0	0	25	0	0	0	0	0	0	0	0	0	0	0	0	0	0	0	0	0	0	0	0	0
Otu3249	0	0	0	0	0	0	0	0	0	0	0	0	0	0	0	0	0	0	0	0	33	1	0	85	0	0	5	5	0	0	0	0	0	0	0	0	0	0	0	0	0	0	0	0	0	0	0	0	0
Otu3255	0	0	0	0	0	0	0	0	0	0	0	0	0	0	0	0	0	0	0	0	3	4	2	16	15	4	36	0	0	21	0	0	0	0	0	0	0	0	0	0	0	0	0	0	0	0	0	0	0
Otu326	1	13	0	0	0	0	0	0	0	0	0	0	0	0	0	0	0	0	0	0	8	0	0	0	0	0	0	0	0	0	0	2	0	28	14	22	26	39	12	0	7	35	5	1	36	0	14	3	0
Otu3261	9	7	10	8	0	4	6	6	7	52	0	3	4	0	0	0	1	4	0	0	0	0	0	0	0	0	0	0	2	0	0	1	0	0	0	0	1	0	0	1	0	0	0	0	0	0	0	0	0
Otu327	0	0	0	0	0	0	0	0	51	35	512	0	0	268	0	0	0	0	0	0	0	0	0	0	0	0	0	0	0	0	0	0	0	0	0	0	0	0	0	0	5	1	0	3	0	1	0	0	0
Otu3278	0	0	0	0	0	0	0	0	0	0	0	0	0	0	0	0	0	0	0	0	0	0	0	0	0	0	10	0	0	0	0	0	0	0	0	0	66	0	0	14	0	0	1	0	0	0	0	0	0
Otu3279	0	0	0	0	0	0	0	0	0	0	0	0	0	0	0	0	0	0	0	0	0	0	0	0	0	0	0	0	0	0	0	0	0	0	0	0	0	0	0	0	0	0	0	0	0	0	0	0	0
Otu328	0	0	0	0	0	0	0	0	0	0	0	0	0	0	0	0	0	0	0	0	454	2769	211	302	98	198	228	36	0	547	0	0	0	0	0	0	0	0	1	0	0	0	0	0	0	0	0	0	0
Otu3285	0	0	0	0	0	0	0	0	0	0	0	0	0	0	0	0	0	0	0	0	0	0	0	0	0	0	0	0	0	0	0	0	0	0	0	0	0	0	0	0	0	0	0	0	0	0	0	0	0
Otu3287	0	0	0	99	0	0	0	0	0	0	0	0	0	0	0	0	0	0	0	0	0	0	0	0	0	0	0	0	0	0	0	0	0	0	0	0	0	0	0	0	0	0	0	0	0	0	0	0	0
Otu3288	81	0	14	0	0	0	0	0	0	0	0	0	0	0	0	0	0	0	0	0	0	0	0	0	0	0	0	0	0	0	0	0	0	0	0	0	0	0	0	0	0	0	0	0	0	0	0	0	33
Otu3291	0	0	0	0	0	0	0	0	0	0	0	0	0	0	0	0	0	0	0	0	0	0	0	0	0	0	0	0	0	0	0	0	0	0	0	0	0	0	0	0	0	0	0	0	0	0	0	0	0
Otu3298	0	0	0	0	0	0	0	0	0	0	0	0	0	0	0	0	0	0	0	0	86	186	8	242	370	71	258	10	16	315	0	0	0	0	0	0	0	0	0	0	0	0	0	0	0	0	0	0	0
Otu3299	0	0	0	0	0	0	0	0	0	0	0	0	0	0	0	0	0	0	0	0	0	0	0	0	0	0	0	0	0	0	6	12	2	2	2	1	1	2	4	30	0	0	0	0	2	0	0	0	0
Otu33	1114	3780	740	485	2068	449	1739	788	154	744	636	206	1144	42	242	94	75	103	164	33	234	76	9	73	100	85	58	306	186	86	82	121	74	112	108	462	203	133	407	487	75	1223	229	404	313	81	308	188	874
Otu3305	2	0	0	0	3	0	0	0	0	0	0	0	0	0	0	0	0	0	0	0	1	0	0	0	1	0	0	0	0	0	43	97	74	59	38	113	48	73	97	8	1	0	0	0	1	0	0	1	2
Otu3306	0	0	0	0	0	0	0	0	0	0	0	0	0	0	0	0	0	0	0	0	0	0	0	8	0	0	0	0	0	7	4	0	0	0	0	0	4	0	0	0	0	0	0	0	0	0	0	0	0
Otu3312	1	5	0	0	3	0	2	2	0	0	5	0	7	0	0	0	1	2	0	1	0	0	0	0	0	1	0	0	0	0	0	0	0	0	0	1	0	0	0	0	0	4	0	0	0	0	0	0	0
Otu332	0	0	0	0	0	0	0	0	0	0	0	0	0	0	0	0	0	0	0	0	0	0	0	0	0	0	0	0	0	0	0	0	0	0	0	0	0	0	0	0	0	0	0	0	0	0	0	0	0
Otu3325	0	0	0	0	0	0	0	0	0	0	0	0	0	0	0	0	0	0	0	0	0	0	0	1	0	0	0	0	0	0	0	0	0	0	0	0	0	0	0	0	0	0	0	0	0	0	0	0	0
Otu3326	0	0	0	0	0	0	0	0	0	0	0	0	0	0	0	0	0	0	0	0	0	0	0	0	0	0	0	0	0	0	16	0	0	1	2	0	2	0	0	0	0	1	0	0	0	0	0	0	0
Otu3336	1	0	0	0	0	0	0	0	0	7	0	0	0	0	0	0	0	0	0	0	107	0	0	0	0	0	0	0	1	46	1	0	0	0	61	0	0	0	0	0	0	0	0	0	0	0	0	0	2
Otu3338	0	0	0	0	0	0	0	0	0	0	0	0	0	0	0	0	0	0	0	0	0	0	0	0	0	0	0	0	0	0	6	0	0	2	8	1	0	3	1	0	0	0	0	0	0	0	0	0	0
Otu334	0	0	0	0	0	1	0	0	0	0	0	0	0	0	0	0	0	0	0	0	4	0	0	1	1	4	9	1	0	1	353	311	32	57	341	188	79	87	98	208	3	15	2	2	10	6	7	12	1
Otu3341	0	0	0	0	0	0	0	0	0	0	0	0	0	0	0	0	0	0	0	0	0	0	0	0	0	0	0	0	0	0	0	0	0	0	0	0	0	0	0	0	0	0	0	0	0	0	0	0	0
Otu3345	0	0	0	0	0	0	0	0	0	0	0	0	0	0	0	0	0	0	0	0	0	0	0	209	1	0	2	0	0	1	0	0	0	0	0	0	0	0	0	0	0	0	0	0	0	0	0	0	0
Otu3347	0	0	0	0	0	0	0	0	0	0	0	0	0	0	0	0	0	0	0	0	0	0	0	0	0	0	0	0	0	0	0	0	0	0	0	0	0	0	0	0	0	0	0	0	0	0	0	0	0
Otu3351	0	0	0	0	0	0	86	0	0	0	0	0	0	0	0	0	0	0	0	0	0	0	0	0	0	0	0	0	0	0	0	0	0	0	0	0	0	0	0	0	0	0	0	0	0	0	0	0	0
Otu3354	0	0	0	0	0	0	0	0	0	0	0	0	0	0	0	0	0	0	0	0	0	0	0	0	0	0	0	0	0	0	18	1	0	0	4	0	0	2	2	1	0	0	1	0	0	0	0	0	0
Otu3358	0	0	0	0	0	0	0	0	0	0	0	0	0	0	0	0	0	0	0	0	0	0	0	0	0	0	0	0	0	0	15	0	0	0	1	0	2	0	0	1	0	0	2	0	0	0	0	0	0
Otu3359	0	0	0	0	0	0	0	0	0	0	0	0	0	0	0	0	0	0	0	0	0	9	4	1	11	0	6	3	0	2	5	0	3	0	0	0	0	0	0	0	0	0	25	0	0	0	0	0	0
Otu337	0	0	0	0	0	15	0	0	0	0	0	0	0	0	0	0	0	0	0	0	0	0	0	0	0	0	0	0	0	0	0	0	0	0	0	0	26	24	0	0	0	0	0	0	0	0	0	7	0
Otu3395	0	0	0	0	0	0	0	0	0	0	0	0	0	0	0	0	0	0	0	0	0	0	0	0	0	0	0	0	0	0	0	0	6	0	0	0	3	0	0	0	0	0	4	0	0	0	0	0	0
Otu3396	0	0	0	0	0	0	0	0	0	0	0	0	0	0	0	0	0	0	0	0	0	0	0	0	113	0	0	0	0	0	0	0	0	0	0	0	0	0	0	0	0	0	0	0	0	0	0	0	0
Otu3397	1	2	0	0	0	0	4	1	0	1	0	0	0	0	0	0	0	95	0	0	0	0	0	0	0	0	0	1	0	0	0	0	0	0	0	0	0	0	0	0	0	0	0	0	0	0	0	0	0
Otu34	431	148	128	346	380	376	576	270	204	189	0	115	251	24	78	19	0	277	5	53	45	11	4	42	30	12	41	24	1	19	28	25	21	57	4	1	11	28	3	8	7	74	46	6	61	31	57	32	55
Otu3406	0	0	0	0	0	0	0	0	0	0	0	0	0	0	0	0	0	0	0	0	10	26	1	31	0	23	0	11	0	8	0	0	0	0	0	0	1	0	0	0	0	0	0	0	0	0	0	0	0
Otu342	0	0	0	0	0	0	0	0	0	0	0	0	0	0	0	0	0	0	0	0	8	0	5	5	4	18	9	8	13	19	47	1062	143	423	318	308	30	978	530	816	0	3	1	0	9	0	0	0	5
Otu3420	0	0	0	0	0	0	0	0	0	0	0	0	0	0	0	0	0	0	0	0	0	0	0	0	0	0	0	0	0	0	0	0	0	0	0	0	0	0	0	0	0	0	0	0	0	0	0	0	0
Otu3424	0	0	0	0	0	0	0	0	0	0	0	0	0	0	0	0	0	0	0	0	0	0	0	0	0	0	0	0	0	0	8	31	3	2	5	3	2	10	13	51	0	0	0	0	2	0	0	0	0
Otu3425	0	0	0	0	0	0	0	0	0	0	0	0	0	0	0	0	0	0	0	0	5	5	7	0	0	14	2	0	0	77	0	0	0	0	0	0	0	0	0	0	0	0	0	0	0	0	0	0	0
Otu3428	0	0	0	0	0	0	0	0	0	0	0	0	0	0	0	0	0	0	0	0	0	0	0	3	2	0	0	0	0	0	1	0	5	0	0	0	2	0	0	0	2	29	5	0	0	0	0	0	0
Otu3438	0	0	0	0	0	0	0	0	0	0	0	0	0	0	0	0	0	0	0	0	0	0	0	0	0	0	0	0	0	0	0	0	0	0	0	0	0	0	0	0	0	0	0	0	0	0	0	0	0
Otu3443	0	0	0	0	0	0	0	0	0	0	0	0	0	0	0	0	0	0	0	0	0	0	0	0	0	0	0	0	0	0	0	0	0	0	0	0	2	0	0	0	0	0	0	0	0	0	0	0	0
Otu3451	0	0	0	0	0	0	0	0	0	0	0	0	0	0	0	0	0	0	0	0	1	0	0	0	0	0	0	0	0	0	1	1	0	1	0	12	0	5	0	6	1	4	6	10	6	7	8	1	18
Otu3456	0	0	0	0	0	0	0	0	0	0	0	0	0	0	0	0	0	0	0	0	0	0	0	0	0	0	0	0	0	0	5	0	0	0	1	1	1	0	0	5	0	0	0	0	1	0	0	0	0
Otu346	0	0	0	0	0	0	0	0	0	0	0	0	0	0	96	0	0	0	0	0	816	593	587	921	1798	878	678	1336	83	805	0	1	0	21	15	2	1	0	0	0	0	0	0	0	0	0	0	0	0
Otu3461	0	0	0	0	0	0	0	0	0	0	0	0	0	0	0	0	0	0	0	0	14	17	0	16	8	10	26	0	10	1	0	0	0	0	0	0	0	0	0	0	0	0	0	0	0	0	0	0	0
Otu3471	0	0	0	0	0	0	0	0	0	0	0	0	0	0	15	30	9	0	18	0	2	0	0	0	1	0	3	0	0	0	0	0	1	0	1	0	0	0	0	0	0	0	0	1	0	0	0	1	1
Otu3474	1	0	0	0	2	0	3	0	0	1	1	0	0	0	0	0	0	0	0	0	0	0	0	0	0	0	0	1	0	0	0	0	0	0	0	0	0	0	0	0	0	0	0	0	0	0	0	0	0
Otu3475	0	0	0	0	0	0	1	1	0	0	0	0	0	1	0	0	0	0	0	0	1	0	0	0	0	0	0	0	0	0	1	0	0	0	0	4	3	0	0	40	0	2	1	0	1	3	5	0	1
Otu3476	0	0	0	0	0	0	0	0	0	0	0	0	0	0	0	0	0	0	0	0	0	5	14	5	1	0	38	1	0	5	0	0	0	0	0	0	0	0	0	0	6	0	8	0	0	0	0	0	0
Otu3478	0	0	0	0	0	0	0	0	0	0	0	0	0	0	0	0	0	0	0	0	0	0	0	0	0	0	0	0	0	3	1	0	4	0	0	0	3	0	0	0	0	0	0	0	0	0	0	0	0
Otu3482	0	0	0	0	0	0	0	0	0	0	0	154	0	0	0	0	0	0	0	0	1	0	0	0	0	0	0	0	0	0	0	0	0	0	0	0	0	0	0	0	0	0	0	0	0	0	0	0	0
Otu349	0	0	0	0	0	0	0	0	0	0	0	0	0	0	0	0	0	0	0	0	0	0	0	0	0	0	0	0	0	0	0	0	0	0	0	0	0	0	0	0	0	0	0	0	0	0	0	0	0
Otu3490	4	4	9	14	16	5	25	3	33	53	10	0	1	0	8	0	0	0	1	0	1	0	2	0	0	2	0	0	2	0	1	4	0	29	5	23	3	33	11	2	5	35	8	26	15	33	37	9	53
Otu3494	0	0	0	0	0	0	0	0	0	0	0	0	0	0	0	0	0	0	0	0	0	0	0	0	0	0	0	0	0	0	0	1	0	0	0	0	0	0	0	0	0	0	0	0	0	0	0	0	0
Otu35	112	8	53	32	0	16	0	100	1	85	544	182	1	55	3	0	93	302	1	23	101	0	0	1	8	137	0	9	3	29	0	3	0	0	14	43	6	0	154	0	0	290	7	16	0	15	2	10	0
Otu351	0	0	0	0	0	0	0	0	0	0	0	0	0	0	0	0	0	0	0	0	273	481	62	159	305	630	469	221	52	216	0	0	2604	0	1	12	2	20	11	2	0	0	18	0	0	0	0	1	0
Otu3511	0	0	0	0	0	0	0	0	0	0	0	0	0	0	0	0	0	0	0	0	0	0	0	0	0	0	0	0	0	0	0	0	0	0	0	0	0	0	0	0	0	0	82	0	0	0	0	0	0
Otu3519	0	0	0	0	0	0	0	0	0	0	0	0	0	0	0	0	0	0	0	0	0	0	0	0	0	0	0	0	0	0	0	0	0	0	0	0	0	0	0	0	0	0	0	0	0	0	0	0	0
Otu352	0	0	0	0	0	0	0	0	0	0	0	0	0	0	0	0	0	0	0	0	376	258	83	178	125	420	430	28	7	308	235	11	39	4	40	5	366	0	10	20	15	289	290	22	17	0	0	52	6
Otu3522	0	0	0	0	0	0	0	0	0	0	0	0	0	0	0	0	0	0	0	0	9	30	2	10	29	9	0	1	4	5	3	0	0	0	0	0	0	0	0	0	0	0	0	0	0	0	0	0	0
Otu353	0	0	0	44	0	0	536	0	0	42	0	0	0	0	0	0	0	0	3	1	72	48	49	166	33	63	11	208	395	100	0	0	16	0	28	0	2	102	0	3	0	0	0	0	0	1	0	6	9
Otu3542	0	0	0	0	0	0	0	0	0	0	0	0	0	0	0	0	0	0	0	0	3	28	1	20	70	0	2	1	53	13	0	0	0	0	0	0	0	0	0	0	0	0	0	0	0	0	0	0	0
Otu3544	0	0	0	0	0	0	0	0	0	0	0	0	0	0	0	0	0	0	0	0	0	0	0	0	0	0	0	0	0	0	0	0	0	0	0	0	0	0	0	0	0	0	0	0	0	0	0	0	0
Otu3545	27	45	14	16	10	22	17	12	23	30	9	1	4	0	0	15	0	0	3	0	2	0	1	0	1	3	0	0	10	0	1	3	0	0	0	0	1	1	0	0	3	0	0	0	1	1	0	0	0
Otu3549	25	50	16	20	5	18	22	14	5	31	0	0	1	0	2	0	0	1	1	0	3	13	3	4	6	1	4	0	2	2	12	2	0	0	3	0	4	3	3	6	1	1	4	0	2	15	7	1	9
Otu355	0	0	0	0	0	0	0	0	0	0	0	0	0	0	0	0	0	0	0	0	0	0	0	0	0	0	0	0	0	0	0	0	0	0	0	0	10	0	0	0	0	0	0	0	0	0	0	0	0
Otu3562	0	0	0	0	0	0	0	0	0	0	0	0	0	0	0	0	0	0	0	0	5	0	0	2	2	1	4	0	0	0	12	1	5	0	0	0	11	0	0	1	0	1	5	0	0	0	1	3	2
Otu3566	0	0	0	0	0	0	0	0	0	0	0	0	0	0	0	0	0	0	0	0	0	0	0	0	0	0	0	0	0	0	1	6	7	7	2	14	2	6	14	1	0	0	0	0	0	0	0	0	0
Otu357	0	0	0	0	0	1	0	0	1	0	0	816	0	0	0	0	2485	0	346	5	0	0	0	0	0	0	0	0	0	9	0	0	3	0	0	0	2	0	0	76	0	0	0	0	0	0	0	0	0
Otu3579	0	0	0	0	0	0	0	0	0	0	0	0	0	0	0	0	0	0	0	0	0	0	0	0	0	0	0	0	0	0	0	0	0	0	0	0	51	0	0	0	2	0	51	0	0	0	0	2	0
Otu3582	0	0	0	0	0	0	0	0	0	0	0	0	0	0	0	0	0	0	0	0	0	0	0	0	0	0	0	0	0	0	0	0	19	2	0	0	40	0	0	0	0	0	0	0	0	0	0	0	0
Otu3588	0	0	0	0	0	0	0	0	0	0	0	0	0	0	0	0	0	0	0	0	0	0	0	0	0	0	0	0	0	0	0	0	0	0	0	0	0	0	0	0	0	0	0	0	0	0	0	0	0
Otu3594	1	0	0	0	5	1	1	0	0	0	0	0	0	0	0	0	0	2	0	0	0	0	0	0	0	0	0	0	0	0	14	2	24	1	2	116	31	5	10	4	0	0	1	0	0	0	1	0	0
Otu36	4713	4395	4095	3226	2207	5874	4883	3401	4757	6062	269	1	2	1	0	2	3	2	0	1	145	107	18	18	100	276	10	30	223	45	12	779	0	861	32	118	22	19	70	36	7	1	18	17	47	1	10	8	0
Otu3602	0	0	1	0	0	0	0	0	0	0	0	0	0	0	0	0	0	0	0	0	1	0	0	0	0	0	0	0	0	0	2	4	5	8	5	1	0	2	4	1	0	0	0	0	0	0	0	0	0
Otu3625	0	0	0	0	0	0	0	0	0	0	0	0	0	0	0	0	0	0	0	0	0	0	0	0	0	0	0	0	0	0	0	0	0	0	0	0	0	0	0	0	0	0	0	0	0	0	0	0	0
Otu363	0	1	3	0	0	0	0	0	0	0	80	117	0	187	101	324	22	0	2192	5	0	0	0	3	0	0	8	0	0	1	0	0	0	0	0	0	0	0	0	0	0	19	0	0	0	0	0	0	16
Otu3632	0	18	0	0	0	0	0	0	0	0	0	0	0	0	0	0	0	0	0	0	0	0	1	15	21	0	0	0	0	20	0	0	65	0	0	0	0	0	0	0	0	0	0	0	0	0	0	0	0
Otu3650	0	0	0	0	0	0	0	0	0	1	0	0	0	0	0	0	0	0	0	0	1	0	1	0	0	0	0	0	0	1	6	20	1	11	21	17	11	17	12	12	2	9	5	3	1	15	16	1	20
Otu3664	0	0	0	0	0	0	0	0	0	0	0	0	0	0	0	0	0	0	0	0	2	6	10	10	12	9	2	25	3	8	0	0	0	0	0	0	0	0	0	0	0	0	0	0	0	0	0	0	0
Otu3667	0	0	0	0	0	0	0	0	0	0	32	2	28	1	5	72	1	2	24	11	0	0	0	0	0	0	0	0	0	0	0	0	0	0	0	0	0	0	0	0	0	0	0	0	0	0	0	0	0
Otu368	28	0	8	75	11	39	0	0	0	7	0	0	0	0	542	0	1	0	0	0	7	1	0	3	0	10	0	1	21	0	0	0	0	6	0	79	1	0	0	1	1	36	3	8	63	0	18	23	77
Otu3682	0	0	0	0	0	0	0	0	0	0	0	0	0	0	0	0	0	0	0	0	0	0	0	0	0	0	0	0	0	0	0	0	0	0	0	0	0	0	0	0	0	0	0	0	0	0	0	0	0
Otu369	0	35	0	0	0	0	14	0	0	0	0	0	0	0	0	0	0	0	0	0	1	0	0	0	15	46	9	6	0	4	0	0	0	61	0	14	9	0	16	0	0	0	1	12	0	0	0	4	0
Otu3695	0	0	0	0	0	0	0	0	0	0	0	0	0	0	0	0	0	0	0	0	0	0	0	0	0	0	0	0	0	0	0	0	0	0	0	0	0	0	0	0	0	0	0	0	0	0	0	0	0
Otu3697	0	0	0	0	0	0	0	0	0	0	0	0	0	0	0	0	0	0	0	0	0	0	0	0	0	0	0	0	0	0	0	0	6	0	0	18	0	0	0	0	1	0	0	0	0	0	0	0	0
Otu370	60	0	0	0	0	0	0	0	0	0	0	0	0	0	0	0	0	0	0	0	124	8	87	27	283	94	0	553	21	84	1	29	66	33	13	12	1	0	0	1	0	0	0	0	0	0	0	0	0
Otu3709	12	27	5	6	0	10	5	13	8	11	0	0	4	0	0	0	0	0	0	0	0	0	0	0	0	0	0	0	0	0	0	0	0	0	0	0	0	0	0	0	0	1	0	0	0	0	0	0	1
Otu371	0	1	8	0	0	0	28	0	0	0	1	0	0	0	0	9	0	78	1	0	198	40	27	832	6	139	2	16	34	40	22	0	0	0	0	0	6	26	16	90	0	0	0	0	0	0	16	0	0
Otu3713	0	0	0	0	0	0	0	0	0	0	0	0	0	0	0	0	0	0	0	0	16	0	25	1	12	6	0	28	6	5	0	0	0	0	0	0	0	0	0	0	0	0	0	0	0	0	0	0	0
Otu3715	0	0	0	0	0	0	0	0	0	0	0	0	0	0	0	0	0	0	0	0	0	0	0	0	0	0	0	0	0	0	0	0	0	0	0	0	0	0	0	0	0	0	0	0	0	0	0	0	0
Otu3732	0	0	0	0	0	0	0	0	0	0	0	0	0	0	0	0	0	0	0	0	1	18	0	1	0	2	41	1	0	12	0	0	15	0	0	0	0	0	0	0	0	0	0	0	0	0	0	0	0
Otu3734	9	5	5	21	24	2	22	9	14	15	4	2	3	1	17	1	1	5	0	0	0	1	0	0	0	0	0	0	0	0	0	0	0	0	0	0	0	0	0	0	3	7	2	0	4	3	6	0	1
Otu3739	0	0	0	0	0	0	0	0	0	0	0	0	0	0	0	0	0	0	0	0	9	12	3	5	40	9	11	11	1	14	0	0	2	0	0	0	0	0	0	0	0	0	0	0	0	0	0	0	0
Otu375	0	0	0	0	0	0	0	0	0	0	0	0	1	0	0	0	1	0	0	0	415	303	69	249	105	36	70	112	0	156	16	37	34	40	0	0	101	0	63	0	26	96	272	5	117	0	83	190	39
Otu3756	0	0	2	0	13	0	6	1	46	0	76	37	33	19	38	44	4	42	17	11	0	0	0	0	0	0	0	0	0	0	0	0	0	0	0	0	0	0	0	0	0	0	0	0	0	0	0	0	0
Otu3758	0	0	0	0	0	0	0	0	0	0	0	0	0	0	0	0	0	0	0	0	13	0	1	0	0	4	2	0	74	0	0	0	0	0	0	0	0	0	0	0	0	0	0	0	0	0	0	0	0
Otu3768	0	0	0	0	0	0	0	0	0	0	0	0	0	0	0	0	0	0	0	0	0	0	0	87	0	0	0	0	0	0	0	0	0	0	0	0	0	0	0	0	0	0	0	0	0	0	0	0	0
Otu3773	0	0	0	0	0	0	0	0	0	0	0	0	0	0	0	0	0	0	0	0	0	0	0	0	0	0	0	0	0	0	0	0	0	0	0	0	0	0	0	0	0	0	0	0	0	0	0	0	0
Otu378	0	0	0	0	0	0	0	0	0	0	0	0	0	0	0	0	0	0	0	0	7	10	3	11	3	0	35	0	0	2	0	0	0	0	0	0	0	0	0	0	4	14	117	48	0	0	50	17	39
Otu3781	0	0	0	0	0	0	0	0	0	0	0	0	0	0	0	0	0	0	0	0	0	0	0	0	0	0	0	0	0	0	0	0	0	0	0	0	0	0	0	0	0	0	0	0	0	0	0	0	0
Otu3786	0	2	2	0	0	0	1	4	0	0	0	0	0	0	0	0	0	0	0	0	1	0	0	0	0	0	0	0	3	0	1	0	1	3	0	5	2	4	1	106	1	15	1	1	0	0	1	0	0
Otu3792	0	0	0	0	0	0	0	0	0	0	0	0	0	0	0	0	0	0	0	0	5	0	1	0	11	4	6	10	0	0	2	0	2	0	0	0	6	8	0	0	0	0	0	0	0	0	0	0	0
Otu38	46	7	14	134	195	0	111	48	50	4	1202	475	3329	1305	2973	858	32	1007	82	417	0	0	0	0	0	0	0	0	0	0	0	0	0	0	0	0	0	0	0	0	5	35	0	13	23	62	14	5	46
Otu3806	0	0	0	0	0	0	0	0	0	0	0	0	0	0	0	0	0	0	0	0	8	4	1	6	27	1	20	2	0	27	0	0	8	0	0	0	0	0	0	0	0	0	0	0	0	0	0	0	0
Otu3810	0	0	0	0	0	0	0	0	0	0	0	0	0	0	0	0	0	0	0	0	0	0	0	2	0	0	2	0	0	0	0	0	0	1	0	0	0	0	0	0	0	1	7	15	0	0	39	3	5
Otu3813	0	0	0	0	0	0	0	0	0	0	0	0	0	0	0	0	0	0	0	0	0	0	0	0	0	0	0	0	0	0	0	0	0	0	0	0	0	0	0	0	0	0	0	0	23	0	0	0	0
Otu3818	0	0	0	0	0	0	0	0	0	0	0	0	0	0	0	0	0	0	0	0	34	19	6	25	10	2	6	18	6	18	0	0	0	0	0	0	0	0	0	0	0	0	0	0	0	0	0	0	0
Otu382	0	0	0	0	0	0	0	0	0	0	0	0	0	0	0	0	0	0	0	11	144	175	322	42	68	758	255	15	2	3942	0	0	0	0	1	0	0	0	1	0	0	0	0	0	0	0	0	0	0
Otu3824	0	0	0	0	0	0	0	0	0	0	0	0	0	0	0	0	0	0	0	0	8	7	0	49	0	0	9	0	0	9	0	0	0	0	0	0	0	0	0	0	0	16	5	0	0	0	0	0	0
Otu3827	0	0	0	0	0	0	0	0	0	0	0	0	0	0	0	0	0	0	0	0	9	17	2	66	80	12	30	4	8	81	0	0	1	0	0	0	0	0	0	0	0	0	0	0	0	0	0	0	0
Otu383	0	0	1	0	0	0	0	0	0	1	0	22	760	0	0	202	1	0	2	2371	0	0	0	0	0	0	0	0	0	0	0	0	0	0	0	0	0	0	0	0	1	0	0	0	0	0	1	0	0
Otu3832	2	1	2	1	31	4	0	0	4	2	1	1	1	7	0	0	10	3	4	1	11	2	4	2	0	1	10	0	0	2	0	0	0	0	1	0	2	0	0	0	0	0	0	0	0	0	0	0	0
Otu3841	0	0	0	0	0	0	0	0	0	0	0	0	0	0	0	0	0	0	0	0	0	0	0	0	0	0	0	0	0	0	0	0	0	0	0	0	0	0	0	0	0	0	0	0	0	0	0	0	0
Otu3848	0	0	0	0	0	0	0	0	0	0	0	0	0	0	0	0	0	0	0	0	0	0	0	0	0	0	0	0	0	0	0	0	0	0	0	0	0	0	0	0	0	0	0	0	0	0	0	0	0
Otu3853	0	0	0	0	0	0	0	0	0	0	0	0	0	0	0	1	0	0	10	0	0	0	0	1	0	0	2	0	0	0	0	3	3	3	0	0	0	3	7	25	0	0	0	0	0	0	0	0	0
Otu3856	0	0	0	0	0	0	0	0	0	0	0	0	0	0	0	2	0	0	0	150	0	0	0	0	0	0	0	0	0	0	0	0	0	0	0	0	0	0	0	0	0	0	0	0	0	0	0	0	0
Otu387	0	0	0	0	0	0	0	0	39	0	0	0	0	74	117	0	0	0	0	0	0	5	1	0	0	0	0	0	0	0	0	0	0	0	1	0	0	0	0	0	0	0	0	4	0	0	0	1	0
Otu388	0	0	0	3	0	0	0	0	0	0	0	0	0	0	0	0	0	0	0	0	576	598	1056	443	73	206	957	167	17	684	0	0	0	0	0	0	17	0	1	0	11	94	40	0	0	0	22	292	57
Otu3886	0	0	0	0	0	0	0	0	0	0	0	0	0	0	0	0	0	0	0	0	8	4	0	43	0	0	20	0	0	12	0	0	0	0	0	0	0	0	0	0	0	0	0	0	0	0	0	0	0
Otu39	0	179	0	0	0	0	0	0	0	0	0	0	0	0	0	0	0	0	0	0	58	22	5	10	1	22	5	0	121	18	0	524	4	8	186	10	20	310	19	62	13	3	0	0	0	50	131	9	0
Otu3908	0	1	0	2	0	0	2	0	0	0	4	0	0	0	4	0	2	3	1	5	0	0	0	0	0	0	0	0	0	0	0	2	0	1	1	0	0	0	0	0	0	2	0	0	0	0	2	1	0
Otu3909	0	0	0	0	1	0	0	0	0	0	0	0	0	0	0	0	0	0	0	0	0	0	0	0	0	0	0	0	0	0	7	2	5	1	1	3	0	2	1	2	0	0	0	0	0	0	0	0	0
Otu391	0	0	0	0	0	10	0	0	0	0	0	0	0	0	0	0	0	0	0	10	0	0	0	0	0	0	0	0	0	0	1	4	0	0	11	0	0	0	0	0	0	0	9	15	6	0	47	3	146
Otu3930	0	0	0	0	0	0	0	0	0	0	0	0	0	0	0	0	104	0	0	0	0	0	0	0	0	0	0	0	0	0	0	0	0	0	0	0	0	0	0	0	0	0	0	0	0	0	0	0	0
Otu3937	0	0	0	0	0	0	0	0	0	0	0	0	0	0	0	0	0	0	0	0	0	0	0	0	0	0	0	0	0	0	36	1	70	0	0	17	0	0	3	1	0	0	0	0	0	0	0	0	0
Otu3953	0	0	0	0	0	0	0	0	0	0	0	0	0	0	0	0	0	0	0	0	39	104	0	1	0	0	0	0	0	0	0	0	0	0	0	0	0	0	0	0	0	0	0	0	0	0	0	0	0
Otu3968	2	0	14	1	6	0	13	1	0	0	3	11	2	1	4	0	0	4	0	0	4	6	59	3	1	7	3	0	0	5	16	1	1	0	1	1	3	0	0	17	22	57	17	0	2	9	6	6	3
Otu398	0	0	0	1	0	0	0	0	0	0	0	0	0	0	0	0	0	0	0	0	0	0	0	0	0	0	0	0	0	0	0	57	0	0	0	0	0	0	1	24	0	0	0	0	0	0	0	0	0
Otu3986	0	1	0	0	0	0	0	0	0	0	0	0	0	0	0	0	0	0	0	0	32	0	1	0	9	0	19	0	10	2	0	0	0	0	7	0	0	0	0	0	0	0	0	0	0	0	0	0	0
Otu4	253	1403	162	10679	755	3304	316	8057	209	69	0	0	2	1	755	42	52	96	2	1	11571	12205	18054	21808	19537	13531	13329	43774	24297	28908	290	161	34441	4965	27	323	8487	186	991	15032	8	226	176	77	68	0	43	19	58
Otu400	174	21	0	12	0	124	0	199	0	3	0	0	0	0	0	0	0	0	0	0	0	0	0	0	0	0	0	0	0	0	3	5	1	16	1	3	14	0	0	504	8	112	10	0	0	11	6	0	0
Otu4008	1	0	1	43	0	3	0	0	36	2	0	0	0	0	0	0	0	0	0	0	0	0	0	0	0	0	0	0	0	0	0	0	0	0	0	0	0	0	0	0	0	0	0	0	0	0	0	0	0
Otu4009	0	0	0	0	0	0	0	0	0	0	0	0	0	0	0	0	0	0	0	0	0	0	0	0	0	31	0	0	0	0	0	7	0	0	0	0	0	0	0	0	0	0	0	0	0	0	0	0	0
Otu401	95	0	0	64	0	82	1	101	0	56	0	0	0	0	0	0	0	0	2	0	0	58	0	4	3	13	0	23	1	5	0	0	3	0	0	0	1	0	10	4	8	0	29	0	0	0	6	3	82
Otu402	0	8	0	10	260	2	0	3	25	2	37	0	20	0	0	1	0	38	2	0	0	0	0	0	0	1	0	0	0	0	1	0	0	0	0	0	0	0	0	0	0	3	0	0	4	2	0	0	3
Otu4021	0	0	0	0	0	0	0	0	0	0	27	3	17	5	7	32	5	4	11	21	0	0	0	0	0	0	0	0	0	0	0	0	0	0	0	0	0	0	0	0	0	0	0	0	0	0	0	0	0
Otu4027	0	0	0	0	0	0	0	0	0	0	0	0	0	0	0	0	0	0	0	0	0	2	9	5	9	6	1	2	0	7	18	0	3	0	1	0	8	0	0	5	0	0	8	0	0	0	3	1	2
Otu4031	0	0	0	1	0	0	1	0	0	0	0	0	0	0	0	0	0	0	0	0	0	0	0	0	0	1	0	0	0	0	0	0	5	0	0	0	16	0	5	12	0	0	0	0	0	0	0	0	0
Otu4037	1	2	0	10	0	2	1	2	1	4	3	14	0	1	1	0	10	0	7	0	5	1	0	3	6	5	4	5	10	3	17	152	19	88	114	35	29	168	98	106	3	1	1	1	4	3	1	2	2
Otu4041	4	4	0	0	0	0	0	4	0	2	0	0	0	0	0	0	0	0	0	0	0	0	0	0	0	1	0	0	0	0	0	0	1	0	0	3	4	4	1	74	0	10	0	0	0	1	0	0	0
Otu4065	0	0	0	0	0	0	0	0	0	0	0	0	0	0	0	0	0	0	0	0	0	0	82	8	0	0	0	0	0	0	0	0	0	0	0	0	0	0	0	0	0	0	0	0	0	0	0	0	0
Otu407	0	69	0	126	0	0	0	115	0	0	0	0	0	49	0	29	0	0	0	0	2	0	0	0	0	0	2	5	0	0	1	0	0	9	0	0	0	0	0	9	0	0	0	0	0	0	1	12	0
Otu408	0	0	7	0	0	0	46	0	58	0	0	0	0	0	0	0	0	97	0	44	0	0	0	0	1	0	0	0	0	0	0	0	0	0	7	0	0	0	0	0	2	0	0	0	1	0	0	0	0
Otu4080	0	0	0	0	0	0	0	0	0	0	0	0	0	0	0	0	0	0	0	0	19	20	3	19	10	1	3	9	0	12	0	0	0	0	0	0	0	0	0	0	0	0	0	0	0	0	0	0	0
Otu409	0	17	20	0	0	12	44	0	1	0	0	0	0	0	0	0	0	0	0	0	7	1	0	0	1	0	0	0	1	1	0	0	0	0	0	0	9	0	0	9	3	12	0	0	2	0	124	0	0
Otu4090	0	0	1	1	4	2	7	0	1	2	4	1	1	1	1	0	0	0	0	0	3	0	40	3	1	10	5	3	0	9	15	2	1	1	2	0	2	0	0	8	0	25	15	0	2	5	1	2	0
Otu4093	0	0	0	0	0	0	0	0	0	0	82	0	0	0	0	0	0	0	0	0	0	0	0	0	0	0	0	0	0	0	0	0	0	0	0	0	0	0	0	0	0	0	0	0	0	0	0	0	0
Otu4097	0	0	0	0	0	0	0	0	0	0	0	0	0	0	0	0	0	0	0	0	1	5	0	2	5	24	10	0	0	101	0	0	0	0	0	0	0	0	0	0	0	0	0	0	0	0	0	0	0
Otu41	135	90	159	366	197	70	288	150	264	4	363	344	646	257	857	24	34	1055	40	125	636	293	7140	1249	120	1475	729	97	312	279	1672	8	284	2	391	11064	4542	26	255	62	524	1741	614	164	843	2545	492	1021	682
Otu4129	0	0	0	0	0	0	0	0	0	0	0	0	0	0	0	0	0	0	0	0	43	113	5	133	320	48	155	3	30	188	0	0	0	0	0	1	0	0	0	0	0	0	0	0	0	0	0	0	0
Otu4134	0	0	0	0	0	0	0	0	0	0	0	0	0	0	0	0	0	0	0	0	0	0	0	0	0	0	0	0	0	0	0	0	0	0	0	0	0	0	0	0	0	0	0	0	0	0	0	0	0
Otu4138	0	0	0	1	0	0	0	0	0	0	0	0	0	0	0	0	0	0	0	0	3	2	6	1	1	3	2	0	0	0	1	0	1	0	0	0	25	0	1	0	0	6	1	0	1	0	1	0	0
Otu414	0	67	0	0	0	273	0	0	0	0	0	0	0	0	0	0	0	0	0	0	0	1212	0	4	4	634	0	0	4	1	0	51	0	0	1	0	0	0	1	0	0	0	0	0	0	0	0	0	0
Otu4140	0	0	0	0	0	0	0	0	0	0	0	0	0	0	0	0	0	0	0	0	56	180	6	132	161	33	94	7	19	112	0	0	0	0	0	0	0	0	0	0	0	0	0	0	0	0	0	0	0
Otu4145	0	0	0	0	0	0	0	0	0	0	0	0	0	0	0	0	0	0	0	0	0	0	0	0	0	0	0	0	0	0	0	0	0	0	0	0	0	0	0	81	0	0	15	3	0	0	0	0	0
Otu415	0	0	0	0	0	2	0	0	2	0	0	0	0	0	0	0	0	0	0	0	0	0	0	7	1	0	0	6	0	0	2	42	0	78	72	6	41	738	36	2026	40	0	0	0	10	0	0	3	0
Otu4157	0	0	0	0	0	0	0	0	0	0	0	0	0	0	0	0	0	0	0	0	0	128	0	0	0	2	0	0	0	0	0	0	0	0	0	0	0	0	0	0	0	0	0	0	0	0	0	0	0
Otu419	0	0	0	0	0	0	0	0	0	0	0	0	0	0	0	0	0	0	0	0	287	185	493	280	585	486	950	469	5	211	0	0	0	0	131	1	0	0	0	1	0	0	0	0	0	0	0	0	0
Otu4191	2	1	0	2	0	1	2	0	0	1	2	0	0	0	2	0	0	0	0	0	5	2	1	5	1	2	0	1	6	1	2	5	0	5	5	3	4	6	6	1	3	5	1	0	2	4	2	4	5
Otu4193	0	0	0	0	0	0	0	0	0	0	0	0	0	0	0	0	0	0	0	0	0	0	0	0	2	0	0	0	0	0	0	0	0	1	0	0	0	0	0	0	0	0	0	0	0	0	0	0	0
Otu42	99	863	80	167	1	168	157	245	194	92	0	0	0	0	0	1	0	0	4	15	39	20	17	8	47	488	14	36	551	26	321	9238	22	6564	2205	1022	418	1695	2894	968	1	4	2	6	2	17	15	2	15
Otu4202	0	0	2	0	5	1	4	0	0	0	1	3	2	1	3	0	1	0	0	0	0	0	6	0	0	1	1	0	0	1	6	0	0	0	0	0	1	0	0	13	2	15	3	0	0	1	1	1	0
Otu4212	0	0	0	0	0	0	0	0	0	0	0	0	0	0	0	0	0	0	0	0	0	0	0	0	0	0	0	0	0	0	0	0	1	0	0	0	0	0	0	0	0	0	0	0	0	0	0	0	0
Otu4215	126	8	6	22	9	2	12	6	12	0	17	27	29	84	195	5	10	45	6	12	46	16	358	86	7	85	41	6	16	12	139	0	14	0	32	859	328	2	35	12	78	165	58	26	78	240	53	97	55
Otu4217	0	4	1	0	1	0	1	0	1	0	2	6	9	0	0	1	0	0	2	1	0	0	0	0	0	0	0	0	0	0	0	3	0	0	0	1	1	0	2	5	0	0	0	2	0	0	0	0	2
Otu4220	0	0	0	0	0	0	0	0	0	0	0	0	0	0	0	0	0	0	0	0	0	0	0	0	0	0	0	0	0	0	80	0	0	0	0	0	0	0	0	0	0	0	1	0	0	0	0	0	0
Otu4231	0	0	0	0	0	0	0	0	0	0	0	0	0	0	0	0	0	0	0	0	0	0	0	0	0	0	0	0	0	0	0	0	0	0	0	0	0	0	0	0	0	0	0	0	0	0	0	0	0
Otu4238	0	0	0	0	0	0	0	0	0	0	0	0	0	0	0	0	0	0	0	0	0	89	0	0	0	1	0	0	0	1	0	0	0	0	0	0	0	0	0	0	0	0	0	0	0	0	0	0	0
Otu424	0	0	0	0	0	0	0	106	0	0	0	0	0	0	0	0	0	0	0	0	0	18	0	0	0	0	0	0	0	0	0	0	0	0	0	0	0	0	0	0	0	0	0	0	0	0	0	0	0
Otu4244	0	73	1	1	0	7	6	6	0	7	0	0	0	0	0	0	0	0	0	0	0	0	0	0	0	0	1	1	1	0	0	0	0	0	1	0	0	0	1	0	0	1	2	4	3	0	0	0	0
Otu4258	0	0	0	0	0	0	0	0	0	0	0	0	0	0	0	0	0	0	0	0	0	0	0	0	0	0	0	0	0	0	0	0	0	0	0	0	0	0	0	0	0	0	0	0	0	0	0	0	0
Otu4259	7	6	5	4	12	11	12	8	4	6	19	1	1	0	4	1	1	5	1	4	0	0	0	0	0	0	0	0	0	0	0	0	0	0	0	1	1	0	0	0	0	0	0	0	0	9	0	0	1
Otu4271	0	0	0	0	0	0	0	0	0	0	0	0	0	0	0	0	0	0	0	0	0	0	0	0	0	0	0	0	0	0	0	0	0	0	0	0	0	0	0	0	0	0	0	0	0	0	0	0	0
Otu4280	0	0	0	0	0	0	0	0	0	0	0	0	0	0	0	0	0	0	1	0	10	4	1	8	66	16	5	14	37	4	0	0	0	0	6	0	0	0	0	0	0	0	0	0	0	0	0	0	0
Otu429	0	0	0	0	0	0	0	0	0	0	0	0	0	0	0	0	0	0	0	0	0	0	0	2	0	0	0	0	1	7	0	0	0	0	0	0	0	0	0	0	0	1	1	0	0	0	46	11	1
Otu4294	0	0	0	0	0	0	0	0	0	0	0	0	0	0	0	0	0	0	0	0	0	0	0	0	0	0	0	0	0	0	0	0	0	0	0	0	0	0	0	0	0	0	0	0	0	0	0	0	0
Otu4295	0	0	0	0	0	0	0	0	0	0	0	0	0	0	0	0	0	0	0	0	0	0	0	0	0	0	0	0	0	0	0	0	0	0	0	0	0	0	0	0	0	0	0	0	0	0	0	0	0
Otu430	82	0	1	58	660	29	61	34	0	0	85	70	154	112	2	0	60	329	8	0	0	0	0	0	0	0	0	0	0	0	0	0	0	0	0	0	0	0	0	0	0	0	3	0	6	24	1	2	0
Otu431	10	1	12	0	0	8	0	0	0	13	0	66	413	38	51	19	4	0	1	0	0	0	0	0	0	18	0	0	0	3	0	0	0	0	0	0	3	0	0	0	0	0	0	0	0	0	0	0	0
Otu4322	0	0	0	0	0	0	0	0	0	0	0	0	0	0	0	0	0	0	0	0	0	0	0	0	0	0	0	0	0	0	0	0	0	0	0	0	0	0	0	0	0	0	0	0	0	0	0	0	0
Otu433	0	0	0	0	0	0	0	0	0	0	0	0	0	0	0	0	0	0	0	0	0	0	1	0	0	1	0	0	0	0	0	0	0	0	24	2	0	1	1	4508	0	0	0	0	0	0	0	0	0
Otu4332	0	0	0	0	0	0	2	0	0	0	0	0	0	0	0	0	0	0	0	0	0	0	0	2	0	0	0	1	0	0	0	1	0	0	0	4	0	0	2	0	0	2	0	0	0	0	0	0	0
Otu4352	57	0	0	4	2	0	0	0	0	0	1	4	0	0	0	0	9	1	3	0	1	1	1	0	0	2	7	1	1	0	2	6	0	3	2	1	3	4	3	3	0	1	1	0	4	0	1	3	0
Otu436	0	0	0	0	0	0	0	0	0	0	0	0	0	0	0	0	0	0	0	0	0	9	1	22	21	0	30	4	0	1	0	0	0	0	0	1	1	0	0	0	1	0	0	0	0	0	33	0	0
Otu4369	6	17	1	3	4	8	4	0	1	2	0	0	2	0	0	0	0	0	0	0	1	0	0	0	0	0	0	1	0	0	0	0	0	1	0	3	0	0	0	0	0	0	0	2	0	0	1	0	1
Otu437	0	0	0	0	0	0	0	0	0	0	0	0	0	0	0	0	0	0	0	0	0	0	0	0	0	0	0	0	0	0	0	0	0	0	0	0	0	1	0	0	4	0	23	0	0	0	63	16	1
Otu4372	49	97	30	56	26	57	41	43	55	65	42	0	1	0	1	1	9	3	0	0	9	7	1	1	10	8	3	0	35	3	4	21	0	15	10	3	7	9	5	9	1	2	1	3	2	4	0	2	3
Otu438	146	0	0	0	862	0	47	0	20	0	0	0	141	0	0	0	7	418	7	70	0	181	0	0	0	0	0	0	0	2	0	0	0	0	0	0	0	0	0	0	0	0	15	0	8	0	12	0	78
Otu4398	0	0	0	0	0	0	0	1	4	0	6	13	6	1	4	6	2	35	16	50	0	0	0	0	0	0	0	0	0	0	0	0	0	0	0	0	0	0	0	0	0	0	0	0	0	0	0	0	0
Otu440	0	0	0	0	0	0	0	0	0	0	1	0	0	0	0	0	0	0	0	0	1341	3	1	0	1	1	1	0	2	0	0	0	0	0	1	0	1	0	0	0	0	0	0	0	0	0	0	0	0
Otu441	0	0	0	0	0	0	0	0	0	0	0	0	0	0	0	0	0	0	0	0	0	0	0	0	0	0	0	0	0	0	0	0	0	0	0	0	0	0	0	0	0	0	0	0	0	0	0	0	0
Otu443	34	6	127	81	0	11	0	0	0	101	0	0	0	0	1	0	0	0	0	0	30	8	13	7	8	64	2	10	116	11	1	0	0	0	0	0	8	0	8	2	7	102	50	147	3	6	41	55	15
Otu4431	0	0	0	0	0	67	0	6	7	0	0	0	0	0	18	1	0	0	0	0	0	0	0	0	0	0	0	0	0	0	0	0	0	0	0	0	0	0	0	0	0	0	0	0	0	0	0	0	0
Otu447	0	7	0	0	0	0	0	0	0	0	0	0	0	0	0	0	0	0	0	0	210	18	28	64	61	0	11	79	227	9	6	0	28	0	0	0	81	53	0	0	0	0	0	0	38	0	1	0	7
Otu449	0	0	0	0	0	0	0	0	0	0	0	0	0	0	0	0	0	0	0	0	8	18	1	112	0	0	8	0	0	1	7	0	1	0	0	23	16	21	18	267	0	16	10	0	0	7	59	2	16
Otu45	0	129	31	0	1	134	0	0	273	8248	0	1	0	0	0	0	1	0	0	0	28	158	2	79	23	0	0	0	8	4	0	0	0	0	0	0	1	0	0	0	0	1	0	0	1	0	0	0	0
Otu4500	1	0	0	0	0	0	1	0	0	0	0	0	0	0	0	6	23	1	41	20	0	0	0	0	0	0	0	0	0	0	0	0	0	0	0	0	0	0	0	0	0	0	0	0	0	0	0	0	0
Otu451	0	0	0	0	0	0	103	0	30	0	0	0	0	0	0	0	0	0	0	0	236	45	37	47	214	308	62	137	165	234	346	16	8	0	246	0	32	0	20	9	0	0	3	0	1	0	0	1	0
Otu452	136	11	67	147	0	123	1	1	0	89	0	0	1	0	0	0	1	0	0	0	36	33	3	8	10	97	10	12	46	5	0	104	0	0	0	0	0	0	0	0	1	0	0	0	0	1	0	0	0
Otu4520	6	3	5	13	2	1	4	2	1	4	0	2	2	0	4	1	0	2	0	1	1	1	0	0	0	1	3	0	0	0	1	0	0	0	0	0	0	0	0	0	2	7	5	1	2	4	2	2	6
Otu453	0	178	7	0	0	0	18	763	0	935	0	0	0	0	0	0	0	0	1	0	0	229	1	5	0	1	0	0	6	0	0	0	0	0	0	0	1	93	0	0	0	1	1	0	1	0	0	0	0
Otu4535	3	14	0	1	0	7	4	3	1	1	4	0	10	0	0	2	0	0	0	0	2	0	1	1	1	0	0	2	3	0	0	0	0	0	1	0	0	0	0	9	0	0	1	0	0	0	0	0	0
Otu454	0	0	0	0	0	0	0	0	0	0	0	0	0	0	0	0	0	0	0	0	298	318	78	158	153	387	381	50	3	267	45	0	1	2	0	0	68	6	12	7	8	156	150	0	8	0	16	26	18
Otu4546	0	0	0	0	0	0	0	0	0	0	0	0	0	0	0	0	0	0	0	0	0	0	0	0	0	0	0	0	0	0	0	0	0	0	0	0	0	0	0	0	0	0	0	0	0	0	0	0	0
Otu4547	0	0	0	0	0	0	0	0	0	0	0	0	0	0	0	0	0	0	0	0	0	0	0	0	0	0	0	0	0	0	0	0	0	0	0	1	6	0	0	0	373	62	9	2	30	6	2	7	10
Otu4566	0	0	0	0	0	0	1	0	0	0	0	0	0	0	0	0	0	0	0	0	0	0	0	0	1	0	0	0	0	0	3	8	35	5	1	6	5	11	18	3	0	0	0	0	0	0	0	0	0
Otu457	0	0	0	0	0	0	0	0	0	0	0	0	0	0	0	0	0	0	0	0	1	0	14	1	0	0	0	0	0	0	5	0	0	0	1	0	10	0	0	0	225	0	90	28	319	14	17	327	48
Otu4576	0	0	0	0	0	0	0	0	0	1	0	0	0	0	0	0	0	0	0	0	0	0	0	0	0	0	0	0	0	0	1	0	0	0	2	0	0	0	2	0	0	0	0	0	0	0	0	0	0
Otu458	0	0	0	0	0	0	0	0	0	0	0	0	0	0	127	0	0	0	0	0	0	0	0	1	1	0	0	1	0	1	0	0	0	0	0	0	0	0	0	0	0	0	0	0	0	0	0	0	0
Otu459	0	0	0	0	0	0	0	0	0	0	0	0	0	0	0	0	0	0	0	0	459	463	45	266	266	514	225	49	21	491	0	0	0	0	0	8	2	0	0	0	80	2	335	0	0	27	16	25	62
Otu46	0	0	0	0	0	0	0	0	0	0	400	0	0	0	0	0	0	0	0	0	3533	2496	3320	5004	10787	5572	3906	7180	1094	5328	136	243	456	122	186	268	277	60	379	8	0	1	0	4	0	0	0	0	0
Otu462	0	0	0	0	0	0	0	0	0	0	0	0	0	0	0	0	0	0	0	0	0	0	0	0	0	0	0	0	0	0	10	7	108	5	0	0	78	0	0	2301	4	0	0	0	0	15	0	58	0
Otu4623	0	0	0	0	0	0	0	0	0	0	0	0	0	0	0	0	0	0	0	0	2	2	4	5	7	3	8	2	1	2	3	0	6	0	0	0	1	0	0	0	0	0	0	0	0	0	0	0	0
Otu4637	0	0	0	0	0	0	0	0	0	0	0	0	0	0	0	0	0	0	0	0	28	9	2	125	52	4	69	8	0	58	0	0	0	0	0	0	0	0	0	0	0	0	0	0	0	0	0	0	0
Otu464	0	0	0	0	0	0	0	0	0	0	0	0	0	0	0	0	0	0	0	0	0	0	0	0	0	0	0	0	0	0	0	0	0	0	0	0	0	0	0	4	44	11	24	14	76	0	0	50	13
Otu4641	0	0	0	0	0	0	0	0	0	0	0	0	0	0	0	0	0	0	0	0	4	0	1	53	8	21	14	0	0	2	0	0	0	0	0	0	0	0	0	0	0	0	0	0	0	0	0	0	0
Otu466	15	1	19	32	74	12	19	9	23	2	27	19	96	7	69	1	3	57	1	8	2	2	2	0	0	0	0	0	0	0	0	0	0	0	2	3	1	0	2	3	4	35	12	4	18	36	6	1	23
Otu468	0	0	0	0	0	0	0	41	0	0	0	0	0	0	0	67	0	0	0	0	0	0	0	2	0	0	0	0	0	0	0	0	0	0	0	0	2	0	0	0	0	0	2	0	33	0	0	0	0
Otu469	0	0	0	0	3	0	0	0	0	0	0	242	0	0	0	0	0	0	0	0	0	0	0	0	0	0	0	0	0	0	0	0	0	0	0	0	0	0	0	0	0	0	0	0	49	0	0	0	8
Otu4698	0	0	0	0	0	0	0	0	0	0	0	0	0	0	0	0	0	0	0	0	10	4	0	4	2	11	2	0	1	13	13	1	0	0	4	0	0	0	0	0	0	0	1	0	0	0	0	0	0
Otu4699	0	0	0	0	0	0	0	0	0	0	0	0	0	0	0	0	0	0	0	0	0	0	0	1	0	0	2	1	0	0	10	2	3	0	2	1	6	6	0	2	0	0	0	0	0	0	0	0	0
Otu47	0	0	0	0	0	0	0	0	0	0	0	0	0	0	141	0	0	0	0	0	0	0	6	0	0	0	0	0	0	0	1	0	0	0	0	0	0	0	0	0	0	0	0	0	0	0	0	0	0
Otu470	42	18	17	36	66	18	31	25	44	52	21	7	29	3	17	9	73	27	3	4	31	11	56	21	25	44	21	6	30	11	49	11	6	5	29	62	127	18	11	65	35	55	21	6	29	144	43	38	48
Otu471	0	18	11	287	52	222	358	318	308	239	1	0	0	0	0	0	0	0	0	0	0	0	0	0	0	0	0	0	0	0	0	0	0	0	0	0	0	0	0	0	1	9	15	0	0	0	8	4	0
Otu472	25	39	49	55	0	63	78	39	0	61	0	0	0	0	0	0	0	0	0	0	6	0	2	12	9	6	23	3	0	7	0	0	0	2	0	0	1	0	0	0	1	0	8	2	3	7	7	0	3
Otu474	0	0	0	0	0	0	0	0	0	0	0	0	0	0	0	0	0	0	0	0	24	8	0	59	1	4	21	1	0	8	514	0	0	0	0	0	72	0	0	0	8	208	52	0	0	0	26	53	72
Otu4742	0	0	0	0	0	0	0	0	0	0	0	0	0	0	0	0	0	0	0	0	0	0	0	0	0	0	0	0	0	0	0	0	11	11	0	1	0	0	8	10	0	0	0	0	0	0	0	0	0
Otu4744	0	0	0	0	0	0	0	0	0	0	0	0	0	0	0	0	0	0	0	0	0	0	0	0	5	0	0	0	0	0	5	9	15	5	5	7	2	2	24	0	0	0	0	0	0	0	0	0	0
Otu4772	1	0	0	2	1	2	4	2	0	0	0	50	3	0	1	0	0	0	0	0	1	0	36	1	1	2	0	2	0	4	0	0	0	0	0	0	0	1	0	7	2	10	2	0	0	4	0	0	1
Otu4779	0	1	0	0	0	0	0	0	0	0	0	0	0	0	0	0	0	0	0	0	0	0	0	0	0	0	0	0	0	0	0	0	0	0	0	0	0	0	0	0	0	0	0	0	0	0	14	0	0
Otu478	64	8	0	21	0	20	0	60	63	45	0	133	0	2	205	15	17	187	0	15	0	0	0	0	0	0	0	0	0	0	0	0	0	0	0	0	0	0	0	0	2	13	22	7	20	0	0	1	1
Otu4780	0	0	0	0	0	0	0	0	0	0	13	0	0	0	0	0	0	0	0	0	2	0	0	1	0	0	0	0	0	13	0	0	0	0	0	0	0	0	0	0	0	0	0	0	0	0	0	0	0
Otu479	0	0	0	0	0	0	0	0	0	0	0	0	0	0	0	2	0	0	37	0	1	0	3	0	0	0	5	0	0	0	53	468	48	146	2	60	17	203	147	630	0	6	7	3	0	9	10	0	0
Otu48	0	0	0	0	0	46	0	0	1	0	0	0	0	0	0	0	0	0	1	0	538	2077	51	1203	1648	428	2058	21	151	1743	14	1	0	0	0	0	7	1	1	0	0	0	0	0	0	0	0	0	0
Otu480	0	0	4	1	0	5	0	0	0	33	0	0	0	0	0	7	0	0	31	27	1	0	0	0	0	0	1	0	1	1	0	0	0	1	1	4	0	4	0	1	0	0	9	0	0	8	0	0	0
Otu4801	0	0	0	0	0	0	0	0	0	0	0	0	0	0	0	13	0	0	0	97	0	0	0	0	0	0	0	0	0	0	0	0	0	0	0	0	0	0	0	0	0	0	0	0	0	0	0	0	0
Otu4808	8	25	7	2	8	9	13	3	2	5	2	0	0	0	0	0	0	0	0	0	0	0	0	0	0	0	0	1	0	1	1	0	0	1	0	1	2	1	1	3	0	11	1	1	3	0	2	0	6
Otu481	0	0	0	0	0	0	0	0	0	0	0	0	0	0	0	0	0	0	0	0	0	0	65	1	0	0	0	0	0	0	0	0	0	0	0	0	233	0	0	0	0	0	3009	0	348	0	0	188	0
Otu482	110	20	5	1	126	27	19	52	0	74	0	2	0	0	0	0	0	128	0	0	0	0	0	0	5	0	0	0	0	12	0	0	0	0	0	0	0	0	0	0	0	0	0	0	0	0	0	2	0
Otu483	0	1	0	0	0	0	0	0	0	0	0	0	0	0	0	0	0	0	0	0	0	1	0	2	0	0	0	0	1	0	1	21	0	27	8	14	1	6	7	0	20	28	27	72	47	12	114	28	98
Otu485	0	0	0	0	0	0	0	0	0	0	0	0	0	0	0	0	0	0	0	0	0	0	0	0	0	0	0	0	0	0	0	0	0	0	0	0	0	0	0	0	0	0	0	0	0	0	0	0	0
Otu487	0	0	0	0	0	0	0	0	0	0	0	0	0	0	0	0	0	0	0	0	0	0	0	0	0	0	0	0	0	0	0	0	0	0	0	0	0	0	0	0	0	0	11	7	0	0	0	0	0
Otu4893	0	0	0	0	0	0	0	0	0	0	0	0	0	0	0	0	0	0	0	0	0	104	0	0	0	6	0	0	0	0	0	0	0	0	0	0	0	0	0	0	0	0	0	0	0	0	0	0	0
Otu49	0	0	0	0	0	1	0	0	0	0	0	0	0	0	0	0	30	0	0	0	219	28	8	85	61	187	103	6	9	34	0	0	0	0	0	0	3	0	0	0	2	52	104	0	0	0	0	0	0
Otu491	0	0	0	0	0	0	0	0	0	0	0	0	0	0	0	0	0	0	0	0	652	248	395	213	377	199	211	421	67	335	13	1	9	0	0	1	3	0	0	0	0	0	0	0	0	0	0	0	0
Otu492	0	0	0	0	0	0	0	0	0	0	0	0	0	0	0	2	0	0	0	0	0	0	15	1	0	0	0	0	0	0	0	0	0	0	5	0	2	0	0	0	16	17	0	2	20	0	0	0	0
Otu4925	0	0	0	0	0	0	0	0	0	0	0	0	0	0	0	0	0	0	0	0	0	0	0	0	0	0	0	0	0	0	0	0	0	0	0	0	0	0	0	0	0	0	0	0	0	0	0	0	0
Otu4926	0	0	0	0	0	0	0	0	0	0	0	0	0	0	0	0	0	0	0	0	0	0	0	0	0	0	0	0	0	0	5	0	6	0	0	14	1	0	1	0	0	0	0	0	0	0	0	0	0
Otu4927	1	2	0	0	28	5	2	6	2	5	0	0	9	2	2	0	0	1	0	0	2	0	0	1	0	0	0	0	0	1	0	0	1	0	0	0	0	0	0	0	1	2	3	0	1	1	3	1	0
Otu494	0	125	0	83	0	121	62	269	0	0	0	0	0	0	1	0	0	0	0	0	8	0	1	16	0	36	0	0	117	0	0	0	0	0	0	0	0	39	0	0	0	1	0	0	0	0	16	4	0
Otu495	0	0	0	1	0	0	0	0	1	0	0	0	0	0	0	0	0	0	0	2	10	0	8	0	1	0	0	0	1	30	0	0	0	0	73	0	0	0	0	14	213	6	70	62	1023	0	88	342	0
Otu4958	0	0	0	0	0	0	0	0	0	0	0	0	0	0	0	0	0	0	0	0	0	0	0	0	0	0	0	0	0	0	6	44	2	22	33	41	2	29	30	9	1	1	1	0	4	0	0	0	0
Otu4959	2	7	1	0	0	0	0	8	0	2	0	0	0	2	0	0	0	0	0	0	0	0	1	0	0	0	0	1	5	0	4	3	4	3	0	6	11	4	3	239	1	32	4	1	1	4	16	0	0
Otu4961	0	0	1	2	5	0	2	1	0	0	0	0	1	1	2	0	0	3	0	0	0	0	0	0	0	1	0	0	0	0	1	1	0	1	0	0	0	2	2	1	2	7	4	3	7	1	9	4	11
Otu497	1	11	2	32	3	9	3	25	0	2	0	0	0	0	0	0	2	0	0	0	38	44	16	52	106	54	44	120	204	45	2	1	68	21	0	2	41	7	5	74	0	4	3	1	0	0	0	0	0
Otu4973	8	0	2	8	0	2	6	11	14	5	0	0	0	0	0	0	0	0	0	1	0	0	0	0	0	0	0	1	0	0	0	0	0	0	0	0	0	0	0	0	0	0	1	2	2	6	2	0	6
Otu5	23	15	23	3	7	4	4	2	1	2	4	53	3	1	2	4	3	0	4	30	23	28	97	26	26	12	13	14	15	20	24	14	18	19	11	22	15	11	21	24	1	6	16	1	11	6	4	5	4
Otu50	0	0	0	0	0	0	0	0	0	0	0	0	0	0	0	0	0	0	6	0	388	215	166	68	1356	333	109	309	751	126	0	0	3	0	137	1	3	0	0	4	0	0	0	0	0	0	0	0	0
Otu500	0	0	0	0	0	0	0	0	0	0	0	0	0	0	0	0	0	0	0	0	0	0	0	0	0	0	0	0	0	0	0	0	0	0	0	0	0	0	0	0	0	0	6	9	0	0	0	0	0
Otu5039	0	0	0	0	0	0	0	0	0	0	0	0	0	0	0	0	0	0	0	0	6	9	0	44	8	0	32	0	0	12	0	0	0	0	0	0	2	0	0	0	0	0	0	0	0	0	0	0	0
Otu504	0	0	0	0	0	1	51	0	0	29	0	0	0	0	0	0	0	0	0	0	0	0	0	0	0	0	0	0	3	0	0	0	0	0	0	0	0	0	0	0	0	15	0	0	0	24	0	0	0
Otu5050	0	6	0	0	0	1	0	0	14	0	0	0	0	0	0	0	0	0	0	0	0	30	1	14	0	20	2	0	57	0	2	47	5	0	0	0	45	1	0	0	0	0	0	0	0	0	0	0	0
Otu506	0	9	0	0	0	0	0	0	0	0	0	0	0	0	0	0	0	0	0	0	49	43	65	104	45	290	0	91	78	39	0	0	1	0	0	0	68	0	0	64	0	0	6	0	0	0	0	0	0
Otu5063	10	0	0	2	0	2	0	5	13	1	0	4	0	0	24	1	0	52	0	0	0	0	0	0	0	0	0	0	0	0	0	0	0	0	0	0	0	0	0	0	0	1	2	0	0	0	0	0	0
Otu507	0	0	0	0	0	0	0	0	0	0	0	0	0	0	0	0	0	0	0	0	267	37	76	42	218	0	176	104	1	244	0	0	0	255	20	6	17	0	0	0	0	0	0	0	0	0	0	0	0
Otu5074	0	0	0	0	0	0	0	0	0	0	0	0	0	0	0	0	0	0	0	0	0	0	0	0	0	0	0	0	0	0	3	8	1	0	8	4	11	29	4	5	0	0	0	0	0	0	0	0	0
Otu508	0	1	0	0	0	0	0	0	0	0	0	0	0	0	0	1	0	0	0	0	0	1	0	1	0	0	0	0	0	1	1	5	0	2	5	15	2	9	17	0	28	19	46	90	64	9	62	39	91
Otu51	451	1240	500	698	154	872	282	443	909	201	0	0	0	0	1	7	0	0	2	0	98	25	3	2	14	0	0	1	681	0	0	0	0	0	0	0	8	0	1	0	0	0	0	4	0	0	0	0	15
Otu510	35	101	26	30	22	16	39	34	21	57	4	0	4	0	2	2	1	0	0	0	14	13	5	9	11	14	9	12	32	8	6	13	2	7	8	5	7	17	16	17	4	7	1	2	2	9	6	7	6
Otu511	0	0	0	0	0	0	0	1	0	0	0	0	0	0	134	1	0	5	1	0	0	0	0	0	0	0	0	0	0	0	0	0	0	0	0	0	0	0	0	0	0	0	1	0	0	0	0	0	0
Otu512	0	0	0	0	0	0	0	0	0	0	0	0	0	0	0	0	0	0	0	0	0	0	0	0	0	0	0	0	0	0	1	0	0	6	4	0	3	0	0	0	23	1594	129	13	29	0	39	73	173
Otu513	0	0	2	0	0	0	0	0	0	0	0	0	0	0	0	0	0	0	0	0	0	0	0	0	0	0	0	0	0	1	0	1	0	0	0	0	2	0	0	0	0	0	0	0	0	0	0	2	0
Otu5132	0	0	2	0	0	0	0	1	2	0	0	0	0	0	0	0	0	0	0	0	0	0	0	0	0	0	0	0	0	0	3	0	0	0	0	0	0	0	0	72	0	0	0	0	0	0	0	0	0
Otu5177	0	0	0	0	0	0	0	0	0	6	0	0	0	0	0	0	0	0	0	0	23	0	0	0	1	0	0	0	0	20	0	1	0	0	49	0	0	0	0	0	0	0	0	0	0	0	0	0	0
Otu519	0	0	0	0	0	0	0	0	0	0	0	0	0	0	0	0	0	0	0	0	0	0	0	0	0	0	0	0	0	0	0	24	0	6	14	5	4	14	0	0	38	52	97	65	39	22	107	30	106
Otu521	0	0	0	128	0	0	160	0	720	0	0	0	0	0	0	0	0	0	0	0	0	5	0	229	0	6	7	35	0	10	0	0	0	0	0	1	29	3	0	9	0	9	0	5	78	0	0	0	0
Otu5226	0	0	0	0	0	0	0	0	0	0	0	0	0	0	0	0	0	0	0	0	34	109	4	67	86	21	87	4	6	61	0	0	0	0	0	0	0	0	0	0	0	0	0	0	0	0	0	0	0
Otu523	0	0	0	0	0	0	0	19	0	2	0	0	0	0	0	0	0	0	0	0	17	3	0	0	397	1	1	234	0	1	2	0	1	0	10	0	0	0	2	2	0	0	0	0	0	0	0	0	0
Otu524	0	0	5	0	0	0	0	0	0	0	984	0	0	0	0	0	0	0	0	0	0	0	0	0	0	0	0	0	0	0	0	0	0	0	0	0	0	0	0	0	0	0	0	0	0	0	0	0	0
Otu525	129	100	152	180	0	0	95	1	0	443	0	1	0	0	0	0	0	0	0	0	0	0	0	0	0	0	0	0	0	0	0	0	0	0	0	0	0	20	0	3	0	0	0	0	0	0	0	0	0
Otu527	0	0	0	0	0	0	0	0	0	0	92	0	0	0	0	0	0	0	0	0	9	0	0	12	2	0	0	0	0	46	0	0	0	0	0	0	0	0	0	0	0	0	0	0	0	0	0	0	0
Otu528	70	0	0	0	182	0	0	0	82	0	0	72	0	0	0	0	55	324	4	62	0	0	0	0	0	0	0	0	0	0	0	0	0	0	0	0	0	0	0	0	0	0	9	0	0	0	11	0	0
Otu529	0	0	0	0	0	1	93	0	0	0	0	0	0	0	0	0	0	0	0	0	14	16	1	0	0	0	0	44	0	0	0	0	0	0	0	0	0	19	0	0	0	0	0	0	0	0	0	0	0
Otu53	2	1	55	52	0	0	41	96	1	0	349	3117	451	1266	1194	2241	929	3958	5678	10135	0	0	0	0	0	0	0	0	0	0	0	0	0	0	0	0	0	0	0	0	2	2	0	13	10	11	12	3	0
Otu530	0	0	1	0	0	0	0	0	10	0	0	0	0	0	0	0	0	0	0	0	0	0	0	0	0	9	0	0	3	0	3	8	0	29	5	20	4	12	0	0	18	43	55	59	46	7	82	23	67
Otu531	0	0	0	0	0	0	0	0	0	0	0	0	0	0	0	0	0	0	0	0	0	0	0	1	5	0	32	0	0	1	320	0	0	0	36	0	41	0	0	0	0	29	12	0	0	0	16	2	9
Otu5319	1	0	0	0	0	0	0	0	0	0	0	1	1	0	0	0	1	0	0	0	0	0	0	0	1	1	0	0	0	0	1	4	0	2	4	14	2	2	1	7	0	0	0	0	0	1	1	5	0
Otu534	0	16	12	0	0	117	1	5	0	0	0	0	0	0	0	0	0	0	0	0	23	11	23	5	21	6	12	2	47	54	0	0	1	0	0	45	15	29	1	30	2	58	54	19	10	1	38	11	60
Otu536	0	0	4	0	0	0	2	0	0	0	0	0	0	0	64	0	3	0	0	0	2	0	0	1	1	0	0	0	0	0	1	0	0	0	0	1	0	1	1	0	0	0	0	0	0	0	1	2	8
Otu5361	0	1	2	0	0	0	0	1	0	1	0	0	0	0	0	0	0	0	0	0	0	0	0	0	0	0	0	0	0	0	0	2	0	0	0	2	0	0	0	121	0	2	0	0	0	0	0	0	0
Otu539	0	0	0	0	0	0	0	0	0	0	0	0	0	0	0	0	0	0	0	0	315	281	216	439	685	408	214	630	35	345	0	0	0	0	0	0	0	0	0	1	0	0	0	0	0	0	0	0	0
Otu54	1	0	10	27	0	1	31	2	17	0	293	84	6777	26	951	10923	1	695	2049	588	59	33	47	11	52	144	67	38	34	40	5	0	6	1	11	556	11	0	0	9	39	13	1	11	3	20	0	2	14
Otu540	0	0	0	0	0	0	2	0	0	0	0	0	0	0	0	0	0	0	0	0	0	0	0	0	0	1	1	0	0	0	66	125	13	78	75	112	74	65	111	44	14	90	109	48	52	14	59	21	98
Otu541	0	0	0	0	0	0	0	0	0	0	0	0	0	0	0	0	0	0	0	0	141	14	6	31	15	13	111	15	11	21	7	0	1	0	0	0	4	0	0	0	0	0	0	0	0	0	0	0	0
Otu544	0	0	0	0	0	0	0	0	0	0	0	1	0	0	0	0	0	0	0	0	0	0	4	0	0	0	0	1	0	0	0	0	0	0	0	0	0	0	11	0	0	6	0	25	0	0	62	11	108
Otu545	15	0	0	0	0	0	0	0	0	0	0	0	0	0	0	0	0	0	0	0	1	0	0	0	0	0	0	0	1	0	0	0	1	0	0	0	5	1	0	0	0	0	0	0	0	0	0	0	0
Otu5484	0	0	0	0	0	0	0	0	0	0	0	0	0	0	0	0	0	0	0	0	0	0	0	0	0	0	0	0	0	0	0	0	0	0	0	0	0	0	0	0	0	0	0	0	0	0	0	0	0
Otu549	0	0	0	0	0	0	0	0	0	0	0	0	0	0	0	0	0	0	0	0	0	0	0	0	0	0	1	1	0	0	0	1	0	0	0	0	4	0	0	32	8	0	73	0	7	0	0	10	0
Otu55	55	0	34	0	0	0	0	0	0	0	0	0	0	0	0	0	0	0	7	0	0	0	0	0	0	0	0	0	0	0	0	0	0	0	0	0	0	0	0	0	0	0	0	7	0	0	0	0	0
Otu550	0	0	0	19	0	14	48	29	0	0	0	0	0	0	264	0	0	0	0	0	0	0	0	0	0	0	0	0	0	0	0	0	0	0	0	0	0	0	0	0	0	0	0	0	9	0	0	0	0
Otu551	0	0	0	0	0	0	0	0	0	0	0	0	0	0	0	0	0	0	0	0	0	0	0	0	0	0	0	0	0	0	0	0	0	0	0	0	0	0	0	0	0	0	0	0	0	0	0	0	0
Otu552	0	0	0	0	0	0	0	0	0	0	0	0	0	0	0	0	0	0	0	0	8	11	0	1	8	0	28	998	0	0	0	0	4	0	0	0	0	0	0	0	0	0	0	0	0	0	0	0	0
Otu553	0	0	0	0	0	0	0	0	0	0	0	0	0	0	0	0	0	0	0	0	0	0	0	0	0	0	0	0	0	0	148	134	29	275	197	93	29	157	115	46	0	0	0	0	0	0	0	0	0
Otu554	0	0	0	0	0	0	0	0	0	0	0	0	0	0	0	0	0	0	0	0	33	21	10	53	42	24	10	34	3	18	1	0	0	0	1	0	0	0	0	0	0	0	0	0	0	0	0	0	0
Otu555	0	0	0	13	0	0	0	0	0	0	131	0	0	0	0	0	0	0	0	0	0	0	0	0	0	0	0	0	0	0	0	0	0	52	0	0	0	0	0	0	0	8	0	0	0	0	0	3	0
Otu5561	12	11	14	6	2	10	13	5	7	3	0	1	0	0	1	0	0	0	0	0	0	0	0	0	0	0	0	0	0	0	1	0	0	0	0	0	0	0	0	0	0	5	2	1	3	2	2	0	4
Otu558	0	0	0	0	0	0	0	0	0	0	0	0	0	0	0	0	0	0	0	0	478	1915	76	92	18	87	269	262	5	145	0	0	0	0	0	1	0	0	0	1	0	0	0	0	0	0	0	0	0
Otu559	0	0	0	0	0	0	0	0	0	0	0	0	0	0	0	0	0	0	0	0	0	0	0	0	0	0	0	0	0	0	31	8	3	5	6	21	24	0	0	1	170	168	24	306	104	107	53	218	224
Otu56	142	619	22	1	262	243	66	178	47	245	1	93	89	1	74	1	0	198	0	6	0	30	27	4	19	1	0	1	2	0	0	0	5	0	0	2	2	0	0	36	0	0	0	1	31	0	14	21	11
Otu560	0	0	0	0	0	0	0	0	0	0	0	0	0	0	0	0	0	0	0	0	0	0	0	0	0	0	0	0	0	0	0	0	0	0	0	0	0	0	0	0	0	0	0	0	0	0	0	0	0
Otu5615	0	0	0	0	0	0	0	0	0	0	0	588	0	0	0	3	0	0	24	0	0	0	0	0	0	0	0	0	0	0	0	0	0	0	0	0	0	0	0	0	0	0	0	0	0	0	0	0	0
Otu562	0	0	0	0	0	0	0	0	0	0	0	0	0	0	0	0	0	0	0	0	0	0	0	0	0	0	0	0	0	0	1	0	0	0	0	0	1	0	0	0	0	0	0	0	0	0	0	0	0
Otu5638	1	3	0	1	0	3	4	1	6	5	0	0	0	0	0	0	0	0	0	0	34	7	0	16	6	13	5	1	19	10	0	11	4	2	19	5	14	1	0	4	0	0	0	0	3	0	2	0	1
Otu564	0	0	0	0	0	1	0	0	0	0	0	0	0	0	0	494	29	59	19	1971	3	0	0	0	0	0	0	0	0	0	0	0	0	0	0	0	0	0	0	0	0	0	0	0	0	0	0	0	0
Otu5654	0	0	0	0	0	0	0	0	0	0	0	0	0	0	0	0	0	0	0	0	0	0	0	92	1	0	3	0	0	0	0	0	0	0	0	0	0	0	0	0	0	0	0	0	0	0	0	0	0
Otu5656	5	5	4	7	0	6	43	7	11	1	0	0	0	0	1	0	0	0	0	0	1	0	0	1	2	0	0	0	0	0	0	2	1	0	0	1	6	0	1	3	0	0	5	0	1	0	0	2	2
Otu5659	0	0	0	0	8	0	1	0	1	0	0	72	0	0	0	0	0	1	0	0	0	0	0	0	0	0	0	1	0	0	0	0	0	0	0	0	0	0	0	1	11	24	3	0	2	2	14	5	4
Otu567	0	0	0	0	0	0	0	0	0	0	0	0	0	0	0	0	0	0	0	0	216	1963	212	131	51	69	207	195	16	85	0	0	1	0	0	0	0	0	0	1	0	0	0	0	0	0	0	0	0
Otu5677	0	0	0	0	0	0	0	0	0	0	0	0	0	0	0	0	0	0	0	0	0	0	0	0	0	0	0	0	0	0	3	8	18	5	3	7	4	2	10	0	0	0	0	0	0	0	0	0	0
Otu57	28	17	19	192	189	7	237	119	116	137	278	121	508	1	139	2	3	246	0	0	13	2	0	1	0	20	0	2	2	4	0	0	0	0	16	7	0	0	37	0	0	107	0	19	0	41	0	10	0
Otu570	0	0	0	0	0	0	0	0	0	0	0	0	0	0	0	0	0	0	0	0	0	0	0	0	0	0	0	0	0	0	4	18	0	8	14	37	5	5	0	0	20	59	26	48	43	14	108	21	76
Otu5719	0	0	0	0	0	0	0	0	0	0	0	0	0	0	0	0	0	0	0	0	0	0	0	0	0	0	0	0	0	0	8	5	5	2	2	6	3	0	2	4	0	0	0	0	0	0	0	0	0
Otu574	0	0	0	0	0	0	0	0	0	0	0	0	0	0	0	0	0	0	0	0	0	0	8	0	133	0	0	2	0	13	2768	0	11	0	1	1	0	0	0	27	0	0	0	0	0	0	0	15	0
Otu575	48	2	12	4	0	0	31	0	10	3	0	26	0	9	39	0	0	0	0	0	0	0	0	0	0	0	0	1	0	0	0	3	1	0	11	0	0	0	0	0	1	0	9	0	7	7	0	0	4
Otu5753	2	2	0	2	0	1	1	0	0	2	1	0	0	0	1	1	0	0	0	0	4	1	1	1	16	3	1	2	5	1	10	1	2	4	4	2	6	5	3	1	6	3	5	0	1	0	2	3	4
Otu5787	0	0	0	0	0	0	0	0	0	0	0	0	0	0	0	0	0	0	0	0	18	14	9	16	11	1	1	8	3	5	0	0	0	0	0	0	0	0	0	0	0	0	0	0	0	0	0	0	0
Otu5796	0	0	0	0	0	0	0	0	0	0	0	0	0	0	0	0	0	0	0	0	0	0	0	0	0	0	0	0	0	0	3	3	1	0	7	1	5	13	1	0	0	0	0	0	0	0	0	0	0
Otu58	390	59	5	2110	0	739	3252	248	70	24	2	17	83	0	4	50	81	1	347	0	7955	176	2697	1985	532	529	268	1881	1701	161	27	5	8	1	20	15	53	232	108	102	31	167	14	62	295	19	7	6	0
Otu580	0	0	0	0	0	0	0	0	0	0	0	0	0	0	0	0	0	0	0	0	0	0	0	2	2	0	1	0	0	0	3	0	0	0	0	0	0	0	0	0	0	0	0	0	0	0	0	0	0
Otu583	0	0	0	0	206	11	1	0	68	0	0	38	0	0	0	45	0	0	0	10	69	51	0	79	15	16	67	8	9	25	1	0	6	0	0	0	66	0	0	0	26	61	51	12	49	222	93	37	16
Otu5830	0	3	3	0	3	1	1	2	0	0	0	1	4	0	0	0	0	1	0	0	0	0	0	0	0	0	0	0	0	0	0	0	0	0	0	2	1	0	3	1	0	4	0	1	2	1	1	0	3
Otu585	1	0	0	0	0	0	0	0	0	0	0	0	0	0	0	0	0	0	0	0	0	0	0	3	0	0	0	2	0	0	0	0	0	0	0	0	0	0	0	0	0	0	0	0	1	3366	0	9	0
Otu586	24	0	0	0	0	0	0	0	0	0	0	0	0	0	0	0	0	0	0	0	0	0	0	0	0	0	0	0	0	0	0	0	0	40	0	47	0	0	0	0	0	0	6	0	0	0	0	0	0
Otu588	0	0	0	0	0	0	0	0	0	0	0	0	0	0	0	0	0	0	0	0	179	107	92	63	436	112	333	154	52	241	0	0	139	0	0	0	33	0	0	0	3	0	0	0	0	0	0	0	0
Otu589	0	0	0	0	0	0	0	0	0	0	0	0	0	0	0	0	0	0	0	0	109	28	130	56	176	72	202	48	28	60	31	64	450	20	0	0	123	51	102	6	15	0	5	0	5	0	11	7	5
Otu59	10	3	4	5	1	17	1	10	1	0	0	0	0	0	206	0	0	0	6	0	28	3	0	0	0	3	1	0	20	3	5	7	4	0	0	96	1	1	0	0	4	6	1	5	0	6	35	2	34
Otu5909	0	0	0	0	0	0	0	0	0	0	0	0	0	0	0	0	0	0	0	0	9	0	0	0	0	0	0	1	0	0	4	0	0	0	0	0	2	0	0	1	53	31	21	0	1	0	2	0	4
Otu591	0	0	0	0	0	0	1	0	0	0	0	0	0	14	0	0	0	0	0	0	0	0	0	0	0	0	0	0	0	0	0	0	0	0	0	0	0	0	0	0	0	13	3	0	0	0	0	0	0
Otu5957	2	0	0	1	5	0	0	0	1	0	4	0	9	1	0	0	2	12	0	0	1	1	0	2	0	0	1	0	0	0	5	0	0	0	0	0	1	0	0	0	0	3	2	0	1	4	1	1	3
Otu598	1	73	0	0	0	0	0	1	291	0	0	1	0	0	0	0	0	0	0	0	150	60	0	0	0	8	0	12	149	2	0	2	0	0	418	0	0	0	0	0	0	0	0	0	0	0	0	0	0
Otu599	0	0	0	0	1	0	0	0	0	0	0	0	0	0	0	0	0	0	0	0	91	44	11	40	56	10	109	67	4	13	1	19	115	0	0	2	76	33	39	2	0	0	0	0	0	0	8	1	1
Otu6	103	107	10	30	1	37	67	339	59	227	107	79	120	83	114	5	58	11	2	27	189	59	29	84	153	700	85	64	232	137	10907	6602	1234	9029	12914	16850	6578	7402	6222	8312	2186	4686	2534	2612	3555	5777	6011	4481	5164
Otu60	0	16	36	11	0	34	73	0	36	0	22	1	101	0	90	1	2	0	16	3	0	0	0	0	0	0	0	0	0	0	0	0	0	0	0	0	0	0	0	0	0	0	4	0	7	18	8	0	32
Otu600	0	0	24	0	0	0	0	0	0	0	0	0	0	0	0	4	0	0	0	0	7	0	0	0	0	0	0	0	5	6	0	0	0	54	0	13	15	0	9	0	0	220	0	0	0	0	0	0	0
Otu601	0	38	0	0	0	16	0	0	0	0	0	0	0	0	0	0	38	0	0	0	2	236	30	167	1	1335	0	0	349	229	0	577	14	0	2	4	131	19	1	0	0	33	0	0	0	0	0	0	0
Otu6016	0	0	0	0	0	0	0	0	0	0	0	0	0	0	0	0	0	0	0	0	0	0	0	0	0	0	0	0	0	0	9	6	0	0	8	20	15	22	5	2	1	0	0	0	0	0	0	1	0
Otu6026	0	0	0	0	0	0	0	0	0	0	0	0	0	0	0	0	0	0	0	0	0	0	0	0	0	0	0	0	0	0	0	2	0	0	0	0	0	0	0	0	0	0	0	0	0	0	0	0	0
Otu603	0	0	0	0	0	0	0	0	0	0	0	0	0	0	0	0	0	0	0	0	178	163	50	290	217	201	246	29	13	615	31	0	0	0	0	0	83	0	0	22	4	72	76	0	0	0	0	10	0
Otu6034	0	0	0	0	0	0	0	0	0	0	0	0	0	0	0	0	0	0	0	0	59	55	14	36	26	6	12	25	0	27	0	0	0	0	0	0	0	0	0	0	0	0	0	0	0	0	0	0	0
Otu604	22	2	0	14	0	0	0	0	0	2	0	0	0	0	0	0	0	0	0	0	0	56	0	1	0	0	0	0	0	0	0	0	0	0	0	0	0	0	0	0	0	0	0	0	0	0	0	1	0
Otu6047	0	2	2	2	0	49	0	30	0	0	0	0	0	0	0	0	0	0	0	0	0	0	0	0	0	0	0	0	0	0	0	0	0	0	0	0	0	0	0	0	0	0	0	0	0	0	0	0	0
Otu6055	6	21	0	1	7	9	4	3	1	5	0	10	7	0	5	0	0	9	0	2	0	5	2	0	0	0	0	0	0	0	0	0	0	0	0	0	0	0	0	2	0	0	0	0	1	0	1	1	0
Otu607	0	0	0	0	0	0	0	0	0	0	0	0	0	0	0	0	0	0	0	0	0	12	2	0	13	0	0	0	20	6	1	0	0	0	11	0	0	0	0	0	0	0	0	0	0	0	2	0	0
Otu608	0	0	0	0	0	0	0	0	0	0	0	0	0	0	0	0	0	0	0	0	0	0	0	0	5	0	0	0	0	6	2	1	0	0	0	0	0	0	0	0	5	29	1	90	58	0	228	4	3
Otu61	0	48	36	25	0	62	115	13	0	665	0	59	0	26	0	0	16	0	0	0	1266	102	2	9	75	146	83	6	332	82	2	272	7	51	10	69	200	127	15	91	24	188	66	92	271	74	28	34	137
Otu610	0	0	0	0	0	0	0	0	0	0	0	0	0	0	0	0	0	0	0	0	0	0	0	0	0	0	0	0	0	0	0	0	0	0	0	0	0	0	0	0	0	0	0	0	0	0	0	0	0
Otu611	0	0	7	0	216	156	0	0	0	19	0	0	0	0	0	0	0	0	0	0	141	23	7	58	0	113	0	35	284	23	0	0	0	0	0	6	0	0	0	2	4	5	0	0	0	0	3	1	0
Otu6130	0	0	0	0	0	0	0	0	0	0	8	0	0	0	0	0	0	0	0	0	0	0	0	2	3	0	0	0	0	4	19	6	28	0	2	9	0	0	2	0	0	0	0	0	0	0	0	0	0
Otu615	0	7	11	3	0	95	0	91	7	0	0	0	0	1	0	0	0	0	0	0	58	20	0	10	17	6	3	1	653	43	1	0	1	0	0	865	1	3	0	0	0	1	12	35	0	1	0	0	22
Otu6156	0	0	0	0	6	0	1	0	0	0	0	0	0	0	0	0	0	3	0	0	0	0	0	0	0	0	0	0	0	0	21	144	107	92	16	65	23	84	119	23	0	0	0	0	0	0	0	0	0
Otu616	0	1	20	1	0	0	46	105	44	0	0	0	0	0	0	12	88	0	0	0	7	0	17	5	0	0	34	3	233	0	0	0	0	0	0	0	5	0	0	7	0	0	0	0	16	0	0	0	0
Otu617	0	0	0	0	0	0	0	0	0	0	0	0	0	0	0	0	0	0	0	0	0	0	0	0	0	1	0	0	0	0	54	0	0	0	0	68	4	0	0	0	8	1	10	85	280	6	167	21	1
Otu62	18	5	0	12	13	0	70	0	36	1	5	0	1	1	0	0	0	71	9	1	2	1	6	1	0	1	0	3	1	0	1	2	4	1	3	1	3	1	3	2	1	1	6	4	7	0	0	1	0
Otu620	0	0	0	0	0	0	0	0	0	0	0	0	0	0	0	0	0	0	0	0	214	168	192	270	550	245	273	376	20	212	0	1	0	0	7	0	0	0	0	0	0	0	0	0	0	0	0	0	0
Otu6214	22	19	24	11	0	21	20	10	23	15	2	0	0	0	1	0	0	0	0	0	0	1	0	0	0	0	0	0	3	0	0	0	0	0	0	0	0	1	0	0	0	0	0	0	2	0	0	0	1
Otu6219	1	1	0	0	0	0	0	0	0	1	0	0	0	0	1	0	0	0	0	0	11	9	1	9	8	3	3	3	6	6	23	6	4	7	11	11	17	24	15	35	0	0	0	0	3	0	2	0	0
Otu622	16	0	0	76	0	3	307	0	32	0	60	0	0	0	0	0	0	0	0	0	34	10	0	0	4	3	0	0	25	3	13	0	0	0	10	0	2	0	1	12	4	0	16	0	21	91	9	2	17
Otu623	0	0	1	0	0	124	0	0	0	51	0	0	0	0	0	27	0	0	0	0	0	0	0	0	0	0	0	0	0	0	0	7	0	0	0	0	0	0	0	14	31	86	0	0	0	0	16	2	0
Otu6239	0	0	0	0	0	0	0	0	0	0	0	0	0	0	0	0	0	0	0	0	0	0	0	0	0	0	0	0	0	0	0	0	0	0	0	0	0	0	0	0	0	0	0	0	0	0	0	0	0
Otu6246	0	1	0	1	0	0	0	0	0	0	4	3	0	0	0	0	1	0	2	0	2	0	0	0	3	1	3	2	1	2	6	0	3	0	8	2	1	0	3	0	4	0	2	1	0	2	0	2	0
Otu6291	0	0	0	0	0	0	0	0	0	0	0	0	0	0	0	0	0	0	0	0	0	0	0	0	1	0	0	0	0	0	2	6	18	0	1	11	4	11	8	2	0	0	0	0	0	0	0	0	0
Otu631	0	0	0	0	0	0	0	0	0	0	0	0	0	0	0	16	14	0	0	0	23	209	1	4	4	60	1	5	0	7	0	0	0	0	1	1	7	0	0	10	5	55	12	11	30	53	20	25	178
Otu632	0	0	0	0	0	0	0	0	0	0	0	0	0	0	0	0	0	0	0	0	0	0	0	0	0	0	0	0	0	0	1220	34	0	0	64	0	46	0	0	0	0	0	0	0	0	0	0	0	0
Otu633	0	0	1	0	0	0	0	0	0	0	1	0	0	129	0	180	112	42	177	218	0	0	0	0	0	0	0	0	0	0	0	0	0	0	0	0	0	0	0	0	0	0	0	0	0	1	0	0	0
Otu6341	0	0	0	0	0	0	0	0	0	0	7	0	3	7	0	0	1	2	1	2	0	0	0	2	0	0	1	0	0	1	0	0	0	0	0	0	0	0	0	0	0	0	0	0	0	0	0	0	0
Otu635	0	32	0	0	0	0	0	0	0	0	0	0	0	0	0	0	0	0	0	0	0	2	0	0	0	0	0	0	0	0	0	16	0	0	0	0	0	0	0	0	0	0	0	0	0	0	0	0	0
Otu6354	0	0	0	0	0	0	0	0	0	0	0	0	0	0	0	0	0	0	0	0	0	0	0	0	0	0	0	0	0	0	0	0	0	0	0	0	0	0	0	0	0	0	0	0	0	0	0	0	0
Otu6355	0	0	0	0	0	0	0	0	0	0	0	0	0	0	0	0	0	0	0	0	0	0	0	0	0	0	0	0	0	0	0	0	0	0	0	0	0	0	0	0	0	0	0	0	0	0	0	0	0
Otu6357	36	31	53	13	6	16	75	32	11	30	14	2	11	0	8	1	0	0	2	1	14	2	1	2	2	0	0	11	17	4	0	1	0	0	1	3	2	1	12	7	6	33	1	3	1	6	5	6	26
Otu636	0	0	0	0	0	0	0	0	0	0	0	0	0	0	0	0	0	0	0	0	11	0	2	3	0	82	0	22	0	0	0	0	0	0	0	0	0	0	0	1	0	0	0	0	0	0	0	0	0
Otu638	0	0	0	0	0	0	0	0	0	1	0	0	0	0	0	0	0	0	0	0	13	17	0	16	0	15	28	3	0	13	3	0	3	0	9	0	105	0	0	0	31	84	295	3	40	0	0	28	121
Otu639	35	0	0	115	0	0	0	0	0	0	0	0	0	0	0	0	0	0	0	0	0	0	0	0	0	0	0	0	0	0	0	0	0	0	0	0	0	0	0	0	0	0	0	0	0	0	0	0	0
Otu6402	0	0	0	0	0	0	0	0	0	0	0	0	0	0	0	0	0	0	0	92	0	0	0	0	0	0	0	0	0	0	0	0	0	0	0	0	0	0	0	0	0	0	0	0	0	0	0	0	0
Otu6410	11	0	1	3	62	0	14	0	1	1	14	0	32	5	8	0	0	19	0	4	0	0	0	0	0	0	0	0	0	0	0	0	0	0	0	0	0	0	0	0	0	1	0	0	0	0	0	0	2
Otu6412	7	3	3	12	5	6	6	7	4	2	24	1	7	1	0	11	0	5	0	2	0	1	0	0	1	3	0	0	2	0	0	1	0	0	0	0	0	0	0	0	0	1	0	0	1	0	1	0	1
Otu6418	0	0	0	0	0	0	0	0	0	0	0	0	0	0	0	0	0	0	0	0	12	27	3	31	36	10	59	2	1	33	0	0	0	0	0	0	0	0	0	0	0	0	0	0	0	0	0	0	0
Otu6429	1	1	0	0	0	0	0	0	0	6	0	0	0	0	0	0	0	0	0	0	0	0	0	0	0	1	0	0	0	0	7	5	2	14	49	19	6	14	21	1	1	0	1	0	4	0	10	1	1
Otu6434	0	0	0	0	0	0	0	0	0	0	0	0	0	0	0	0	0	0	0	0	1	0	0	0	0	0	2	0	0	0	19	8	4	0	1	2	3	0	2	1	0	0	1	0	0	0	0	1	0
Otu644	0	0	0	0	0	0	0	0	0	0	0	0	0	0	0	0	0	0	0	0	14	18	24	12	11	6	5	48	1	48	16	4	19	5	9	3	21	0	8	32	5	0	11	5	25	11	58	45	14
Otu6445	0	0	0	1	0	0	0	0	0	0	0	0	0	0	0	1	0	0	12	79	0	0	0	0	0	0	0	0	0	0	0	0	0	0	0	0	0	0	0	0	0	0	0	0	0	0	0	0	0
Otu645	0	0	0	0	0	0	0	0	0	0	0	0	0	0	0	0	0	0	0	0	1	10	0	1	12	0	3	0	51	0	33	16	0	0	0	11	6	41	0	6	6	52	18	0	20	0	8	0	15
Otu6467	0	0	0	0	0	0	0	0	0	0	0	0	0	112	0	48	83	1	2	2	0	0	0	0	0	0	0	0	0	0	0	0	0	0	0	0	0	0	0	0	0	0	0	0	0	0	0	0	0
Otu648	0	0	0	0	0	0	0	0	0	0	0	0	0	0	0	0	0	0	0	0	0	0	0	0	0	0	0	0	0	0	0	0	0	0	0	0	0	0	0	0	0	0	0	0	0	0	0	0	0
Otu65	114	11	109	1	818	64	0	1	0	0	137	489	1	763	0	0	1872	0	487	11	504	327	43	241	46	179	2021	16	79	421	0	0	65	0	86	0	1	1	4	2	9	48	19	4	0	0	6	398	31
Otu650	0	0	1	0	0	0	0	0	0	0	0	0	0	0	0	0	0	0	0	0	0	0	0	0	0	0	0	0	0	0	0	0	2	0	0	0	19	0	0	1	8	0	33	0	0	0	0	545	0
Otu6507	0	0	0	0	0	0	3	1	1	0	18	0	0	0	4	2	0	4	0	0	0	0	0	0	0	0	0	0	0	0	0	1	0	0	0	0	0	0	0	1	0	1	0	0	0	0	7	1	1
Otu651	0	0	0	0	0	0	0	2	0	0	0	0	0	0	0	0	0	0	0	0	128	0	0	1	41	0	1	14	0	0	0	0	1	0	0	373	0	0	19	9	0	0	0	0	0	3	0	0	0
Otu6517	0	0	0	0	0	0	0	0	0	0	0	0	0	0	0	0	0	0	0	0	4	3	0	0	6	2	1	2	0	0	0	2	3	0	0	0	13	2	2	0	0	0	0	0	0	0	0	0	2
Otu654	0	0	0	0	0	0	0	0	0	0	0	0	0	0	0	0	0	0	0	0	22	5	3	3	5	0	46	11	2	7	4	5	0	37	29	108	23	385	0	6	0	0	10	0	5	0	0	0	0
Otu656	0	0	0	0	0	0	0	31	0	16	0	0	0	0	0	0	0	0	0	0	0	0	0	0	1	0	0	0	0	0	7	5	2	0	21	0	12	0	37	9	7	0	151	4	0	10	3	12	1
Otu657	0	161	0	1	0	24	117	0	46	1	0	0	0	0	0	0	0	1	0	0	0	1	0	0	0	65	0	0	5	1	0	0	0	0	0	0	0	0	0	25	0	0	0	0	0	0	0	0	0
Otu659	0	362	5	1	0	14	164	92	1	81	0	1	0	0	0	0	0	0	0	0	0	0	0	0	10	0	0	12	0	0	0	0	0	0	0	0	0	0	0	0	2	0	15	31	54	0	0	14	0
Otu66	0	0	0	0	0	0	46	0	0	0	0	0	0	0	0	0	0	0	0	0	243	2019	2	0	73	65	39	0	91	40	0	18	23	0	0	1	6	0	1	0	0	0	1	11	0	0	4	0	1
Otu6603	0	0	0	0	0	0	0	0	0	0	0	0	0	0	0	0	0	0	0	0	29	10	32	31	43	14	37	34	2	18	0	1	7	2	0	0	2	0	0	0	0	0	0	0	0	0	0	0	0
Otu6604	0	0	0	0	1	0	0	0	0	0	0	0	0	0	0	0	0	0	0	0	0	2	13	1	0	1	3	0	0	1	3	1	0	0	0	0	0	0	0	5	0	4	2	0	0	0	0	0	0
Otu662	0	0	0	0	0	0	0	0	0	0	0	0	0	0	0	0	0	0	0	0	0	0	0	0	0	0	0	0	0	1	26	4	0	14	5	14	29	0	0	3	127	138	15	260	70	129	50	198	199
Otu6635	0	0	0	1	0	0	0	0	0	0	0	0	1	1	0	0	0	1	0	0	3	1	27	12	0	16	7	0	1	2	4	0	2	0	3	16	35	0	4	0	1	2	1	0	0	1	2	4	2
Otu666	67	0	3	2	0	7	15	0	1	18	0	0	0	0	0	0	0	0	0	0	158	16	0	105	30	15	28	0	0	57	2	2	7	0	1	0	5	0	0	0	1	4	6	0	0	0	0	0	6
Otu667	0	0	0	0	0	0	0	0	0	0	0	0	0	0	0	0	0	0	0	0	745	133	20	231	96	129	167	79	18	232	0	0	1	0	1	0	1	0	0	0	1	0	119	3	0	0	3	27	5
Otu6670	0	0	0	0	0	0	0	0	0	0	0	0	0	0	0	0	0	1	0	0	0	0	0	0	0	0	0	0	0	0	1	0	0	0	0	0	0	0	0	0	0	0	0	0	0	0	0	0	0
Otu67	0	0	1	1	0	5	0	0	0	0	0	0	0	0	1	0	0	0	0	0	2	1	5	4	3	2	6	5	1	6	0	6	3	2	3	3	1	1	2	1	0	0	0	0	0	0	0	0	0
Otu670	0	1	0	0	1	25	9	0	108	0	0	7	17	0	0	0	0	0	0	0	0	0	0	0	0	56	0	7	0	0	0	0	0	0	0	0	1	0	0	0	2	43	0	7	0	0	0	0	7
Otu671	0	0	0	0	0	0	0	0	0	0	0	0	0	0	0	0	1	0	0	0	0	0	0	0	0	0	0	0	0	0	1	3	0	24	12	16	2	6	0	0	13	22	37	41	25	11	49	23	63
Otu672	0	0	0	0	0	0	0	0	0	0	0	0	0	0	0	0	0	0	0	0	0	0	7	1	0	0	1	2	0	2	1	0	0	0	0	1	25	2	0	0	2	0	0	0	0	0	0	0	0
Otu673	0	0	0	0	0	0	0	0	0	0	0	0	0	0	0	0	0	0	0	0	0	0	0	0	0	0	0	0	0	0	0	0	0	0	0	0	0	0	0	0	0	0	0	0	0	0	0	0	0
Otu674	0	0	1	0	0	0	0	0	0	0	0	0	0	0	0	0	0	0	0	0	4	0	1	0	2	0	0	0	0	1	0	0	0	0	0	0	16	1	0	0	1	0	0	0	0	0	0	0	0
Otu675	0	0	0	0	0	0	0	0	0	0	0	0	0	0	0	0	0	0	0	0	107	0	1605	2	0	0	3	0	3	1	0	0	0	0	1	0	0	0	0	0	0	0	0	0	0	0	0	0	0
Otu676	0	0	0	0	0	0	0	0	0	0	0	0	0	0	0	0	0	0	0	0	0	0	0	60	0	0	0	0	0	0	0	0	0	0	0	0	0	0	0	13	0	0	0	15	0	0	0	0	0
Otu6760	0	0	0	0	0	0	0	0	0	0	0	0	0	0	0	0	0	0	0	0	0	0	0	0	0	0	0	0	0	0	0	0	0	0	0	0	0	0	0	0	0	0	0	0	0	0	0	0	0
Otu6767	0	0	0	0	0	0	0	0	0	0	0	0	0	0	0	0	0	0	0	0	0	0	0	0	0	0	0	0	0	0	21	0	1	0	1	2	7	0	0	1	24	6	59	16	114	0	7	66	20
Otu6782	0	0	0	0	0	0	0	0	0	0	0	0	0	0	0	0	0	0	0	0	0	0	0	0	0	0	0	0	0	0	0	0	186	0	0	0	1	0	1	0	0	0	0	0	0	0	0	0	0
Otu6794	0	0	0	0	0	0	0	0	0	0	0	0	0	0	0	0	0	0	0	0	0	0	0	0	0	0	0	0	0	0	1	0	0	0	1	2	2	0	0	0	12	14	1	32	10	15	8	30	23
Otu681	0	0	1	0	0	0	0	0	0	0	0	0	0	0	0	0	0	0	0	0	0	0	0	1	0	0	0	0	0	0	10	8	0	5	7	40	9	11	19	10	10	32	21	27	22	7	19	3	57
Otu6814	0	0	0	0	0	0	0	0	0	0	0	0	0	0	0	0	0	0	0	0	16	27	2	1	1	14	3	1	1	16	0	0	0	0	0	1	0	0	1	0	0	0	0	0	0	0	0	0	0
Otu6821	0	0	0	0	0	0	0	0	0	0	0	0	0	0	0	0	0	0	0	1	0	0	0	0	0	0	0	0	0	0	0	0	0	0	0	0	1	0	0	0	2	0	0	0	0	0	0	30	0
Otu683	0	0	0	0	0	0	0	0	0	2	0	0	0	0	193	0	2	0	0	0	990	0	0	0	1	0	0	0	1	7	0	0	0	0	26	0	0	0	0	0	1	0	0	0	0	0	0	0	0
Otu6832	0	0	0	0	0	0	1	0	0	0	0	0	0	0	0	0	0	0	0	0	4	5	0	0	0	2	0	0	0	0	0	0	0	12	0	2	1	0	0	56	0	0	0	0	0	0	0	0	0
Otu6837	0	0	0	0	0	0	0	0	0	0	0	0	0	0	0	0	0	0	0	0	0	0	0	0	0	0	0	0	0	0	0	0	0	0	0	0	0	0	0	0	0	0	0	0	0	0	0	0	0
Otu684	0	0	0	0	0	0	0	0	0	0	0	0	0	0	0	0	0	0	0	0	6	80	4	59	99	0	3	76	11	8	0	0	4	0	0	0	1	0	0	99	0	0	0	0	0	0	0	0	0
Otu685	8	9	0	0	0	0	2	5	1	5	0	0	0	1	0	0	0	0	0	0	0	0	0	0	0	1	0	0	4	1	8	1	7	1	0	10	19	8	10	347	0	24	3	0	0	1	2	1	2
Otu6852	0	0	0	0	0	0	0	0	0	0	2	6	22	11	16	18	1	5	5	5	0	0	0	0	0	0	0	0	0	0	0	0	0	0	0	0	0	0	0	0	0	0	0	0	0	0	0	0	0
Otu686	0	0	0	1	0	0	0	0	0	0	0	0	0	0	0	0	0	0	0	1	0	0	0	0	0	0	0	0	0	0	0	0	0	0	0	0	1	0	0	6	37	14	4	326	54	181	18	176	101
Otu688	41	7	42	56	239	13	55	138	33	118	153	141	47	36	40	62	203	392	32	99	4	1	0	16	11	7	2	8	49	5	0	4	0	0	3	2	0	5	2	0	7	37	15	23	59	18	71	8	33
Otu6884	0	0	14	0	0	0	0	0	0	0	0	0	0	0	0	0	0	1	0	0	14	0	0	3	0	0	4	0	0	4	34	2	1	0	0	0	16	0	1	8	3	17	10	0	0	0	1	16	20
Otu689	0	0	1	0	0	0	4	0	0	0	0	4	0	0	10	0	1	0	0	0	0	0	0	0	0	0	0	0	0	0	79	20	4	5	66	308	101	13	8	46	27	151	60	16	94	62	95	25	107
Otu69	0	0	0	0	0	0	0	0	0	0	0	0	0	0	0	0	0	0	0	0	2004	3818	1980	2247	3885	2071	1382	2541	1089	2265	0	3	1	0	2	4	0	0	3	2	0	0	0	0	0	0	0	0	0
Otu690	0	0	1	0	0	1	0	0	0	1	0	0	0	1	0	49	439	226	110	202	0	0	0	0	0	0	0	0	0	0	0	0	0	0	0	0	0	0	0	0	0	0	0	5	0	0	0	0	1
Otu693	16	11	0	0	0	25	0	0	0	0	0	0	0	0	0	0	0	0	0	0	0	0	5	0	0	0	0	0	0	0	0	0	0	0	0	0	0	0	0	88	2	8	1	0	0	0	0	0	4
Otu694	0	1	0	0	0	0	0	0	0	0	0	0	0	0	0	0	0	0	0	0	109	12	193	220	115	34	66	122	129	240	0	0	0	0	0	0	0	0	0	0	0	0	0	0	0	0	0	0	0
Otu6943	1	0	0	0	0	0	0	0	0	1	0	0	1	0	1	0	1	0	0	0	0	0	0	0	0	0	0	0	0	0	0	0	0	0	0	0	0	0	0	0	2	1	1	1	0	3	0	0	2
Otu695	0	0	0	0	0	0	0	0	0	0	256	0	0	0	0	0	0	0	0	0	0	0	0	0	0	0	0	0	0	0	0	0	0	0	0	0	0	0	0	0	0	0	0	0	0	0	0	0	1
Otu6950	0	0	1	0	0	0	0	0	0	0	10	103	0	106	7	57	231	1	43	0	2	3	0	4	1	0	19	0	0	1	0	2	1	0	0	1	1	0	0	0	0	2	2	0	0	1	0	5	5
Otu6951	0	0	0	0	0	0	0	0	0	0	0	0	0	0	0	0	0	0	0	0	0	0	0	0	0	0	0	0	0	0	1	5	1	0	0	3	0	4	2	1	0	0	0	0	0	0	0	0	0
Otu696	0	0	0	0	0	0	1	0	1	22	0	0	0	0	0	3	0	5	11	0	0	0	0	17	0	0	68	0	0	219	9	0	0	0	1	0	14	0	0	0	0	0	0	0	0	0	0	0	0
Otu6969	0	0	0	0	0	0	0	0	0	0	0	0	0	0	0	0	0	0	0	0	4	3	4	2	6	1	11	4	3	3	1	0	18	0	0	0	4	0	1	0	0	0	0	0	0	0	0	0	0
Otu7	6	0	0	20	0	0	189	19	0	0	0	1	0	0	0	0	36	188	6	0	138	80	26	4	2	28	288	46	223	24	12	195	33	33	296	1	6	0	124	147	129	18	2	0	0	0	19	6	0
Otu70	0	6	17	0	0	22	0	0	1	0	1148	2	353	891	0	93	133	125	193	125	116	31	45	101	109	7	103	115	0	278	15	34	24	53	49	101	19	89	290	144	1	0	1	0	0	1	0	0	1
Otu700	0	0	0	1	0	4	0	0	68	5	0	0	0	0	0	0	0	0	0	0	15	20	37	0	20	190	2	239	142	4	0	1	53	0	0	0	29	1	0	0	2	0	7	0	16	0	0	0	0
Otu704	42	15	22	61	0	43	137	0	0	22	289	0	588	133	76	3	0	136	0	113	0	0	0	0	0	0	0	0	0	0	0	0	0	0	0	0	0	0	0	0	0	25	0	5	27	41	0	2	20
Otu7043	0	0	0	0	0	0	0	0	0	0	0	0	4	5	0	0	36	0	0	0	6	1	0	2	0	5	102	0	0	3	0	0	0	0	1	2	1	0	0	0	0	0	0	2	0	0	0	17	3
Otu7044	0	0	0	0	0	0	0	0	0	0	0	0	0	0	0	0	0	0	0	0	0	0	0	0	0	0	0	0	0	0	0	0	0	0	0	0	0	0	0	0	0	0	0	0	1	0	9	0	0
Otu709	0	0	0	0	0	0	1	0	0	0	0	0	0	0	0	0	0	0	0	0	0	0	0	0	3	0	0	0	0	0	0	0	0	21	7	2	1	2	2	1	13	22	21	32	32	14	55	21	20
Otu71	0	0	0	0	0	0	0	40	0	0	0	0	0	0	0	0	0	0	0	0	2	1	2	1	0	2	1	2	1	2	504	372	343	13	359	726	754	1341	315	206	0	0	0	0	0	0	0	0	0
Otu710	0	14	0	0	0	8	0	69	18	0	0	0	0	50	0	22	52	0	0	0	0	0	0	0	0	0	0	0	0	0	0	0	0	0	0	0	0	0	0	0	0	0	0	0	0	1	0	0	0
Otu7112	3	0	0	2	0	0	0	0	0	2	0	1	0	0	0	0	2	0	0	0	0	1	1	1	4	1	2	3	0	0	2	9	1	6	15	8	12	10	9	1	0	0	1	0	0	0	1	0	0
Otu712	0	0	0	0	0	0	0	0	0	0	0	0	0	0	0	0	0	0	0	0	73	6	582	8	0	1	0	0	0	9	113	1	2	0	0	0	82	0	21	0	0	0	0	0	0	0	0	2	0
Otu713	0	0	0	0	0	0	0	0	2	9	0	0	0	0	0	0	0	0	0	0	40	0	0	0	0	0	1	0	4	45	4	0	0	1	5	0	1	0	0	0	0	0	0	0	0	0	0	5	0
Otu714	0	0	25	101	0	0	0	0	1	0	0	0	0	0	0	0	0	0	0	0	80	14	10	43	201	123	12	6	87	71	154	0	0	1	14	0	0	0	0	7	0	0	0	0	0	0	0	0	0
Otu716	0	0	0	0	0	0	0	0	0	0	0	0	0	0	0	0	0	0	0	0	2	0	0	4	0	0	0	0	0	0	0	0	2	0	0	0	0	0	0	0	0	0	0	2	0	0	0	0	21
Otu7192	0	0	0	0	0	0	0	0	4	0	0	0	0	0	0	0	0	0	0	0	5	3	3	9	26	7	17	12	4	3	5	1	3	0	2	0	12	12	1	2	2	0	0	0	0	0	0	3	0
Otu7196	5	3	2	7	1	5	4	3	7	12	3	0	0	0	1	0	1	3	0	0	15	2	2	11	16	10	7	9	49	4	9	1	0	5	5	3	7	6	5	21	59	14	9	0	6	9	8	4	14
Otu72	1	4	1	1	0	1	0	2	0	1	0	1	0	0	1	1	0	0	1	1	1280	205	13	227	30	137	57	34	2	164	248	16	41	0	0	1	84	0	0	17	8597	1220	1807	33	171	14	391	42	154
Otu721	0	0	17	0	0	0	0	0	0	0	0	0	0	0	0	0	0	0	0	0	0	0	0	0	0	0	0	0	0	0	0	0	0	0	0	0	0	0	0	0	5	30	10	23	12	97	56	50	55
Otu7217	0	0	1	0	0	0	0	0	0	0	0	18	0	33	1	49	96	0	24	0	0	0	0	0	0	0	0	0	0	0	0	0	0	0	0	0	0	0	0	0	0	0	0	0	0	0	0	0	0
Otu722	0	0	0	0	0	0	0	0	0	0	0	0	0	0	0	0	0	0	0	0	0	0	0	0	0	3	0	0	0	12	0	0	0	0	0	0	0	8	0	0	0	0	107	0	0	27	0	0	0
Otu723	1	0	0	2	0	1	0	0	0	0	0	0	0	0	0	0	0	0	0	0	0	2	0	0	0	2	0	0	13	0	1	0	2	1	0	0	52	2	12	72	0	0	0	0	0	0	0	0	0
Otu7256	0	0	0	0	0	0	2	0	0	0	0	0	0	0	0	0	0	0	0	0	0	0	53	160	11	3	0	1	0	2	9	0	0	0	0	0	3	0	0	0	0	0	2	0	0	0	0	7	0
Otu726	0	0	0	0	0	0	0	0	0	0	0	0	0	0	0	0	0	0	0	0	0	0	0	0	0	0	0	0	0	0	4	0	0	0	0	0	0	0	0	0	0	0	0	0	0	0	1	0	0
Otu727	0	0	0	0	111	0	0	0	0	0	0	0	0	0	0	0	0	0	0	0	0	0	0	0	0	0	0	0	0	0	0	0	0	0	0	0	0	0	0	0	0	0	0	0	0	0	0	0	7
Otu7285	0	0	0	0	0	0	0	0	0	0	1	143	0	271	7	134	115	2	145	2	0	0	0	0	0	0	0	0	0	0	0	0	0	0	0	0	0	0	0	0	0	0	0	0	0	0	0	0	0
Otu7296	0	0	0	0	0	0	0	0	0	0	0	0	0	0	0	0	0	0	0	0	0	0	0	0	0	0	0	0	0	0	7	2	1	0	4	8	6	3	1	3	0	0	0	0	0	0	0	0	0
Otu73	0	4	0	0	0	0	0	0	0	35	0	0	0	0	0	0	0	0	0	0	3	1	2	0	1	0	2	1	7	2	1932	430	15	961	2891	976	56	1659	306	182	20	7	21	9	46	5	32	26	1
Otu730	0	0	0	0	0	0	0	0	0	0	0	0	0	0	0	0	0	0	0	0	0	0	0	0	0	0	0	0	0	0	1	2	4	0	11	6	38	0	0	13	19	0	53	0	0	9	11	19	5
Otu7308	0	0	0	0	0	0	0	0	0	0	0	0	0	0	0	0	0	0	0	0	0	0	0	0	0	0	0	0	0	0	0	0	0	2	1	3	1	0	9	0	0	0	0	0	0	0	0	0	0
Otu731	9	3	4	26	46	4	8	8	13	16	63	31	41	22	26	15	28	89	6	17	6	2	8	0	6	5	12	2	2	1	5	2	1	0	2	3	7	1	1	4	21	51	25	6	14	23	20	25	43
Otu733	0	0	0	0	0	0	0	0	0	0	0	0	559	0	0	0	0	0	3	0	0	0	0	0	0	0	0	0	0	0	0	0	0	0	0	0	0	0	0	0	0	0	0	0	0	0	0	0	0
Otu734	0	0	0	0	0	0	0	0	0	0	0	0	0	0	0	0	0	0	0	0	0	0	0	0	0	0	0	0	0	0	144	157	13	81	123	146	45	82	92	55	5	10	24	5	11	1	5	1	3
Otu7340	0	0	0	0	0	0	0	0	0	0	0	0	0	0	0	0	0	0	0	0	29	15	5	18	71	4	37	32	2	11	0	1	5	0	0	0	3	0	6	0	0	0	0	0	0	0	0	0	0
Otu7350	0	0	0	0	0	0	0	0	0	0	0	0	0	0	0	0	0	0	0	0	0	0	0	0	0	0	0	0	0	0	0	0	0	0	0	0	0	0	0	0	0	0	0	0	0	0	0	0	0
Otu7358	5	4	2	15	32	4	7	4	13	5	4	2	9	0	13	0	0	5	0	2	0	0	0	0	0	0	0	0	0	0	0	0	0	0	0	0	0	0	0	0	0	3	1	0	0	1	2	0	0
Otu7359	0	0	0	0	5	0	0	1	0	0	11	14	7	4	13	7	7	23	2	4	0	0	0	0	0	0	0	0	0	0	0	0	0	0	0	0	0	0	0	0	0	0	1	0	0	0	1	0	1
Otu7370	0	0	1	0	0	0	0	0	0	0	10	201	6	56	10	15	25	2	74	3	0	0	0	0	0	0	0	0	0	0	0	0	0	0	0	0	0	0	0	0	0	0	0	0	0	0	0	0	0
Otu738	3	1	4	1	4	1	3	1	0	2	0	1	0	0	1	0	1	0	1	0	18	21	1	18	23	11	14	3	8	10	23	59	56	43	19	25	21	48	65	19	0	6	10	1	1	0	5	3	1
Otu74	0	58	33	0	2	77	0	0	0	0	0	1	0	151	0	0	0	2	0	6	3	209	1	15	2	0	66	0	34	1	0	8	0	35	0	0	34	0	4	283	0	0	0	0	0	0	31	21	0
Otu740	0	10	35	34	0	241	0	0	0	0	0	0	0	0	0	0	0	0	0	0	0	5	0	1	7	0	30	24	14	3	0	0	0	0	8	0	1	0	6	4	0	4	0	29	0	21	0	4	0
Otu7413	0	0	0	0	0	0	0	0	0	0	0	0	0	0	0	0	0	0	0	0	1	0	0	0	0	0	1	0	0	0	2	0	0	0	0	0	0	0	0	0	4	3	8	3	12	0	15	26	6
Otu742	0	0	0	0	0	0	0	0	0	0	0	0	0	0	0	0	0	0	0	0	2	19	354	5	1	33	9	1084	13	206	0	0	1	0	0	0	0	1	0	0	0	0	0	0	0	0	0	0	0
Otu744	0	0	0	0	0	0	0	0	0	0	0	0	0	0	0	0	0	0	0	0	4	44	0	2	26	0	12	34	0	0	0	0	0	0	0	0	0	0	0	0	0	0	0	0	0	0	0	0	0
Otu7440	0	0	0	0	0	0	0	0	0	3	0	0	0	0	0	0	0	0	0	0	0	0	0	0	0	1	0	0	1	0	2	2	0	7	16	5	2	3	4	2	0	0	1	0	0	0	1	0	0
Otu7447	0	0	0	0	0	0	0	0	0	0	0	0	0	0	0	0	0	0	0	0	0	0	0	0	0	0	0	0	0	0	0	0	0	0	0	0	0	0	0	0	0	0	0	0	0	0	0	0	0
Otu746	0	0	0	0	0	0	0	0	0	0	0	0	0	0	0	0	0	0	0	0	0	0	0	0	0	0	0	0	0	0	3	17	0	2	14	7	5	7	7	1	11	18	45	57	40	18	63	21	48
Otu748	0	0	0	0	0	0	0	0	0	0	0	0	0	0	0	0	0	0	0	0	0	0	0	0	0	0	0	0	0	0	0	0	0	0	0	0	0	0	0	0	0	0	0	0	0	0	0	0	0
Otu7483	15	19	10	1	0	4	13	15	4	5	0	0	0	0	0	0	0	0	0	0	0	0	0	0	0	0	0	0	0	1	0	0	0	0	0	0	0	0	0	0	0	0	0	0	0	0	0	0	0
Otu75	0	0	0	0	1	0	0	0	0	1	2	0	0	0	0	0	0	0	0	0	474	347	87	356	595	108	889	357	133	190	36	253	665	3	4	2	654	1	833	97	11	40	11	8	9	24	19	29	41
Otu750	0	0	0	0	236	0	0	0	0	0	0	0	0	0	0	0	0	0	0	0	0	0	0	0	0	0	0	0	0	0	0	0	0	0	0	0	0	0	0	0	0	0	0	0	0	0	0	1	0
Otu751	0	0	0	0	0	10	0	0	0	0	213	0	0	0	0	0	0	0	0	0	0	0	0	0	0	0	0	0	0	0	0	0	0	0	0	0	0	0	0	0	0	0	0	6	0	0	0	0	0
Otu754	272	0	0	0	62	0	0	30	0	137	0	0	0	0	0	0	0	0	0	0	10	0	0	0	16	0	0	0	9	0	0	0	15	0	0	0	0	0	0	10	0	0	0	0	0	0	0	0	0
Otu759	0	0	0	0	0	0	0	0	0	0	0	0	0	0	0	0	0	0	0	0	1	0	0	0	0	1	5	0	0	0	1	2	2	0	0	0	0	0	5	0	0	0	0	0	0	0	0	0	0
Otu7594	0	0	1	0	0	0	0	0	0	0	1	5	4	1	0	4	2	9	8	51	0	0	0	0	0	0	0	0	0	0	0	0	0	0	0	0	0	0	0	0	0	0	0	0	0	0	0	0	0
Otu76	0	12	0	0	0	6	76	1	0	0	0	6	0	0	0	0	0	0	0	0	57	0	0	0	0	0	0	0	0	0	0	9	0	16	0	0	0	16	1	4	0	13	4	11	7	0	9	1	0
Otu760	0	5	0	0	0	14	0	0	0	0	0	0	0	0	0	0	0	0	2	0	127	99	57	348	104	34	291	39	1	364	0	5	0	0	0	0	4	0	1	0	0	12	16	0	0	0	0	0	0
Otu761	0	0	0	6	9	0	15	0	38	0	0	0	0	0	0	0	0	0	0	0	8	34	51	22	35	114	11	386	80	18	0	0	8	0	0	0	264	1	0	1	0	0	0	0	0	0	0	0	0
Otu7612	8	25	19	7	2	24	11	4	34	23	2	0	0	0	0	0	0	0	0	0	5	5	1	0	2	1	0	0	9	0	0	2	0	3	2	1	0	0	1	0	0	0	0	0	1	0	0	0	0
Otu762	28	0	0	0	0	0	27	41	0	23	58	0	0	0	245	0	0	0	0	0	0	0	0	0	0	0	0	0	0	0	0	0	0	0	20	0	0	0	0	0	1	0	1	2	42	27	0	0	0
Otu763	63	4	0	0	0	1	0	38	0	0	0	0	1	0	101	0	1	0	0	0	0	0	19	0	0	6	0	10	10	0	0	0	0	0	0	0	0	0	0	0	0	0	0	0	0	0	0	0	0
Otu764	0	1	0	0	0	1	1	0	0	0	0	0	0	0	0	0	0	0	0	0	0	9	0	18	1	0	41	0	1	1	0	1	7	4	0	0	2	0	14	1	0	0	0	0	0	0	0	0	2
Otu7644	0	0	0	0	0	0	0	0	0	0	0	0	0	0	0	0	0	0	0	0	0	0	0	0	0	0	0	0	0	0	5	0	1	0	1	2	2	0	4	3	0	0	0	0	1	0	1	1	0
Otu766	0	0	0	0	0	0	0	0	0	0	0	0	0	0	0	0	0	0	0	0	0	0	0	0	0	0	0	0	0	0	0	0	0	0	0	1	0	0	0	0	0	0	0	0	0	0	0	55	23
Otu767	0	0	0	0	0	0	0	0	0	0	0	0	0	162	0	881	1	0	46	0	4	0	0	5	0	0	0	0	0	0	0	0	0	0	0	0	0	0	0	0	0	20	0	0	0	0	0	0	0
Otu7670	0	0	1	0	0	0	0	0	0	0	1	89	2	10	5	10	0	0	31	2	0	0	0	0	0	0	0	0	0	0	0	0	0	0	0	0	0	0	0	0	0	0	0	0	0	0	0	0	0
Otu769	0	0	0	0	0	0	0	0	0	0	0	0	0	0	0	0	0	0	0	0	0	0	0	0	0	0	0	0	0	0	0	0	0	0	0	0	0	0	0	0	0	0	0	0	0	0	0	0	0
Otu77	631	475	331	411	198	545	402	576	284	206	89	0	0	0	8	0	0	0	0	0	142	104	32	30	31	7	23	8	168	37	0	0	0	1	0	0	3	0	0	0	0	8	0	0	0	22	9	0	0
Otu770	0	0	0	0	0	0	0	0	0	0	0	1	0	0	0	0	0	0	0	0	1	0	0	0	0	0	0	0	0	0	22	7	0	10	2	21	25	0	0	4	84	171	29	222	100	122	60	188	201
Otu7705	9	4	4	9	0	3	2	5	16	9	0	0	0	2	0	0	0	0	0	0	0	0	0	0	0	0	0	0	1	0	0	0	0	0	0	0	0	3	1	0	0	0	2	0	3	2	0	0	2
Otu771	0	0	0	0	0	0	0	0	0	0	0	0	0	0	0	0	0	0	0	0	117	0	24	84	0	1	0	0	2	0	0	0	0	0	0	0	0	0	0	0	0	0	0	0	0	0	0	0	0
Otu7711	0	0	1	0	0	0	0	0	1	0	0	0	0	0	0	0	0	0	0	0	0	0	0	1	2	2	4	0	0	3	9	6	3	0	7	4	7	22	5	4	0	0	0	0	0	0	0	0	0
Otu772	0	0	0	0	0	0	8	0	0	0	0	0	0	0	0	0	0	0	0	0	53	1	11	31	5	266	0	14	1	37	0	0	0	12	0	0	44	0	0	0	0	0	0	0	0	0	0	9	0
Otu7763	0	0	0	0	0	0	0	0	0	0	0	0	0	0	0	0	0	1	0	0	1	2	0	1	3	1	13	0	1	4	0	0	14	0	0	0	2	0	1	0	0	0	0	0	0	0	0	0	0
Otu778	353	58	104	61	0	42	235	0	0	107	0	0	61	0	0	0	0	0	0	0	0	0	0	0	0	0	0	0	0	1	0	0	0	0	0	0	0	0	0	0	0	0	0	0	0	0	17	0	0
Otu779	0	0	0	0	0	0	0	0	0	0	0	0	0	0	0	0	0	0	0	0	20	549	71	82	0	39	85	23	0	76	0	0	0	0	0	1	0	0	0	0	0	0	0	0	0	0	0	0	0
Otu7792	15	14	10	9	0	10	10	7	11	7	1	0	0	0	1	0	0	0	0	0	0	0	0	0	0	0	0	0	0	0	0	0	0	0	0	0	0	0	0	0	0	0	0	0	0	0	0	1	2
Otu78	594	205	267	306	0	30	184	39	723	248	0	1	0	1	0	15	0	0	0	0	0	8	0	6	0	0	12	9	0	4	0	1	0	0	0	29	0	17	0	0	1	1	3	0	80	8	0	0	1
Otu7805	0	0	0	0	0	0	0	0	0	0	0	0	0	0	0	0	0	0	0	0	10	5	0	20	138	0	4	0	48	37	0	0	0	0	0	0	1	0	0	0	0	0	0	0	0	0	0	0	0
Otu781	0	0	0	0	0	0	0	0	0	20	0	0	138	50	172	0	0	0	4	5	12	0	0	0	3	0	1	0	0	8	0	0	0	0	0	0	0	0	0	0	0	0	0	0	0	0	0	0	0
Otu782	0	12	17	4	0	16	13	1	12	0	0	0	0	0	0	0	0	0	0	0	6	97	3	253	0	32	23	1	151	1	6	34	12	3	0	15	68	3	30	26	0	0	0	0	0	0	0	0	1
Otu7822	0	0	0	0	0	0	0	0	0	0	9	0	0	0	0	0	0	0	0	0	0	0	0	0	0	0	0	0	1	0	18	1	25	0	1	14	1	0	1	0	0	0	0	0	0	0	0	0	0
Otu783	0	0	0	0	0	0	0	0	0	0	0	0	0	0	0	0	0	0	0	0	0	0	0	0	0	0	0	0	0	0	7	23	0	12	10	37	10	34	21	22	1	36	22	26	24	14	26	2	45
Otu784	0	0	0	0	0	0	0	0	0	0	0	0	0	0	0	0	0	0	0	0	0	0	0	0	0	0	0	0	0	0	0	0	0	0	0	0	0	0	0	0	0	0	0	0	0	0	0	0	0
Otu785	21	222	0	0	0	0	6	75	2	0	0	0	0	0	0	0	0	0	0	0	15	95	0	0	0	4	0	0	0	1	0	0	0	0	0	0	11	0	3	91	0	0	0	0	0	0	0	0	0
Otu7859	0	0	0	0	0	0	0	0	3	0	0	0	0	0	0	0	0	0	0	0	0	0	0	0	0	0	0	0	0	0	0	0	0	0	0	0	0	0	0	0	0	7	6	16	4	4	10	2	19
Otu786	0	0	0	0	0	0	0	0	0	0	0	0	0	0	0	0	0	69	0	0	0	0	0	0	0	0	0	0	0	0	0	0	0	0	0	0	0	23	17	0	0	0	0	0	0	0	0	0	0
Otu7862	0	0	0	0	2	0	1	0	0	0	0	0	0	0	0	0	0	0	0	0	0	0	0	0	0	0	0	0	0	0	1	3	5	0	1	3	2	0	0	1	0	0	0	0	0	0	0	0	0
Otu79	167	393	32	199	0	552	235	344	187	53	439	0	354	1	0	151	20	0	36	2	226	154	299	88	162	518	128	245	1012	188	4	6	0	0	0	21	6	2	1	10	21	0	0	2	0	0	1	2	0
Otu790	0	0	0	0	0	0	0	14	0	391	0	0	0	0	0	0	0	0	0	0	0	10	0	0	0	0	0	0	0	0	0	0	0	0	0	0	0	153	0	0	0	0	0	0	0	0	1	0	0
Otu7911	0	0	0	0	0	0	0	0	0	0	0	0	0	0	0	0	0	0	0	89	0	0	0	0	0	0	0	0	0	0	0	0	0	0	0	0	0	0	0	0	0	0	0	0	0	0	0	0	0
Otu792	0	0	0	0	0	0	0	0	0	0	0	0	0	0	0	0	1	0	0	0	2	0	0	1	70	0	0	0	1	0	0	0	0	0	0	0	0	0	0	0	0	0	0	0	0	0	0	0	0
Otu793	86	0	0	0	143	0	0	0	0	79	100	186	0	21	0	5	38	0	1	0	0	0	0	0	0	0	0	0	0	1	0	0	0	0	0	0	0	0	0	0	0	0	7	0	6	0	0	0	35
Otu7930	1	0	0	2	4	0	8	0	3	1	8	1	3	2	0	0	0	1	0	1	1	0	1	0	1	0	0	4	0	0	0	0	0	0	1	0	0	0	0	0	1	1	0	0	1	0	0	0	0
Otu795	0	0	0	0	0	0	0	0	0	0	0	0	0	0	0	0	0	0	0	0	0	0	0	0	0	0	0	0	0	0	0	0	0	0	0	0	0	0	0	0	0	0	0	0	0	0	0	0	0
Otu7971	0	0	0	0	0	0	0	0	0	0	0	0	0	0	0	0	0	0	0	0	0	0	0	0	0	0	0	0	0	0	26	47	31	9	6	29	4	11	16	9	0	0	0	0	0	0	0	0	0
Otu798	10	107	105	0	0	4	33	103	84	65	0	0	0	0	0	0	0	0	0	0	0	0	3	0	1	1	0	10	5	4	1	0	0	0	1	0	8	0	0	9	0	1	1	0	0	0	0	0	0
Otu799	0	0	0	0	0	5	0	0	0	0	0	0	0	0	0	0	0	0	0	0	4	0	0	0	1	2	3	0	1	2	39	55	8	14	52	8	14	31	18	40	0	0	1	0	0	1	0	3	1
Otu7999	0	0	0	0	0	1	0	1	2	0	0	0	0	0	0	0	0	0	0	0	20	4	1	8	5	32	0	0	14	6	0	1	0	0	0	0	0	0	0	0	0	0	0	0	0	0	0	0	0
Otu8	1103	401	643	1991	7732	483	1997	870	1786	631	2210	1749	4425	1618	4516	229	409	3645	177	408	17	29	25	15	10	5	11	34	8	24	8	8	7	7	98	18	9	18	39	21	49	534	220	116	330	441	255	33	278
Otu80	419	1	0	0	270	0	0	0	0	0	0	0	0	0	0	0	0	2	0	0	377	0	0	2	77	0	1	0	0	36	0	0	0	1	2	0	1	1	0	0	0	0	0	0	57	0	0	0	126
Otu800	0	17	60	18	1	338	0	480	0	0	0	0	0	0	0	0	0	0	0	0	0	0	0	0	0	0	0	0	0	0	0	0	0	0	0	0	0	0	0	0	0	18	0	0	0	0	0	0	0
Otu8011	0	0	1	1	0	0	0	0	0	0	0	0	0	0	0	0	0	2	0	0	5	0	0	2	0	0	5	0	2	0	25	0	0	0	0	0	11	0	0	5	1	16	12	1	2	6	18	16	9
Otu803	0	0	4	56	0	0	2	3	117	1	0	0	0	372	0	0	0	0	0	0	0	0	0	0	17	0	0	0	0	1	3	5	4	0	0	19	0	1	1	10	0	0	9	0	0	0	0	0	0
Otu804	0	2	0	3	4	0	2	2	1	4	0	0	0	0	1	0	0	0	0	0	2	0	0	0	3	2	0	0	1	1	6	5	1	3	3	0	6	1	14	9	6	8	2	0	2	1	5	2	5
Otu8049	0	0	0	0	0	0	0	0	0	0	0	0	0	0	0	0	0	0	0	0	5	2	1	9	27	9	7	1	0	3	13	0	0	0	0	0	3	0	0	1	0	0	0	0	0	0	0	1	0
Otu805	0	3	0	0	0	0	204	13	103	8	0	0	0	0	0	0	0	0	0	0	0	2	0	14	0	0	0	3	0	0	0	0	0	28	13	0	1	0	0	117	0	0	0	11	0	0	0	0	0
Otu806	0	1	0	0	0	0	0	0	0	0	0	0	85	14	0	38	0	80	17	1065	0	0	0	0	0	0	0	0	0	0	0	0	0	0	0	0	0	0	0	0	0	0	0	1	0	0	0	0	0
Otu807	0	0	0	0	0	0	0	0	0	0	0	0	0	0	0	0	0	0	0	0	41	49	16	396	173	24	121	2	34	458	0	0	0	0	0	0	1	0	0	0	0	0	0	0	0	0	0	1	0
Otu808	0	0	0	0	0	0	0	0	0	0	0	0	0	0	0	0	0	0	0	0	13	27	5	11	3	0	0	0	24	1	0	0	0	0	0	1	0	0	0	0	0	0	0	0	0	0	0	0	0
Otu8089	0	0	0	0	0	0	0	0	0	0	0	0	0	0	1	0	0	0	0	0	22	98	1	61	97	21	83	0	12	74	0	0	0	0	0	0	0	0	0	0	0	0	0	0	0	0	0	0	0
Otu8091	0	0	0	0	0	0	0	0	0	0	7	99	7	44	7	11	11	3	34	4	0	0	0	0	0	0	0	0	0	0	0	0	0	0	0	0	0	0	0	0	0	0	0	0	0	0	0	0	0
Otu814	0	0	0	0	0	0	0	0	0	1	0	0	0	0	0	0	0	0	0	0	2	0	0	0	0	1	0	0	0	0	0	0	76	0	262	0	0	0	0	0	0	0	0	0	6	15	0	0	0
Otu8143	26	42	20	17	11	3	30	15	10	21	3	1	9	0	4	0	1	0	0	0	1	0	0	0	0	0	0	1	2	0	1	1	1	2	0	11	3	1	3	1	0	29	8	22	10	13	16	6	33
Otu8148	0	0	0	0	0	0	0	0	0	0	0	0	0	0	0	0	0	0	0	0	2	0	0	0	0	0	0	0	0	0	0	0	2	0	0	0	4	0	0	0	379	7	0	0	2	1	1	2	3
Otu815	19	0	0	0	0	0	19	18	0	0	0	0	0	0	0	0	0	0	0	0	65	13	12	27	32	74	43	27	22	199	0	0	0	6	0	0	4	0	0	0	0	0	0	0	0	0	0	0	10
Otu8155	0	0	0	0	0	0	0	0	0	0	0	0	0	0	0	0	0	0	0	0	0	0	0	0	0	1	1	0	1	0	2	5	0	8	1	9	4	2	4	3	0	1	2	1	2	3	1	3	4
Otu816	0	0	0	0	0	0	0	0	0	0	0	0	0	0	0	0	0	0	0	0	1	26	6	25	33	6	35	0	0	32	1	6	6	0	0	0	305	0	0	3	1	0	32	0	0	0	0	7	0
Otu817	0	0	0	0	0	0	0	0	0	0	0	0	0	0	0	0	0	0	0	0	0	0	0	0	0	0	0	0	0	0	3	2	31	39	0	7	43	6	10	48	0	3	3	1	0	0	0	0	2
Otu8172	0	0	4	2	0	1	0	0	0	6	0	0	0	0	0	0	0	0	0	0	5	8	1	4	1	1	1	3	7	1	23	2	2	12	15	5	17	16	19	32	0	0	1	0	0	0	0	0	0
Otu82	0	0	0	0	0	0	0	0	0	0	140	0	0	0	0	0	0	0	3	0	0	0	0	0	0	0	0	0	0	0	388	69	60	0	0	547	22	0	12	15	0	0	29	3	0	26	3	0	0
Otu820	0	0	0	0	0	0	0	0	0	0	0	0	0	0	0	0	0	0	0	0	0	0	0	0	0	0	0	0	0	0	0	0	0	0	0	0	0	0	0	0	0	0	0	0	0	0	0	0	0
Otu8204	0	0	0	0	0	0	0	0	0	0	0	0	0	0	0	0	0	1	0	0	0	0	0	0	0	0	0	0	0	0	0	0	0	0	0	0	1	0	0	0	0	0	0	0	0	0	0	0	0
Otu821	0	0	0	0	0	0	0	0	0	3	0	0	0	0	0	0	0	0	0	0	70	0	0	0	0	0	0	0	1	15	0	0	0	0	0	0	0	0	0	0	0	0	0	0	0	0	0	0	0
Otu824	0	0	0	0	0	0	0	0	0	0	0	0	0	0	0	0	207	0	7	1054	0	0	0	0	0	0	0	0	0	0	0	0	0	0	0	0	0	0	0	0	0	0	0	0	0	0	0	0	0
Otu826	0	0	0	0	0	0	0	0	0	0	0	0	0	0	0	0	0	0	0	0	0	0	0	0	0	0	0	0	0	0	0	0	0	0	0	0	0	0	0	0	0	0	0	0	0	0	0	0	0
Otu8265	0	0	0	0	0	0	0	0	0	0	0	0	0	0	0	0	0	0	0	0	29	1	0	1	0	1	0	0	0	0	1	0	1	0	0	0	2	0	0	0	0	0	0	0	2	0	2	0	0
Otu828	0	0	0	0	0	15	0	0	0	0	0	0	0	0	0	0	0	0	0	0	0	0	0	0	2	0	3	0	0	1	34	42	3	7	56	10	13	11	12	35	1	0	0	2	0	3	1	2	2
Otu8287	5	0	1	0	0	2	2	3	5	3	0	0	0	0	0	0	0	0	0	0	16	11	1	12	1	15	0	1	16	8	1	13	8	4	20	4	11	0	2	2	0	0	1	0	1	0	0	0	0
Otu83	0	0	0	0	0	12	26	0	0	0	0	0	0	0	0	0	0	0	0	0	2	1	1	4	50	0	21	22	4	8	3	1	64	37	8	0	651	1	0	402	0	0	0	2	0	0	0	0	0
Otu830	2	3	0	12	0	5	0	17	1	1	0	0	0	0	0	1	0	0	0	0	23	14	7	23	57	27	15	37	77	20	1	2	15	9	0	0	17	3	7	34	0	1	0	0	0	0	0	0	1
Otu8304	0	0	0	0	0	0	0	0	0	0	0	0	0	0	0	0	0	0	0	0	1	0	0	0	0	0	0	0	0	0	14	2	1	1	2	3	3	0	0	14	0	0	0	0	1	0	0	0	0
Otu831	2	1	1	0	1	0	0	0	52	5	0	3	8	4	0	0	50	1	0	0	13	6	0	3	1	6	70	0	2	7	0	0	3	0	7	0	1	0	0	6	2	0	0	0	0	0	0	11	1
Otu832	0	0	0	0	0	0	0	0	0	0	0	0	0	0	0	0	0	0	0	0	28	4	210	23	16	18	40	0	0	38	34	10	21	13	22	0	48	4	0	6	12	50	318	5	9	34	0	2	5
Otu8331	0	0	0	0	0	0	0	0	0	0	0	0	0	0	0	0	0	0	0	0	0	0	0	0	0	0	0	0	0	0	0	0	0	0	0	0	0	0	0	0	0	0	0	0	0	0	0	0	0
Otu8333	0	0	0	0	0	0	0	0	0	0	0	0	0	0	0	0	0	0	0	0	0	0	0	0	0	0	0	0	0	0	0	0	0	0	0	0	0	0	0	0	0	0	0	0	0	0	0	0	0
Otu8336	0	0	0	0	1	0	2	1	0	1	0	1	0	0	1	0	0	4	0	0	2	0	34	0	0	0	1	1	0	3	11	0	2	0	1	1	0	0	0	6	18	25	2	0	0	2	1	0	1
Otu8357	0	0	0	0	0	0	0	0	0	0	0	75	4	8	3	0	2	0	3	1	0	0	0	0	0	0	0	0	0	0	0	0	0	0	0	0	1	0	0	1	0	0	0	0	0	0	0	0	0
Otu8368	0	0	0	0	1	0	0	0	0	0	3	131	0	289	9	154	137	0	157	3	0	0	0	0	0	0	0	0	0	0	0	0	0	0	0	0	0	0	0	0	0	0	0	0	0	0	0	0	0
Otu837	0	0	0	0	0	0	0	0	0	0	0	0	0	0	0	0	0	83	0	0	0	0	0	0	0	13	0	0	0	0	0	0	0	0	4	0	0	0	0	0	0	0	0	0	0	0	0	0	0
Otu838	0	0	0	0	0	0	0	0	0	0	49	0	0	0	0	16	16	0	11	1	0	0	0	0	0	0	0	0	0	0	0	0	0	0	0	0	0	0	0	0	0	0	0	0	0	0	0	0	0
Otu8389	0	0	0	0	0	0	0	0	0	0	0	0	0	0	0	0	0	0	0	0	45	26	16	9	38	19	43	24	0	12	0	0	0	0	0	0	0	0	0	0	0	0	0	0	0	0	0	0	0
Otu84	0	11	3	32	256	34	43	79	54	1	3	23	2	166	615	2	1	91	13	1	0	0	0	1	0	0	0	0	1	0	0	2	0	1	2	0	4	0	0	1	4	31	12	10	30	16	15	5	0
Otu841	0	0	0	0	0	0	0	0	0	0	0	0	0	0	0	0	0	0	0	0	13	4	0	7	7	0	5	0	0	1	45	11	13	22	15	0	108	1	0	48	0	0	26	6	0	0	0	1	38
Otu842	0	86	0	0	0	9	0	11	30	0	0	0	0	0	0	0	0	0	0	0	0	0	0	13	9	0	4	0	13	5	0	0	0	0	0	0	0	0	0	20	0	0	0	0	0	0	0	0	0
Otu8424	0	0	0	0	0	0	1	0	0	0	0	0	0	0	0	0	0	0	0	0	0	0	0	0	0	0	0	0	0	0	0	0	0	0	0	0	0	1	0	0	0	0	0	1	0	0	7	0	0
Otu845	0	0	0	0	0	0	31	0	0	0	0	0	0	0	0	0	0	0	0	0	12	1	12	1947	24	0	20	0	8	7	0	1	0	1	0	0	0	0	0	0	0	0	0	0	0	0	0	0	0
Otu846	0	0	0	0	0	0	20	0	0	0	0	0	0	0	0	0	0	0	0	0	1	153	4	67	74	7	78	10	0	7	0	0	6	0	0	0	0	0	0	0	0	0	0	0	0	0	0	0	0
Otu8479	0	0	0	0	0	0	0	0	0	0	0	0	0	0	0	0	0	0	0	0	0	0	0	0	0	0	0	0	0	0	3	3	1	1	1	3	0	0	0	2	39	29	2	83	19	21	8	56	58
Otu850	0	0	0	0	0	0	0	0	0	0	0	0	0	0	0	0	0	0	0	0	0	0	0	0	0	0	0	0	0	0	1613	0	0	0	0	0	0	0	0	0	0	0	0	0	0	0	0	0	0
Otu852	0	0	0	0	0	0	0	0	0	0	0	0	0	0	0	0	0	0	0	0	110	227	47	58	10	44	78	56	0	10	0	0	0	0	0	1	0	0	0	0	0	0	0	0	0	0	0	0	0
Otu855	0	0	0	0	0	0	0	0	0	0	0	0	0	0	0	0	0	0	0	0	0	0	0	0	0	0	0	0	0	0	0	0	0	33	0	0	4	0	0	0	4	0	0	0	48	0	0	4	19
Otu8553	0	0	0	0	0	0	0	0	0	0	0	0	0	0	0	0	0	0	0	0	24	23	15	15	47	16	43	41	3	15	0	0	1	0	0	0	5	0	7	0	0	0	0	0	0	0	0	0	0
Otu856	0	0	0	0	0	0	0	0	0	0	0	0	0	0	0	0	0	0	0	0	118	268	21	38	296	72	211	78	15	92	0	0	353	0	0	0	0	0	0	0	0	0	1	0	0	0	0	0	0
Otu858	0	0	0	0	0	0	0	0	0	0	0	0	0	0	0	0	0	0	0	0	0	0	0	0	0	0	0	0	0	0	2	2	401	35	0	5	17	1	11	10	0	0	0	0	0	0	0	0	0
Otu8585	18	9	12	9	4	11	13	5	13	7	0	0	0	0	0	0	0	0	0	0	0	0	0	0	0	0	0	0	0	0	0	0	0	0	0	0	0	0	0	0	0	0	0	0	0	0	0	0	0
Otu859	0	0	0	0	0	0	0	0	0	0	0	0	0	0	0	0	0	0	0	0	0	0	0	0	12	0	0	0	0	1	0	0	0	0	1	0	0	0	0	0	0	0	0	0	0	0	0	0	0
Otu8590	0	0	0	0	0	0	0	0	0	0	0	0	0	0	0	0	0	1	0	0	0	0	0	0	0	0	0	0	0	0	0	0	0	0	0	0	0	0	0	0	0	0	0	0	0	0	0	0	0
Otu86	224	10	2	164	0	19	69	25	106	74	53	0	0	0	242	2	111	0	39	0	51	28	37	39	28	36	48	9	44	28	51	86	65	39	8	25	42	102	38	26	0	56	70	14	31	105	15	23	57
Otu861	2	5	0	0	0	1	1	4	1	1	0	0	0	0	0	0	0	0	0	0	1	0	0	1	1	4	0	0	1	0	11	3	5	3	0	10	18	6	10	256	0	37	4	0	1	2	21	0	1
Otu866	0	0	0	0	0	0	0	0	0	0	0	0	0	0	0	0	0	0	0	0	22	0	0	0	3	0	0	0	73	0	0	0	0	0	0	0	5	0	0	0	0	0	0	0	0	0	7	5	0
Otu867	0	0	0	10	0	0	0	0	0	0	0	0	0	0	0	0	0	0	0	0	126	26	13	51	50	20	92	18	11	71	11	0	3	0	0	0	8	0	0	0	0	3	0	0	0	0	0	0	0
Otu8676	0	0	0	0	0	0	2	0	0	0	0	0	0	0	0	0	0	0	0	0	4	0	0	0	7	0	0	0	0	0	0	3	11	2	41	3	13	0	0	13	7	5	4	0	2	2	7	7	66
Otu872	0	0	0	0	1	0	1	0	0	0	0	0	0	0	0	0	0	0	0	0	0	0	0	0	0	0	0	0	0	0	0	0	0	0	8	0	0	0	0	0	588	0	0	0	0	0	2	0	91
Otu8733	0	0	0	1	0	0	0	0	0	0	0	0	0	0	1	0	0	0	0	0	2	0	78	0	0	0	3	0	0	1	1	0	0	0	1	0	9	0	0	5	0	1	2	0	0	0	0	1	3
Otu876	0	0	0	108	0	0	0	0	0	0	0	0	0	0	0	0	0	1	0	0	2	112	0	7	2	0	0	0	0	35	3	3	0	0	0	0	0	0	0	10	0	0	2	0	0	0	3	0	3
Otu877	0	19	0	48	0	9	1	4	0	24	0	0	0	0	0	0	0	0	0	0	0	0	9	11	1	7	0	5	9	8	7	0	10	23	8	0	8	33	0	25	0	32	23	2	4	0	49	6	36
Otu878	44	1	1	1	0	2	43	0	0	1	0	0	0	0	0	24	1	0	0	0	0	0	1	0	0	0	0	0	1	0	0	0	0	0	0	0	0	0	0	0	0	0	0	0	1	0	0	0	0
Otu879	0	0	0	0	0	0	0	0	0	0	0	0	0	0	0	0	0	0	0	0	0	0	0	0	0	0	0	0	0	0	0	0	0	61	1	0	1	0	7	0	59	93	489	11	6	0	33	16	0
Otu88	49	14	1	0	0	36	17	25	17	97	0	0	0	0	0	0	0	0	0	1	2	1	2	1	2	2	1	6	1	3	42	16	0	265	203	20	23	16	247	8	7	0	14	8	33	26	46	10	5
Otu880	192	25	39	52	82	60	152	98	199	55	0	0	57	0	0	0	0	0	0	0	0	0	0	0	1	0	0	0	0	0	0	0	0	0	0	0	0	0	0	0	0	0	0	0	0	1	0	0	0
Otu8802	0	0	0	0	0	0	0	0	0	0	0	0	0	0	0	0	0	0	0	0	2	4	0	2	0	1	1	0	0	2	0	0	0	0	0	0	1	1	0	0	1	8	16	1	2	7	3	0	9
Otu881	0	0	0	0	0	0	1	0	0	0	0	4	0	0	0	0	0	0	0	0	0	0	0	0	0	0	0	0	0	0	56	9	1	9	53	235	62	6	17	32	13	83	40	16	60	50	60	16	89
Otu882	0	0	0	0	0	0	0	0	0	0	0	0	1	0	0	125	25	0	4	1047	5	0	0	0	0	0	0	0	0	0	0	0	0	0	0	0	0	0	0	0	0	0	0	0	0	0	0	0	0
Otu883	118	21	68	38	0	47	14	114	67	13	0	0	0	0	0	0	0	0	0	0	0	0	5	0	1	3	0	9	1	0	0	0	0	0	0	0	4	0	0	0	0	0	0	0	0	0	0	0	0
Otu888	0	0	1	0	0	0	0	0	0	0	0	0	0	519	0	12	668	0	2	0	0	0	0	0	0	0	0	0	0	0	0	0	0	0	0	0	0	0	0	0	0	0	0	0	0	0	0	0	0
Otu89	0	0	0	0	0	0	0	0	0	0	0	1	0	0	127	0	0	0	0	0	2367	3324	1211	2723	3346	2413	1344	2883	248	1796	1	0	0	1	1	1	1	0	1	3	0	0	0	0	0	0	0	0	0
Otu892	0	0	1	0	0	0	0	0	0	0	0	0	0	0	0	0	0	0	1	91	0	0	0	0	0	0	0	0	0	0	0	0	0	0	0	0	0	0	0	0	0	0	0	0	0	0	0	0	0
Otu893	0	0	0	0	0	0	0	0	0	0	0	0	0	0	0	0	0	0	0	0	10	1	3	2	5	0	1	0	0	0	0	0	0	0	0	1	0	0	0	0	1	0	1	44	0	0	184	7	0
Otu895	0	26	0	0	0	0	0	0	0	0	0	0	0	0	0	0	0	0	0	0	0	27	0	193	0	1	0	0	0	0	0	0	0	0	0	0	0	0	0	0	0	0	0	0	0	0	0	0	0
Otu8959	0	0	0	0	0	0	0	0	0	0	0	0	0	0	0	0	0	0	0	0	0	0	0	0	0	0	0	0	0	0	2	3	0	0	10	9	0	0	2	2	0	0	0	0	0	0	0	0	0
Otu8992	0	0	0	0	0	0	0	0	0	0	0	0	0	0	0	0	0	0	0	0	21	4	1	4	7	7	16	2	1	4	7	1	0	1	1	0	7	4	1	0	1	1	0	0	0	0	0	0	0
Otu9	1324	770	887	5083	2716	717	1674	1678	1542	1322	9216	4592	4257	2431	3691	4315	6814	10396	2751	1402	1116	836	431	760	1034	1291	3904	659	997	336	456	1041	208	1466	656	376	833	846	1239	772	5255	4908	3478	1562	2067	4165	4756	3785	9173
Otu90	0	0	55	27	0	0	48	34	0	24	0	0	1	0	0	1	12	108	1	0	393	26	5	83	42	23	184	1	32	62	1074	92	71	10	22	7	353	0	7	204	41	459	518	19	26	48	61	429	396
Otu900	0	0	0	0	0	0	0	0	0	0	0	0	0	0	0	0	0	0	7	0	0	0	0	0	0	0	16	0	0	0	23	150	52	24	0	1	0	80	101	341	0	0	3	0	0	0	3	2	0
Otu906	0	0	21	19	0	8	0	4	0	0	0	0	0	0	210	0	0	0	0	0	0	0	3	0	0	0	10	0	10	1	0	0	0	34	0	0	1	3	0	2	2	0	0	0	0	2	1	0	0
Otu910	0	0	0	0	0	0	0	0	0	0	0	0	0	0	0	27	0	0	88	0	0	0	0	0	0	0	0	0	0	0	0	0	0	0	0	0	0	0	0	0	0	0	0	0	0	0	0	0	0
Otu9112	0	0	0	0	0	0	0	0	0	0	0	0	0	0	0	0	0	0	0	0	0	0	0	3	0	0	0	0	0	1	2	0	0	0	0	0	0	0	0	0	22	2	6	0	11	0	0	43	3
Otu9118	0	0	0	1	0	0	0	0	0	0	0	0	0	0	0	0	0	0	0	0	0	0	0	0	0	0	0	0	0	0	9	35	41	25	5	12	8	11	38	9	0	0	0	0	0	0	0	0	0
Otu912	0	0	0	0	0	0	0	0	0	0	0	0	0	0	0	0	9	0	0	0	8	8	8	10	0	0	122	14	0	3	0	0	0	0	3	115	3	0	0	0	1	3	9	0	0	0	0	4	0
Otu9133	0	0	0	0	0	0	0	0	0	0	0	0	0	0	0	0	0	0	0	0	0	0	0	0	0	0	0	0	0	0	0	0	1	0	0	2	0	0	1	0	0	0	0	0	0	0	0	0	0
Otu9152	0	0	17	0	0	0	0	0	0	0	0	0	0	1	0	0	0	0	1	0	0	0	0	0	0	0	0	0	0	0	0	0	0	0	0	0	0	0	0	2	0	1	1	0	0	0	0	0	0
Otu916	0	0	0	0	0	0	0	0	1	0	0	0	0	0	0	201	0	0	1	1177	0	0	0	0	0	0	0	0	0	0	0	0	0	0	0	0	0	0	0	0	0	0	0	0	0	0	0	0	0
Otu917	0	0	0	0	0	0	0	0	0	0	0	0	0	0	0	0	0	0	0	0	0	0	0	0	0	0	0	0	0	0	1	6	0	0	0	0	7	6	0	23	0	0	0	0	0	0	0	0	0
Otu922	130	36	17	179	0	167	111	120	46	82	0	0	0	0	0	1	0	0	2	0	0	0	0	0	0	0	0	0	0	0	0	0	0	0	0	2	0	0	0	0	0	0	0	0	0	0	0	0	0
Otu923	0	0	13	0	0	0	0	0	0	0	0	0	0	0	0	0	0	0	0	0	42	43	98	33	266	72	226	182	16	86	127	0	34	4	5	0	72	209	0	10	1	0	8	0	0	0	0	6	0
Otu926	24	42	62	1	0	114	2	61	0	16	0	0	0	0	0	0	0	0	0	0	4	0	1	1	6	32	2	12	10	1	0	0	0	0	0	0	4	0	0	0	0	0	0	0	0	0	0	0	0
Otu928	0	0	0	0	0	0	0	0	0	0	0	0	0	0	0	0	0	0	0	0	86	121	70	72	17	7	35	66	17	16	0	0	0	0	0	0	0	0	0	0	0	0	0	0	0	0	0	0	0
Otu94	0	0	0	71	0	0	0	0	0	0	0	0	0	0	0	0	0	134	0	0	0	0	0	0	0	0	0	0	0	0	0	0	0	0	0	0	0	0	0	0	0	1	0	1	0	0	0	0	0
Otu941	0	0	35	0	0	0	41	0	0	32	0	0	0	0	0	0	0	0	0	0	2	0	0	2	0	0	4	0	0	8	0	0	0	0	3	0	4	0	1	0	3	0	0	1	0	0	5	1	7
Otu945	884	0	73	1	0	14	0	0	0	2	20	0	0	0	0	0	0	0	0	0	1	0	3	0	0	22	0	24	4	4	0	1	0	0	0	6	0	0	16	12	0	17	0	7	8	0	9	3	2
Otu946	2	0	0	0	0	0	0	0	0	0	0	0	0	0	0	26	0	1	268	0	0	0	0	0	0	0	4	0	0	0	0	8	0	0	0	0	0	0	0	0	0	0	0	0	0	0	0	0	0
Otu948	1	0	2	0	0	2	0	0	0	0	1	5	0	438	0	355	212	2	19	3	0	0	0	0	0	0	0	0	0	0	0	0	0	0	0	0	0	0	0	0	1	0	0	0	0	0	0	0	0
Otu95	0	2	0	14	0	0	27	0	0	6	0	0	0	16	0	2	0	54	0	0	0	0	3	3	0	0	0	0	0	0	0	0	0	5	0	0	1	0	0	0	0	0	0	0	0	0	10	0	2
Otu950	0	0	0	0	0	0	0	0	0	0	0	0	0	0	0	0	0	0	0	0	0	0	0	0	0	0	0	0	0	0	0	28	0	70	0	0	7	4	0	0	3	17	13	0	30	53	45	4	0
Otu952	0	0	0	0	0	0	0	0	0	0	0	0	0	0	0	0	0	0	0	0	3	0	0	0	31	3	0	0	1	39	0	0	3	0	0	0	0	0	0	0	0	11	0	0	0	0	0	0	0
Otu954	0	0	0	0	0	0	0	0	0	0	0	0	0	0	0	0	0	0	0	0	0	0	0	0	0	0	0	0	0	0	0	0	0	0	0	0	0	0	0	0	0	0	0	0	0	0	0	0	0
Otu955	0	0	0	0	0	0	0	0	0	0	0	0	0	0	192	136	42	0	49	0	0	0	0	0	8	0	0	0	0	0	0	0	0	0	0	0	0	0	0	0	0	0	0	0	0	0	0	0	0
Otu958	0	0	0	0	0	0	0	0	0	0	1	0	0	111	0	0	0	0	33	0	0	0	0	0	0	0	0	0	0	0	0	0	0	0	0	0	0	0	0	0	0	0	0	0	0	0	0	0	0
Otu959	162	29	13	84	0	88	176	72	23	131	0	0	0	0	0	0	0	0	0	0	0	2	0	0	0	0	0	0	0	0	0	0	0	0	0	13	0	0	0	0	0	0	0	0	0	0	7	0	0
Otu96	0	2	1	0	2	11	0	0	0	45	0	0	0	0	0	0	1	0	0	0	0	1	17	0	0	151	1	0	12	0	267	308	104	796	2177	521	52	258	914	106	2	3	18	20	47	0	93	16	0
Otu964	1	5	0	0	0	0	61	0	0	0	0	0	0	0	0	0	0	0	0	0	0	6	0	0	1	0	0	0	0	0	0	12	0	0	0	0	0	0	0	0	0	0	0	7	0	0	0	0	0
Otu967	7	0	0	0	0	0	0	1	0	0	0	0	0	0	0	0	0	0	0	0	20	0	0	0	1	0	0	0	0	0	0	0	0	0	0	0	0	0	0	41	0	0	0	0	1	0	0	0	0
Otu968	0	0	0	0	0	0	0	0	0	0	0	0	0	0	0	0	0	0	0	0	13	61	19	58	52	12	20	13	158	36	0	0	0	0	0	0	5	0	0	0	0	2	0	5	0	0	0	0	0
Otu97	0	2	0	0	0	0	0	2	1	0	1	1	0	0	1	0	1	0	0	3	38	3	32	39	14	0	69	1	1	47	1523	0	10	0	0	61	1	0	0	1	2385	374	645	278	2926	64	184	6049	764
Otu970	0	0	0	0	0	4	0	0	0	0	0	0	0	0	0	0	0	0	0	0	41	0	3	16	1	27	13	0	0	43	0	0	3	0	4	0	3	0	0	0	0	6	2	0	22	29	0	0	0
Otu971	0	0	0	0	0	0	0	0	0	0	0	0	0	0	0	0	0	0	0	0	15	13	58	33	71	1	140	80	0	58	25	5	25	0	0	16	73	36	0	14	0	2	3	0	13	0	0	4	0
Otu974	0	0	0	0	0	0	0	0	0	0	1	0	0	0	0	0	0	0	0	0	0	1186	0	0	0	0	0	0	0	1	0	0	0	0	0	0	0	0	0	0	0	0	0	0	0	0	0	0	0
Otu977	0	0	0	0	0	0	0	0	0	0	0	0	0	0	0	0	0	0	0	0	0	0	0	0	0	0	0	0	0	0	0	0	0	0	0	0	0	0	0	0	0	0	0	0	0	0	0	0	0
Otu980	0	0	0	0	0	0	0	0	0	0	0	0	0	0	0	17	0	0	0	0	0	0	0	3	4	14	0	0	0	12	0	0	0	0	0	0	0	0	0	0	0	0	0	0	0	0	0	0	0
Otu982	0	0	0	0	0	0	0	0	0	0	0	0	0	0	0	0	0	0	0	0	142	29	2	46	78	13	41	26	15	34	1	0	0	0	0	0	2	4	0	0	4	0	14	0	0	0	0	0	6
Otu984	0	7	0	0	1	0	0	0	0	0	0	0	0	10	0	49	210	0	383	117	0	0	0	0	0	0	0	0	0	0	0	0	0	0	0	0	0	0	0	0	0	0	0	0	0	0	0	0	0
Otu985	0	0	0	0	0	0	0	0	0	0	0	0	0	0	0	0	0	0	0	0	0	0	0	0	0	0	0	0	0	0	0	0	0	0	0	0	0	0	0	0	0	0	0	0	0	0	0	0	0
Otu986	0	0	0	0	0	0	0	0	0	0	0	0	0	0	1	0	0	0	0	0	0	0	0	0	0	0	0	0	0	0	0	0	0	0	0	0	0	16	0	0	0	5	1	0	0	0	0	0	0
Otu987	0	0	0	0	0	0	0	0	1	0	1	1	34	55	10	74	0	4	6	1	1	0	0	0	0	0	0	0	0	0	0	0	0	0	0	3	0	0	0	0	0	0	0	0	0	1	0	0	0
Otu988	0	0	1	0	0	0	0	0	0	0	0	0	0	0	0	0	1	0	0	0	0	0	4	0	0	0	0	0	50	1	0	0	0	0	0	0	19	0	0	0	0	0	0	0	0	0	0	0	0
Otu989	0	6	2	0	0	14	0	0	5	0	0	7	0	0	0	0	0	0	0	0	1	78	1	0	0	164	0	0	7	0	5	2	0	0	0	0	7	0	0	0	0	0	0	0	0	0	0	2	0
Otu991	0	0	0	0	0	0	0	0	0	0	0	0	0	0	0	0	0	0	0	0	284	132	16	79	28	35	21	93	0	137	0	0	0	0	0	1	0	0	0	0	0	0	0	0	0	0	0	0	0
Otu993	0	0	0	0	0	0	38	0	0	0	0	0	0	0	0	0	0	0	0	0	8	0	0	2	0	9	2	0	2	3	0	25	0	0	28	0	9	27	1	0	2	12	0	0	0	25	98	32	0
Otu995	0	0	0	0	0	0	0	0	0	0	0	0	0	0	0	0	0	0	0	0	28	0	0	5	30	0	8	26	49	14	5	0	7	0	0	0	0	0	0	0	0	0	0	0	0	0	6	0	0
Otu1022	0	0	0	0	0	0	0	0	0	0	0	0	0	0	0	0	0	0	0	0	0	0	0	0	0	0	0	0	0	0	0	0	0	0	0	0	0	0	0	0	0	0	0	0	0	0	0	0	0
Otu1023	0	0	0	0	0	0	0	0	0	0	0	0	0	0	0	0	0	0	0	0	0	0	0	0	0	0	0	0	0	0	0	0	0	0	0	0	0	0	0	0	0	0	0	0	0	0	0	0	0
Otu1025	0	0	0	0	0	0	0	0	0	0	0	0	0	0	0	0	0	0	0	0	0	0	0	0	0	0	0	0	0	0	0	0	0	0	0	0	0	0	0	0	0	0	0	0	0	0	0	0	0
Otu1040	0	0	0	0	0	0	0	0	0	0	0	0	0	0	0	0	0	0	0	0	0	0	0	0	0	0	0	0	0	0	0	0	0	0	0	0	0	0	0	0	0	0	0	0	0	0	0	0	0
Otu1041	0	0	0	0	0	0	0	0	0	0	0	0	0	0	0	0	0	0	0	0	0	0	0	0	0	0	0	0	0	0	0	0	0	0	0	0	0	0	0	0	0	0	0	0	0	0	0	0	0
Otu1043	0	0	0	0	0	0	0	0	0	0	0	0	0	0	0	0	0	0	0	0	0	0	0	0	0	0	0	0	0	0	0	0	0	0	0	0	0	0	0	0	0	0	0	0	0	0	0	0	0
Otu1055	0	0	0	0	0	0	0	0	0	0	0	0	0	0	0	0	0	0	0	0	0	0	0	0	0	0	0	0	0	0	0	0	0	0	0	0	0	0	0	0	0	0	0	0	0	0	0	0	0
Otu1059	0	0	0	0	0	0	0	0	0	0	0	0	0	0	0	0	0	0	0	0	0	0	0	0	0	0	0	0	0	0	0	0	0	0	0	0	0	0	0	0	0	0	0	0	0	0	0	0	0
Otu1067	0	0	0	0	0	0	0	0	0	0	0	0	0	0	0	0	0	0	0	0	0	0	0	0	0	0	0	0	0	0	0	0	0	0	0	0	0	0	0	0	0	0	0	0	0	0	0	0	0
Otu1072	0	0	0	0	0	0	0	0	0	0	0	0	0	0	0	0	0	0	0	0	0	0	0	0	0	0	0	0	0	0	0	0	0	0	0	0	0	0	0	0	0	0	0	0	0	0	0	0	0
Otu1085	0	0	0	0	0	0	0	0	0	0	0	0	0	0	0	0	0	0	0	0	0	0	0	0	0	0	0	0	0	0	0	0	0	0	0	0	0	0	0	0	0	0	0	0	0	0	0	0	0
Otu1095	0	0	0	0	0	0	0	0	0	0	0	0	0	0	0	0	0	0	0	0	0	0	0	0	0	0	0	0	0	0	0	0	0	0	0	0	0	0	0	0	0	0	0	0	0	0	0	0	0
Otu1096	0	0	0	0	0	0	0	0	0	0	0	0	0	0	0	0	0	0	0	0	0	0	0	0	0	0	0	0	0	0	0	0	0	0	0	0	0	0	0	0	0	0	0	0	0	0	0	0	0
Otu1099	0	0	0	0	0	0	0	0	0	0	0	0	0	0	0	0	0	0	0	0	0	0	0	0	0	0	0	0	0	0	0	0	0	0	0	0	0	0	0	0	0	0	0	0	0	0	0	0	0
Otu1124	0	0	0	0	0	0	0	0	0	0	0	0	0	0	0	0	0	0	0	0	0	0	0	0	0	0	0	0	0	0	0	0	0	0	0	0	0	0	0	0	0	0	0	0	0	0	0	0	0
Otu1143	0	0	0	0	0	0	0	0	0	0	0	0	0	0	0	0	0	0	0	0	0	0	0	0	0	0	0	0	0	0	0	0	0	0	0	0	0	0	0	0	0	0	0	0	0	0	0	0	0
Otu1144	0	0	0	0	0	0	0	0	0	0	0	0	0	0	0	0	0	0	0	0	0	0	0	0	0	0	0	0	0	0	0	0	0	0	0	0	0	0	0	0	0	0	0	0	0	0	0	0	0
Otu1154	0	0	0	0	0	0	0	0	0	0	0	0	0	0	0	0	0	0	0	0	0	0	0	0	0	0	0	0	0	0	0	0	0	0	0	0	0	0	0	0	0	0	0	0	0	0	0	0	0
Otu1158	0	0	0	0	0	0	0	0	0	0	0	0	0	0	0	0	0	0	0	0	0	0	0	0	0	0	0	0	0	0	0	0	0	0	0	0	0	0	0	0	0	0	0	0	0	0	0	0	0
Otu1165	0	0	0	0	0	0	0	0	0	0	0	0	0	0	0	0	0	0	0	0	0	0	0	0	0	0	0	0	0	0	0	0	0	0	0	0	0	0	0	0	0	0	0	0	0	0	0	0	0
Otu1175	0	0	0	0	0	0	0	0	0	0	0	0	0	0	0	0	0	0	0	0	0	0	0	0	0	0	0	0	0	0	0	0	0	0	0	0	0	0	0	0	0	0	0	0	0	0	0	0	0
Otu1180	0	0	0	0	0	0	0	0	0	0	0	0	0	0	0	0	0	0	0	0	0	0	0	0	0	0	0	0	0	0	0	0	0	0	0	0	0	0	0	0	0	0	0	0	0	0	0	0	0
Otu1190	0	0	0	0	0	0	0	0	0	0	0	0	0	0	0	0	0	0	0	0	0	0	0	0	0	0	0	0	0	0	0	0	0	0	0	0	0	0	0	0	0	0	0	0	0	0	0	0	0
Otu1199	0	0	0	0	0	0	0	0	0	0	0	0	0	0	0	0	0	0	0	0	0	0	0	0	0	0	0	0	0	0	0	0	0	0	0	0	0	0	0	0	0	0	0	0	0	0	0	0	0
Otu1206	0	0	0	0	0	0	0	0	0	0	0	0	0	0	0	0	0	0	0	0	0	0	0	0	0	0	0	0	0	0	0	0	0	0	0	0	0	0	0	0	0	0	0	0	0	0	0	0	0
Otu121	0	0	0	0	0	0	0	0	0	0	0	0	0	0	0	0	0	0	0	0	0	0	0	0	0	0	0	0	0	0	0	0	0	0	0	0	0	0	0	0	0	0	0	0	0	0	0	0	0
Otu1210	0	0	0	0	0	0	0	0	0	0	0	0	0	0	0	0	0	0	0	0	0	0	0	0	0	0	0	0	0	0	0	0	0	0	0	0	0	0	0	0	0	0	0	0	0	0	0	0	0
Otu1212	0	0	0	0	0	0	0	0	0	0	0	0	0	0	0	0	0	0	0	0	0	0	0	0	0	0	0	0	0	0	0	0	0	0	0	0	0	0	0	0	0	0	0	0	0	0	0	0	0
Otu122	0	0	0	0	0	0	0	0	0	0	0	0	0	0	0	0	0	0	0	0	0	0	0	0	0	0	0	0	0	0	0	0	0	0	0	0	0	0	0	0	0	0	0	0	0	0	0	0	0
Otu123	0	0	0	0	0	0	0	0	0	0	0	0	0	0	0	0	0	0	0	0	0	0	0	0	0	0	0	0	0	0	0	0	0	0	0	0	0	0	0	0	0	0	0	0	0	0	0	0	0
Otu1238	0	0	0	0	0	0	0	0	0	0	0	0	0	0	0	0	0	0	0	0	0	0	0	0	0	0	0	0	0	0	0	0	0	0	0	0	0	0	0	0	0	0	0	0	0	0	0	0	0
Otu1246	0	0	0	0	0	0	0	0	0	0	0	0	0	0	0	0	0	0	0	0	0	0	0	0	0	0	0	0	0	0	0	0	0	0	0	0	0	0	0	0	0	0	0	0	0	0	0	0	0
Otu1248	0	0	0	0	0	0	0	0	0	0	0	0	0	0	0	0	0	0	0	0	0	0	0	0	0	0	0	0	0	0	0	0	0	0	0	0	0	0	0	0	0	0	0	0	0	0	0	0	0
Otu1249	0	0	0	0	0	0	0	0	0	0	0	0	0	0	0	0	0	0	0	0	0	0	0	0	0	0	0	0	0	0	0	0	0	0	0	0	0	0	0	0	0	0	0	0	0	0	0	0	0
Otu1259	0	0	0	0	0	0	0	0	0	0	0	0	0	0	0	0	0	0	0	0	0	0	0	0	0	0	0	0	0	0	0	0	0	0	0	0	0	0	0	0	0	0	0	0	0	0	0	0	0
Otu1263	0	0	0	0	0	0	0	0	0	0	0	0	0	0	0	0	0	0	0	0	0	0	0	0	0	0	0	0	0	0	0	0	0	0	0	0	0	0	0	0	0	0	0	0	0	0	0	0	0
Otu1285	0	0	0	0	0	0	0	0	0	0	0	0	0	0	0	0	0	0	0	0	0	0	0	0	0	0	0	0	0	0	0	0	0	0	0	0	0	0	0	0	0	0	0	0	0	0	0	0	0
Otu129	0	0	0	0	0	0	0	0	0	0	0	0	0	0	0	0	0	0	0	0	0	0	0	0	0	0	0	0	0	0	0	0	0	0	0	0	0	0	0	0	0	0	0	0	0	0	0	0	0
Otu1294	0	0	0	0	0	0	0	0	0	0	0	0	0	0	0	0	0	0	0	0	0	0	0	0	0	0	0	0	0	0	0	0	0	0	0	0	0	0	0	0	0	0	0	0	0	0	0	0	0
Otu130	0	0	0	0	0	0	0	0	0	0	0	0	0	0	0	0	0	0	0	0	0	0	0	0	0	0	0	0	0	0	0	0	0	0	0	0	0	0	0	0	0	0	0	0	0	0	0	0	0
Otu1312	0	0	0	0	0	0	0	0	0	0	0	0	0	0	0	0	0	0	0	0	0	0	0	0	0	0	0	0	0	0	0	0	0	0	0	0	0	0	0	0	0	0	0	0	0	0	0	0	0
Otu1328	0	0	0	0	0	0	0	0	0	0	0	0	0	0	0	0	0	0	0	0	0	0	0	0	0	0	0	0	0	0	0	0	0	0	0	0	0	0	0	0	0	0	0	0	0	0	0	0	0
Otu1330	0	0	0	0	0	0	0	0	0	0	0	0	0	0	0	0	0	0	0	0	0	0	0	0	0	0	0	0	0	0	0	0	0	0	0	0	0	0	0	0	0	0	0	0	0	0	0	0	0
Otu1339	0	0	0	0	0	0	0	0	0	0	0	0	0	0	0	0	0	0	0	0	0	0	0	0	0	0	0	0	0	0	0	0	0	0	0	0	0	0	0	0	0	0	0	0	0	0	0	0	0
Otu1343	0	0	0	0	0	0	0	0	0	0	0	0	0	0	0	0	0	0	0	0	0	0	0	0	0	0	0	0	0	0	0	0	0	0	0	0	0	0	0	0	0	0	0	0	0	0	0	0	0
Otu135	0	0	0	0	0	0	0	0	0	0	0	0	0	0	0	0	0	0	0	0	0	0	0	0	0	0	0	0	0	0	0	0	0	0	0	0	0	0	0	0	0	0	0	0	0	0	0	0	0
Otu1350	0	0	0	0	0	0	0	0	0	0	0	0	0	0	0	0	0	0	0	0	0	0	0	0	0	0	0	0	0	0	0	0	0	0	0	0	0	0	0	0	0	0	0	0	0	0	0	0	0
Otu1353	0	0	0	0	0	0	0	0	0	0	0	0	0	0	0	0	0	0	0	0	0	0	0	0	0	0	0	0	0	0	0	0	0	0	0	0	0	0	0	0	0	0	0	0	0	0	0	0	0
Otu1359	0	0	0	0	0	0	0	0	0	0	0	0	0	0	0	0	0	0	0	0	0	0	0	0	0	0	0	0	0	0	0	0	0	0	0	0	0	0	0	0	0	0	0	0	0	0	0	0	0
Otu1365	0	0	0	0	0	0	0	0	0	0	0	0	0	0	0	0	0	0	0	0	0	0	0	0	0	0	0	0	0	0	0	0	0	0	0	0	0	0	0	0	0	0	0	0	0	0	0	0	0
Otu137	0	0	0	0	0	0	0	0	0	0	0	0	0	0	0	0	0	0	0	0	0	0	0	0	0	0	0	0	0	0	0	0	0	0	0	0	0	0	0	0	0	0	0	0	0	0	0	0	0
Otu139	0	0	0	0	0	0	0	0	0	0	0	0	0	0	0	0	0	0	0	0	0	0	0	0	0	0	0	0	0	0	0	0	0	0	0	0	0	0	0	0	0	0	0	0	0	0	0	0	0
Otu1390	0	0	0	0	0	0	0	0	0	0	0	0	0	0	0	0	0	0	0	0	0	0	0	0	0	0	0	0	0	0	0	0	0	0	0	0	0	0	0	0	0	0	0	0	0	0	0	0	0
Otu1392	0	0	0	0	0	0	0	0	0	0	0	0	0	0	0	0	0	0	0	0	0	0	0	0	0	0	0	0	0	0	0	0	0	0	0	0	0	0	0	0	0	0	0	0	0	0	0	0	0
Otu140	0	0	0	0	0	0	0	0	0	0	0	0	0	0	0	0	0	0	0	0	0	0	0	0	0	0	0	0	0	0	0	0	0	0	0	0	0	0	0	0	0	0	0	0	0	0	0	0	0
Otu1409	0	0	0	0	0	0	0	0	0	0	0	0	0	0	0	0	0	0	0	0	0	0	0	0	0	0	0	0	0	0	0	0	0	0	0	0	0	0	0	0	0	0	0	0	0	0	0	0	0
Otu1422	0	0	0	0	0	0	0	0	0	0	0	0	0	0	0	0	0	0	0	0	0	0	0	0	0	0	0	0	0	0	0	0	0	0	0	0	0	0	0	0	0	0	0	0	0	0	0	0	0
Otu1432	0	0	0	0	0	0	0	0	0	0	0	0	0	0	0	0	0	0	0	0	0	0	0	0	0	0	0	0	0	0	0	0	0	0	0	0	0	0	0	0	0	0	0	0	0	0	0	0	0
Otu1445	0	0	0	0	0	0	0	0	0	0	0	0	0	0	0	0	0	0	0	0	0	0	0	0	0	0	0	0	0	0	0	0	0	0	0	0	0	0	0	0	0	0	0	0	0	0	0	0	0
Otu145	0	0	0	0	0	0	0	0	0	0	0	0	0	0	0	0	0	0	0	0	0	0	0	0	0	0	0	0	0	0	0	0	0	0	0	0	0	0	0	0	0	0	0	0	0	0	0	0	0
Otu1451	0	0	0	0	0	0	0	0	0	0	0	0	0	0	0	0	0	0	0	0	0	0	0	0	0	0	0	0	0	0	0	0	0	0	0	0	0	0	0	0	0	0	0	0	0	0	0	0	0
Otu1464	0	0	0	0	0	0	0	0	0	0	0	0	0	0	0	0	0	0	0	0	0	0	0	0	0	0	0	0	0	0	0	0	0	0	0	0	0	0	0	0	0	0	0	0	0	0	0	0	0
Otu1478	0	0	0	0	0	0	0	0	0	0	0	0	0	0	0	0	0	0	0	0	0	0	0	0	0	0	0	0	0	0	0	0	0	0	0	0	0	0	0	0	0	0	0	0	0	0	0	0	0
Otu1480	0	0	0	0	0	0	0	0	0	0	0	0	0	0	0	0	0	0	0	0	0	0	0	0	0	0	0	0	0	0	0	0	0	0	0	0	0	0	0	0	0	0	0	0	0	0	0	0	0
Otu1486	0	0	0	0	0	0	0	0	0	0	0	0	0	0	0	0	0	0	0	0	0	0	0	0	0	0	0	0	0	0	0	0	0	0	0	0	0	0	0	0	0	0	0	0	0	0	0	0	0
Otu1501	0	0	0	0	0	0	0	0	0	0	0	0	0	0	0	0	0	0	0	0	0	0	0	0	0	0	0	0	0	0	0	0	0	0	0	0	0	0	0	0	0	0	0	0	0	0	0	0	0
Otu151	0	0	0	0	0	0	0	0	0	0	0	0	0	0	0	0	0	0	0	0	0	0	0	0	0	0	0	0	0	0	0	0	0	0	0	0	0	0	0	0	0	0	0	0	0	0	0	0	0
Otu1516	0	0	0	0	0	0	0	0	0	0	0	0	0	0	0	0	0	0	0	0	0	0	0	0	0	0	0	0	0	0	0	0	0	0	0	0	0	0	0	0	0	0	0	0	0	0	0	0	0
Otu1530	0	0	0	0	0	0	0	0	0	0	0	0	0	0	0	0	0	0	0	0	0	0	0	0	0	0	0	0	0	0	0	0	0	0	0	0	0	0	0	0	0	0	0	0	0	0	0	0	0
Otu1536	0	0	0	0	0	0	0	0	0	0	0	0	0	0	0	0	0	0	0	0	0	0	0	0	0	0	0	0	0	0	0	0	0	0	0	0	0	0	0	0	0	0	0	0	0	0	0	0	0
Otu155	0	0	0	0	0	0	0	0	0	0	0	0	0	0	0	0	0	0	0	0	0	0	0	0	0	0	0	0	0	0	0	0	0	0	0	0	0	0	0	0	0	0	0	0	0	0	0	0	0
Otu1601	0	0	0	0	0	0	0	0	0	0	0	0	0	0	0	0	0	0	0	0	0	0	0	0	0	0	0	0	0	0	0	0	0	0	0	0	0	0	0	0	0	0	0	0	0	0	0	0	0
Otu1603	0	0	0	0	0	0	0	0	0	0	0	0	0	0	0	0	0	0	0	0	0	0	0	0	0	0	0	0	0	0	0	0	0	0	0	0	0	0	0	0	0	0	0	0	0	0	0	0	0
Otu1616	0	0	0	0	0	0	0	0	0	0	0	0	0	0	0	0	0	0	0	0	0	0	0	0	0	0	0	0	0	0	0	0	0	0	0	0	0	0	0	0	0	0	0	0	0	0	0	0	0
Otu1619	0	0	0	0	0	0	0	0	0	0	0	0	0	0	0	0	0	0	0	0	0	0	0	0	0	0	0	0	0	0	0	0	0	0	0	0	0	0	0	0	0	0	0	0	0	0	0	0	0
Otu1629	0	0	0	0	0	0	0	0	0	0	0	0	0	0	0	0	0	0	0	0	0	0	0	0	0	0	0	0	0	0	0	0	0	0	0	0	0	0	0	0	0	0	0	0	0	0	0	0	0
Otu1636	0	0	0	0	0	0	0	0	0	0	0	0	0	0	0	0	0	0	0	0	0	0	0	0	0	0	0	0	0	0	0	0	0	0	0	0	0	0	0	0	0	0	0	0	0	0	0	0	0
Otu164	0	0	0	0	0	0	0	0	0	0	0	0	0	0	0	0	0	0	0	0	0	0	0	0	0	0	0	0	0	0	0	0	0	0	0	0	0	0	0	0	0	0	0	0	0	0	0	0	0
Otu1641	0	0	0	0	0	0	0	0	0	0	0	0	0	0	0	0	0	0	0	0	0	0	0	0	0	0	0	0	0	0	0	0	0	0	0	0	0	0	0	0	0	0	0	0	0	0	0	0	0
Otu1656	0	0	0	0	0	0	0	0	0	0	0	0	0	0	0	0	0	0	0	0	0	0	0	0	0	0	0	0	0	0	0	0	0	0	0	0	0	0	0	0	0	0	0	0	0	0	0	0	0
Otu1659	0	0	0	0	0	0	0	0	0	0	0	0	0	0	0	0	0	0	0	0	0	0	0	0	0	0	0	0	0	0	0	0	0	0	0	0	0	0	0	0	0	0	0	0	0	0	0	0	0
Otu166	0	0	0	0	0	0	0	0	0	0	0	0	0	0	0	0	0	0	0	0	0	0	0	0	0	0	0	0	0	0	0	0	0	0	0	0	0	0	0	0	0	0	0	0	0	0	0	0	0
Otu1666	0	0	0	0	0	0	0	0	0	0	0	0	0	0	0	0	0	0	0	0	0	0	0	0	0	0	0	0	0	0	0	0	0	0	0	0	0	0	0	0	0	0	0	0	0	0	0	0	0
Otu1673	0	0	0	0	0	0	0	0	0	0	0	0	0	0	0	0	0	0	0	0	0	0	0	0	0	0	0	0	0	0	0	0	0	0	0	0	0	0	0	0	0	0	0	0	0	0	0	0	0
Otu1685	0	0	0	0	0	0	0	0	0	0	0	0	0	0	0	0	0	0	0	0	0	0	0	0	0	0	0	0	0	0	0	0	0	0	0	0	0	0	0	0	0	0	0	0	0	0	0	0	0
Otu1687	0	0	0	0	0	0	0	0	0	0	0	0	0	0	0	0	0	0	0	0	0	0	0	0	0	0	0	0	0	0	0	0	0	0	0	0	0	0	0	0	0	0	0	0	0	0	0	0	0
Otu1704	0	0	0	0	0	0	0	0	0	0	0	0	0	0	0	0	0	0	0	0	0	0	0	0	0	0	0	0	0	0	0	0	0	0	0	0	0	0	0	0	0	0	0	0	0	0	0	0	0
Otu1727	0	0	0	0	0	0	0	0	0	0	0	0	0	0	0	0	0	0	0	0	0	0	0	0	0	0	0	0	0	0	0	0	0	0	0	0	0	0	0	0	0	0	0	0	0	0	0	0	0
Otu173	0	0	0	0	0	0	0	0	0	0	0	0	0	0	0	0	0	0	0	0	0	0	0	0	0	0	0	0	0	0	0	0	0	0	0	0	0	0	0	0	0	0	0	0	0	0	0	0	0
Otu1742	0	0	0	0	0	0	0	0	0	0	0	0	0	0	0	0	0	0	0	0	0	0	0	0	0	0	0	0	0	0	0	0	0	0	0	0	0	0	0	0	0	0	0	0	0	0	0	0	0
Otu1771	0	0	0	0	0	0	0	0	0	0	0	0	0	0	0	0	0	0	0	0	0	0	0	0	0	0	0	0	0	0	0	0	0	0	0	0	0	0	0	0	0	0	0	0	0	0	0	0	0
Otu1773	0	0	0	0	0	0	0	0	0	0	0	0	0	0	0	0	0	0	0	0	0	0	0	0	0	0	0	0	0	0	0	0	0	0	0	0	0	0	0	0	0	0	0	0	0	0	0	0	0
Otu1777	0	0	0	0	0	0	0	0	0	0	0	0	0	0	0	0	0	0	0	0	0	0	0	0	0	0	0	0	0	0	0	0	0	0	0	0	0	0	0	0	0	0	0	0	0	0	0	0	0
Otu1796	0	0	0	0	0	0	0	0	0	0	0	0	0	0	0	0	0	0	0	0	0	0	0	0	0	0	0	0	0	0	0	0	0	0	0	0	0	0	0	0	0	0	0	0	0	0	0	0	0
Otu181	0	0	0	0	0	0	0	0	0	0	0	0	0	0	0	0	0	0	0	0	0	0	0	0	0	0	0	0	0	0	0	0	0	0	0	0	0	0	0	0	0	0	0	0	0	0	0	0	0
Otu1815	0	0	0	0	0	0	0	0	0	0	0	0	0	0	0	0	0	0	0	0	0	0	0	0	0	0	0	0	0	0	0	0	0	0	0	0	0	0	0	0	0	0	0	0	0	0	0	0	0
Otu1818	0	0	0	0	0	0	0	0	0	0	0	0	0	0	0	0	0	0	0	0	0	0	0	0	0	0	0	0	0	0	0	0	0	0	0	0	0	0	0	0	0	0	0	0	0	0	0	0	0
Otu1837	0	0	0	0	0	0	0	0	0	0	0	0	0	0	0	0	0	0	0	0	0	0	0	0	0	0	0	0	0	0	0	0	0	0	0	0	0	0	0	0	0	0	0	0	0	0	0	0	0
Otu1847	0	0	0	0	0	0	0	0	0	0	0	0	0	0	0	0	0	0	0	0	0	0	0	0	0	0	0	0	0	0	0	0	0	0	0	0	0	0	0	0	0	0	0	0	0	0	0	0	0
Otu1848	0	0	0	0	0	0	0	0	0	0	0	0	0	0	0	0	0	0	0	0	0	0	0	0	0	0	0	0	0	0	0	0	0	0	0	0	0	0	0	0	0	0	0	0	0	0	0	0	0
Otu1850	0	0	0	0	0	0	0	0	0	0	0	0	0	0	0	0	0	0	0	0	0	0	0	0	0	0	0	0	0	0	0	0	0	0	0	0	0	0	0	0	0	0	0	0	0	0	0	0	0
Otu1852	0	0	0	0	0	0	0	0	0	0	0	0	0	0	0	0	0	0	0	0	0	0	0	0	0	0	0	0	0	0	0	0	0	0	0	0	0	0	0	0	0	0	0	0	0	0	0	0	0
Otu1858	0	0	0	0	0	0	0	0	0	0	0	0	0	0	0	0	0	0	0	0	0	0	0	0	0	0	0	0	0	0	0	0	0	0	0	0	0	0	0	0	0	0	0	0	0	0	0	0	0
Otu1864	0	0	0	0	0	0	0	0	0	0	0	0	0	0	0	0	0	0	0	0	0	0	0	0	0	0	0	0	0	0	0	0	0	0	0	0	0	0	0	0	0	0	0	0	0	0	0	0	0
Otu1869	0	0	0	0	0	0	0	0	0	0	0	0	0	0	0	0	0	0	0	0	0	0	0	0	0	0	0	0	0	0	0	0	0	0	0	0	0	0	0	0	0	0	0	0	0	0	0	0	0
Otu1877	0	0	0	0	0	0	0	0	0	0	0	0	0	0	0	0	0	0	0	0	0	0	0	0	0	0	0	0	0	0	0	0	0	0	0	0	0	0	0	0	0	0	0	0	0	0	0	0	0
Otu1883	0	0	0	0	0	0	0	0	0	0	0	0	0	0	0	0	0	0	0	0	0	0	0	0	0	0	0	0	0	0	0	0	0	0	0	0	0	0	0	0	0	0	0	0	0	0	0	0	0
Otu1885	0	0	0	0	0	0	0	0	0	0	0	0	0	0	0	0	0	0	0	0	0	0	0	0	0	0	0	0	0	0	0	0	0	0	0	0	0	0	0	0	0	0	0	0	0	0	0	0	0
Otu1887	0	0	0	0	0	0	0	0	0	0	0	0	0	0	0	0	0	0	0	0	0	0	0	0	0	0	0	0	0	0	0	0	0	0	0	0	0	0	0	0	0	0	0	0	0	0	0	0	0
Otu1891	0	0	0	0	0	0	0	0	0	0	0	0	0	0	0	0	0	0	0	0	0	0	0	0	0	0	0	0	0	0	0	0	0	0	0	0	0	0	0	0	0	0	0	0	0	0	0	0	0
Otu190	0	0	0	0	0	0	0	0	0	0	0	0	0	0	0	0	0	0	0	0	0	0	0	0	0	0	0	0	0	0	0	0	0	0	0	0	0	0	0	0	0	0	0	0	0	0	0	0	0
Otu1902	0	0	0	0	0	0	0	0	0	0	0	0	0	0	0	0	0	0	0	0	0	0	0	0	0	0	0	0	0	0	0	0	0	0	0	0	0	0	0	0	0	0	0	0	0	0	0	0	0
Otu1905	0	0	0	0	0	0	0	0	0	0	0	0	0	0	0	0	0	0	0	0	0	0	0	0	0	0	0	0	0	0	0	0	0	0	0	0	0	0	0	0	0	0	0	0	0	0	0	0	0
Otu1916	0	0	0	0	0	0	0	0	0	0	0	0	0	0	0	0	0	0	0	0	0	0	0	0	0	0	0	0	0	0	0	0	0	0	0	0	0	0	0	0	0	0	0	0	0	0	0	0	0
Otu1918	0	0	0	0	0	0	0	0	0	0	0	0	0	0	0	0	0	0	0	0	0	0	0	0	0	0	0	0	0	0	0	0	0	0	0	0	0	0	0	0	0	0	0	0	0	0	0	0	0
Otu1921	0	0	0	0	0	0	0	0	0	0	0	0	0	0	0	0	0	0	0	0	0	0	0	0	0	0	0	0	0	0	0	0	0	0	0	0	0	0	0	0	0	0	0	0	0	0	0	0	0
Otu1925	0	0	0	0	0	0	0	0	0	0	0	0	0	0	0	0	0	0	0	0	0	0	0	0	0	0	0	0	0	0	0	0	0	0	0	0	0	0	0	0	0	0	0	0	0	0	0	0	0
Otu1931	0	0	0	0	0	0	0	0	0	0	0	0	0	0	0	0	0	0	0	0	0	0	0	0	0	0	0	0	0	0	0	0	0	0	0	0	0	0	0	0	0	0	0	0	0	0	0	0	0
Otu1956	0	0	0	0	0	0	0	0	0	0	0	0	0	0	0	0	0	0	0	0	0	0	0	0	0	0	0	0	0	0	0	0	0	0	0	0	0	0	0	0	0	0	0	0	0	0	0	0	0
Otu1992	0	0	0	0	0	0	0	0	0	0	0	0	0	0	0	0	0	0	0	0	0	0	0	0	0	0	0	0	0	0	0	0	0	0	0	0	0	0	0	0	0	0	0	0	0	0	0	0	0
Otu2001	0	0	0	0	0	0	0	0	0	0	0	0	0	0	0	0	0	0	0	0	0	0	0	0	0	0	0	0	0	0	0	0	0	0	0	0	0	0	0	0	0	0	0	0	0	0	0	0	0
Otu2004	0	0	0	0	0	0	0	0	0	0	0	0	0	0	0	0	0	0	0	0	0	0	0	0	0	0	0	0	0	0	0	0	0	0	0	0	0	0	0	0	0	0	0	0	0	0	0	0	0
Otu2018	0	0	0	0	0	0	0	0	0	0	0	0	0	0	0	0	0	0	0	0	0	0	0	0	0	0	0	0	0	0	0	0	0	0	0	0	0	0	0	0	0	0	0	0	0	0	0	0	0
Otu202	0	0	0	0	0	0	0	0	0	0	0	0	0	0	0	0	0	0	0	0	0	0	0	0	0	0	0	0	0	0	0	0	0	0	0	0	0	0	0	0	0	0	0	0	0	0	0	0	0
Otu2027	0	0	0	0	0	0	0	0	0	0	0	0	0	0	0	0	0	0	0	0	0	0	0	0	0	0	0	0	0	0	0	0	0	0	0	0	0	0	0	0	0	0	0	0	0	0	0	0	0
Otu203	0	0	0	0	0	0	0	0	0	0	0	0	0	0	0	0	0	0	0	0	0	0	0	0	0	0	0	0	0	0	0	0	0	0	0	0	0	0	0	0	0	0	0	0	0	0	0	0	0
Otu2035	0	0	0	0	0	0	0	0	0	0	0	0	0	0	0	0	0	0	0	0	0	0	0	0	0	0	0	0	0	0	0	0	0	0	0	0	0	0	0	0	0	0	0	0	0	0	0	0	0
Otu205	0	0	0	0	0	0	0	0	0	0	0	0	0	0	0	0	0	0	0	0	0	0	0	0	0	0	0	0	0	0	0	0	0	0	0	0	0	0	0	0	0	0	0	0	0	0	0	0	0
Otu2053	0	0	0	0	0	0	0	0	0	0	0	0	0	0	0	0	0	0	0	0	0	0	0	0	0	0	0	0	0	0	0	0	0	0	0	0	0	0	0	0	0	0	0	0	0	0	0	0	0
Otu2056	0	0	0	0	0	0	0	0	0	0	0	0	0	0	0	0	0	0	0	0	0	0	0	0	0	0	0	0	0	0	0	0	0	0	0	0	0	0	0	0	0	0	0	0	0	0	0	0	0
Otu2060	0	0	0	0	0	0	0	0	0	0	0	0	0	0	0	0	0	0	0	0	0	0	0	0	0	0	0	0	0	0	0	0	0	0	0	0	0	0	0	0	0	0	0	0	0	0	0	0	0
Otu2071	0	0	0	0	0	0	0	0	0	0	0	0	0	0	0	0	0	0	0	0	0	0	0	0	0	0	0	0	0	0	0	0	0	0	0	0	0	0	0	0	0	0	0	0	0	0	0	0	0
Otu2072	0	0	0	0	0	0	0	0	0	0	0	0	0	0	0	0	0	0	0	0	0	0	0	0	0	0	0	0	0	0	0	0	0	0	0	0	0	0	0	0	0	0	0	0	0	0	0	0	0
Otu2079	0	0	0	0	0	0	0	0	0	0	0	0	0	0	0	0	0	0	0	0	0	0	0	0	0	0	0	0	0	0	0	0	0	0	0	0	0	0	0	0	0	0	0	0	0	0	0	0	0
Otu2090	0	0	0	0	0	0	0	0	0	0	0	0	0	0	0	0	0	0	0	0	0	0	0	0	0	0	0	0	0	0	0	0	0	0	0	0	0	0	0	0	0	0	0	0	0	0	0	0	0
Otu2092	0	0	0	0	0	0	0	0	0	0	0	0	0	0	0	0	0	0	0	0	0	0	0	0	0	0	0	0	0	0	0	0	0	0	0	0	0	0	0	0	0	0	0	0	0	0	0	0	0
Otu2110	0	0	0	0	0	0	0	0	0	0	0	0	0	0	0	0	0	0	0	0	0	0	0	0	0	0	0	0	0	0	0	0	0	0	0	0	0	0	0	0	0	0	0	0	0	0	0	0	0
Otu2120	0	0	0	0	0	0	0	0	0	0	0	0	0	0	0	0	0	0	0	0	0	0	0	0	0	0	0	0	0	0	0	0	0	0	0	0	0	0	0	0	0	0	0	0	0	0	0	0	0
Otu2130	0	0	0	0	0	0	0	0	0	0	0	0	0	0	0	0	0	0	0	0	0	0	0	0	0	0	0	0	0	0	0	0	0	0	0	0	0	0	0	0	0	0	0	0	0	0	0	0	0
Otu2138	0	0	0	0	0	0	0	0	0	0	0	0	0	0	0	0	0	0	0	0	0	0	0	0	0	0	0	0	0	0	0	0	0	0	0	0	0	0	0	0	0	0	0	0	0	0	0	0	0
Otu2165	0	0	0	0	0	0	0	0	0	0	0	0	0	0	0	0	0	0	0	0	0	0	0	0	0	0	0	0	0	0	0	0	0	0	0	0	0	0	0	0	0	0	0	0	0	0	0	0	0
Otu2168	0	0	0	0	0	0	0	0	0	0	0	0	0	0	0	0	0	0	0	0	0	0	0	0	0	0	0	0	0	0	0	0	0	0	0	0	0	0	0	0	0	0	0	0	0	0	0	0	0
Otu217	0	0	0	0	0	0	0	0	0	0	0	0	0	0	0	0	0	0	0	0	0	0	0	0	0	0	0	0	0	0	0	0	0	0	0	0	0	0	0	0	0	0	0	0	0	0	0	0	0
Otu2171	0	0	0	0	0	0	0	0	0	0	0	0	0	0	0	0	0	0	0	0	0	0	0	0	0	0	0	0	0	0	0	0	0	0	0	0	0	0	0	0	0	0	0	0	0	0	0	0	0
Otu2175	0	0	0	0	0	0	0	0	0	0	0	0	0	0	0	0	0	0	0	0	0	0	0	0	0	0	0	0	0	0	0	0	0	0	0	0	0	0	0	0	0	0	0	0	0	0	0	0	0
Otu2179	0	0	0	0	0	0	0	0	0	0	0	0	0	0	0	0	0	0	0	0	0	0	0	0	0	0	0	0	0	0	0	0	0	0	0	0	0	0	0	0	0	0	0	0	0	0	0	0	0
Otu2180	0	0	0	0	0	0	0	0	0	0	0	0	0	0	0	0	0	0	0	0	0	0	0	0	0	0	0	0	0	0	0	0	0	0	0	0	0	0	0	0	0	0	0	0	0	0	0	0	0
Otu2182	0	0	0	0	0	0	0	0	0	0	0	0	0	0	0	0	0	0	0	0	0	0	0	0	0	0	0	0	0	0	0	0	0	0	0	0	0	0	0	0	0	0	0	0	0	0	0	0	0
Otu2184	0	0	0	0	0	0	0	0	0	0	0	0	0	0	0	0	0	0	0	0	0	0	0	0	0	0	0	0	0	0	0	0	0	0	0	0	0	0	0	0	0	0	0	0	0	0	0	0	0
Otu2187	0	0	0	0	0	0	0	0	0	0	0	0	0	0	0	0	0	0	0	0	0	0	0	0	0	0	0	0	0	0	0	0	0	0	0	0	0	0	0	0	0	0	0	0	0	0	0	0	0
Otu2191	0	0	0	0	0	0	0	0	0	0	0	0	0	0	0	0	0	0	0	0	0	0	0	0	0	0	0	0	0	0	0	0	0	0	0	0	0	0	0	0	0	0	0	0	0	0	0	0	0
Otu2207	0	0	0	0	0	0	0	0	0	0	0	0	0	0	0	0	0	0	0	0	0	0	0	0	0	0	0	0	0	0	0	0	0	0	0	0	0	0	0	0	0	0	0	0	0	0	0	0	0
Otu2216	0	0	0	0	0	0	0	0	0	0	0	0	0	0	0	0	0	0	0	0	0	0	0	0	0	0	0	0	0	0	0	0	0	0	0	0	0	0	0	0	0	0	0	0	0	0	0	0	0
Otu2218	0	0	0	0	0	0	0	0	0	0	0	0	0	0	0	0	0	0	0	0	0	0	0	0	0	0	0	0	0	0	0	0	0	0	0	0	0	0	0	0	0	0	0	0	0	0	0	0	0
Otu2236	0	0	0	0	0	0	0	0	0	0	0	0	0	0	0	0	0	0	0	0	0	0	0	0	0	0	0	0	0	0	0	0	0	0	0	0	0	0	0	0	0	0	0	0	0	0	0	0	0
Otu2238	0	0	0	0	0	0	0	0	0	0	0	0	0	0	0	0	0	0	0	0	0	0	0	0	0	0	0	0	0	0	0	0	0	0	0	0	0	0	0	0	0	0	0	0	0	0	0	0	0
Otu2242	0	0	0	0	0	0	0	0	0	0	0	0	0	0	0	0	0	0	0	0	0	0	0	0	0	0	0	0	0	0	0	0	0	0	0	0	0	0	0	0	0	0	0	0	0	0	0	0	0
Otu2245	0	0	0	0	0	0	0	0	0	0	0	0	0	0	0	0	0	0	0	0	0	0	0	0	0	0	0	0	0	0	0	0	0	0	0	0	0	0	0	0	0	0	0	0	0	0	0	0	0
Otu2260	0	0	0	0	0	0	0	0	0	0	0	0	0	0	0	0	0	0	0	0	0	0	0	0	0	0	0	0	0	0	0	0	0	0	0	0	0	0	0	0	0	0	0	0	0	0	0	0	0
Otu2262	0	0	0	0	0	0	0	0	0	0	0	0	0	0	0	0	0	0	0	0	0	0	0	0	0	0	0	0	0	0	0	0	0	0	0	0	0	0	0	0	0	0	0	0	0	0	0	0	0
Otu2268	0	0	0	0	0	0	0	0	0	0	0	0	0	0	0	0	0	0	0	0	0	0	0	0	0	0	0	0	0	0	0	0	0	0	0	0	0	0	0	0	0	0	0	0	0	0	0	0	0
Otu2278	0	0	0	0	0	0	0	0	0	0	0	0	0	0	0	0	0	0	0	0	0	0	0	0	0	0	0	0	0	0	0	0	0	0	0	0	0	0	0	0	0	0	0	0	0	0	0	0	0
Otu2281	0	0	0	0	0	0	0	0	0	0	0	0	0	0	0	0	0	0	0	0	0	0	0	0	0	0	0	0	0	0	0	0	0	0	0	0	0	0	0	0	0	0	0	0	0	0	0	0	0
Otu2287	0	0	0	0	0	0	0	0	0	0	0	0	0	0	0	0	0	0	0	0	0	0	0	0	0	0	0	0	0	0	0	0	0	0	0	0	0	0	0	0	0	0	0	0	0	0	0	0	0
Otu230	0	0	0	0	0	0	0	0	0	0	0	0	0	0	0	0	0	0	0	0	0	0	0	0	0	0	0	0	0	0	0	0	0	0	0	0	0	0	0	0	0	0	0	0	0	0	0	0	0
Otu2304	0	0	0	0	0	0	0	0	0	0	0	0	0	0	0	0	0	0	0	0	0	0	0	0	0	0	0	0	0	0	0	0	0	0	0	0	0	0	0	0	0	0	0	0	0	0	0	0	0
Otu2307	0	0	0	0	0	0	0	0	0	0	0	0	0	0	0	0	0	0	0	0	0	0	0	0	0	0	0	0	0	0	0	0	0	0	0	0	0	0	0	0	0	0	0	0	0	0	0	0	0
Otu2308	0	0	0	0	0	0	0	0	0	0	0	0	0	0	0	0	0	0	0	0	0	0	0	0	0	0	0	0	0	0	0	0	0	0	0	0	0	0	0	0	0	0	0	0	0	0	0	0	0
Otu231	0	0	0	0	0	0	0	0	0	0	0	0	0	0	0	0	0	0	0	0	0	0	0	0	0	0	0	0	0	0	0	0	0	0	0	0	0	0	0	0	0	0	0	0	0	0	0	0	0
Otu2314	0	0	0	0	0	0	0	0	0	0	0	0	0	0	0	0	0	0	0	0	0	0	0	0	0	0	0	0	0	0	0	0	0	0	0	0	0	0	0	0	0	0	0	0	0	0	0	0	0
Otu2330	0	0	0	0	0	0	0	0	0	0	0	0	0	0	0	0	0	0	0	0	0	0	0	0	0	0	0	0	0	0	0	0	0	0	0	0	0	0	0	0	0	0	0	0	0	0	0	0	0
Otu2331	0	0	0	0	0	0	0	0	0	0	0	0	0	0	0	0	0	0	0	0	0	0	0	0	0	0	0	0	0	0	0	0	0	0	0	0	0	0	0	0	0	0	0	0	0	0	0	0	0
Otu2343	0	0	0	0	0	0	0	0	0	0	0	0	0	0	0	0	0	0	0	0	0	0	0	0	0	0	0	0	0	0	0	0	0	0	0	0	0	0	0	0	0	0	0	0	0	0	0	0	0
Otu2347	0	0	0	0	0	0	0	0	0	0	0	0	0	0	0	0	0	0	0	0	0	0	0	0	0	0	0	0	0	0	0	0	0	0	0	0	0	0	0	0	0	0	0	0	0	0	0	0	0
Otu235	0	0	0	0	0	0	0	0	0	0	0	0	0	0	0	0	0	0	0	0	0	0	0	0	0	0	0	0	0	0	0	0	0	0	0	0	0	0	0	0	0	0	0	0	0	0	0	0	0
Otu2354	0	0	0	0	0	0	0	0	0	0	0	0	0	0	0	0	0	0	0	0	0	0	0	0	0	0	0	0	0	0	0	0	0	0	0	0	0	0	0	0	0	0	0	0	0	0	0	0	0
Otu2358	0	0	0	0	0	0	0	0	0	0	0	0	0	0	0	0	0	0	0	0	0	0	0	0	0	0	0	0	0	0	0	0	0	0	0	0	0	0	0	0	0	0	0	0	0	0	0	0	0
Otu236	0	0	0	0	0	0	0	0	0	0	0	0	0	0	0	0	0	0	0	0	0	0	0	0	0	0	0	0	0	0	0	0	0	0	0	0	0	0	0	0	0	0	0	0	0	0	0	0	0
Otu2367	0	0	0	0	0	0	0	0	0	0	0	0	0	0	0	0	0	0	0	0	0	0	0	0	0	0	0	0	0	0	0	0	0	0	0	0	0	0	0	0	0	0	0	0	0	0	0	0	0
Otu2369	0	0	0	0	0	0	0	0	0	0	0	0	0	0	0	0	0	0	0	0	0	0	0	0	0	0	0	0	0	0	0	0	0	0	0	0	0	0	0	0	0	0	0	0	0	0	0	0	0
Otu2377	0	0	0	0	0	0	0	0	0	0	0	0	0	0	0	0	0	0	0	0	0	0	0	0	0	0	0	0	0	0	0	0	0	0	0	0	0	0	0	0	0	0	0	0	0	0	0	0	0
Otu2378	0	0	0	0	0	0	0	0	0	0	0	0	0	0	0	0	0	0	0	0	0	0	0	0	0	0	0	0	0	0	0	0	0	0	0	0	0	0	0	0	0	0	0	0	0	0	0	0	0
Otu2391	0	0	0	0	0	0	0	0	0	0	0	0	0	0	0	0	0	0	0	0	0	0	0	0	0	0	0	0	0	0	0	0	0	0	0	0	0	0	0	0	0	0	0	0	0	0	0	0	0
Otu2397	0	0	0	0	0	0	0	0	0	0	0	0	0	0	0	0	0	0	0	0	0	0	0	0	0	0	0	0	0	0	0	0	0	0	0	0	0	0	0	0	0	0	0	0	0	0	0	0	0
Otu2399	0	0	0	0	0	0	0	0	0	0	0	0	0	0	0	0	0	0	0	0	0	0	0	0	0	0	0	0	0	0	0	0	0	0	0	0	0	0	0	0	0	0	0	0	0	0	0	0	0
Otu2401	0	0	0	0	0	0	0	0	0	0	0	0	0	0	0	0	0	0	0	0	0	0	0	0	0	0	0	0	0	0	0	0	0	0	0	0	0	0	0	0	0	0	0	0	0	0	0	0	0
Otu2446	0	0	0	0	0	0	0	0	0	0	0	0	0	0	0	0	0	0	0	0	0	0	0	0	0	0	0	0	0	0	0	0	0	0	0	0	0	0	0	0	0	0	0	0	0	0	0	0	0
Otu2448	0	0	0	0	0	0	0	0	0	0	0	0	0	0	0	0	0	0	0	0	0	0	0	0	0	0	0	0	0	0	0	0	0	0	0	0	0	0	0	0	0	0	0	0	0	0	0	0	0
Otu2453	0	0	0	0	0	0	0	0	0	0	0	0	0	0	0	0	0	0	0	0	0	0	0	0	0	0	0	0	0	0	0	0	0	0	0	0	0	0	0	0	0	0	0	0	0	0	0	0	0
Otu2467	0	0	0	0	0	0	0	0	0	0	0	0	0	0	0	0	0	0	0	0	0	0	0	0	0	0	0	0	0	0	0	0	0	0	0	0	0	0	0	0	0	0	0	0	0	0	0	0	0
Otu2474	0	0	0	0	0	0	0	0	0	0	0	0	0	0	0	0	0	0	0	0	0	0	0	0	0	0	0	0	0	0	0	0	0	0	0	0	0	0	0	0	0	0	0	0	0	0	0	0	0
Otu2476	0	0	0	0	0	0	0	0	0	0	0	0	0	0	0	0	0	0	0	0	0	0	0	0	0	0	0	0	0	0	0	0	0	0	0	0	0	0	0	0	0	0	0	0	0	0	0	0	0
Otu248	0	0	0	0	0	0	0	0	0	0	0	0	0	0	0	0	0	0	0	0	0	0	0	0	0	0	0	0	0	0	0	0	0	0	0	0	0	0	0	0	0	0	0	0	0	0	0	0	0
Otu2495	0	0	0	0	0	0	0	0	0	0	0	0	0	0	0	0	0	0	0	0	0	0	0	0	0	0	0	0	0	0	0	0	0	0	0	0	0	0	0	0	0	0	0	0	0	0	0	0	0
Otu2496	0	0	0	0	0	0	0	0	0	0	0	0	0	0	0	0	0	0	0	0	0	0	0	0	0	0	0	0	0	0	0	0	0	0	0	0	0	0	0	0	0	0	0	0	0	0	0	0	0
Otu2497	0	0	0	0	0	0	0	0	0	0	0	0	0	0	0	0	0	0	0	0	0	0	0	0	0	0	0	0	0	0	0	0	0	0	0	0	0	0	0	0	0	0	0	0	0	0	0	0	0
Otu250	0	0	0	0	0	0	0	0	0	0	0	0	0	0	0	0	0	0	0	0	0	0	0	0	0	0	0	0	0	0	0	0	0	0	0	0	0	0	0	0	0	0	0	0	0	0	0	0	0
Otu2503	0	0	0	0	0	0	0	0	0	0	0	0	0	0	0	0	0	0	0	0	0	0	0	0	0	0	0	0	0	0	0	0	0	0	0	0	0	0	0	0	0	0	0	0	0	0	0	0	0
Otu252	0	0	0	0	0	0	0	0	0	0	0	0	0	0	0	0	0	0	0	0	0	0	0	0	0	0	0	0	0	0	0	0	0	0	0	0	0	0	0	0	0	0	0	0	0	0	0	0	0
Otu2520	0	0	0	0	0	0	0	0	0	0	0	0	0	0	0	0	0	0	0	0	0	0	0	0	0	0	0	0	0	0	0	0	0	0	0	0	0	0	0	0	0	0	0	0	0	0	0	0	0
Otu2525	0	0	0	0	0	0	0	0	0	0	0	0	0	0	0	0	0	0	0	0	0	0	0	0	0	0	0	0	0	0	0	0	0	0	0	0	0	0	0	0	0	0	0	0	0	0	0	0	0
Otu2526	0	0	0	0	0	0	0	0	0	0	0	0	0	0	0	0	0	0	0	0	0	0	0	0	0	0	0	0	0	0	0	0	0	0	0	0	0	0	0	0	0	0	0	0	0	0	0	0	0
Otu2528	0	0	0	0	0	0	0	0	0	0	0	0	0	0	0	0	0	0	0	0	0	0	0	0	0	0	0	0	0	0	0	0	0	0	0	0	0	0	0	0	0	0	0	0	0	0	0	0	0
Otu2532	0	0	0	0	0	0	0	0	0	0	0	0	0	0	0	0	0	0	0	0	0	0	0	0	0	0	0	0	0	0	0	0	0	0	0	0	0	0	0	0	0	0	0	0	0	0	0	0	0
Otu2554	0	0	0	0	0	0	0	0	0	0	0	0	0	0	0	0	0	0	0	0	0	0	0	0	0	0	0	0	0	0	0	0	0	0	0	0	0	0	0	0	0	0	0	0	0	0	0	0	0
Otu2555	0	0	0	0	0	0	0	0	0	0	0	0	0	0	0	0	0	0	0	0	0	0	0	0	0	0	0	0	0	0	0	0	0	0	0	0	0	0	0	0	0	0	0	0	0	0	0	0	0
Otu2559	0	0	0	0	0	0	0	0	0	0	0	0	0	0	0	0	0	0	0	0	0	0	0	0	0	0	0	0	0	0	0	0	0	0	0	0	0	0	0	0	0	0	0	0	0	0	0	0	0
Otu2562	0	0	0	0	0	0	0	0	0	0	0	0	0	0	0	0	0	0	0	0	0	0	0	0	0	0	0	0	0	0	0	0	0	0	0	0	0	0	0	0	0	0	0	0	0	0	0	0	0
Otu2572	0	0	0	0	0	0	0	0	0	0	0	0	0	0	0	0	0	0	0	0	0	0	0	0	0	0	0	0	0	0	0	0	0	0	0	0	0	0	0	0	0	0	0	0	0	0	0	0	0
Otu2573	0	0	0	0	0	0	0	0	0	0	0	0	0	0	0	0	0	0	0	0	0	0	0	0	0	0	0	0	0	0	0	0	0	0	0	0	0	0	0	0	0	0	0	0	0	0	0	0	0
Otu2574	0	0	0	0	0	0	0	0	0	0	0	0	0	0	0	0	0	0	0	0	0	0	0	0	0	0	0	0	0	0	0	0	0	0	0	0	0	0	0	0	0	0	0	0	0	0	0	0	0
Otu2578	0	0	0	0	0	0	0	0	0	0	0	0	0	0	0	0	0	0	0	0	0	0	0	0	0	0	0	0	0	0	0	0	0	0	0	0	0	0	0	0	0	0	0	0	0	0	0	0	0
Otu2582	0	0	0	0	0	0	0	0	0	0	0	0	0	0	0	0	0	0	0	0	0	0	0	0	0	0	0	0	0	0	0	0	0	0	0	0	0	0	0	0	0	0	0	0	0	0	0	0	0
Otu2589	0	0	0	0	0	0	0	0	0	0	0	0	0	0	0	0	0	0	0	0	0	0	0	0	0	0	0	0	0	0	0	0	0	0	0	0	0	0	0	0	0	0	0	0	0	0	0	0	0
Otu2591	0	0	0	0	0	0	0	0	0	0	0	0	0	0	0	0	0	0	0	0	0	0	0	0	0	0	0	0	0	0	0	0	0	0	0	0	0	0	0	0	0	0	0	0	0	0	0	0	0
Otu2596	0	0	0	0	0	0	0	0	0	0	0	0	0	0	0	0	0	0	0	0	0	0	0	0	0	0	0	0	0	0	0	0	0	0	0	0	0	0	0	0	0	0	0	0	0	0	0	0	0
Otu2597	0	0	0	0	0	0	0	0	0	0	0	0	0	0	0	0	0	0	0	0	0	0	0	0	0	0	0	0	0	0	0	0	0	0	0	0	0	0	0	0	0	0	0	0	0	0	0	0	0
Otu260	0	0	0	0	0	0	0	0	0	0	0	0	0	0	0	0	0	0	0	0	0	0	0	0	0	0	0	0	0	0	0	0	0	0	0	0	0	0	0	0	0	0	0	0	0	0	0	0	0
Otu2600	0	0	0	0	0	0	0	0	0	0	0	0	0	0	0	0	0	0	0	0	0	0	0	0	0	0	0	0	0	0	0	0	0	0	0	0	0	0	0	0	0	0	0	0	0	0	0	0	0
Otu2605	0	0	0	0	0	0	0	0	0	0	0	0	0	0	0	0	0	0	0	0	0	0	0	0	0	0	0	0	0	0	0	0	0	0	0	0	0	0	0	0	0	0	0	0	0	0	0	0	0
Otu2609	0	0	0	0	0	0	0	0	0	0	0	0	0	0	0	0	0	0	0	0	0	0	0	0	0	0	0	0	0	0	0	0	0	0	0	0	0	0	0	0	0	0	0	0	0	0	0	0	0
Otu2617	0	0	0	0	0	0	0	0	0	0	0	0	0	0	0	0	0	0	0	0	0	0	0	0	0	0	0	0	0	0	0	0	0	0	0	0	0	0	0	0	0	0	0	0	0	0	0	0	0
Otu2621	0	0	0	0	0	0	0	0	0	0	0	0	0	0	0	0	0	0	0	0	0	0	0	0	0	0	0	0	0	0	0	0	0	0	0	0	0	0	0	0	0	0	0	0	0	0	0	0	0
Otu2623	0	0	0	0	0	0	0	0	0	0	0	0	0	0	0	0	0	0	0	0	0	0	0	0	0	0	0	0	0	0	0	0	0	0	0	0	0	0	0	0	0	0	0	0	0	0	0	0	0
Otu2631	0	0	0	0	0	0	0	0	0	0	0	0	0	0	0	0	0	0	0	0	0	0	0	0	0	0	0	0	0	0	0	0	0	0	0	0	0	0	0	0	0	0	0	0	0	0	0	0	0
Otu2640	0	0	0	0	0	0	0	0	0	0	0	0	0	0	0	0	0	0	0	0	0	0	0	0	0	0	0	0	0	0	0	0	0	0	0	0	0	0	0	0	0	0	0	0	0	0	0	0	0
Otu2653	0	0	0	0	0	0	0	0	0	0	0	0	0	0	0	0	0	0	0	0	0	0	0	0	0	0	0	0	0	0	0	0	0	0	0	0	0	0	0	0	0	0	0	0	0	0	0	0	0
Otu266	0	0	0	0	0	0	0	0	0	0	0	0	0	0	0	0	0	0	0	0	0	0	0	0	0	0	0	0	0	0	0	0	0	0	0	0	0	0	0	0	0	0	0	0	0	0	0	0	0
Otu2664	0	0	0	0	0	0	0	0	0	0	0	0	0	0	0	0	0	0	0	0	0	0	0	0	0	0	0	0	0	0	0	0	0	0	0	0	0	0	0	0	0	0	0	0	0	0	0	0	0
Otu2676	0	0	0	0	0	0	0	0	0	0	0	0	0	0	0	0	0	0	0	0	0	0	0	0	0	0	0	0	0	0	0	0	0	0	0	0	0	0	0	0	0	0	0	0	0	0	0	0	0
Otu268	0	0	0	0	0	0	0	0	0	0	0	0	0	0	0	0	0	0	0	0	0	0	0	0	0	0	0	0	0	0	0	0	0	0	0	0	0	0	0	0	0	0	0	0	0	0	0	0	0
Otu2683	0	0	0	0	0	0	0	0	0	0	0	0	0	0	0	0	0	0	0	0	0	0	0	0	0	0	0	0	0	0	0	0	0	0	0	0	0	0	0	0	0	0	0	0	0	0	0	0	0
Otu2685	0	0	0	0	0	0	0	0	0	0	0	0	0	0	0	0	0	0	0	0	0	0	0	0	0	0	0	0	0	0	0	0	0	0	0	0	0	0	0	0	0	0	0	0	0	0	0	0	0
Otu2686	0	0	0	0	0	0	0	0	0	0	0	0	0	0	0	0	0	0	0	0	0	0	0	0	0	0	0	0	0	0	0	0	0	0	0	0	0	0	0	0	0	0	0	0	0	0	0	0	0
Otu2703	0	0	0	0	0	0	0	0	0	0	0	0	0	0	0	0	0	0	0	0	0	0	0	0	0	0	0	0	0	0	0	0	0	0	0	0	0	0	0	0	0	0	0	0	0	0	0	0	0
Otu2706	0	0	0	0	0	0	0	0	0	0	0	0	0	0	0	0	0	0	0	0	0	0	0	0	0	0	0	0	0	0	0	0	0	0	0	0	0	0	0	0	0	0	0	0	0	0	0	0	0
Otu2712	0	0	0	0	0	0	0	0	0	0	0	0	0	0	0	0	0	0	0	0	0	0	0	0	0	0	0	0	0	0	0	0	0	0	0	0	0	0	0	0	0	0	0	0	0	0	0	0	0
Otu2714	0	0	0	0	0	0	0	0	0	0	0	0	0	0	0	0	0	0	0	0	0	0	0	0	0	0	0	0	0	0	0	0	0	0	0	0	0	0	0	0	0	0	0	0	0	0	0	0	0
Otu2722	0	0	0	0	0	0	0	0	0	0	0	0	0	0	0	0	0	0	0	0	0	0	0	0	0	0	0	0	0	0	0	0	0	0	0	0	0	0	0	0	0	0	0	0	0	0	0	0	0
Otu2729	0	0	0	0	0	0	0	0	0	0	0	0	0	0	0	0	0	0	0	0	0	0	0	0	0	0	0	0	0	0	0	0	0	0	0	0	0	0	0	0	0	0	0	0	0	0	0	0	0
Otu2733	0	0	0	0	0	0	0	0	0	0	0	0	0	0	0	0	0	0	0	0	0	0	0	0	0	0	0	0	0	0	0	0	0	0	0	0	0	0	0	0	0	0	0	0	0	0	0	0	0
Otu2737	0	0	0	0	0	0	0	0	0	0	0	0	0	0	0	0	0	0	0	0	0	0	0	0	0	0	0	0	0	0	0	0	0	0	0	0	0	0	0	0	0	0	0	0	0	0	0	0	0
Otu2750	0	0	0	0	0	0	0	0	0	0	0	0	0	0	0	0	0	0	0	0	0	0	0	0	0	0	0	0	0	0	0	0	0	0	0	0	0	0	0	0	0	0	0	0	0	0	0	0	0
Otu2752	0	0	0	0	0	0	0	0	0	0	0	0	0	0	0	0	0	0	0	0	0	0	0	0	0	0	0	0	0	0	0	0	0	0	0	0	0	0	0	0	0	0	0	0	0	0	0	0	0
Otu2757	0	0	0	0	0	0	0	0	0	0	0	0	0	0	0	0	0	0	0	0	0	0	0	0	0	0	0	0	0	0	0	0	0	0	0	0	0	0	0	0	0	0	0	0	0	0	0	0	0
Otu2767	0	0	0	0	0	0	0	0	0	0	0	0	0	0	0	0	0	0	0	0	0	0	0	0	0	0	0	0	0	0	0	0	0	0	0	0	0	0	0	0	0	0	0	0	0	0	0	0	0
Otu2786	0	0	0	0	0	0	0	0	0	0	0	0	0	0	0	0	0	0	0	0	0	0	0	0	0	0	0	0	0	0	0	0	0	0	0	0	0	0	0	0	0	0	0	0	0	0	0	0	0
Otu2790	0	0	0	0	0	0	0	0	0	0	0	0	0	0	0	0	0	0	0	0	0	0	0	0	0	0	0	0	0	0	0	0	0	0	0	0	0	0	0	0	0	0	0	0	0	0	0	0	0
Otu2796	0	0	0	0	0	0	0	0	0	0	0	0	0	0	0	0	0	0	0	0	0	0	0	0	0	0	0	0	0	0	0	0	0	0	0	0	0	0	0	0	0	0	0	0	0	0	0	0	0
Otu281	0	0	0	0	0	0	0	0	0	0	0	0	0	0	0	0	0	0	0	0	0	0	0	0	0	0	0	0	0	0	0	0	0	0	0	0	0	0	0	0	0	0	0	0	0	0	0	0	0
Otu2828	0	0	0	0	0	0	0	0	0	0	0	0	0	0	0	0	0	0	0	0	0	0	0	0	0	0	0	0	0	0	0	0	0	0	0	0	0	0	0	0	0	0	0	0	0	0	0	0	0
Otu2832	0	0	0	0	0	0	0	0	0	0	0	0	0	0	0	0	0	0	0	0	0	0	0	0	0	0	0	0	0	0	0	0	0	0	0	0	0	0	0	0	0	0	0	0	0	0	0	0	0
Otu2834	0	0	0	0	0	0	0	0	0	0	0	0	0	0	0	0	0	0	0	0	0	0	0	0	0	0	0	0	0	0	0	0	0	0	0	0	0	0	0	0	0	0	0	0	0	0	0	0	0
Otu2838	0	0	0	0	0	0	0	0	0	0	0	0	0	0	0	0	0	0	0	0	0	0	0	0	0	0	0	0	0	0	0	0	0	0	0	0	0	0	0	0	0	0	0	0	0	0	0	0	0
Otu2853	0	0	0	0	0	0	0	0	0	0	0	0	0	0	0	0	0	0	0	0	0	0	0	0	0	0	0	0	0	0	0	0	0	0	0	0	0	0	0	0	0	0	0	0	0	0	0	0	0
Otu2857	0	0	0	0	0	0	0	0	0	0	0	0	0	0	0	0	0	0	0	0	0	0	0	0	0	0	0	0	0	0	0	0	0	0	0	0	0	0	0	0	0	0	0	0	0	0	0	0	0
Otu287	0	0	0	0	0	0	0	0	0	0	0	0	0	0	0	0	0	0	0	0	0	0	0	0	0	0	0	0	0	0	0	0	0	0	0	0	0	0	0	0	0	0	0	0	0	0	0	0	0
Otu2876	0	0	0	0	0	0	0	0	0	0	0	0	0	0	0	0	0	0	0	0	0	0	0	0	0	0	0	0	0	0	0	0	0	0	0	0	0	0	0	0	0	0	0	0	0	0	0	0	0
Otu2877	0	0	0	0	0	0	0	0	0	0	0	0	0	0	0	0	0	0	0	0	0	0	0	0	0	0	0	0	0	0	0	0	0	0	0	0	0	0	0	0	0	0	0	0	0	0	0	0	0
Otu2887	0	0	0	0	0	0	0	0	0	0	0	0	0	0	0	0	0	0	0	0	0	0	0	0	0	0	0	0	0	0	0	0	0	0	0	0	0	0	0	0	0	0	0	0	0	0	0	0	0
Otu2891	0	0	0	0	0	0	0	0	0	0	0	0	0	0	0	0	0	0	0	0	0	0	0	0	0	0	0	0	0	0	0	0	0	0	0	0	0	0	0	0	0	0	0	0	0	0	0	0	0
Otu2892	0	0	0	0	0	0	0	0	0	0	0	0	0	0	0	0	0	0	0	0	0	0	0	0	0	0	0	0	0	0	0	0	0	0	0	0	0	0	0	0	0	0	0	0	0	0	0	0	0
Otu2903	0	0	0	0	0	0	0	0	0	0	0	0	0	0	0	0	0	0	0	0	0	0	0	0	0	0	0	0	0	0	0	0	0	0	0	0	0	0	0	0	0	0	0	0	0	0	0	0	0
Otu2906	0	0	0	0	0	0	0	0	0	0	0	0	0	0	0	0	0	0	0	0	0	0	0	0	0	0	0	0	0	0	0	0	0	0	0	0	0	0	0	0	0	0	0	0	0	0	0	0	0
Otu2912	0	0	0	0	0	0	0	0	0	0	0	0	0	0	0	0	0	0	0	0	0	0	0	0	0	0	0	0	0	0	0	0	0	0	0	0	0	0	0	0	0	0	0	0	0	0	0	0	0
Otu2921	0	0	0	0	0	0	0	0	0	0	0	0	0	0	0	0	0	0	0	0	0	0	0	0	0	0	0	0	0	0	0	0	0	0	0	0	0	0	0	0	0	0	0	0	0	0	0	0	0
Otu2925	0	0	0	0	0	0	0	0	0	0	0	0	0	0	0	0	0	0	0	0	0	0	0	0	0	0	0	0	0	0	0	0	0	0	0	0	0	0	0	0	0	0	0	0	0	0	0	0	0
Otu2926	0	0	0	0	0	0	0	0	0	0	0	0	0	0	0	0	0	0	0	0	0	0	0	0	0	0	0	0	0	0	0	0	0	0	0	0	0	0	0	0	0	0	0	0	0	0	0	0	0
Otu293	0	0	0	0	0	0	0	0	0	0	0	0	0	0	0	0	0	0	0	0	0	0	0	0	0	0	0	0	0	0	0	0	0	0	0	0	0	0	0	0	0	0	0	0	0	0	0	0	0
Otu2935	0	0	0	0	0	0	0	0	0	0	0	0	0	0	0	0	0	0	0	0	0	0	0	0	0	0	0	0	0	0	0	0	0	0	0	0	0	0	0	0	0	0	0	0	0	0	0	0	0
Otu2943	0	0	0	0	0	0	0	0	0	0	0	0	0	0	0	0	0	0	0	0	0	0	0	0	0	0	0	0	0	0	0	0	0	0	0	0	0	0	0	0	0	0	0	0	0	0	0	0	0
Otu2944	0	0	0	0	0	0	0	0	0	0	0	0	0	0	0	0	0	0	0	0	0	0	0	0	0	0	0	0	0	0	0	0	0	0	0	0	0	0	0	0	0	0	0	0	0	0	0	0	0
Otu2946	0	0	0	0	0	0	0	0	0	0	0	0	0	0	0	0	0	0	0	0	0	0	0	0	0	0	0	0	0	0	0	0	0	0	0	0	0	0	0	0	0	0	0	0	0	0	0	0	0
Otu2951	0	0	0	0	0	0	0	0	0	0	0	0	0	0	0	0	0	0	0	0	0	0	0	0	0	0	0	0	0	0	0	0	0	0	0	0	0	0	0	0	0	0	0	0	0	0	0	0	0
Otu2957	0	0	0	0	0	0	0	0	0	0	0	0	0	0	0	0	0	0	0	0	0	0	0	0	0	0	0	0	0	0	0	0	0	0	0	0	0	0	0	0	0	0	0	0	0	0	0	0	0
Otu2966	0	0	0	0	0	0	0	0	0	0	0	0	0	0	0	0	0	0	0	0	0	0	0	0	0	0	0	0	0	0	0	0	0	0	0	0	0	0	0	0	0	0	0	0	0	0	0	0	0
Otu2971	0	0	0	0	0	0	0	0	0	0	0	0	0	0	0	0	0	0	0	0	0	0	0	0	0	0	0	0	0	0	0	0	0	0	0	0	0	0	0	0	0	0	0	0	0	0	0	0	0
Otu2973	0	0	0	0	0	0	0	0	0	0	0	0	0	0	0	0	0	0	0	0	0	0	0	0	0	0	0	0	0	0	0	0	0	0	0	0	0	0	0	0	0	0	0	0	0	0	0	0	0
Otu2988	0	0	0	0	0	0	0	0	0	0	0	0	0	0	0	0	0	0	0	0	0	0	0	0	0	0	0	0	0	0	0	0	0	0	0	0	0	0	0	0	0	0	0	0	0	0	0	0	0
Otu2989	0	0	0	0	0	0	0	0	0	0	0	0	0	0	0	0	0	0	0	0	0	0	0	0	0	0	0	0	0	0	0	0	0	0	0	0	0	0	0	0	0	0	0	0	0	0	0	0	0
Otu2993	0	0	0	0	0	0	0	0	0	0	0	0	0	0	0	0	0	0	0	0	0	0	0	0	0	0	0	0	0	0	0	0	0	0	0	0	0	0	0	0	0	0	0	0	0	0	0	0	0
Otu3000	0	0	0	0	0	0	0	0	0	0	0	0	0	0	0	0	0	0	0	0	0	0	0	0	0	0	0	0	0	0	0	0	0	0	0	0	0	0	0	0	0	0	0	0	0	0	0	0	0
Otu3018	0	0	0	0	0	0	0	0	0	0	0	0	0	0	0	0	0	0	0	0	0	0	0	0	0	0	0	0	0	0	0	0	0	0	0	0	0	0	0	0	0	0	0	0	0	0	0	0	0
Otu3033	0	0	0	0	0	0	0	0	0	0	0	0	0	0	0	0	0	0	0	0	0	0	0	0	0	0	0	0	0	0	0	0	0	0	0	0	0	0	0	0	0	0	0	0	0	0	0	0	0
Otu304	0	0	0	0	0	0	0	0	0	0	0	0	0	0	0	0	0	0	0	0	0	0	0	0	0	0	0	0	0	0	0	0	0	0	0	0	0	0	0	0	0	0	0	0	0	0	0	0	0
Otu3042	0	0	0	0	0	0	0	0	0	0	0	0	0	0	0	0	0	0	0	0	0	0	0	0	0	0	0	0	0	0	0	0	0	0	0	0	0	0	0	0	0	0	0	0	0	0	0	0	0
Otu3046	0	0	0	0	0	0	0	0	0	0	0	0	0	0	0	0	0	0	0	0	0	0	0	0	0	0	0	0	0	0	0	0	0	0	0	0	0	0	0	0	0	0	0	0	0	0	0	0	0
Otu3050	0	0	0	0	0	0	0	0	0	0	0	0	0	0	0	0	0	0	0	0	0	0	0	0	0	0	0	0	0	0	0	0	0	0	0	0	0	0	0	0	0	0	0	0	0	0	0	0	0
Otu3051	0	0	0	0	0	0	0	0	0	0	0	0	0	0	0	0	0	0	0	0	0	0	0	0	0	0	0	0	0	0	0	0	0	0	0	0	0	0	0	0	0	0	0	0	0	0	0	0	0
Otu3054	0	0	0	0	0	0	0	0	0	0	0	0	0	0	0	0	0	0	0	0	0	0	0	0	0	0	0	0	0	0	0	0	0	0	0	0	0	0	0	0	0	0	0	0	0	0	0	0	0
Otu3058	0	0	0	0	0	0	0	0	0	0	0	0	0	0	0	0	0	0	0	0	0	0	0	0	0	0	0	0	0	0	0	0	0	0	0	0	0	0	0	0	0	0	0	0	0	0	0	0	0
Otu306	0	0	0	0	0	0	0	0	0	0	0	0	0	0	0	0	0	0	0	0	0	0	0	0	0	0	0	0	0	0	0	0	0	0	0	0	0	0	0	0	0	0	0	0	0	0	0	0	0
Otu3060	0	0	0	0	0	0	0	0	0	0	0	0	0	0	0	0	0	0	0	0	0	0	0	0	0	0	0	0	0	0	0	0	0	0	0	0	0	0	0	0	0	0	0	0	0	0	0	0	0
Otu3062	0	0	0	0	0	0	0	0	0	0	0	0	0	0	0	0	0	0	0	0	0	0	0	0	0	0	0	0	0	0	0	0	0	0	0	0	0	0	0	0	0	0	0	0	0	0	0	0	0
Otu3068	0	0	0	0	0	0	0	0	0	0	0	0	0	0	0	0	0	0	0	0	0	0	0	0	0	0	0	0	0	0	0	0	0	0	0	0	0	0	0	0	0	0	0	0	0	0	0	0	0
Otu3076	0	0	0	0	0	0	0	0	0	0	0	0	0	0	0	0	0	0	0	0	0	0	0	0	0	0	0	0	0	0	0	0	0	0	0	0	0	0	0	0	0	0	0	0	0	0	0	0	0
Otu3079	0	0	0	0	0	0	0	0	0	0	0	0	0	0	0	0	0	0	0	0	0	0	0	0	0	0	0	0	0	0	0	0	0	0	0	0	0	0	0	0	0	0	0	0	0	0	0	0	0
Otu3082	0	0	0	0	0	0	0	0	0	0	0	0	0	0	0	0	0	0	0	0	0	0	0	0	0	0	0	0	0	0	0	0	0	0	0	0	0	0	0	0	0	0	0	0	0	0	0	0	0
Otu3085	0	0	0	0	0	0	0	0	0	0	0	0	0	0	0	0	0	0	0	0	0	0	0	0	0	0	0	0	0	0	0	0	0	0	0	0	0	0	0	0	0	0	0	0	0	0	0	0	0
Otu3093	0	0	0	0	0	0	0	0	0	0	0	0	0	0	0	0	0	0	0	0	0	0	0	0	0	0	0	0	0	0	0	0	0	0	0	0	0	0	0	0	0	0	0	0	0	0	0	0	0
Otu3102	0	0	0	0	0	0	0	0	0	0	0	0	0	0	0	0	0	0	0	0	0	0	0	0	0	0	0	0	0	0	0	0	0	0	0	0	0	0	0	0	0	0	0	0	0	0	0	0	0
Otu3113	0	0	0	0	0	0	0	0	0	0	0	0	0	0	0	0	0	0	0	0	0	0	0	0	0	0	0	0	0	0	0	0	0	0	0	0	0	0	0	0	0	0	0	0	0	0	0	0	0
Otu3120	0	0	0	0	0	0	0	0	0	0	0	0	0	0	0	0	0	0	0	0	0	0	0	0	0	0	0	0	0	0	0	0	0	0	0	0	0	0	0	0	0	0	0	0	0	0	0	0	0
Otu3136	0	0	0	0	0	0	0	0	0	0	0	0	0	0	0	0	0	0	0	0	0	0	0	0	0	0	0	0	0	0	0	0	0	0	0	0	0	0	0	0	0	0	0	0	0	0	0	0	0
Otu3142	0	0	0	0	0	0	0	0	0	0	0	0	0	0	0	0	0	0	0	0	0	0	0	0	0	0	0	0	0	0	0	0	0	0	0	0	0	0	0	0	0	0	0	0	0	0	0	0	0
Otu3143	0	0	0	0	0	0	0	0	0	0	0	0	0	0	0	0	0	0	0	0	0	0	0	0	0	0	0	0	0	0	0	0	0	0	0	0	0	0	0	0	0	0	0	0	0	0	0	0	0
Otu3152	0	0	0	0	0	0	0	0	0	0	0	0	0	0	0	0	0	0	0	0	0	0	0	0	0	0	0	0	0	0	0	0	0	0	0	0	0	0	0	0	0	0	0	0	0	0	0	0	0
Otu3160	0	0	0	0	0	0	0	0	0	0	0	0	0	0	0	0	0	0	0	0	0	0	0	0	0	0	0	0	0	0	0	0	0	0	0	0	0	0	0	0	0	0	0	0	0	0	0	0	0
Otu3166	0	0	0	0	0	0	0	0	0	0	0	0	0	0	0	0	0	0	0	0	0	0	0	0	0	0	0	0	0	0	0	0	0	0	0	0	0	0	0	0	0	0	0	0	0	0	0	0	0
Otu3184	0	0	0	0	0	0	0	0	0	0	0	0	0	0	0	0	0	0	0	0	0	0	0	0	0	0	0	0	0	0	0	0	0	0	0	0	0	0	0	0	0	0	0	0	0	0	0	0	0
Otu3188	0	0	0	0	0	0	0	0	0	0	0	0	0	0	0	0	0	0	0	0	0	0	0	0	0	0	0	0	0	0	0	0	0	0	0	0	0	0	0	0	0	0	0	0	0	0	0	0	0
Otu319	0	0	0	0	0	0	0	0	0	0	0	0	0	0	0	0	0	0	0	0	0	0	0	0	0	0	0	0	0	0	0	0	0	0	0	0	0	0	0	0	0	0	0	0	0	0	0	0	0
Otu3190	0	0	0	0	0	0	0	0	0	0	0	0	0	0	0	0	0	0	0	0	0	0	0	0	0	0	0	0	0	0	0	0	0	0	0	0	0	0	0	0	0	0	0	0	0	0	0	0	0
Otu3199	0	0	0	0	0	0	0	0	0	0	0	0	0	0	0	0	0	0	0	0	0	0	0	0	0	0	0	0	0	0	0	0	0	0	0	0	0	0	0	0	0	0	0	0	0	0	0	0	0
Otu320	0	0	0	0	0	0	0	0	0	0	0	0	0	0	0	0	0	0	0	0	0	0	0	0	0	0	0	0	0	0	0	0	0	0	0	0	0	0	0	0	0	0	0	0	0	0	0	0	0
Otu3201	0	0	0	0	0	0	0	0	0	0	0	0	0	0	0	0	0	0	0	0	0	0	0	0	0	0	0	0	0	0	0	0	0	0	0	0	0	0	0	0	0	0	0	0	0	0	0	0	0
Otu3209	0	0	0	0	0	0	0	0	0	0	0	0	0	0	0	0	0	0	0	0	0	0	0	0	0	0	0	0	0	0	0	0	0	0	0	0	0	0	0	0	0	0	0	0	0	0	0	0	0
Otu3211	0	0	0	0	0	0	0	0	0	0	0	0	0	0	0	0	0	0	0	0	0	0	0	0	0	0	0	0	0	0	0	0	0	0	0	0	0	0	0	0	0	0	0	0	0	0	0	0	0
Otu3215	0	0	0	0	0	0	0	0	0	0	0	0	0	0	0	0	0	0	0	0	0	0	0	0	0	0	0	0	0	0	0	0	0	0	0	0	0	0	0	0	0	0	0	0	0	0	0	0	0
Otu3223	0	0	0	0	0	0	0	0	0	0	0	0	0	0	0	0	0	0	0	0	0	0	0	0	0	0	0	0	0	0	0	0	0	0	0	0	0	0	0	0	0	0	0	0	0	0	0	0	0
Otu323	0	0	0	0	0	0	0	0	0	0	0	0	0	0	0	0	0	0	0	0	0	0	0	0	0	0	0	0	0	0	0	0	0	0	0	0	0	0	0	0	0	0	0	0	0	0	0	0	0
Otu3233	0	0	0	0	0	0	0	0	0	0	0	0	0	0	0	0	0	0	0	0	0	0	0	0	0	0	0	0	0	0	0	0	0	0	0	0	0	0	0	0	0	0	0	0	0	0	0	0	0
Otu3238	0	0	0	0	0	0	0	0	0	0	0	0	0	0	0	0	0	0	0	0	0	0	0	0	0	0	0	0	0	0	0	0	0	0	0	0	0	0	0	0	0	0	0	0	0	0	0	0	0
Otu3240	0	0	0	0	0	0	0	0	0	0	0	0	0	0	0	0	0	0	0	0	0	0	0	0	0	0	0	0	0	0	0	0	0	0	0	0	0	0	0	0	0	0	0	0	0	0	0	0	0
Otu3248	0	0	0	0	0	0	0	0	0	0	0	0	0	0	0	0	0	0	0	0	0	0	0	0	0	0	0	0	0	0	0	0	0	0	0	0	0	0	0	0	0	0	0	0	0	0	0	0	0
Otu325	0	0	0	0	0	0	0	0	0	0	0	0	0	0	0	0	0	0	0	0	0	0	0	0	0	0	0	0	0	0	0	0	0	0	0	0	0	0	0	0	0	0	0	0	0	0	0	0	0
Otu3251	0	0	0	0	0	0	0	0	0	0	0	0	0	0	0	0	0	0	0	0	0	0	0	0	0	0	0	0	0	0	0	0	0	0	0	0	0	0	0	0	0	0	0	0	0	0	0	0	0
Otu3262	0	0	0	0	0	0	0	0	0	0	0	0	0	0	0	0	0	0	0	0	0	0	0	0	0	0	0	0	0	0	0	0	0	0	0	0	0	0	0	0	0	0	0	0	0	0	0	0	0
Otu3273	0	0	0	0	0	0	0	0	0	0	0	0	0	0	0	0	0	0	0	0	0	0	0	0	0	0	0	0	0	0	0	0	0	0	0	0	0	0	0	0	0	0	0	0	0	0	0	0	0
Otu3290	0	0	0	0	0	0	0	0	0	0	0	0	0	0	0	0	0	0	0	0	0	0	0	0	0	0	0	0	0	0	0	0	0	0	0	0	0	0	0	0	0	0	0	0	0	0	0	0	0
Otu330	0	0	0	0	0	0	0	0	0	0	0	0	0	0	0	0	0	0	0	0	0	0	0	0	0	0	0	0	0	0	0	0	0	0	0	0	0	0	0	0	0	0	0	0	0	0	0	0	0
Otu3313	0	0	0	0	0	0	0	0	0	0	0	0	0	0	0	0	0	0	0	0	0	0	0	0	0	0	0	0	0	0	0	0	0	0	0	0	0	0	0	0	0	0	0	0	0	0	0	0	0
Otu336	0	0	0	0	0	0	0	0	0	0	0	0	0	0	0	0	0	0	0	0	0	0	0	0	0	0	0	0	0	0	0	0	0	0	0	0	0	0	0	0	0	0	0	0	0	0	0	0	0
Otu3374	0	0	0	0	0	0	0	0	0	0	0	0	0	0	0	0	0	0	0	0	0	0	0	0	0	0	0	0	0	0	0	0	0	0	0	0	0	0	0	0	0	0	0	0	0	0	0	0	0
Otu338	0	0	0	0	0	0	0	0	0	0	0	0	0	0	0	0	0	0	0	0	0	0	0	0	0	0	0	0	0	0	0	0	0	0	0	0	0	0	0	0	0	0	0	0	0	0	0	0	0
Otu3380	0	0	0	0	0	0	0	0	0	0	0	0	0	0	0	0	0	0	0	0	0	0	0	0	0	0	0	0	0	0	0	0	0	0	0	0	0	0	0	0	0	0	0	0	0	0	0	0	0
Otu3383	0	0	0	0	0	0	0	0	0	0	0	0	0	0	0	0	0	0	0	0	0	0	0	0	0	0	0	0	0	0	0	0	0	0	0	0	0	0	0	0	0	0	0	0	0	0	0	0	0
Otu3390	0	0	0	0	0	0	0	0	0	0	0	0	0	0	0	0	0	0	0	0	0	0	0	0	0	0	0	0	0	0	0	0	0	0	0	0	0	0	0	0	0	0	0	0	0	0	0	0	0
Otu3391	0	0	0	0	0	0	0	0	0	0	0	0	0	0	0	0	0	0	0	0	0	0	0	0	0	0	0	0	0	0	0	0	0	0	0	0	0	0	0	0	0	0	0	0	0	0	0	0	0
Otu3392	0	0	0	0	0	0	0	0	0	0	0	0	0	0	0	0	0	0	0	0	0	0	0	0	0	0	0	0	0	0	0	0	0	0	0	0	0	0	0	0	0	0	0	0	0	0	0	0	0
Otu3408	0	0	0	0	0	0	0	0	0	0	0	0	0	0	0	0	0	0	0	0	0	0	0	0	0	0	0	0	0	0	0	0	0	0	0	0	0	0	0	0	0	0	0	0	0	0	0	0	0
Otu3427	0	0	0	0	0	0	0	0	0	0	0	0	0	0	0	0	0	0	0	0	0	0	0	0	0	0	0	0	0	0	0	0	0	0	0	0	0	0	0	0	0	0	0	0	0	0	0	0	0
Otu3440	0	0	0	0	0	0	0	0	0	0	0	0	0	0	0	0	0	0	0	0	0	0	0	0	0	0	0	0	0	0	0	0	0	0	0	0	0	0	0	0	0	0	0	0	0	0	0	0	0
Otu3459	0	0	0	0	0	0	0	0	0	0	0	0	0	0	0	0	0	0	0	0	0	0	0	0	0	0	0	0	0	0	0	0	0	0	0	0	0	0	0	0	0	0	0	0	0	0	0	0	0
Otu3472	0	0	0	0	0	0	0	0	0	0	0	0	0	0	0	0	0	0	0	0	0	0	0	0	0	0	0	0	0	0	0	0	0	0	0	0	0	0	0	0	0	0	0	0	0	0	0	0	0
Otu3479	0	0	0	0	0	0	0	0	0	0	0	0	0	0	0	0	0	0	0	0	0	0	0	0	0	0	0	0	0	0	0	0	0	0	0	0	0	0	0	0	0	0	0	0	0	0	0	0	0
Otu3483	0	0	0	0	0	0	0	0	0	0	0	0	0	0	0	0	0	0	0	0	0	0	0	0	0	0	0	0	0	0	0	0	0	0	0	0	0	0	0	0	0	0	0	0	0	0	0	0	0
Otu3487	0	0	0	0	0	0	0	0	0	0	0	0	0	0	0	0	0	0	0	0	0	0	0	0	0	0	0	0	0	0	0	0	0	0	0	0	0	0	0	0	0	0	0	0	0	0	0	0	0
Otu3496	0	0	0	0	0	0	0	0	0	0	0	0	0	0	0	0	0	0	0	0	0	0	0	0	0	0	0	0	0	0	0	0	0	0	0	0	0	0	0	0	0	0	0	0	0	0	0	0	0
Otu3500	0	0	0	0	0	0	0	0	0	0	0	0	0	0	0	0	0	0	0	0	0	0	0	0	0	0	0	0	0	0	0	0	0	0	0	0	0	0	0	0	0	0	0	0	0	0	0	0	0
Otu3508	0	0	0	0	0	0	0	0	0	0	0	0	0	0	0	0	0	0	0	0	0	0	0	0	0	0	0	0	0	0	0	0	0	0	0	0	0	0	0	0	0	0	0	0	0	0	0	0	0
Otu3524	0	0	0	0	0	0	0	0	0	0	0	0	0	0	0	0	0	0	0	0	0	0	0	0	0	0	0	0	0	0	0	0	0	0	0	0	0	0	0	0	0	0	0	0	0	0	0	0	0
Otu3536	0	0	0	0	0	0	0	0	0	0	0	0	0	0	0	0	0	0	0	0	0	0	0	0	0	0	0	0	0	0	0	0	0	0	0	0	0	0	0	0	0	0	0	0	0	0	0	0	0
Otu354	0	0	0	0	0	0	0	0	0	0	0	0	0	0	0	0	0	0	0	0	0	0	0	0	0	0	0	0	0	0	0	0	0	0	0	0	0	0	0	0	0	0	0	0	0	0	0	0	0
Otu3541	0	0	0	0	0	0	0	0	0	0	0	0	0	0	0	0	0	0	0	0	0	0	0	0	0	0	0	0	0	0	0	0	0	0	0	0	0	0	0	0	0	0	0	0	0	0	0	0	0
Otu3555	0	0	0	0	0	0	0	0	0	0	0	0	0	0	0	0	0	0	0	0	0	0	0	0	0	0	0	0	0	0	0	0	0	0	0	0	0	0	0	0	0	0	0	0	0	0	0	0	0
Otu3559	0	0	0	0	0	0	0	0	0	0	0	0	0	0	0	0	0	0	0	0	0	0	0	0	0	0	0	0	0	0	0	0	0	0	0	0	0	0	0	0	0	0	0	0	0	0	0	0	0
Otu3567	0	0	0	0	0	0	0	0	0	0	0	0	0	0	0	0	0	0	0	0	0	0	0	0	0	0	0	0	0	0	0	0	0	0	0	0	0	0	0	0	0	0	0	0	0	0	0	0	0
Otu3574	0	0	0	0	0	0	0	0	0	0	0	0	0	0	0	0	0	0	0	0	0	0	0	0	0	0	0	0	0	0	0	0	0	0	0	0	0	0	0	0	0	0	0	0	0	0	0	0	0
Otu3584	0	0	0	0	0	0	0	0	0	0	0	0	0	0	0	0	0	0	0	0	0	0	0	0	0	0	0	0	0	0	0	0	0	0	0	0	0	0	0	0	0	0	0	0	0	0	0	0	0
Otu359	0	0	0	0	0	0	0	0	0	0	0	0	0	0	0	0	0	0	0	0	0	0	0	0	0	0	0	0	0	0	0	0	0	0	0	0	0	0	0	0	0	0	0	0	0	0	0	0	0
Otu3605	0	0	0	0	0	0	0	0	0	0	0	0	0	0	0	0	0	0	0	0	0	0	0	0	0	0	0	0	0	0	0	0	0	0	0	0	0	0	0	0	0	0	0	0	0	0	0	0	0
Otu3609	0	0	0	0	0	0	0	0	0	0	0	0	0	0	0	0	0	0	0	0	0	0	0	0	0	0	0	0	0	0	0	0	0	0	0	0	0	0	0	0	0	0	0	0	0	0	0	0	0
Otu361	0	0	0	0	0	0	0	0	0	0	0	0	0	0	0	0	0	0	0	0	0	0	0	0	0	0	0	0	0	0	0	0	0	0	0	0	0	0	0	0	0	0	0	0	0	0	0	0	0
Otu3611	0	0	0	0	0	0	0	0	0	0	0	0	0	0	0	0	0	0	0	0	0	0	0	0	0	0	0	0	0	0	0	0	0	0	0	0	0	0	0	0	0	0	0	0	0	0	0	0	0
Otu3633	0	0	0	0	0	0	0	0	0	0	0	0	0	0	0	0	0	0	0	0	0	0	0	0	0	0	0	0	0	0	0	0	0	0	0	0	0	0	0	0	0	0	0	0	0	0	0	0	0
Otu364	0	0	0	0	0	0	0	0	0	0	0	0	0	0	0	0	0	0	0	0	0	0	0	0	0	0	0	0	0	0	0	0	0	0	0	0	0	0	0	0	0	0	0	0	0	0	0	0	0
Otu3661	0	0	0	0	0	0	0	0	0	0	0	0	0	0	0	0	0	0	0	0	0	0	0	0	0	0	0	0	0	0	0	0	0	0	0	0	0	0	0	0	0	0	0	0	0	0	0	0	0
Otu3674	0	0	0	0	0	0	0	0	0	0	0	0	0	0	0	0	0	0	0	0	0	0	0	0	0	0	0	0	0	0	0	0	0	0	0	0	0	0	0	0	0	0	0	0	0	0	0	0	0
Otu3692	0	0	0	0	0	0	0	0	0	0	0	0	0	0	0	0	0	0	0	0	0	0	0	0	0	0	0	0	0	0	0	0	0	0	0	0	0	0	0	0	0	0	0	0	0	0	0	0	0
Otu3699	0	0	0	0	0	0	0	0	0	0	0	0	0	0	0	0	0	0	0	0	0	0	0	0	0	0	0	0	0	0	0	0	0	0	0	0	0	0	0	0	0	0	0	0	0	0	0	0	0
Otu372	0	0	0	0	0	0	0	0	0	0	0	0	0	0	0	0	0	0	0	0	0	0	0	0	0	0	0	0	0	0	0	0	0	0	0	0	0	0	0	0	0	0	0	0	0	0	0	0	0
Otu3727	0	0	0	0	0	0	0	0	0	0	0	0	0	0	0	0	0	0	0	0	0	0	0	0	0	0	0	0	0	0	0	0	0	0	0	0	0	0	0	0	0	0	0	0	0	0	0	0	0
Otu3728	0	0	0	0	0	0	0	0	0	0	0	0	0	0	0	0	0	0	0	0	0	0	0	0	0	0	0	0	0	0	0	0	0	0	0	0	0	0	0	0	0	0	0	0	0	0	0	0	0
Otu3735	0	0	0	0	0	0	0	0	0	0	0	0	0	0	0	0	0	0	0	0	0	0	0	0	0	0	0	0	0	0	0	0	0	0	0	0	0	0	0	0	0	0	0	0	0	0	0	0	0
Otu3757	0	0	0	0	0	0	0	0	0	0	0	0	0	0	0	0	0	0	0	0	0	0	0	0	0	0	0	0	0	0	0	0	0	0	0	0	0	0	0	0	0	0	0	0	0	0	0	0	0
Otu3759	0	0	0	0	0	0	0	0	0	0	0	0	0	0	0	0	0	0	0	0	0	0	0	0	0	0	0	0	0	0	0	0	0	0	0	0	0	0	0	0	0	0	0	0	0	0	0	0	0
Otu3770	0	0	0	0	0	0	0	0	0	0	0	0	0	0	0	0	0	0	0	0	0	0	0	0	0	0	0	0	0	0	0	0	0	0	0	0	0	0	0	0	0	0	0	0	0	0	0	0	0
Otu3772	0	0	0	0	0	0	0	0	0	0	0	0	0	0	0	0	0	0	0	0	0	0	0	0	0	0	0	0	0	0	0	0	0	0	0	0	0	0	0	0	0	0	0	0	0	0	0	0	0
Otu3787	0	0	0	0	0	0	0	0	0	0	0	0	0	0	0	0	0	0	0	0	0	0	0	0	0	0	0	0	0	0	0	0	0	0	0	0	0	0	0	0	0	0	0	0	0	0	0	0	0
Otu3822	0	0	0	0	0	0	0	0	0	0	0	0	0	0	0	0	0	0	0	0	0	0	0	0	0	0	0	0	0	0	0	0	0	0	0	0	0	0	0	0	0	0	0	0	0	0	0	0	0
Otu3837	0	0	0	0	0	0	0	0	0	0	0	0	0	0	0	0	0	0	0	0	0	0	0	0	0	0	0	0	0	0	0	0	0	0	0	0	0	0	0	0	0	0	0	0	0	0	0	0	0
Otu385	0	0	0	0	0	0	0	0	0	0	0	0	0	0	0	0	0	0	0	0	0	0	0	0	0	0	0	0	0	0	0	0	0	0	0	0	0	0	0	0	0	0	0	0	0	0	0	0	0
Otu386	0	0	0	0	0	0	0	0	0	0	0	0	0	0	0	0	0	0	0	0	0	0	0	0	0	0	0	0	0	0	0	0	0	0	0	0	0	0	0	0	0	0	0	0	0	0	0	0	0
Otu3888	0	0	0	0	0	0	0	0	0	0	0	0	0	0	0	0	0	0	0	0	0	0	0	0	0	0	0	0	0	0	0	0	0	0	0	0	0	0	0	0	0	0	0	0	0	0	0	0	0
Otu389	0	0	0	0	0	0	0	0	0	0	0	0	0	0	0	0	0	0	0	0	0	0	0	0	0	0	0	0	0	0	0	0	0	0	0	0	0	0	0	0	0	0	0	0	0	0	0	0	0
Otu3892	0	0	0	0	0	0	0	0	0	0	0	0	0	0	0	0	0	0	0	0	0	0	0	0	0	0	0	0	0	0	0	0	0	0	0	0	0	0	0	0	0	0	0	0	0	0	0	0	0
Otu3893	0	0	0	0	0	0	0	0	0	0	0	0	0	0	0	0	0	0	0	0	0	0	0	0	0	0	0	0	0	0	0	0	0	0	0	0	0	0	0	0	0	0	0	0	0	0	0	0	0
Otu3898	0	0	0	0	0	0	0	0	0	0	0	0	0	0	0	0	0	0	0	0	0	0	0	0	0	0	0	0	0	0	0	0	0	0	0	0	0	0	0	0	0	0	0	0	0	0	0	0	0
Otu3902	0	0	0	0	0	0	0	0	0	0	0	0	0	0	0	0	0	0	0	0	0	0	0	0	0	0	0	0	0	0	0	0	0	0	0	0	0	0	0	0	0	0	0	0	0	0	0	0	0
Otu3929	0	0	0	0	0	0	0	0	0	0	0	0	0	0	0	0	0	0	0	0	0	0	0	0	0	0	0	0	0	0	0	0	0	0	0	0	0	0	0	0	0	0	0	0	0	0	0	0	0
Otu3938	0	0	0	0	0	0	0	0	0	0	0	0	0	0	0	0	0	0	0	0	0	0	0	0	0	0	0	0	0	0	0	0	0	0	0	0	0	0	0	0	0	0	0	0	0	0	0	0	0
Otu395	0	0	0	0	0	0	0	0	0	0	0	0	0	0	0	0	0	0	0	0	0	0	0	0	0	0	0	0	0	0	0	0	0	0	0	0	0	0	0	0	0	0	0	0	0	0	0	0	0
Otu3977	0	0	0	0	0	0	0	0	0	0	0	0	0	0	0	0	0	0	0	0	0	0	0	0	0	0	0	0	0	0	0	0	0	0	0	0	0	0	0	0	0	0	0	0	0	0	0	0	0
Otu3984	0	0	0	0	0	0	0	0	0	0	0	0	0	0	0	0	0	0	0	0	0	0	0	0	0	0	0	0	0	0	0	0	0	0	0	0	0	0	0	0	0	0	0	0	0	0	0	0	0
Otu40	0	0	0	0	0	0	0	0	0	0	0	0	0	0	0	0	0	0	0	0	0	0	0	0	0	0	0	0	0	0	0	0	0	0	0	0	0	0	0	0	0	0	0	0	0	0	0	0	0
Otu4001	0	0	0	0	0	0	0	0	0	0	0	0	0	0	0	0	0	0	0	0	0	0	0	0	0	0	0	0	0	0	0	0	0	0	0	0	0	0	0	0	0	0	0	0	0	0	0	0	0
Otu4015	0	0	0	0	0	0	0	0	0	0	0	0	0	0	0	0	0	0	0	0	0	0	0	0	0	0	0	0	0	0	0	0	0	0	0	0	0	0	0	0	0	0	0	0	0	0	0	0	0
Otu4036	0	0	0	0	0	0	0	0	0	0	0	0	0	0	0	0	0	0	0	0	0	0	0	0	0	0	0	0	0	0	0	0	0	0	0	0	0	0	0	0	0	0	0	0	0	0	0	0	0
Otu404	0	0	0	0	0	0	0	0	0	0	0	0	0	0	0	0	0	0	0	0	0	0	0	0	0	0	0	0	0	0	0	0	0	0	0	0	0	0	0	0	0	0	0	0	0	0	0	0	0
Otu4062	0	0	0	0	0	0	0	0	0	0	0	0	0	0	0	0	0	0	0	0	0	0	0	0	0	0	0	0	0	0	0	0	0	0	0	0	0	0	0	0	0	0	0	0	0	0	0	0	0
Otu4073	0	0	0	0	0	0	0	0	0	0	0	0	0	0	0	0	0	0	0	0	0	0	0	0	0	0	0	0	0	0	0	0	0	0	0	0	0	0	0	0	0	0	0	0	0	0	0	0	0
Otu4082	0	0	0	0	0	0	0	0	0	0	0	0	0	0	0	0	0	0	0	0	0	0	0	0	0	0	0	0	0	0	0	0	0	0	0	0	0	0	0	0	0	0	0	0	0	0	0	0	0
Otu4089	0	0	0	0	0	0	0	0	0	0	0	0	0	0	0	0	0	0	0	0	0	0	0	0	0	0	0	0	0	0	0	0	0	0	0	0	0	0	0	0	0	0	0	0	0	0	0	0	0
Otu410	0	0	0	0	0	0	0	0	0	0	0	0	0	0	0	0	0	0	0	0	0	0	0	0	0	0	0	0	0	0	0	0	0	0	0	0	0	0	0	0	0	0	0	0	0	0	0	0	0
[truncated: 1,579 more rows]
[truncated: 374 more columns]
