# Supplementary material for: An In Vitro Pipeline for Screening and Selection of Citrus-Associated Microbiota with Potential Anti-“Candidatus Liberibacter asiaticus” Properties
Source: Appl Environ Microbiol. 2020 Apr 1;86(8):e02883-19. doi: 10.1128/AEM.02883-19 (PMC7117939; doi:10.1128/AEM.02883-19)
Supplement: Supplemental file 6 [file AEM.02883-19-sd006.csv]

Table S6. Citrus mycobiome taxonomy table.
	OTU_ID	kingdom	phylum	class	order	family	genus	species	sequence
Otu1	Otu1	Fungi	Basidiomycota	Microbotryomycetes	Sporidiobolales	Sporidiobolaceae	Sporobolomyces	Sporobolomyces_patagonicus	>Otu1_1745341#AACGCATCTTGCGCTCTCTGGTATTCCGGAGAGCATGTCTGTTTGAGTGTCATGAATTCTTCAACCCAATCTTTTCTTGTAATCGATTGGTGTTTGGATTCTGAGCGTTGCTGGCGTTTGCCTAGCTCGTTCGTAATACATTAGCATCCCTAATACAAGTTTGGATTGACTTGGCGTAATAGACTATTCGCTAAGGATTCGGTGGAAACATCGAGCCAACTTCATTAAGGAAGCTCCTAATTTAAAAGT
Otu10	Otu10	Fungi	Ascomycota	Eurotiomycetes	Chaetothyriales	Chaetothyriaceae	Camptophora	Camptophora_hylomeconis	>Otu10_700116#AACGCACATTGCGCCCTTTGGTATTCCGAAGGGCATGCCTGTTCGAGCGTCATTATCACCTCTCAAGCCTGGCTTGTTGTTGGACTCCAGGTCCGGGTTCACCCCCGACCGGTCCCAAAAGTAATGACGGCGTCCGTGGGACTCTCGGTGCAACGAGCTTTCTAAGCACGCAACGAGTTGAAAGGTCTCCCGGCACGGTCCATAACCCAATTTTTACAAGGTTGACCTCGGATCAGGTAGGAATACCCG
Otu100	Otu100	Fungi	Basidiomycota	Tremellomycetes	Tremellales	Bulleribasidiaceae	Hannaella	Hannaella_sinensis	>Otu100_76508#AACGCACATTGCGCCTTTTGGTATTCCGAAAGGCATGCCTGTTTGAGTGTCATATTATCTCTCAGATATAGTTTTCTATATATGAGCTTTGGACGTTGCCAGCAATGGCTCGTCTTAAATGACTAAGTGGAATGCGTAATAAGTTTTCGCTCCCTTCACTCTAATAACTCTTATGTTAGACCTCAAATCAGGTAGGACTACCCGCTGAACTTAAGCATATCAATAAGCGGAGGAGGCTGACTGACTTGT
Otu1000	Otu1000	Fungi	Ascomycota	Dothideomycetes	Capnodiales	Mycosphaerellaceae			>Otu1000_1214#AACGCACATTGCGCCCTTTGGCATTCCGAAGGGCATGCCTGTTCGAGCGTCATTACACCAATCAAGCCTGGCTTGGTATTGGGCGACAGGGCCGTCACACGCCCTCCGCCCCAATGACTGCCGGCGGGACGGACCAAATCTCAGCGTTGTGAATCAAAAGCCGCTGGCGAGACGGGACGGCCGTGCCGTTAAACAACCCCATCAAAGGTTGACCTCGGATCAGGTAGGGATACCCGCTGAACTTAAGCA
Otu1002	Otu1002	Fungi							>Otu1002_1886#AACGCACATTGCGCCTCCCAGTATTCTGAGAGGCATGCTCGTTCGAGCGTCATTACACCTTTCAGGCCTCGCCTGGTGTTGAGAGAAGTGGTCGATTTTTGAAAGACTGCCATCTTTAAATTGTTTTCGACCGGTCACAGATCAGACTTCGGCGTTGTGTTAAAGCTCGCCTTGTCTATGGTCTTTGATCTGACTGTCGTTAAGCCCAACTGTCTTCCCTTCGGGGCGACTTTTAAAGGTTGACCTCGA
Otu1003	Otu1003	Fungi	Basidiomycota	Cystobasidiomycetes	Cystobasidiomycetes_ord_Incertae_sedis	Cystobasidiomycetes_fam_Incertae_sedis	Symmetrospora	Symmetrospora_unidentified	>Otu1003_2128#AACGCACCTTGCACTCTTTGGTATTCCGAAGAGTATGTCTGTTTGAGTATCATGAAACTCTCAACCCCCCTGTTTTGTAATGAGACGGGCGTGGGCTTGGATTATGGCTGTCTGTCGGCTTAACCGCCGGCTCAGCTGAAATACACGAGCAACCCAGTTTAAAACCCTGACGGCTTGACTCGGCGTAATAATTATTTCGCTGAGGACGTCTAACCTTTAAATCGTTAGTGGTGCTTCTAATGCATTATT
Otu1005	Otu1005	Fungi	Basidiomycota	Tremellomycetes	Tremellales	Cuniculitremaceae	Kockovaella	Kockovaella_vietnamensis	>Otu1005_1185#AACGCACCTTGCGCCTCTTGGTATTCCGAGAGGCATGCCTGTTTGAGTGTCATGAAATCTCAATCCCACGGGTTTCTCAACCTGTGTGGACTTGGAATTGGGCGTCTGCCTCACAAGGCTCGCCCCAAATGACTCAGTGGGAACTTCTTGACCTACGCCTGACGTGATAAGTTTCGTCTCGGCCGGTCCTGAGGCCCGCTCACAACCCCCAAATTCTTTTGACATTGACCTCAAATCAGGTAGGGCTAC
Otu1010	Otu1010	Fungi	Basidiomycota	Tremellomycetes	Tremellales	Bulleribasidiaceae	Hannaella	Hannaella_unidentified	>Otu1010_1476#AACGCACATTGCGCCTTTTGGTATTCCGAAAGGCATGCCTGTTTGAGTGTCATAAGACCTCTCATACCTAGTTTTCTATGTATGAGCTTTGGATGTTGCCATCAGTGGCTCGTCTTAAATGTCTAAGTGGAATGCGTAATAAGTTTTCGCTCCCTCCACTCTAATAACTTTTATGTTAGACCTCAAATCAGGTAGGACTACCCGCTGAACTTAAGCATATCAATAAGCGGAGGAGGCTGACTGACTACG
Otu1013	Otu1013	Fungi	Ascomycota	Dothideomycetes	Pleosporales	Sporormiaceae	Sporormiella	Sporormiella_minima	>Otu1013_1765#AACGCACATTGCGCCCTTTGGTATTCCTTAGGGCATGCCTGTTCGAGCGTCATTTAAACCTTCAAGCTCAGCTTGGTGATGGGTGACTGTCCTCCCCTCGCGGGGGGGACTCGCCTCAAAAACATTGGCGGCCGGTACATTGGCTTCGAGCGCAGCAGAAACGCGGTCTCGAGCCCGGTGGATCGGCTCCCATAAGCCTCTTCTTTTATTTTGACCTCGGATCAGGTAGGGATACCCGCTGAACTTAAG
Otu1014	Otu1014	Fungi	Ascomycota	Lecanoromycetes	Lecanorales	Ramalinaceae	Bacidina		>Otu1014_1349#AACGCACATTGCGCCCCTCGGTATTCCGGGGGGCATACCTGTTCGAGCGTCACAACACCTCTCAAGCGTAGCTTGGTATTGGGCCTCGCTCCCTTCCCGGGCGGCGTGCCTGAAAAGCAGTGGCGGTCCGGTCTGGGCTTGAACGTAGTAAATTTTCTCCCGTTCTGAAGCTCCGGCTGTGGCCTGCCATAAAACCCCCCTTCTTTCTAGAATTGACCTCGGATCAGGTAGGGATACCCGCTGAACTTA
Otu1015	Otu1015	Fungi	Ascomycota	Dothideomycetes	Capnodiales	Capnodiaceae	Capnodiaceae_unidentified	Capnodiaceae_unidentified	>Otu1015_1078#AACGCATATTGCGCCCCTTGGTATTCCTTGGGGCACACCTGTTCGAGCGTCATTTCACCAATCAAGCCTCGCTTGGTCTTGGGCGATGCGCATGTCGCACGCCTCAAATGCCCCGGCCGAGCAGTCTCTCTTCCGGCGTCGTGGAAACATACCGCTACGGAGACGAGACCTGCCCGTGCCGCAGAATAAACCATTTACAAAGGTTGACCTCGGATCAGGTGGGGATACCCGCTGAACTTAAGCATATCA
Otu1017	Otu1017	Fungi							>Otu1017_1427#AACGCACATTGCGCCTCCCAGTATTCTGAGAGGCATGCTCGTTCGAGCGTCATTACACCTTTCAGGCCTCGCCTGGTGTTGAGAGAAGTGGTCGATTTTTGAAAGACTGCCATCTTTAAATTGTTTTCGACCGGTCACAGATCAGACTTCGGCGTTGTGTTAAAGCTCGCCTTGTCTATGATCTTGATCTGACTGTCGTTAAGCCCAACTGTCTTCCCTTTAGGGCGACTTTTAAAGGTTGACCTCGAA
Otu1021	Otu1021	Fungi	Ascomycota	Dothideomycetes	Pleosporales				>Otu1021_1124#AACGCACATTGCGCCCCTTGGTATTCCATGGGGCATGCCTGTTCGAGCGTCATTTGAACTCTCAAGCTCTGCTTGGTGTTGGGTGTTTGTCCTTTTAGGACTCGCCTCAAAAGAATTGGCAGCCAGCGTATTAGTCTTGGAGCGCAGCACATTTTGCGATCTAGCTAGTAAATTGGCAACCATCAAGCCTATTTTAACACTTGACCTCGGATCAGGTAGGGATACCCGCTGAACTTAAGCATATCAATA
Otu1024	Otu1024	Fungi	Basidiomycota	Cystobasidiomycetes	Cystobasidiomycetes_ord_Incertae_sedis	Cystobasidiomycetes_fam_Incertae_sedis	Symmetrospora	Symmetrospora_unidentified	>Otu1024_1228#AACGCACCTTGCACTCTTTGGTATTCCGAAGAGTATGTCTGTTTGAGTGTCATGAAACTCTCAACCCCCTCATTTTGTAATGAAGTGTAGCGTGGGCTTGGATTATGGCTGTCTGTCGGCTTAACCGCCGGCTCAGCTGAAATACACGAGCAACCCAGTTTAAAACCCTGACGGCTTGACTCGGCGTAATAATTATTTCGCTGAGGACGTTTCATATCAAGATAGTGGTGCTTCTAATGCGTCGTAGCG
Otu1027	Otu1027	Fungi	Ascomycota	Dothideomycetes	Pleosporales				>Otu1027_981#AACGCACATTGCGCCCCTTGGTATTCCATGGGGCATGCCTGTTCGAGCGTCATTTGTACCCTCAAGCTCTGCTTGGTGTTGGGTGTTTGTCCCGCGTTGTCGTGTGGACTCGCCTTAAAGCAATTGGCAGCCGGCATATTTGGCCTTGGAGCGCAGCACATTTTGCGCTTCTAGTCATGAATGTTGGCGTCCATTAAGCCTATTACATTTGCATTTTGACCTCGGATCAGGTAGGGATACCCGCTGAAC
Otu1028	Otu1028	Fungi	Ascomycota	Eurotiomycetes	Chaetothyriales	Cyphellophoraceae	Cyphellophora	Cyphellophora_sessilis	>Otu1028_1298#AACGCACATTGCGCCCTTTGGTATTCCGAAGGGCATGCCTGTTCGAGCGTCATTATCACCCCTCAAGCCCGGCTTGCTGTTGGTGGTGGCGCGGCCCGCTCCCGGGCCGCCGCCCCGCCCAAAGATAATGACGGCGTCTGCGAGGACTCCTGTACACTGAGCTTTCGGGCACGTACACGGTTAGGAATTCAGACGCCGGTCGCCGCCTTCCCCCCGGGGGAGGCACACCTTTCATACCAAGGTTGACCT
Otu1029	Otu1029	Fungi	Ascomycota	Dothideomycetes	Pleosporales	Didymellaceae	Didymellaceae_unidentified	Didymellaceae_unidentified	>Otu1029_1197#AACGCACATTGCGCCCCTTGGTATTCCATGGGGCATGCCTGTTCGAGCGTCATTTGTACCCTCAAGCTCTGCTTGGTGTTGGGTGTTTGTCTCGCCTCTGCGCGCAGACTCGCCTCAAAACGATTGGCAGCCGGCGTATTGATTTCGGAGCGCAGTACATCTCGCGCTTTGCACTCACAACGACGACGTCCACAAAGTACATTTTTTACACTCTTGACCTCGGATCAGGTAGGGATACCCGCTGAACTT
Otu103	Otu103	Fungi	Basidiomycota	Agaricomycetes	Agaricales	Psathyrellaceae	Psathyrellaceae_unidentified	Psathyrellaceae_unidentified	>Otu103_36066#AACGCACCTTGCGCTCCTTGGTATTCCGAGGAGCATGCCTGTTTGAGTGTCATTAAATTCTCAACCTCACCAGTTTCCTGAACTGACTGAGGCTTGGATGTGGGGGTTTGTGCAGGCTGCCTCACCGGCGGTCTGCTCCCCTGAAATGCATTAGCGAGGTTCATGCTGGACCTCCGTCTATTGGTGTGATAATTATCTACGCCGTGGACGAGGATACAGACTCGCTTCTAACCGTCCGCGAGGACAATA
Otu1030	Otu1030	Fungi	Ascomycota	Dothideomycetes	Pleosporales				>Otu1030_1009#AACGCACATTGCGCCCCTTGGTATTCCATGGGGCATGCCTGTTCGAGCGTCATTTGAACTCTCAAGCTTTGCTTGGTGTTGGGTGTTTGTCCTTTTAGGACTCGCCTCAAAAGAATTGGCAGCCAGCGTATTAGTCTTGGAGCGCAGCACATTTTGCGATCTAGCTAGTAAATTGGCAACCATCAAGCCTATTTTAACACTTGACCTCGGATCAGGTAGGGATACCCGCTGAACTTAAGCATATCAATA
Otu1031	Otu1031	Fungi	Basidiomycota	Agaricostilbomycetes	Agaricostilbales	Chionosphaeraceae	Cystobasidiopsis		>Otu1031_1235#AACGCACCTTGCGCTCTCGGGTTATTCCTGGGAGCATGCTTGTTTGAGTGTCGCTTACCCCTCTCAAACCCCTAGCTTTCTTTCTGGGAAGCTAGAGTCTAGGTTTGGATCGTGAGGCCTTTGTCGACTGTTAAAGTCCGACTGCCTTGAATAGCAACAAGCTGTATCCTGAATACAAAGCGGCTTGACCCGTTGTCGTAACTTTAAACTCAATGGGAACGCTTTGCCTAAAAAGGAATGGGCTTACCA
Otu1032	Otu1032	Fungi	Ascomycota	Dothideomycetes	Capnodiales	Mycosphaerellaceae	Pseudocercospora	Pseudocercospora_dovyalidis	>Otu1032_962#AACGCACATTGCGCCCTTTGGTATTCCGAAGGGCATGCCTGTTCGAGCGTCATTTCACCACTCAAGCCTGGCTTGGTATTGGGCGTCGCGGTTTTCCGCGCGCCTTAAAGTCTTCCGGCTGAGCTGTCCGTCTCTAAGCGTTGTGGATTTTTCAATTCGCTTCGGAGTGCGGATGGCCGCGGCCGTTAAATCTTTATTCAAAGGTTGACCTCGGATCAGGTAGGGATACCCGCTGAACTTAAGCATATC
Otu1033	Otu1033	Fungi	Ascomycota	Dothideomycetes	Pleosporales	Pleosporaceae	Alternaria	Alternaria_heveae	>Otu1033_1242#AACGCACATTGCGCCCTTTGGTATTCCAAGGGGCATGCCTGTTCGAGCGTCATTTGTACCCTCAAGCTTTGCTTGGTGTTGGGCGTCTTTTGTCTCCACTTGCTGGAGACTCGCCTTAAAGTCATTGGCAGCCGGCCTACTGGTTTCGGAGCGCAGCACAAGTCGCACTCTCTTCCAGCTCAAGGTCTAGCATCCAACAAGCCTTTTTTTCAACTTTTGACCTCGGATCAGGTAGGGATACCCGCTGAA
Otu1036	Otu1036	Fungi	Ascomycota	Dothideomycetes	Capnodiales				>Otu1036_1955#AACGCACATTGCGCCCTTTGGTATTCCAAAGGGCATGCCTGTTCGAGCGTCATTTCACCACTCAAGCCTCGCTTGGTATTGGGCAACGCGGTCCGCCGCGTGCCTCAAATCGACCGGCTGGGTCTTCTGTCCCCTAAGCGTTGTGGAAACTATTCGCTAAAGGGTGCTCGGGAGGCTACGCCGTAAAACAAACCCATTTCTAAGGTTGACCTCGGATCAGGTAGGGATACCCGCTGAACTTAAGCATAT
Otu1039	Otu1039	Fungi	Ascomycota	Dothideomycetes					>Otu1039_1103#AACGCACATTGCGCCCCCTGGTATTCCGGGGGGCATGCCTGTTCGAGCGTCATTTCAACCATCAAGCCCCGGCTTGGAATTGGGCCCCGGCTGGACGCCACGTCGTCCGGCCCGCCTCAAAGGCATCGGCGAGGACTCCGACCCCCGGCGTGTTAACATCGTTTGACAACGACGCCGGGAGCACCGGAGATACTCCGCCGTGAAAAACTTCGAGCGACGGATCGGACCCGAGAGGGACCGTGACGGAGC
Otu104	Otu104	Fungi	Basidiomycota	Microbotryomycetes	Sporidiobolales	Sporidiobolaceae	Sporobolomyces	Sporobolomyces_koalae	>Otu104_29513#AACGCATCTTGCGCTCTCTGGTATTCCGGAGAGCATGTCTGTTTGAGTGTCATGAATTCTTCAACCCAATCTTTTCTTGTAATCGATTGGTGTTTGGATTCTGAGCGTTGCTGGCGTTTGCCTAGCTCGTTCGTAATACATTAGCATCCCTAATACAAGTTTGGATTGACTTGGCGTAATAGACTATTCGCTAAGGATTCAGTGGCAACACTGAGCCAACTTTATCAAGGAAGCTTCTAATTGAAAAGT
Otu1044	Otu1044	Fungi							>Otu1044_865#AACGCACATTGCGCCTCCCAGTATTCTGAGAGGCATGCTCGTTCGAGCGTCATTACACCTTTCAGGCCTCGCCTGGTGTTGAGAGAAGTGGTCGATTTTCCAAAGACTGCCATCTTTAAATTGTTTTCGACCGGTCACAGATCAGACTTCGGCGTTGTGTTAGAGCTCGCCTTGTCTACGGTCTTTGATCTGACTGTCGTTAAGCCCAACTGTCTTCCTTCGGGGCGACTTTTAAAGGTTGACCTCGAA
Otu1047	Otu1047	Fungi	Ascomycota	Dothideomycetes	Capnodiales				>Otu1047_1068#AACGCACATTGCGCCCTCTGGCATTCCGGGGGGCATGCCCGTTCGAGCGTCATTAGCACCCATCAAGCCTGGCTTGGTATTGGGCGACGGGACCTCCCCGCGCCCCGATTTCGTCGGCCTGACGACTGCGGTCTCTCAAGCGTTTGTGTAAATTCTCGGTTGTGAGACGGGCGTTGGGCCGTTAAACCCTTCTATCAAGTTGACCTCGGATCGGGTAGGAATACCCGCTGAACTTAAGCATATCAATAA
Otu1049	Otu1049	Fungi	Ascomycota	Dothideomycetes	Pleosporales	Didymosphaeriaceae	Letendraea	Letendraea_helminthicola	>Otu1049_1112#AACGCACATTGCGCCCCTTGGTATTCCATGGGGCATGCCTGTTCGAGCGTCATCTACACCCTCAAGCTCTGCTTGGTGTTGGGCGTCTGTCCCGCCTCCGCGCGTGGACTCGCCCCAAATTCATTGGCAGCGGTCTTCTTGCCCCCTCTCGCGCAGCACATTGCGTTTCTCGAGGGTGGCGGGCCGCGTCCACGAAGCAACATTCACCGTCTTTGACCTCGGATCAGGTAGGGATACCCGCTGAACTTA
Otu105	Otu105	Fungi	Ascomycota	Eurotiomycetes	Chaetothyriales	Cyphellophoraceae	Cyphellophora	Cyphellophora_unidentified	>Otu105_30232#AACGCACATTGCGCCCTTTGGTATTCCGAAGGGCATGCCTGTTCGAGCGTCATTATCACCACTCAAGCCCGGCTTGTTGTTGGCGTCAGCGCGGCCTTAACGGTTGTGCTCCGCCTAAAGATAATGACGGCGTCTGTGAGGACTCCTGTACATTGAGCTTTCGGGCACGTACATGGTTAGAAGTCCAGGCGCCGGTCACCGTCCCTCGGGACACTTTTTACCAAGGTTGACCTCGGATCAGGTAGGGAT
Otu1053	Otu1053	Fungi	Ascomycota	Sordariomycetes	Glomerellales	Plectosphaerellaceae	Lectera	Lectera_colletotrichoides	>Otu1053_1665#AACGCACATTGCGCCTTCCAGTATTCTGGGAGGCATGCCTGTCCGAGCGTCGTTTCAACCCTCAAGCCCTCGTGGTTTGGTGTTGGAGTCCTACAGTCTTGTAGTCTCCCAAAACCAGTGGCGGACCCGTCGCGGCCCTTCCTTTGCGTAGTAGCATTCGCCTCGCATCGGGAGCCCACGGGACTTTCTGGCCTCTAAACCCCCCACAAGTCCGCTCCGGCGGCACAAGGTTGACCTCGGATCAGGTAG
Otu1054	Otu1054	Fungi	Ascomycota	Dothideomycetes	Capnodiales	Capnodiales_fam_Incertae_sedis	Pseudoramichloridium	Pseudoramichloridium_henryi	>Otu1054_906#AACGCACATTGCGCCCTTTGGCATTCCGAAGGGCATGCCCGTTCGAGCGTCATTAAGACCAATCAAGCCTGGCTTGGTGTTGGGCGACGGGTGACGAACCCGCGCCTCCATTCCCGCGGCTGGACGGTTAGAATCTCAGCGTTGTGCAAATCAATCCGCTCGAGAGGACGAACCGGCCGCGCCGTTAAAACCTCTTCAAGGTTGACCTCGGATCGGGCAGGGATACCCGCTGAACTTAAGCATATCAAT
Otu1057	Otu1057	Fungi	Ascomycota	Arthoniomycetes	Arthoniales	Arthoniales_unidentified	Arthoniales_unidentified	Arthoniales_unidentified	>Otu1057_1071#AACGCACATTGCGCCCCCTGGTATTCCGGGGGGCATGCCTGTTCGAGCGTCACAAAAAAGTCTCAGGCGAAAGCTTGATGTTGGGCGTCACCTTGGGCCGCTAAAATTGTACCTTGAAAGACGGGATTTCTCAGCGGCCCCGCCCCAAATGTATTGGCATCGACGCGTATCCCCGAGCGTACCTAGGCTTTATTGTCTTCGCTCTGAGGGTGACCGCGACCCGAACTTGCCCCGCAACGACCCCCAGAG
Otu106	Otu106	Fungi	Ascomycota	Dothideomycetes	Pleosporales	Pleosporales_fam_Incertae_sedis	Dokmaia	Dokmaia_unidentified	>Otu106_24914#AACGCACATTGCGCCCCTTGGTATTCCATGGGGCATGCCTGTTCGAGCGTCATTTTGTACCCTCAAGCACTGCTTGGTGTTGGGCGTTTGTCCTGCAGAGGACTCGCCTGAAAGCGATTGGCGGCCAACGTAGTCGTGGCAGAGCGCAGCACAATCTCGCGTCTCTCCCCTCTGCGTCGGCGTCCATAAGCCTACAATCTCAACGTTTGACCTCGGATCAGGTAGGGATACCCGCTGAACTTAAGCATA
Otu1062	Otu1062	Fungi	Ascomycota	Sordariomycetes	Hypocreales	Nectriaceae	Gibberella	Gibberella_intricans	>Otu1062_2827#AACGCACATTGCGCCCCTTGGTATTCCGGGGGGCATGCCTGTTCGAGCGTCATTACAACCCTCAAGCTCAGCTTGGTGTTGGGACTCGCGGTAACCCGCGTTCCCCAAATCGATTGGCGGTCACGTCGAGCTTCCATAGCGTAGTAATCATACACCTCGTTACTGGTAATCGTCGCGGCCACGCCGTAAAACCCCAACTTCTGAATGTTGACCTCGGATCAGGTAGGAATACCCGCTGAACTTAAGCAT
Otu1066	Otu1066	Fungi	Ascomycota	Eurotiomycetes	Chaetothyriales	Cyphellophoraceae	Cyphellophora	Cyphellophora_unidentified	>Otu1066_956#AACGCATATTGCGCCCTCTGGTATTCCGGGGGGCATGCCTGTTCGAGCGTCATTATCACCCCTCAAGCCCGGCTTGTTGTTGGACGTCGGCGGCGGCCTTCAGTGGCGTACCGCCCGTCTCAAAGATAATGACGGCGTCTGTGAGGACACCTGTACACTGAGCTTCCGGGCACGTACTAGGCTGACACTCGCAGACCCGGTCTCTAGGGTTCGCCTCGGCGACCCTAACTTTTTACCAAGGTTGACCTC
Otu107	Otu107	Fungi	Basidiomycota	Microbotryomycetes	Sporidiobolales	Sporidiobolaceae	Sporobolomyces	Sporobolomyces_carnicolor	>Otu107_24169#AACGCATCTTGCGCTCTCTGGTATTCCGGAGAGCATGTCTGTTTGAGTGTCATGAATTCTTCAACCTAATCTTTTCTTGTAATCGATTGGTGTTTGGATTCTGAGCGCTGCTGGCTTCGGCCTAGCTCGTTCGTAATACATTAGCATCCCTAATACAAGTTTGGATTGACTTGGCGTAATAGACTATTCGCTAAGGATTCGGTGGAAACATCGAGCCAGCTTAATTAAGGAAGCTCCTAATTTAAAAGT
Otu1070	Otu1070	Fungi	Ascomycota						>Otu1070_860#AACGCACATTGCGCCCCTTGGTATTCCGAGGGGCATGTCTGTTTGAGCGTCAGTACACACCTCCTCTGTGATTTCTTTTCAAGGAACCTCAGAGGGTTGTGGGGATGGTCGGAAACGGTCTCCCTCAATACGGCACGCTTGCGGGCTCCCACACAGATGTCAACGTAGTAAACCAAAAGCTCGCTGTCTATCCGGTGGAAGTTCTGCCTGAACTCCAAACTTCTAAGGTTTGACCTCAGATCAGACAAG
Otu1071	Otu1071	Fungi	Ascomycota	Dothideomycetes	Pleosporales				>Otu1071_1067#AACGCACATTGCGCCCTTTGGTATTCCTTAGGGCATGCCTGTTCGAGCGTCATTTGACCCTTCAAGCTCTGCTTGGTGTTGGGCGTTTGTCTCCGCCGCGTGCGGGGACTCGCCTCAAAATCATCGGCGTCGGTAGCGTCAGCCTAGAGCGCAGTAGATCTCGCGCCTCGAAGCTCCGCAGCCAGCCTGCCGTAAAACAACGACCACCTCAATTTTGACCTCGGATCAGGTAGGGATACCCGCTGAACT
Otu1075	Otu1075	Fungi	Ascomycota	Dothideomycetes	Pleosporales				>Otu1075_1023#AACGCACATTGCGCCTCTCGGTATTCCGAGGGGCACGCCTGTTCGAGCGTCATTTCAACCCTCAAGCTCTGCTTGGTGTTGGGCGTTTGTCCCGCCTTCGCGCGCGGACTCGCCTCAAAGTCATTGGCGGCTGTTCCCCTTCGGCTCGTAAGCGCAGCACAGTCGGCGCTCGGAGCTTTGGTGGATGGCGTCCAGCAAGCTATTTTTCAAGGCTTGACCTCGGATCAGGTGGGGATACCCGCTGAACTT
Otu1076	Otu1076	Fungi	Ascomycota	Eurotiomycetes	Chaetothyriales	Herpotrichiellaceae	Phialophora	Phialophora_livistonae	>Otu1076_1129#AACGCACATTGCGCCCTTTGGTATTCCGAAGGGCATGCCTGTTCGAGCGTCATTATCACCCCTCAAGCCCGGCTTGCTGTTGGTGGCGGCGGGGCCTTTACCGGCCCCGCCCCGCCCAAAGATAATGACGGCGTCTGCGAGGACCCCTGTACACTGAGCTCTCGGGCACGTACACGGTTGGCACTCCGGGCGCCGGTCGCCGTTGTCTCCGACAACACTTTTTCTAAGGTTGACCTCGGATCAGGTAGG
Otu1077	Otu1077	Fungi	Basidiomycota	Tremellomycetes	Tremellales	Rhynchogastremataceae	Papiliotrema	Papiliotrema_fuscus	>Otu1077_1000#AACGCACCTTGCGCCTTTTGGTATTCCGAAAGGCATGCCTGTTTGAGTGTCATGAAATCTCAATCCCATCTGGTTTATGACCGGGTGTTGGACTTGGACATGGGCGTCTGCCGGTCAAACGGCTCGCCTCAAATGACTTAGTGGGATCGCTTGCATCCGTGACAGACGTAATAAGTTTCGTCTTGTCCCTTGCTCTGCGTACGCCTGCTCAGAACCAAGCTGTCTTGCCTTCATTGGCCTGACGCACTT
Otu1078	Otu1078	Fungi	Ascomycota	Sordariomycetes	Trichosphaeriales	Trichosphaeriaceae	Trichosphaeriaceae_unidentified	Trichosphaeriaceae_unidentified	>Otu1078_1890#AACGCACATTGCGCCCATTAGTATTCTAGTGGGCATGCCTGTTCGAGCGTCATTTCAACCCCTAAGCACAGCTTATTGTTGGGAGTCCACGCCTGTGGTTCCTCAAAGACATTGGCGGAGTGGCAGTAGTCCTCTGAGCGTAGTAATTCTTTATCTCGCTTTTGTTAGGTGCTGCCCCCCCGGCCGTAAAACCCCCCAATTTTTCTGGTTGACCTCGGATCAGGTAGGAATACCCGCTGAACTTAAGCA
Otu1079	Otu1079	Fungi	Ascomycota	Eurotiomycetes	Chaetothyriales				>Otu1079_939#AACGCACATTGCGCCCATTGGTATTCCGATGGGCATGCCTGTTCGAGCGTCATTATCAACCCTCAAGCCTGGCTTGGTGTTGGACCTAGGTCGCGCAAGTGACCGGTCCTAAAGACAATGACGGCGTCTGTTGGACCCTCGGTGCAATGAGCTTTTTCCAAAGCACGCACCGAGTTGCAAGGACCTTCAGCCCGGCCTCAACCCCCATATTTACAAGGTTGACCTCGGATCAGGTAGGGATACCCGCTG
Otu1080	Otu1080	Fungi	Chytridiomycota	Spizellomycetes	Spizellomycetales				>Otu1080_796#AACGCACATTGCGCTTCCTGGTATTCCGGGGAGCATGCTCGTTTCAGAATCATTAAAAACTCACGCTCTTTAGTTTGTTCACACACTGTGACAGGCTATTAGATGCGTGGATGTGAGCGTTTTTGGCTACAGTCAGCATCGCTTTAAAATGATTATGTACGCAACCCTTGCCTTCGACGGGCTGCCAACAGTGCGACAATGTTTTTAACATGTTCATTTTTGGTTGCTGCGAAAGGCTGGCGCGTGTAT
Otu1081	Otu1081	Fungi	Ascomycota	Dothideomycetes	Pleosporales	Didymosphaeriaceae	Paraconiothyrium		>Otu1081_1003#AACGCACATTGCGCCCCTTGGTATTCCATGGGGCATGCCTGTTCGAGCGTCATCTACACCCTCAAGCTCTGCTTGGTGTTGGGCGTCTGTCCCGCCTACGTGTGCGGACTCGCCCCAAATTCATTGGCAGCGGTCCTTGCCTCCTCTCGCGCAGCACATTGCGCTTCTCGAGGTGCGCGGCCCGCGTCCACGAAGCAACATTACCGTCTTTGACCTCGGATCAGGTAGGGATACCCGCTGAACTTAAGC
Otu1082	Otu1082	Fungi							>Otu1082_1135#AACGCACATTGCGCCTCCCAGTATTCTGAGAGGCATGCTCGTTCGAGCGTCATTACACCTTTCAGGCCTCGCCTGGTGTTGAGAGAAGTGGTCGATTTTCCAAAGACTGCTCTCTTTAAATTGTTTTCGACCGGTCACAGATCAGACTTCGGCGTTGTGTTAGAGCTCGCCTTGTCTACGGTCTTTGATCTGACTGTCGTTAAGCCCAACTGTCTTCCTTCGGGGCGACTTTTAAAGGTTGACCTCGAA
Otu1083	Otu1083	Fungi	Basidiomycota	Cystobasidiomycetes	Erythrobasidiales	Erythrobasidiaceae	Erythrobasidium	Erythrobasidium_unidentified	>Otu1083_932#AACGCACCTTGCACTCTTTGGTATTCCGAAGAGTATGCCTGTTTGAGTGTCGTGAAACCCTCAACCCCCTTGTTTTGTAATGAGACAGGCGTGGGCTTGGATTCTGGCTGCTTGCAGGCCCTGTCATAGGGTCAGCTCAGCTGAAATATACGAGCAGCTTGTATTTCGATACTATAGAAGGCTTCACTCGGCGTAATAAACTTATCTCGTCGAAGTGTATGCAGTCTTATCGTTAGACGGCGCTTATAA
Otu1084	Otu1084	Fungi							>Otu1084_743#AACGCACATTGCACCTTTGACTTGATCAGAGGTATGCCTGCTCGAGCGTCATTATACGCAAATCAAGCCTTGCTTGGTATTGGAGGATGTGTTGACCTGAAATCGCACCTCTTAAATTATGGTCTCTCTTCAGCTAAATTACTGAGGTGTTGTGCAAACAATTCACTAACTGTAGTTGAGCCGAGGAGAAAGTGAGAAATCACGAACACTTTGCTTAGAATCTCTCTAAGTGTTGACCTCGAGTCAGGT
Otu1086	Otu1086	Fungi	Basidiomycota	Tremellomycetes	Tremellales				>Otu1086_930#AACGCACCTTGCACCCTTTGGTATTCCGAAGGGTATGCCTGTCTGAGTGTCATTAGACCATCTCCCTGCGCCGTTTCGGACAGTTGGAGCTTTGGGGGTTTGTCTTGTATGACTCCCCTTAAATGCATCAGTGGCACGGTTGAACCCAGTTGCTCTTCCGCCCACTCTAAACAAGTAAATCTAATATTTGACCTCAGATCAGGTAGGACTACCCGCTGAACTTAAGCATATCAATAAGCGGAGGAGGCT
Otu1087	Otu1087	Fungi	Ascomycota	Sordariomycetes	Hypocreales	Hypocreales_fam_Incertae_sedis	Acremonium	Acremonium_brachypenium	>Otu1087_939#AACGCACATTGCGCCCGCCAGTATTCTGGCGGGCATGCCTGTCTGAGCGTCATTTCAACCCTCGGGACCCCGTTCGCGGGACCCGGCGTTGGGGATCAGCCCGAAGCCCTCGCGGCAGGCGGCTGGCCCCTAAACCTAGTGGCGGTCCTCCCGGCGACCTCCTCTGCGCAGTAGTTTAATCGCCTCGCAGCTGGAACGCGGGAAGGCCACGCCGTAAAACACCCAACTATTCACAAGGTTGACCTCAGA
Otu1088	Otu1088	Fungi	Ascomycota	Dothideomycetes	Pleosporales				>Otu1088_948#AACGCACATTGCGCCTCTCGGTATTCCGAGGGGCACGCCTGTTCGAGCGTCATTTCAACCCTCAAGCTCTGCTTGGTGTTGGGCGTTTGTCCCGCCTTCGCGCGCGGACTCGCCTCAAAGTCATTGGCGGCTGTTCCCCTTCGGCTCGTAAGCGCAGCACAGTCGGCGCCCGGAGCTTTGGTGGATGGCGTCCAGCAAGCTATTTTTCAAGGCTTGACCTCGGATCAGGTGGGGATACCCGCTGAACTT
Otu1089	Otu1089	Fungi	Ascomycota	Sordariomycetes	Trichosphaeriales	Trichosphaeriaceae	Nigrospora	Nigrospora_oryzae	>Otu1089_1659#AACGCACATTGCGCCCATTAGTATTCTAGTGGGCATGCCTGTTCGAGCGTCATTTCAACCCCTAAGCACAGCTTACTGTTGGGACTCTACGGCTTCGTAGTTCCCCAAAGACATTGGCGGAGTGGCAGTGGTCCTCTGAGCGTAGTAATCTTTTATCTCGCTTCTGTTAGGTGCTGCCCCCCCGGCCGTAAAACCCCCAATTTTTTCTGGTTGACCTCGGATCAGGTAGGAATACCCGCTGAACTTAAG
Otu109	Otu109	Fungi	Ascomycota	Eurotiomycetes	Chaetothyriales				>Otu109_26826#AACGCACATTGCGCCCTTTGGCATTCCGAAGGGCATGCCTGTTCGAGCGTCATTATCCTCCCTCCAAAACTCCTGCTTTACCGCGGGCGTTTCGGGTGTTGGACCGCGTTGGACCGTTCGCGGCCAACTGGTCTCAAAGACAATGACGGGCGTCCATGGGACCCTCTTCGCACTGAGCTTTCCGGAGCACGCGTCGAGTTGCAAGGTCTCGTGGGCCCGGCCACCTCTAAATCTATTTTTTCAGGTTGA
Otu1091	Otu1091	Fungi	Ascomycota	Dothideomycetes	Capnodiales	Mycosphaerellaceae			>Otu1091_1182#AACGCACATTGCGCCCCTTGGTATTCCGAGGGGCATGCCTGTTCGAGCGTCATTACACCACTCAAGCTATGCTTGGTATTGGGCAACGCGGTCCGCCGCGTGCCTCAAATCGACCGGCTGGGTCTTCTGTCCCCTAAGCGTTGTGGAAACTATTCGCTAAAGGGTGCTCGGGAGGCTACGCCGTAAAACAAACCCATTTCTAAGGTTGACCTCGGATCAGGTAGGGATACCCGCTGAACTTAAGCATAT
Otu1092	Otu1092	Fungi	Ascomycota	Dothideomycetes	Capnodiales	Mycosphaerellaceae	Ramularia	Ramularia_vallisumbrosae	>Otu1092_858#AACGCACATTGCGCCCCCTGGTATTCCGGGGGGCATGCCTGTTCGAGCGTCATTTCACCACTCAAGCCTCGCTTGGTATTGGGCGTCGCGAGTCTCTCGCGCGCCTCAAAGTCTCCGGCTGTTCGGTTCGTCTCCCAGCGTTGTGGCAACTATTTCGCAGTGGAGTTCGAGCCGTGGCGGCCGTTAAATCTTTCAAAGGTTGACCTCGGATCAGGTAGGGATACCCGCTGAACTTAAGCATATCAATAA
Otu1094	Otu1094	Fungi	Basidiomycota	Tremellomycetes	Tremellales	Cuniculitremaceae	Kockovaella		>Otu1094_876#AACGCACCTTGCGCCTCTTGGTATTCCGAGAGGCATGCCTGTTTGAGTGTCATGAAACCTCAATCCCCACGGGTTTTCACAAACCCGTGGTGGACTTGGACTTGGGCGTCTGCCTACCCAGGCTCGCCTCAAATGGCTCAGTGGGATCACCTTTGAACCTATGCCTGACGTAATAAGTTTCGTCATCGGCCGGTCGCTCGGTGCCTGCTTCCAACCATCAATTCACCTTTTGACATTGACCTCAAATCA
Otu1097	Otu1097	Fungi							>Otu1097_976#AACGCACATTGCGCCCTCTGGTATTCCGGGGGGCATATTTGTTCGAGCGTCATTACACCTCTCAAGCATAGCTTGGTATTGAAGGATGTGATATGAAAATATTGCACCTTTTGAATTCTTCCGGCGGGTTTGATGCGAATCCTAGCGTTGTGAAAACAATATCGCTGTGATGAACATTTTAACCTCAGCCGTTAAATAAATTCTCTTTAAAGGTTGACCTCGGATCAAATAGGGATACCCGCTGAACTT
Otu1098	Otu1098	Fungi	Ascomycota	Dothideomycetes	Pleosporales	Phaeosphaeriaceae	Phaeosphaeria	Phaeosphaeria_podocarpi	>Otu1098_919#AACGCACATTGCGCCCCTTGGTATTCCATGGGGCATGCCTGTTCGAGCGTCATTTGTACCTTCAAGCTTTGCTTGGTGTTGGGCGTTTTGTCTGTTCCTCTGGAAGTAGACTCGCCTTAAAGTAATTGGCAGCCAGTGTTTTTGGTAGTAAGCGCAGCACATTTTGCGTCTTCGTCTTCAAACAGCGGCATCCACAAAGCCTCTTTCTCACTTTTGACCTCGGATCAGGTAGGGATACCCGCTGAACTT
Otu11	Otu11	Fungi	Ascomycota	Sordariomycetes	Hypocreales	Nectriaceae	Gibberella	Gibberella_intricans	>Otu11_832634#AACGCACATTGCGCCCGCCAGTATTCTGGCGGGCATGCCTGTTCGAGCGTCATTTCAACCCTCAAGCTCAGCTTGGTGTTGGGACTCGCGGTAACCCGCGTTCCCCAAATCGATTGGCGGTCACGTCGAGCTTCCATAGCGTAGTAATCATACACCTCGTTACTGGTAATCGTCGCGGCCACGCCGTAAAACCCCAACTTCTGAATGTTGACCTCGGATCAGGTAGGAATACCCGCTGAACTTAAGCAT
Otu110	Otu110	Fungi	Mucoromycota	Mucoromycetes	Mucorales	Mucoraceae	Mucor	Mucor_circinelloides	>Otu110_50352#AACGCAACTTGCGCTCATTGGTATTCCAATGAGCACGCCTGTTTCAGTATCAAAACAAACCCTCTATCCAACTTTTGTTGAATAGGATGACTGAGAGTCTCTTGATCGTCAGATCTCGAACCTCTTGAAATGTACAAAGGCCTGATCTTGTTTGATGCCTGAACTTTTTTTTAATATAAAGAGAAGCTCTTGCGGTAAACTGTGCTGGGGCCTCCCAAATAACACTTTTTTAAATTTGATCTGAAATCA
Otu1101	Otu1101	Fungi	Basidiomycota	Microbotryomycetes	Sporidiobolales	Sporidiobolaceae	Rhodosporidiobolus	Rhodosporidiobolus_unidentified	>Otu1101_935#AACGCATCTTGCACTCCTTGGTATTCCGAGGAGTATGTCTGTTTGAGTGTCATGAATTCTTCAACCCTCCCTTTTCTTAGTGAATCGAGAGGTGTTTGGATTCTGAGTGTTTGCTCCTAACCCGAGCTCATTCGTAATGCATTAGCATCCATATTCGAATTTCGGATTGACTTGGCGTAATAGACTATTCGCTGAGGAATCTAACTTCGGTTAGAGCCGGATTTGAACTAGGAAGCTTATAATCTAGCT
Otu1103	Otu1103	Fungi	Ascomycota						>Otu1103_925#AACGCACATTGCGCCCTTTGGCATTCCGAAGGGCATGCCTGTTCGAGCGTCATTATCCTCTCTCAAACCCCCGGGTTTGGTGTTGGACCGCGTTGGTCGTAACGGCCAACTGGTCTCAAAGACAATGACGGCGTCCCAGGGACCCTCTTCGCACTGAGCTTTCCGGAGCACGCGAAGAGTTTCAAGGGCCCAGGGACCCGGTCGCCTCTAAAAACTTTTTTCAGGTTGACCTCGGATCAGGTAGGAATA
Otu1106	Otu1106	Fungi	Basidiomycota	Tremellomycetes	Tremellales	Bulleribasidiaceae	Hannaella	Hannaella_sinensis	>Otu1106_3241#AACGCACATTGCGCCTTTTGGTATTCCGAAAGGCATGCCTGTTTGAGTGTCATATTATCTCTCAGATCTAGTTTTCTATATATGAGCTTTGGACGTTGCCAGCAATGGCTCGTCTTAAATGACTAAGTGGAATGCGTAATAAGTTTTCGCTCCCTTCACTCTAATAACTCTTATGTTAGACCTCAAATCAGGTAGGACTACCCGCTGAACTTAAGCATATCAATAAGCGGAGGAGGCTGACTGACTACC
Otu1108	Otu1108	Fungi	Ascomycota	Sordariomycetes	Diaporthales	Diaporthaceae	Diaporthe	Diaporthe_citri	>Otu1108_1077#AACGCACATTGCGCCCTCTGGTATTCCGGAGGGCATGCCTGTTCGAGCGTCATTTCAACCCTCAAGCCTGGCTTGGTGATGGGGCACTGCTCTCTCACGGGAGCAGGCCCTGAAATCCAGTGGCGAGCTCGCCAGGACCCCGAGCGCAGTAGTTAAACCCTCGCTCTGGAAGGCCCTGGCGGTGCCCTGCCGTTAAACCCCCAACTCTTGAAAATTTGACCTCGGATCAGGTAGGAATACCCGCTGAAC
Otu111	Otu111	Fungi	Ascomycota	Dothideomycetes	Dothideomycetes_ord_Incertae_sedis	Dothideomycetes_fam_Incertae_sedis	Leptospora	Leptospora_rubella	>Otu111_23127#AACGCACATTGCGCCCCTTGGTATTCCATGGGGCATGCCTGTTCGAGCGTCATTTGTACCCTCAAGCTATGCTTGGTGTTGGGTGATTGTCCACTAGGACTCGCCTCAAAGTCATTGGCAGCCAGTATTTTGGTATAAAGCGCAGCACATTTTGCGATTTACTCCAGTAATATTAGCATCCATTAAGCTCAATTATCACTTTTGACCTCGGATCAGGTAGGGATACCCGCTGAACTTAAGCATATCAAT
Otu1110	Otu1110	Fungi	Ascomycota	Dothideomycetes	Capnodiales	Cladosporiaceae	Cladosporium		>Otu1110_2395#AACGCACATTGCGCCCGCCAGCATTCTGGCGGGCATGCCTGTTCGAGCGTCATTTCAACCCTCAAGCCTCGCTTGGTATTGGGCAACGCGGTCCGCCGCGTGCCTCAAATCGACCGGCTGGGTCTTCTGTCCCCTAAGCGTTGTGGAAACTATTCGCTAAAGGGTGTTCGGGAGGCTACGCCGTAAAACAACCCCATTTCTAAGGTTGACCTCGGATCAGGTAGGGATACCCGCTGAACTTAAGCATAT
Otu1111	Otu1111	Fungi	Ascomycota	Dothideomycetes	Pleosporales	Didymellaceae	Phoma	Phoma_omnivirens	>Otu1111_984#AACGCACATTGCGCCCCTTGGTATTCCATGGGGCATGCCTGTTCGAGCGTCATTTGTACCTTCAAGCTCTGCTTGGTGTTGGGTGTTTGTCTGCGCCTCTGCGCGTAGACTCGCCTCAAAACAATTGGCAGCCGGCGTATTGATTTCGGAGCGCAGTACATCTCGCGCTTTGTGACTCAACCGCGGCGGCGTCCAGAAGTACATTTTTTACACTCTTGACCTCGGATCAGGTAGGGATACCCGCTGAAC
Otu1114	Otu1114	Fungi	Basidiomycota	Cystobasidiomycetes	Erythrobasidiales	Erythrobasidiaceae	Erythrobasidium	Erythrobasidium_unidentified	>Otu1114_911#AACGCACCTTGCACTCTTTGGTATTCCGAAGAGTATGCCTGTTTGAGTGTCGTGAAACCCTCAACCCCCTTGTTTTGTAATGAAGCAAGTGTGGGCTTGGATTCTGGTTGTTGCAGGCCTTTACAGGTCAGCTCAGCTGAAATATACGAGCTGCCTATATTACGATAGCATAGAAGGCTTCACTCGGCGTAATAATATCTATCTCGTCGAATTGAATGCAGTCTTATCGTGAAGATTGGCGCTGATAAT
Otu1116	Otu1116	Fungi	Ascomycota	Dothideomycetes	Pleosporales	Pleosporaceae	Alternaria	Alternaria_longissima	>Otu1116_861#AACGCACATTGCGCCCCTTGGTATTCCATGGGGCATGCCTGTTCGAGCGTCATTTGTACCCTCAAGCTTTGCTTGGTGTTGGGCGTCTTGTCCCGCGTTGTCGCGTGGACTCGCCTTAAAGCGATTGGCAGCCGGCATATTTGGCCTTGGAGCGCAGCACATTTTGCGCCTCTTGCCTTGAATGTTGGCGTCCATTAAGCCTATTACATTTTGCATTTTGACCTCGGATCAGGTAGGGATACCCGCTGA
Otu1118	Otu1118	Fungi	Ascomycota	Dothideomycetes	Capnodiales	Mycosphaerellaceae			>Otu1118_841#AACGCACATTGCACCTTTGACTTGATCAGAGGTATGCCTGCTCGAGCGTCATTTCACCACTCAAGCCTAGCTTGGTATTGGGCGTCGCGATTTCCGCGCGCCTTAAAGTCTCCGGCTGAGCAGTTCGTCTCTAAGCGTTGTGATTTTCAAATCGCTGAAGAGTTCGGGCGGCGACGGCCGTTAAATCTTTATTCAAGGTTGACCTCGGATCAGGTAGGGATACCCGCTGAACTTAAGCATATCAATAAG
Otu112	Otu112	Fungi	Basidiomycota	Tremellomycetes	Tremellales	Bulleribasidiaceae	Hannaella	Hannaella_siamensis	>Otu112_44325#AACGCACATTGCGCCTTTTGGTATTCCGAAAGGCATGCCTGTTTGAGTGTCATATCACCTCTCATGTATAGTTTTCTATACATGGGCTTTGGGCGCTGCCATCCGTGGCTCGCCTTAAATGACTAAGTGGAATGCGTAATAAGTTTTCGCTCCCTCCACTCTAATAACTTTCAAGTTAGACCTCAAATCAGGTAGGACTACCCGCTGAACTTAAGCATATCAATAAGCGGAGGAGGCTGACTGACTTGT
Otu1121	Otu1121	Fungi	Ascomycota	Eurotiomycetes	Chaetothyriales	Chaetothyriaceae	Ceramothyrium	Ceramothyrium_podocarpi	>Otu1121_993#AACGCACATTGCGCCCTTTGGTATTCCGAAGGGCATGCCTGTTCGAGCGTCATTATCACCTCTCAAGCCCGGCTTGATGTTGGACCTCTAGGTCCCGTTTAACCACGGGACCGGTCCCAAAGACAATGACGGCGTCCGTGAGACCCTCGGTGCAACGAGCTTTATTTACGAGCACGCACTCGAGTTACAAGGTCTCTCGACACGGTCACACCCCAACTTTTTTATCAAGGTTGACCTCGGATCAGGTAG
Otu1122	Otu1122	Fungi	Ascomycota						>Otu1122_911#AACGCACATTGCGCCCGCCAGCATTCTGGCGGGCATGCCTGTTCGAGCGTCATTTCAACCCTCAAGCTCTGCTTGGTGTTGGGAGCCACCCCAGCGGTGCTCCTCAAAGGCAGTGGCGGCGCCTCTCGGCTCTAAGCGTAGTAATTCATTCTCGCTCTGGGGACCTAGAGGTGGCTTGCCAGCAACCCCAAATCTATCAAGGTTGACCTCGGATCAGGTAGGGATACCCGCTGAACTTAAGCATATCAA
Otu1123	Otu1123	Fungi	Ascomycota	Dothideomycetes	Pleosporales	Didymosphaeriaceae	Paraphaeosphaeria	Paraphaeosphaeria_michotii	>Otu1123_984#AACGCACATTGCGCCCCTCGGTATTCCGTGGGGCATGCCTGTTCGAGCGTCATCTACACCCTCAAGCTCTGCTTGGTGTTGGGCGTCTGTCCCGCCTCTGCGCGCGGACTCGCCCCAAATTCATTGGCAGCGGTCTTTGCCTCCTCTCGCGCAGCACAATTGCGTCTGCGAGGGGGCGTGGCCCGCATCCACGAAGCAACATTACCGTCTTTGACCTCGGATCAGGTAGGGATACCCGCTGAACTTAAG
Otu1125	Otu1125	Fungi	Ascomycota	Sordariomycetes	Hypocreales	Hypocreaceae	Trichoderma		>Otu1125_13963#AACGCACATTGCGCCCGCCAGTATTCTGGCGGGCATGCCTGTCCGAGCGTCATTTCAACCCTCGAACCCCTCCGGGGGGTCGGCGTTGGGGATCGGCACTTACCTGCCGGCCCCGAAATACAGTGGCGGTCTCGCCGCAGCCTCTCCTGCGCAGTAGTTTGCACACTCGCACCGGGAGCGCGGCGCGTCCACGGCCGTAAAACAACCCAAACTTCTGAAATGTTGACCTCGGATCAGGTAGGAATACCC
Otu1126	Otu1126	Fungi	Ascomycota	Eurotiomycetes	Chaetothyriales	Trichomeriaceae	Knufia	Knufia_endospora	>Otu1126_833#AACGCACATTGCGCCCATTGGTATTCCGATGGGCATGCCTGTTCGAGCGTCATTATCCTCCCTCAGACCGGTTTTCTGGTCTGGTGTTGGGCCGCGTCGGTCCCCCCGTGGTGACTGACTGGCCTCAAAGACAATGACGGCGTCCGCGGGACCCTCGGTGCAACGAGCTTTTCGGAGCACGCGTCGAGTTTCAAGGTCCCCCCGGGCCGGTCGACCCCCTCTATATTATATACAGGTTGACCTCGGATC
Otu1127	Otu1127	Fungi	Basidiomycota	Tremellomycetes	Tremellales	Cuniculitremaceae	Fellomyces	Fellomyces_polyborus	>Otu1127_1001#AACGCACCTTGCGCCTCTTGGTATTCCGAGAGGCATGCCTGTTTGAGTGTCATGAAGAATCAACCCCTCGGGTTTTCCGACCTGGGGTGGCTTGGAACTGGGCGCTGCCGCTTGACTGCCGGCTCGCCTCAAAGGTCTCAGTGGGAAGATCGACCCATGCCAGACGTGATAAGTTTCGTCCGGCTACGTCGTGAAGCCTGCTCACAACCACCACTACTATCTCTTGATTGACCTCAAATCAGGTAGGGC
Otu1129	Otu1129	Fungi	Ascomycota	Sordariomycetes	Xylariales				>Otu1129_718#AACGCACATTGCGCTCGGTAGTATTCTACCGAGCATGCCTGTTCGAGCGTCATTTCAAACCCTCAAGCCTAGTTGCTTGGTGTTGGGAATCTGCGATAGCAGTTCCTCAAAGCTAGTGGCGGAGTTGGATAGCACTCTAAGCGTAGTAAATACTCCTCGCTTGCGAATGCCTTCGACTTCCGGCCGTTAAACCCCCCACTACATATAGGTTTGACCTCGGATCAGGTAGGAATACCCGCTGAACTTAAG
Otu113	Otu113	Fungi	Basidiomycota	Agaricomycetes	Agaricales	Psathyrellaceae	Psathyrellaceae_unidentified	Psathyrellaceae_unidentified	>Otu113_33765#AACGCACCTTGCGCTCCTTGGTATTCCGAGGAGCATGCCTGTTTGAGTGTCATCAAATTCTCAACCTCACCAGTTTTCTGAACTGACTGAGGCTTGGATGTGGGGGTTTGTGCAGGCTGCCTCACCGGCGGTCTGCTCCCCTGAAATGCATTAGCGAGGTTCATGCTGGACCTCCGTCTATTGGTGTGATAATTATCTACGCCGTGGACGAGGATACAGACTCGCTTCTAACCGTCCGCGAGGACAATA
Otu1130	Otu1130	Fungi	Ascomycota	Dothideomycetes	Pleosporales	Pleosporaceae	Curvularia	Curvularia_intermedia	>Otu1130_1211#AACGCACATTGCGCCCTTTGGTATTCCAAAGGGCATGCCTGTTCGAGCGTCATTTGTACCTTCAAGCTTTGCTTGGTGTTGGGCGTCTTTTTTTTTTGTCTTGGGGCCTTTTGTGCCCTGAGACTCGCCTTAAAACGATTGGCAGCCGGCCTACTGGTTTCGGAGCGCAGCACATTTTTGCGCTTGCAATCAGCAAAAGAGGCCAGCCATCCATCAAGACCATTCTTCTCACTTTTGACCTCGGATCAG
Otu1134	Otu1134	Fungi	Ascomycota	Sordariomycetes	Hypocreales	Nectriaceae	Gibberella	Gibberella_intricans	>Otu1134_2230#AACGCACATTGCGCCCTTTGGTATTCCAAAGGGCATGCCTGTTCGAGCGTCATTTCAACCCTCAAGCTCAGCTTGGTGTTGGGACTCGCGGTAACCCGCGTTCCCCAAATCGATTGGCGGTCACGTCGAGCTTCCATAGCGTAGTAATCATACACCTCGTTACTGGTAATCGTCGCGGCCACGCCGTAAAACCCCAACTTCTGAATGTTGACCTCGGATCAGGTAGGAATACCCGCTGAACTTAAGCAT
Otu1136	Otu1136	Fungi	Basidiomycota	Tremellomycetes	Tremellales	Rhynchogastremataceae	Papiliotrema	Papiliotrema_aurea	>Otu1136_1655#AACGCACCTTGCGCCTTTTGGTATTCCGAAAGGCATGCCTGTTTGAGTGTCATGAAATCTCAATCCTCCTAGGTTTTTGACCTGGTTGGACTTGGACATGGGCGTCTGCCAGCAATGGCTCGCCTTAAATGACTTAGTGGAACATCCCACATCAGTGTTAGACGTAATAAGTTTCGTCTCTCCTTGTGGTGATGACTGCTCATAATCTGCCATCGCGCACTTTTGACTTTGACCTCAAATCAGGTAGGG
Otu1137	Otu1137	Fungi	Basidiomycota	Exobasidiomycetes	Ceraceosorales	Ceraceosorales_unidentified	Ceraceosorales_unidentified	Ceraceosorales_unidentified	>Otu1137_968#AACGCACCTTGCGCTCGCTGGTATTCCGGCGAGCATGCCTGTTTGAGTATCGCGCATTCTCGCGGGAGGAACGTGTTTTCCTCTTGCGGTGCGTGGGCGGTTGTCGACGTCCGCGTCGACTCGCCTGAAATGCATGAGCTCGTGAAGATGCGCACGCACCACCGTCTAGGTAAAGCCGAGAGCGGAGGGGTGAGCGGATCTCGCGGCTTCGAATGGGTGTCTCGCGACACCAACTGATCGAACGCACTG
Otu1138	Otu1138	Fungi	Basidiomycota	Tremellomycetes	Tremellales	Rhynchogastremataceae	Papiliotrema	Papiliotrema_aurea	>Otu1138_1047#AACGCACCTTGCGCCTTTTGGTATTCCGAAAGGCATGCCTGTTTGAGTGTCATGAAATCTCAATCCTCCTAGGTTTTTGACCTGGTTGGACTTGGACATGGGTGTCTGCCAGCAATGGCTCGCCTTAAATGACTTAGTGGAACATCCCACATCAGTGTTAGACGTAATAAGTTTCGTCTCTCCTTGTGGTGATGACTGCTCATAATCTGCCATCGCGCACTTTTGACTTTGACCTCAAATCAGGTAGGG
Otu1139	Otu1139	Fungi	Ascomycota	Dothideomycetes	Capnodiales	Cladosporiaceae	Cladosporium		>Otu1139_1748#AACGCACATTGCGCCCCCTGGTATTCCGGGGGGCATGCCTGTTCGAGCGTCATTGCAACCAATCCAGCCCCGCTGGGTATTGGGCAACGCGGTCCGCCGCGTGCCTCAAATCGACCGGCTGGGTCTTCTGTCCCCTAAGCGTTGTGGAAACTATTCGCTAAAGGGTGTTCGGGAGGCTACGCCGTAAAACAACCCCATTTCTAAGGTTGACCTCGGATCAGGTAGGGATACCCGCTGAACTTAAGCATA
Otu114	Otu114	Fungi	Basidiomycota	Microbotryomycetes	Sporidiobolales	Sporidiobolaceae	Rhodotorula	Rhodotorula_taiwanensis	>Otu114_25323#AACGCACCTTGCGCTCCATGGTATTCCGTGGAGCATGCCTGTTTGAGTGTCATGAATACTTCAACCCTCCTCTTTCTTTATGATCGAAGAGGTGTTTGGATTCTGAGCGTTTTGCTGGCCTCACGGTCGAGCTCGCTCGTAATGCATTAGCATCCGCAATCGAACTTCGGATTGACTTGGCGTAATAGACTATTCGCTGAGGAATTCTAGTCTTCGGACTAGAGCCGGGTTGGATTAAAGGAAGCTCCT
Otu1141	Otu1141	Fungi	Ascomycota	Eurotiomycetes	Chaetothyriales	Chaetothyriaceae	Ceramothyrium		>Otu1141_867#AACGCACATTGCGCCCCTTGGTATTCCGGGGGGCATGCCTGTTCGAGCGTCATTATCAACCCTCAAGCCCGGCTTGGTGTTGGACGGTCGGCCGCCTCACGGTGGCCCCTCCCAAAGACAATGACGGCGTCCGTGAGACCCTCGGTGCAACGAGCTTCATTTACGAGCACGCACCCGAGTTGCAAGGTCTCTCGACACGGTCACCCCCAACTTTTTATCTAAGGTTGACCTCGGATCAGGTAGGAATAC
Otu1147	Otu1147	Fungi	Ascomycota	Dothideomycetes	Pleosporales	Pleosporaceae	Edenia	Edenia_gomezpompae	>Otu1147_839#AACGCACATTGCGCCCCTTGGTATTCCATGGGGCATGCCTGTTCGAGCGTCATTTGTACCCTCAAGCTTTGCTTGGTGTTGGGCGTCTTGTCGGACTATCCGACTCGCCTCAAATACATTGGCAGCCGGCACTTTGGCCTAGGAGCGCAGCACATTTTGCGATCGTAAGCCGTTGTGACAGCATCCATAAGATTTATTTTACCACGTTTGACCTCGGATCAGGTAGGGATACCCGCTGAACTTAAGCAT
Otu115	Otu115	Fungi	Ascomycota	Sordariomycetes	Hypocreales	Nectriaceae			>Otu115_48872#AACGCACATTGCGCCCGCCAGTATTCTGGCGGGCATGCCTGTTCGAGCGTCATTTCAACCCTCAAACCCTCGGGTTTGGTGTTGGGGATCGGATTGCTTAGTCAATCCGTCTCCGAAATCTAGTGGCGGTCTCGCTGCAGCCTCCATTGCGTAGTAGCTAACACCTCGCAACTGGAACGCGGCGCGGCCATGCCGTTAAACACCCAACTTCTGAATGTTGACCTCGGATCAGGTAGGAATACCCGCTGA
Otu1150	Otu1150	Fungi	Ascomycota	Eurotiomycetes	Chaetothyriales				>Otu1150_989#AACGCACATTGCGCCCTTTGGCATTCCGAAGGGCATGCCTGTTCGAGCGTCATTATCCTCCCTCAAAACCTCGCGTTTTGGTGTTGGACCACGTCGGGTCACACCGACGGGTCTCGAAGACAATGACGGCGTCCGTGGGACCCTCTTCGCACTGAGCTTTCCGGAGCACGCGTCGAGTATCAAGGTCCCGGGGACCCGGTCGCGTACCTCCCTCCCAGCCCTGCCACCAGGGTCGCGGGGGTCGTACAC
Otu1155	Otu1155	Fungi	Ascomycota	Sordariomycetes	Hypocreales	Nectriaceae	Microcera	Microcera_larvarum	>Otu1155_1118#AACGCACATTGCGCCCGCCAGTATTCTGGCGGGCATGCCTGTTCGAGCGTCATTTCAACCCTCAAGCCCCCGGGCTTGGTGTTGGGGCTCGGCCCGCCCCTAGCGGCGCGCCGTCCCCGAAATCTAGTGGCGGTCTCGCGATAGCCTCCTCTGCGTAGTAGCAATATCTCGCACTGGAAACTGCGCAAGGCCACGCCGTTAAACCCCCCACTTCTGAAGGTTGACCTCGGATCAGGTAGGAATACCCGC
Otu1156	Otu1156	Fungi	Basidiomycota	Cystobasidiomycetes	Cystobasidiomycetes_ord_Incertae_sedis	Cystobasidiomycetes_fam_Incertae_sedis	Symmetrospora	Symmetrospora_unidentified	>Otu1156_882#AACGCACCTTGCACTCTTTGGTATTCCGAAGAGTATGTCTGTTTGAGTGTCATGAAACTCTCAACCCCCTCATTTTGTAATGAAGTGTAGCGTGGGCTTGGATTATGGCTGTCTGTCGGCTTAACCGCCGGCTCAGCTGAAATACACGAGTAACCCAGTTTGAATATTAACGGCTTGACTCGGCGTAATAGCTTTATTTCGCTGAGGACGTTTCATATCAAGATAGTGGTGCTTCTAATGCGTCGTAGC
Otu1157	Otu1157	Fungi	Ascomycota	Eurotiomycetes	Chaetothyriales	Trichomeriaceae	Knufia		>Otu1157_780#AACGCACATTGCGCCCATTGGTATTCCGATGGGCATGCCTGTTCGAGCGTCATTATCCTCCCTCAAACCTCGTGTTTGGTGTTGGGCGAGAAAAAAAGATTTCTTCTTTTCCGCCCCAAAGACAATGACGGCGTCTGTTGGGACCCTCGGTGCAACGAGCTTCTTCGGAGCACGCACTGAAGTGGTTTCCTTCGGGCTGGTCTCAACCCTTTTAATTTACCAGGTTGACCTCGGATCAGGTAGGAATAC
Otu1159	Otu1159	Fungi	Basidiomycota	Tremellomycetes	Tremellales	Tremellaceae			>Otu1159_802#AACGCACCTTGCGCCTTTTGGTATTCCGAAAGGCATGCCTGTTTGAGTGTCATGAAATCTCAATCCCTCTGGTTTTTCAACTGGCTGGATTGGACTTGGGCGTCTTGCCAGCAATGGCTCGCCTCAAATGACTTAGTGGAACATCCCACATCAGTGTTAGACGTAATAAGTTTCGTCTCTCCTTGTGGTGGTGACTGCTTAGAACCTGCCATCGCGCACTCTTTTGACTTTGACCTCAAATCAGGTAGG
Otu1160	Otu1160	Fungi	Basidiomycota	Cystobasidiomycetes	Cystobasidiomycetes_ord_Incertae_sedis	Cystobasidiomycetes_fam_Incertae_sedis	Symmetrospora	Symmetrospora_unidentified	>Otu1160_914#AACGCACCTTGCACTCTTTGGTATTCCGAAGAGTATGTCTGTTTGAGTGTCATGAAACTCTCAACCCCCTCATTTTGTAATGAAGTGTAGCGTGGGCTTGGATTATGGCTGTCTGTCGGCTTAACCGCCGGCTCAGCTGAAATACACGAGCAACCCAGTTTTAAAACCCTGACGGCTTGACTCGGCGTAATAGCTTTATTTCGCTGAGGACGTTTCATATCAAGATAGTGGTGCTTCTAATGCGTCGTA
Otu1164	Otu1164	Fungi	Ascomycota						>Otu1164_5325#AACGCACATTGCGCCCCTTGGTATTCCGAGGGGCATGCCTGTTCGAGCGTCATTACACCACTCAAGCCCAGCTTGGTGTTGGGAGCCACCCCAGCGGTGCTCCTCAAAGGCAGTGGCGGCGCCTCTCGGCTCTAAGCGTAGTAATTCATTCTCGCTCTGGGGACCTAGAGGTGGCTTGCCAGCAACCCCAAATCTATCAAGGTTGACCTCGGATCAGGTAGGGATACCCGCTGAACTTAAGCATATCAA
Otu1166	Otu1166	Fungi	Basidiomycota	Tremellomycetes	Tremellales	Bulleribasidiaceae	Vishniacozyma	Vishniacozyma_dimennae	>Otu1166_816#AACGCACCTTGCGCCCTCTGGTACTCCGGAGGGCATGCCTGTTTGAGTGTCATGAACACCTCACCCCCTCGGGTTTCCGATCGGGTGGATTTGGGCGCTGCCAGTCACATGGCTCGCCTTAAAAGCATTAGCGGTTGTCGACGTAATAAGTTTCGTCCTGTCGACCGCTCCTAATCTCCTTCGGGATGTCTCTCGGGACACTTTCATGATCTGACCTCAAATCAGGTAGGACTACCCGCTGAACTTAAG
Otu1167	Otu1167	Fungi	Ascomycota	Dothideomycetes	Pleosporales				>Otu1167_775#AACGCACATTGCGCCCCTTGGTATTCCATGGGGCATGCCTGTTCGAGCGTCATTTGTACTCTCAAGCTTTGCTTGGTGTTGGGCGTTTTGTCTTTTTATCAAGACTCGCCTTAAAGTAATTGGCAGCCAGTGTTTTGGTAGTAAGCGCAGCACATTTTGCGTCTTAGTTCTTTAACAACGGCATCCATAAAGCCTCTTTCTCACTTTTGACCTCGGATCAGGTAGGGATACCCGCTGAACTTAAGCATA
Otu1168	Otu1168	Fungi	Ascomycota	Dothideomycetes	Pleosporales	Pleosporales_unidentified	Pleosporales_unidentified	Pleosporales_unidentified	>Otu1168_843#AACGCACATTGCGCCCCTTGGTATTCCATGGGGCATGCCTGTTCGAGCGTCATTTGTACCCTCAAGCGCTGCTTGGCGTTGGGTGTTTGTTCCGCTGCGCGCGCGAACTCGCCTCAAATGTATTGGCAGCCGGCAATCTGGTGTTGGAGCGCAGCACAATTTGCGCTCTCCGCCGGTGTTGCGGCGTCCACAAAGCCCAATTTTTCACGCTTGACCTCGGATCAGGTAGGGATACCCGCTGAACTTAAG
Otu1169	Otu1169	Fungi	Ascomycota	Eurotiomycetes	Chaetothyriales				>Otu1169_1440#AACGCACATTGCGCCCTTTGGTATTCCGAAGGGCATGCCTGTTCGAGCGTCATTATCAACCCTCAAGCCCGGCTTGGTGTTGGACGGTCGGCCGCCTCACGGTGGCCCCTCCCAAAGACAATGACGGCGTCTGTTGGACCCTCGGTGCAATGAGCTTCCGGGCACGCACTCGAGTCAAAGGACCTTCAGGCCCGGTCACCTATAATTTATTTTACAAGGTTGACCTCGGATCAGGTAGGAATACCCGCT
Otu117	Otu117	Fungi	Basidiomycota	Tremellomycetes	Tremellales	Bulleribasidiaceae	Hannaella	Hannaella_sinensis	>Otu117_71325#AACGCACATTGCGCCTTTTGGTATTCCGAAAGGCATGCCTGTTTGAGTGTCATATTATCTCTCAGATATAGTTTTCTATATATGAGCTTTGGACGTTGCCAGCAATGGCTCGTCTTAAATGACTAAGTGGAATGCGTAATAAGTTTTCGCTCCCTTCACTCTAATAACTCTTATGTTAGACCTCAAATCAGGTAGGACTACCCGCTGAACTTAAGCATATCAATAAGCGGAGGAGGCTGACTGACTACG
Otu1172	Otu1172	Fungi	Ascomycota	Lecanoromycetes	Lecanorales	Ramalinaceae	Bacidina		>Otu1172_1089#AACGCACATTGCGCCCCTCGGTATTCCGGGGGGCATACCTGTTCGAGCGTCACAACACCTCTCAAGCGTAGCTTGGTATTGGGCCTCGCTCCCTTCCCGGGCGGCGTGCCTGAAAAGCAGTGGCGGTCCGGTCTGGGCTTGAACGTAGTAAATTTTCTCCCGTTCTGAAGCTCCGGCCGTGGCCTGCCAGAAAACCCCCCATTCTTTCTAGAATTGACCTCGGATCAGGTAGGGATACCCGCTGAACTT
Otu1177	Otu1177	Fungi	Ascomycota	Dothideomycetes	Pleosporales	Thyridariaceae	Roussoella	Roussoella_unidentified	>Otu1177_865#AACGCACATTGCGCCCCTCGGTATTCCGTGGGGCATGCCTGTTCGAGCGTCATTTAAACCCTCAAGCTCAGCTTGGTATTGGGTGCTTGTCCCGCCTCTGCGCGGCGACTCACCTTAAAAACAGTGGCAGCCCGCATCCGCCGGCCGTGAGCGCAGCACAGTCGCACTCAACAGTCTTGGCAGGTCGGCTAACCAAAAGCTTACTTTTCTTATTTTGACCTCGGATCAGGTAGGGATACCCGCTGAACT
Otu1178	Otu1178	Fungi	Ascomycota	Dothideomycetes	Capnodiales	Cladosporiaceae	Cladosporium		>Otu1178_920#AACGCACATTGCGCTCGCCAGCATTCTGGCGAGCATGCCTGTTCGAGCGTCATTTCACCACTCAAGCCTCGCTTGGTATTGGGCAACGCGGTCCGCCGCGTGCCTCAAATCGACCGGCTGGGTCTTCTGTCCCCTAAGCGTTGTGGAAACTATTCGCTAAAGGGTGTTCGGGAGGCTACGCCGTAAAACAACCCCATTTCTAAGGTTGACCTCGGATCAGGTAGGGATACCCGCTGAACTTAAGCATAT
Otu118	Otu118	Fungi							>Otu118_22062#AACGCACATTGCGCCTCCCAGTATTCTGAGAGGCATGCTCGTTCGAGCGTCATTACACCTTTCAGGCCTCGCCTGGTGTTGAGAGAAGTGGTCGATTTTTGAAAGACTGCCATCTTTAAATTGTTTTCGACCGGTCACAGATCAGACTTCGGCGTTGTGTTAGAGCTCGCCTTGTCTACGGTCTTTGATCTGACTGTCGTTAAGCCCAACTGTCTTCCTTCGGGGCGACTTTTAAAGGTTGACCTCGAA
Otu1182	Otu1182	Fungi	Basidiomycota	Cystobasidiomycetes	Cystobasidiomycetes_ord_Incertae_sedis	Cystobasidiomycetes_fam_Incertae_sedis	Symmetrospora	Symmetrospora_marina	>Otu1182_727#AACGCACCTTGCACTCTTTGGTATTCCGAAGAGTATGTCTGTTTGAGTGTCATGAAACTCTCAACCCCCTCATTTTGTAATGAAATGCAGCGTGGGCTTGGATTATGGCTGTCTGCCGGCGTAATTGCCGACTCAGCTGAAATATACGAGCAACCCAGTTTGAAACCCTGACGGCTTGACTCGGCGTAATAACTATTTCGCTGAGGACGTCTAACCTTTGAATCGTTAGTGGTGCTTCTAATGCATTTA
Otu1184	Otu1184	Fungi	Ascomycota	Dothideomycetes	Pleosporales	Didymellaceae	Neoascochyta	Neoascochyta_paspali	>Otu1184_767#AACGCACATTGCGCCCCTTGGTATTCCATGGGGCATGCCTGTTCGAGCGTCATTTGTACCTTCAAGCTCTGCTTGGTGTTGGGTGTTTGTCTCGCCTTGTGCGCAGACTCGCCTTAAAGCAATTGGCAGCCGACGTATTGTTTCGGAGCGCAGCACAAACTAGCACTCTTACTCTATACGACAGCATCCATCAAGCCTTTTTTCACGCTTGACCTCGGATCAGGTAGGGATACCCGCTGAACTTAAGCA
Otu1186	Otu1186	Fungi	Ascomycota	Dothideomycetes	Capnodiales	Mycosphaerellaceae			>Otu1186_899#AACGCACATTGCGCCCACTGGTATTCCGGTGGGCATGCCTGTTCGAGCGTCATTTCACCACTCAAGCCTAGCTTGGTATTGGGCGTCGCGATTTCCGCGCGCCTTAAAGTCTCCGGCTGAGCAGTTCGTCTCTAAGCGTTGTGATTTTCAAATCGCTGAAGAGTTCGGGCGGCGACGGCCGTTAAATCTTTATTCAAGGTTGACCTCGGATCAGGTAGGGATACCCGCTGAACTTAAGCATATCAATAA
Otu1187	Otu1187	Fungi	Basidiomycota	Pucciniomycetes	Septobasidiales	Septobasidiaceae	Septobasidium	Septobasidium_pseudopedicellatum	>Otu1187_912#AACGCACCTTGCACCTCTTGGTATTCCGAGAGGTACATCTGTTTGAGTGTCATGAATCCCTCAACCCTTACATTTTCTTGTAAAGTGTAACGGCGTTGGATGCTGAGCGCTGCTGTCTTAGTACAGCTCGCTTCAAATATATAAGCAATCTCTCTACATTCCGGATTGACTTGACGTGATAAGATATTCGTCGAGGATGCTTCTCAGCAGCCGGATCGTACAAGAGTCGCTACCAAACCTGCACTTGTG
Otu1188	Otu1188	Fungi	Ascomycota	Dothideomycetes	Pleosporales	Cucurbitariaceae	Pyrenochaetopsis	Pyrenochaetopsis_leptospora	>Otu1188_917#AACGCACATTGCGCCCCTTGGTATTCCATGGGGCATGCCTGTTCGAGCGTCATTTTGTACCCTCAAGCACTGCTTGGTGTTGGGCGTTTGTCCTGCAAAGGACTCGCCTGAAAGCGATTGGCGGCCAACGTACTGGTGGTAGAGCGCAGCACATTTTGCGTCTCTCCCCTCTGCGTCGGCGTCCATGAAGCCTTTTTTCAACGTTTGACCTCGGATCAGGTAGGGATACCCGCTGAACTTAAGCATATC
Otu1189	Otu1189	Fungi	Ascomycota	Dothideomycetes					>Otu1189_911#AACGCACATTGCGCCCTCTGGTATTCCGGGGGGCATGCCTGTTCGAGCGTCATTACACCTCTCAAGCCTCGCTTGGTATTGGAGATGGTGGGCTTTTCTTGCGAGGAAGGCCTGCCCCTCTTGAAATGACCGGCCGATTTTGTTAAAGCTCTGGCGTTGTGGAATTTCTCAAATCGCTTGAAACCTTTAACGGGATTCGACAGCCGTAAAGCCCTTTTTTACTCAAGGTTGACCTCGGATCAGGTAGGA
Otu119	Otu119	Fungi	Ascomycota	Dothideomycetes	Capnodiales	Mycosphaerellaceae	Zasmidium	Zasmidium_citrigriseum	>Otu119_28200#AACGCACATTGCGCCCCCTGGTATTCCGGGGGGCATGCCTGTCCGAGCGTCATTACACCCCTCAAGCCTGGCTTGGTATTGGGCGTCGCGGGCCTCGCCCGCGCGCCTTAAAGTCTCCCCGGCTGGACCGTTTGTCCCTAAAGCGTCGTGCAAACCTCGCGGTGGGATTTGATGGGCCGGCCGTTAAATCTTTATCAAAGGTTGACCTCGGATCAGGTAGGGATACCCGCTGAACTTAAGCATATCAAT
Otu1191	Otu1191	Fungi	Ascomycota	Orbiliomycetes	Orbiliales	Orbiliaceae	Brachyphoris	Brachyphoris_oviparasitica	>Otu1191_1051#AACGCACATTGCGCCTTTTGGTATTCCGAGAGGCACGTCTGTTCGAGCGTCAGTAAAACCCTTCCGGACCGGCGGTTTTGTTACCGCCCGGCCTGGGACCCTGGCGTGGGGAAGCGAAACCCTCTCACGGGTTTTTCCCCCGCTTAAACGCGGAGAAAGCTAGCGGGCACAGGCCTCACGTATTGCGACAACTCGTAAAATCTTTATAGGTTGTTACCGCTAACAGTGGACCTTGCCCCGCCTCCTGAA
Otu1192	Otu1192	Fungi	Ascomycota						>Otu1192_728#AACGCACATTGCGCCCTTTGGTATTCCGAAGGGCATGCCTGTTCGAGCGTCATTTCACCCCCTCAAGCTCTGCTTGGAATTAAAAGCTATCGGTGCGATACTTTTAAAAAATGTTGGCAGTCTGTCACGCCTTGAACGTAGTCGATCTTTCGTTTGTTAGGCCGAAGCAGGACTCGCTTGATGTACATCACTTCAGGTTGACCTCGAATCAGGTAGGAGTACCCGCTGAACTTAAGCATATCAATAAGC
Otu1196	Otu1196	Fungi	Ascomycota	Dothideomycetes	Pleosporales	Didymosphaeriaceae	Paraconiothyrium	Paraconiothyrium_brasiliense	>Otu1196_769#AACGCACATTGCGCCCCTTGGTATTCCATGGGGCATGCCTGTTCGAGCGTCATCTACACCCTCAAGCTCTGCTTGGTGTTGGGCGTCTGTCCCGCCTCTGCGCGTGGACTCGCCTCAAAATCATTGGCAGCGGTCCTTGCCTCCTCTCGCGCAGCACATTGCGCTTCTCGAGGGGCGTGGGTCGCGTCCACGAAGCAACATTACCGTCTTTGACCTCGGATCAGGTAGGGATACCCGCTGAACTTAAGC
Otu12	Otu12	Fungi	Basidiomycota	Tremellomycetes	Tremellales	Tremellaceae	Cryptococcus	Cryptococcus_baii	>Otu12_423049#AACGCACCTTGCGCCTTTTGGTATTCCGAAAGGCATGCCTGTTTCAGTGTCATGAAATCTCAATCTAATATGTTTTCTGAACATGTTAGGCTTGGACTTGGGTGTCTGCCAGCAATGGCTCACCTTAAATGACTTAGTGGAACATCCCACATCAGTGTTAGACGTAATAAGTTTCGTCTCTCCTTGTGGTGATGACTGCTCAGAACCTGCCATCGCGCATCTTTTGACTTTGACCTGAAATCAGGTAGG
Otu1205	Otu1205	Fungi	Ascomycota	Lecanoromycetes	Lecanorales	Ramalinaceae	Bacidina		>Otu1205_1117#AACGCACATTGCGCCCCTCGGTATTCCGGGGGGCATACCTGTTCGAGCGTCACTACACCTCTCAAGCGTAGCTTGGTATTGGGCCTCGCCCCCTCCCCGGAGGGCGGCGTGCCTGAAAAGCAGTGGCGGTCCGGTATGGGCTTGAACGTAGTAAATTTTCTCCCGTTCTGAAGCTCCTGCCGTGGCTTGCCATAAAACACCGTATTTTCAAGAATTGACCTCGGATCAGGTAGGGATACCCGCTGAACT
Otu1207	Otu1207	Fungi	Ascomycota	Sordariomycetes	Hypocreales	Nectriaceae	Gibberella	Gibberella_intricans	>Otu1207_618#AACGCACATTGCGCCCCTTGGTATTCCGAGGGGCATGCCTGTTCGAGCGTCATTTCAACCCTCAAGCTCAGCTTGGTGTTGGGACTCGCGGTAACCCGCGTTCCCCAAATCGATTGGCGGTCACGTCGAGCTTCCATAGCGTAGTAATCATACACCTCGTTACTGGTAGTCGTCGCGGCCACGCCGTAAAACCCCAACTTCTGAATGTTGACCTCGGATCAGGTAGGAATACCCGCTGAACTTAAGCAT
Otu1209	Otu1209	Fungi	Ascomycota	Lecanoromycetes	Lecanorales	Ramalinaceae			>Otu1209_780#AACGCACATTGCACTCCTCGGTTTTCCGGGGAGTATGCCTGTCCGAGCGTCATTACACCTCTCAAGCTCTGCTTGGTCGTGGGCCTCGCCTCTTCAAGGGCGTGCCTGAAATGGAGTGAGCGGTCTCGTGGGGCCTTGAACGTAGTAAAATTTATCCCGTTCTGAAGGCTTTCGCGGCGGCTGGCCACCAACACCTCAATTCTGACGATTGACCTCGGATCAGGCAGGGATACCCGCTGAACTTAAGCA
Otu1211	Otu1211	Fungi	Ascomycota	Dothideomycetes	Pleosporales	Cucurbitariaceae	Pyrenochaetopsis	Pyrenochaetopsis_leptospora	>Otu1211_808#AACGCACATTGCGCCCCTTGGTATTCCATGGGGCATGCCTGTTCGAGCGTCATTTTGTACCCTCAAGCACTGCTTGGTGTTGGGCGTTTGTCCTGCAAAGGACTCGCCTGAAAGCGATTGGCGGCCAACGTACTGGTGGTAGAGCGCAGCACAATTTGCGTCTCTCCCTGCTACGTCGGCGTCCATGAAGCCCATTTTCAACGTTTGACCTCGGATCAGGTAGGGATACCCGCTGAACTTAAGCATATC
Otu1213	Otu1213	Fungi	Ascomycota	Sordariomycetes	Diaporthales	Diaporthaceae	Diaporthe	Diaporthe_citri	>Otu1213_852#AACGCACATTGCGCCCTCTGGTATTCCGGAGGGCATGCCTGTTCGAGCGTCATTTCAACCCTCAAGCCTGGCTTGGTGATGGGGCACTGCTTTCTCACGGGAGCAGGCCCTGAAATTCAGTGGCGAGCTCGCCAGGACCCCGAGCGCAGTAGTTAAACCCTCGCTCTGGAAGGCCCTGGCGGTGCCCTGCCGTTAAACCCCCAACTCTTGAAAATTTGACCTCGGATCAGGTAGGAATACCCGCTGAAC
Otu1214	Otu1214	Fungi	Ascomycota	Arthoniomycetes	Lichenostigmatales	Phaeococcomycetaceae	Phaeococcomyces	Phaeococcomyces_catenatus	>Otu1214_775#AACGCACATTGCGCCCTTTGGTATTCCGAAGGGCATACCTGTTCGAGCGTCATTATCCTTCCTTCCACCCCCCGGGGTGCGGCATTGGAACGCAGTCGGTCGTGTCACGACCAACTGGTTCTCAAAAGTAATGACGGCGTCCGTGGGACCCTCGATACAACGAGTTCTTTCGGGAGCACGTATCGAGTTGCAAGGTCCTTCCGGGTCGGTCCAACCCCAAATTTTTTTCAGGTTGACCTCGGATCAGGT
Otu1216	Otu1216	Fungi	Basidiomycota	Tremellomycetes	Tremellales	Tremellaceae	Cryptococcus	Cryptococcus_baii	>Otu1216_5370#AACGCACATTGCGCCCCTTGGTATTCCGAGGGGCATGCCTGTTTCAGTGTCATGAAATCTCAATCTAATATGTTTTCTGAACATGTTAGGCTTGGACTTGGGTGTCTGCCAGTGATGGCTCACCTCAAATGACTTAGTGGAACATCCCACATCAGTGTTAGACGTAATAAGTTTCGTCTCTCCTTGTGGTGATGACTGCTCAGAACCTGCCATCGCGCATCTTTTGACTTTGACCTGAAATCAGGTAGG
Otu1218	Otu1218	Fungi	Ascomycota	Dothideomycetes	Pleosporales	Biatriosporaceae	Biatriospora	Biatriospora_unidentified	>Otu1218_718#AACGCACATTGCGCCCTTCGGTATTCCGTTGGGCATGCCTGTTCGAGCGTCATTTAAATATTCAAGCTCAGCTTGGTGTTGGGTGTTTGTCCCCCCCTCCGGGGGGACTCGCCTCAAATGCATTGGCGGCCGGTATGTTGGCTTCGAGCGCAGTAGAAACGCGCCTGGCGTCTTGACATACGGGTCCTCCACAAGCCCTTCTTTTAATCTTGACCTCGGATCAGGTAGGGATACCCGCTGAACTTAAGC
Otu1219	Otu1219	Fungi	Basidiomycota	Cystobasidiomycetes	Erythrobasidiales	Erythrobasidiaceae	Erythrobasidium	Erythrobasidium_hasegawianum	>Otu1219_1515#AACGCACCTTGCACTCTTTGGTATTCCGAAGAGTATGTCTGTTTGAGTGTCATGAAACTCTCAACCCCCTTGTTTTGTAATGAAGCAGGCGTGGGCTTGGATTATGGCTGTCTGCTGGACTCTTTAAGTAGAGATCGGCTCGGCTGAAATACACGAGTAACCCAGTTTGAACATTAACGGCTTGACTCGGCGTAATAGCTTTATTTCGCTGAGGACGTTTCAGATCAAGATAGTGGTGCTTCTAATGCG
Otu1220	Otu1220	Fungi	Ascomycota	Dothideomycetes	Capnodiales	Teratosphaeriaceae	Devriesia	Devriesia_strelitziicola	>Otu1220_694#AACGCACATTGCGCCCTTTGGCATTCCGAGGGGCATGCCCGTTCGAGCGTCATTAAAACCCTCAAGCCTGGCTTGGTATTGGGCGACGGGGACTCCCCGCGCCTCTATTTCGCCGGCTGGCCGTCGTTTGACTTAGCGTTGTGACACATGTCGCTGACGACGAAGACGGACCACGCCGTTAAACTCTCTTGAATGCCTTCGGGCGTTCAGTAAAGGTTGACCTCGGATCGGGTAGGAATACCCGCTGAA
Otu1222	Otu1222	Fungi	Ascomycota	Dothideomycetes	Pleosporales				>Otu1222_2246#AACGCACATTGCGCCCCTTGGTATTCCATGGGGCATGCCTGTTCGAGCGTCATTTGTACCTTCAAGCTCTGCTTGGTGTTGGGTGTTTGTCCCGCCGTTGCGCGTGGACTCGCCTCAAAGCAATTGGCAGCCGGCATAAGCCTGGGAGCGCAGCACAATCGCTGTTTCCAGACCGCTTGTCGAGCGTCCAGCAAGCCTTTTATTCTTGCGTTTGACCTCGGATCAGGTAGGGATACCCGCTGAACTTAA
Otu1225	Otu1225	Fungi	Ascomycota	Lecanoromycetes	Lecanorales	Ramalinaceae	Bacidia		>Otu1225_1027#AACGCACATTGCGCCCCTCGGTATTCCGGGGGGCATACCTGTTCGAGCGTCACTACACCTCTCAAGCGTAGCTTGGTATTGGGCCTCGCCCCCTCCCGAGGGCGGCGTGCCTGAAAAGCAGTGGCGGTCCGGTCTGGGCTTGAACGTAGTAAACTTTTCTCCCGTTCTGAAGCTCCGGCTGCGGCCTGCCGTAAAACACCACATCTTCAAGAATTGACCTCGGATCAGGTAGGGATACCCGCTGAACTT
Otu1228	Otu1228	Fungi	Ascomycota	Dothideomycetes	Capnodiales	Cladosporiaceae	Cladosporium	Cladosporium_fusiforme	>Otu1228_842#AACGCACATTGCGCCCCCTGGTATTCCGGGGGGCATGCCTGTTCGAGCGTCATTACAACCAATCCAGCCCCGCTGGGTATTGGGCGTCGCGGCCTGCCGCGCGCCTCAAATCGACCGGCTGGGTCTTCTGTCCCCTAAGCGTTGTGGAAACTATTCGCTAAAGGGTGTTCGGGAGGCTACGCCGTAAAACAACCCCATTTCTAAGGTTGACCTCGGATCAGGTAGGGATACCCGCTGAACTTAAGCATA
Otu1229	Otu1229	Fungi	Ascomycota	Dothideomycetes	Pleosporales	Biatriosporaceae	Biatriospora	Biatriospora_unidentified	>Otu1229_689#AACGCACATTGCGCCCTTCGGTATTCCGTTGGGCATGCCTGTTCGAGCGTCATTTAAATATTCAAGCTCAGCTTGGTGTTGGGTGTTTGTCCCCCCCACTGGGGGGGACTCGCCTTAAATACATTGGCGGCCGGTATGTTGGCTTCGAGCGCAGTAGAAACGCGCCTGGCGTCTTGACATACGGGTCCCCCACAAGCCCTTCTTTTAATCTTGACCTCGGATCAGGTAGGGATACCCGCTGAACTTAAG
Otu1230	Otu1230	Fungi							>Otu1230_874#AACGCACCTTGCGCTCCGTGGTATTCCGTGGAGCATGCCTGTTTGAGTGTCGCGCCCCTCTCTCGACCTCGTCTTCTTTCTCGCAGAGAGAACGAGGCTCGGATCGTGGCCTGCTTGACGCATCTGATGCGCCAAAGGCCGAAATACGAGACGCGTCCGCTTATCCGCTCAGTCAATGGGACTCGCAAATTGTACATCTCCTTTTGCGCTCGGTCTCAGAGCCCTTGGAAGCGCGATGCCGCGAATCTT
Otu1233	Otu1233	Fungi	Ascomycota	Dothideomycetes	Pleosporales	Pleosporaceae	Stemphylium	Stemphylium_herbarum	>Otu1233_755#AACGCACATTGCGCCCTTTGGTATTCCAAAGGGCATGCCTGTTCGAGCGTCATTTGTACCCTCAAGCTTTGCTTGGTGTTGGGCGTCTTTGTCTCTCACGAGACTCGCCTTAAAATGATTGGCAGCCGACCTACTGGTTTCGGAGCGCAGCACAATTCTTGCACTTTGAATCAGCCTTGGTTGAGCATCCATCAAGACCACATTTTTTTCAACTTTTGACCTCGGATCAGGTAGGGATACCCGCTGAAC
Otu1234	Otu1234	Fungi							>Otu1234_650#AACGCACATTGCACCCTCTGGTATTCCGGGGGGTATATTTGTTCCAGCGTTATTACGCCTCTCAAGTTTAACTTGGTATTGAGATTGTGGTTATCTGCATTCTTTAAATATTTACAGCTTGTTATCAAGAAAAGCGTTTGAAATTCTTCGCTGCTCAACAATAACACAGCTCGAAAACCATTTTCAAGGTTAACCTGGAATCAAATAGGGATACCCGCTGAACTTAAGCATATCAATAAGCGGAGGAGG
Otu1236	Otu1236	Fungi	Basidiomycota	Cystobasidiomycetes	Cystobasidiomycetes_ord_Incertae_sedis	Cystobasidiomycetes_fam_Incertae_sedis	Symmetrospora	Symmetrospora_unidentified	>Otu1236_841#AACGCACCTTGCACTCTTTGGTATTCCGAAGAGTATGTCTGTTTGAGTGTCATGAAACTCTCAACCCCCTCATTTTGTAATGAAGTGTAGCGTGGGCTTGGATTATGGCTGTCTGTCGGCTTAACCGCCGGCTCAGCTGAAATACACGAGCAACCCAGTTTTAAAACCCTGACGGCTTGACTCGGCGTGATAATTATTTCGCTGAGGACGTTTCATATCAAGATAGTGGTGCTTCTAATGCGTCGTAGC
Otu124	Otu124	Fungi	Ascomycota	Sordariomycetes	Xylariales	Sporocadaceae	Neopestalotiopsis	Neopestalotiopsis_foedans	>Otu124_20165#AACGCACATTGCGCCCATTAGTATTCTAGTGGGCATGCCTGTTCGAGCGTCATTTCAACCCTTAAGCCTAGCTTAGTGTTGGGAATCTACTTCTCTTAGGAGTTGTAGTTCCTGAAATACAACGGCGGATTTGTAGTATCCTCTGAGCGTAGTAATTTTTTTCTCGCTTTTGTTAGGTGCTATAACTCCCAGCCGCTAAACCCCCAATTTTCTGTGGTTGACCTCGGATCAGGTAGGAATACCCGCTGA
Otu1240	Otu1240	Fungi	Ascomycota	Dothideomycetes	Pleosporales	Thyridariaceae	Roussoella	Roussoella_unidentified	>Otu1240_1001#AACGCACATTGCGCCCCTCGGTATTCCGTGGGGCATGCCTGTTCGAGCGTCATTTCAACCCTCAAGCCCAGCTTGGTGTTGGGTGCTTGTCCCGCCTCCCGCGCGGCGACTCACCTAAAAGTCATTGGCAGCCCGCATCCGCCGGCCGTGAGCGCAGCAAAGTCGCGCCCTAGGCCCCGGCGGATCGGCTCTCCAGGAAGCTACCCCCCCAAATGTTGACCTCGGATCAGGTAGGGATACCCGCTGAAC
Otu1241	Otu1241	Fungi	Basidiomycota	Cystobasidiomycetes	Cystobasidiomycetes_ord_Incertae_sedis	Cystobasidiomycetes_fam_Incertae_sedis	Symmetrospora	Symmetrospora_unidentified	>Otu1241_745#AACGCACCTTGCACTCTTTGGTATTCCGAAGAGTATGTCTGTTTGAGTGTCATGAAACTCTCAACCCCCTCATTTTGTAATGAAGTGTAGCGTGGGCTTGGATTATGGCTGTCTGTCGGCTTAACCGCCGGCTCAGCTGAAATACACGAGCAACCCAGTTTGAATATTAACGGCTTGACTCGGCGTAATAGCTTTATTTCGCTGAGGACGTTTCATATCAAGATAGTGGTGCTTCTAATGCGTCGTAGC
Otu1243	Otu1243	Fungi	Basidiomycota	Cystobasidiomycetes	Cystobasidiomycetes_ord_Incertae_sedis	Cystobasidiomycetes_fam_Incertae_sedis	Symmetrospora	Symmetrospora_marina	>Otu1243_685#AACGCACCTTGCACTCTTTGGTATTCCGAAGAGTATGTCTGTTTGAGTGTCATGAAACTCTCAACCCCCTCATTTTGTAATAAAATGCAGCGCGGGCTTGGATTATGGCTGTCTGTCGGCGTAACTGCCGACTCAGCTGAAATATACGAGCAACCCAGTTTAAAACCCTGACGGCTTGACTCGGCGTAATAACTATTTCGCTGAGGACGTCTAACCTTTAAATCGTTAGTGGTGCTTCTAATGCATTTA
Otu1247	Otu1247	Fungi	Ascomycota	Dothideomycetes					>Otu1247_769#AACGCACATTGCGCCCTCTGGTATTCCGGGGGGCATGCCTGTTCGAGCGTCATTACACCTCTCAAGCCTCGCTTGGTATTGGAGGCCTGCGGTCTGTGTGAAAACGGACTGCACCTCTTGAAGTCTTCTCGGCTGGTAATCTCTTACCCTCTGCGTTGTGGAAACTATTCGCTGATGGGTTTGGGTTTGACTGATCGCCGTTAAACATCCATTCAATCAAAGGTTGACCTCGGATCAGGTAGGGATACC
Otu125	Otu125	Fungi	Basidiomycota	Tremellomycetes	Tremellales	Bulleribasidiaceae	Hannaella	Hannaella_siamensis	>Otu125_60648#AACGCACATTGCGCCTTTTGGTATTCCGAAAGGCATGCCTGTTTGAGTGTCATATCACCTCTCATGTATAGTTTTCTATACATGGGCTTTGGGCGCTGCCATCCGTGGCTCGCCTTAAATGACTAAGTGGAATGCGTAATAAGTTTTCGCTCCCTCCACTCTAATAACTTTCAAGTTAGACCTCAAATCAGGTAGGACTACCCGCTGAACTTAAGCATATCAATAAGCGGAGGAGGCTGACTGACTTAC
Otu1253	Otu1253	Fungi	Ascomycota	Eurotiomycetes	Chaetothyriales				>Otu1253_748#AACGCACATTGCGCCCTTTGGCATTCCGAAGGGCATGCCTGTTCGAGCGTCATTAACACCCCTCAAGCCTGGCTTGTTGTTGGACCACGCCCGGCCTTCGTGCCCAAGGCCGGTCCCAAACGTAATGACGGCGTCCACGTGGACCCTCAGTGCAACGAGCTTTTCACGAAGCACGCACCGAGTCGCAAGGTCTGCGCGGCACGGTCTCCCCCTTTATTTTATCAAGGTTGACCTCGGATCAGGTAGGAA
Otu1258	Otu1258	Fungi	Ascomycota	Eurotiomycetes	Chaetothyriales	Cyphellophoraceae	Cyphellophora	Cyphellophora_sessilis	>Otu1258_848#AACGCACATTGCGCCCTTTGGTATTCCGAAGGGCATGCCTGTTCGAGCGTCATTATCACCACTCAAGCCCGGCTTGTTGTTGGCGTCAGCGCGGCCTTAACGGTTGTGCTCCGCCTAAAGATAATGACGGCGTCTGTGAGGACTCCTGTACACTGAGCTTTCGGGCACGTACACGGCTAGAAATTCAGACGCCGGTCGCCGCCTTCCCCCCGGGGGAGGCACACCTTTCATACCAAGGTTGACCTCGGA
Otu126	Otu126	Fungi	Basidiomycota	Tremellomycetes	Tremellales	Bulleribasidiaceae	Vishniacozyma	Vishniacozyma_taibaiensis	>Otu126_28110#AACGCACCTTGCGCCTTTTGGTATTCCGAGAGGTATGCCTGTTTGAGTGTCATGAAACCTCACCCCCTCTGGGTTTTTGACCCGGTCGGTGGTGGATTGGGCGCCTGCCGTCACTGGCTCGCCTGAAAAGCATAAGCACCTTGGATGTAATACGTTTCATCCTCTCGGGTGGCTGACAACCCCACATACTTCATGATCTGGCCTCAAATCAGGTAGGGCTACCCGCTGAACTTAAGCATATCAATAAGC
Otu1260	Otu1260	Fungi	Basidiomycota	Pucciniomycetes	Septobasidiales	Septobasidiaceae	Septobasidium		>Otu1260_603#AACGCACCTTGCACCCTTTGGCATTCCGAAGGGTACATCTGTTTGAGTGTCATGAACACCTCAACCCATTTATTTTTTAAAAGTAAACGTGGTTGGATGTTGAGCGTTTGCTGCTTTTCACAGCAGCTCGCTCCAAATGCATAAGTAATCCCTGTACTACTCGGATTGACCCAATGTGATAATACCTTCATTGGGGATGCCTCTCGAAGGCAGCCGAATTATACAGAGTAGCTTCAAACTCTTATAAAC
Otu1261	Otu1261	Fungi	Ascomycota	Sordariomycetes	Xylariales	Xylariaceae			>Otu1261_790#AACGCACATTGCGCCCATTAGTATTCTAGTGGGCATGCCTGTTCGAGCGTCATTTCAACCCTTAAGCCCTGTTGCTTAGCGTTGGGAACTTATCGTAACGGATAATTCCTCAAATTTAGTGGCAGAGTTACGGTGTACTCTAGGCGTAGTAATTTCTTTCTCGCCTCTGTAGTCGCTGTGGCCCTCGCCATAAGCCATCTATTTTCTAGTGGTTGACCTCGGATCAGGTAGGAATACCCGCTGAACTTA
Otu1262	Otu1262	Fungi	Ascomycota	Dothideomycetes	Capnodiales	Cladosporiaceae	Cladosporium		>Otu1262_771#AACGCACATTGCGCCCTTTGGTATTCCAAAGGGCATGCCTGTTCGAGCGTCATTTCACCACTCAAGCCTCGCTTGGTATTGGGCAACGCGGTCCGCCGCGTGCCTCAAATCGACCGGCTGGGTCTTCTGTCCCCTAAGCGTTGTGGAAACTATTCGCTAAAGGGTGCTCGGGAGGCTACGCCGTAAAACAACCCCATTTCTAAGGTTGACCTCGGATCAGGTAGGGATACCCGCTGAACTTAAGCATAT
Otu1266	Otu1266	Fungi	Ascomycota	Dothideomycetes	Pleosporales	Pleosporaceae	Alternaria	Alternaria_unidentified	>Otu1266_2157#AACGCACATTGCGCCCCTTGGTATTCCATGGGGCATGCCTGTTCGAGCGTCATTTGTACCTTCAAGCTTTGCTTGGTGTTGGGTGTTTGTCTCGCCTCTGCGTGTAGACTCGCCTTAAAACAATTGGCAGCCGGCCTACTGGTTTCGGAGCGCAGCACAAGTCGCACTCTCTATCAGCAAAGGTCTAGCATCCATTAAGCCTTTTTTCAACTTTTGACCTCGGATCAGGTAGGGATACCCGCTGAACTT
Otu1267	Otu1267	Fungi	Basidiomycota	Tremellomycetes	Tremellales	Bulleribasidiaceae	Vishniacozyma		>Otu1267_719#AACGCACCTTGCGCCCTTTGGTATTCCGAAGGGCATGCCTGTTTGAGTGTCATGAAACCTCACCCCACTCGGTTTTTCGACCGGTGGTTTTGGTGGATTGGGTGTTGCCTGTCTTATGGCTCGCCTGAAAAGCATAAGCGCTTAGATGTGATTACGTCTCATTTCAAGTGGCTTCAAACCCCCTTATTATCATGATCTGGCCTCAAATCAGGTAGGACTACCCGCTGAACTTAAGCATATCAATAAGCG
Otu1269	Otu1269	Fungi	Basidiomycota	Tremellomycetes	Tremellales	Tremellaceae	Cryptococcus	Cryptococcus_unidentified	>Otu1269_573#AACGCAAATTGCACTCTTTGGTATTCCGAAGAGTATGCCTGTTTGAGTGTCATGAAAACCTCAACTCCAAGTTTGGTTAATCCAAGCTTGGATGTTGGATGTGGGCGTTTGTCAATGCCAAGTTGACTCGCCTTAAAAATGTAAGCTGGATTAGTCTTTGACTGGTTCCCCTAGGCGTAATAAGTATTTCGCTTAGGACACAAGCTTGCTTGTGGCCAGGACTTGACGATAGTCTGCTTTCTATACCCT
Otu127	Otu127	Fungi	Basidiomycota	Microbotryomycetes	Sporidiobolales	Sporidiobolaceae	Sporobolomyces		>Otu127_28864#AACGCATCTTGCGCTCTCTGGTATTCCGGAGAGCATGTCTGTTTGAGTGTCATGAATTCTTCAACCCAATCTTTTCTTAGTAATCGATTGGTGTTTGGATTCTGAGCGCTGCTGGCTTCGGCCTAGCTCGTTCGTAATACATCAGCATCCCTAATACAAGTTTGGATTGACTTGGCGTAATAGACTATTCGCTAAGGATTCGGTGGAAACATCGAGCCAACTTCATTAAGGAAGCTCCTAATTTAAAAG
Otu1273	Otu1273	Fungi	Basidiomycota	Exobasidiomycetes	Microstromatales	Microstromataceae	Microstroma	Microstroma_album	>Otu1273_715#AACGCACCTTGCGCTCCTGGGCATTCCCAGGAGCATGCCTGTTTGAGTGTCATGAACACCTCAAATCCCAATGTTTTGCAAGATTCATTGCTTGGATTTGGTCGTGGGCCGATTATTGTCGACTTAACTGTTCTCGACTGGCCTTAAAGACAGTAGCTGGACTTTCGAACCTTTTCAGAGGCGTCTCCATATGATGTGATAATTTTGCGTCGATGGATAACGGCTCCTCTGATGTCAATGGTTTTGATA
Otu1277	Otu1277	Fungi	Basidiomycota	Agaricostilbomycetes	Agaricostilbales	Chionosphaeraceae	Ballistosporomyces	Ballistosporomyces_sasicola	>Otu1277_1081#AACGCACCTTGCGCTCTAGGGTCATTCCTTAGAGCATGCTTGTTTGAGTGTCTAGTACCCCTCTCCACCCCGCTTGCTTGGGCAAGTTGCTAGGGTTTGGGATCATGGCCTTTTCTTGTCGGACTTTATCGTCTGACTGGGCTGAAATGAAAGAAGCTGAATCCACCTTGCGGCTTGACCTGTTGTTGTAAACTAAATTCAATGGGAACGCGAGCGAGGAACGAGCTTACCAGAACCGCCTTTTAGGCA
Otu1279	Otu1279	Fungi	Ascomycota	Dothideomycetes	Pleosporales	Biatriosporaceae	Biatriospora	Biatriospora_unidentified	>Otu1279_737#AACGCACATTGCGCCCTTCGGTATTCCGTTGGGCATGCCTGTTCGAGCGTCATTTAGCCATTCAAGCTCAGCTTGGTGTTGGGTGCTTGTCCTCCCCCCGCGGCGGACTCACCTCAAATGCATTGGCGGCCGGTATGTTGGCTTCGAGCGCAGTAGAAACGCGCCTGTCCCGACGTGCCCGTCATCCACGAGCCCTTTTTTTTAACCTTGACCTCGGATCAGGTAGGGATACCCGCTGAACTTAAGCAT
Otu128	Otu128	Fungi	Basidiomycota	Exobasidiomycetes	Golubeviales	Golubeviaceae	Golubevia	Golubevia_pallescens	>Otu128_17830#AACGCATCTTGCGCTCCTTGGTATTCCGAGGAGCATGCCTGTTTGAGTGTCATGAATCCCTCAGCCCCCATTGTTTTTTGTTAAGCAATCGGTCGGGCTCGGATCTGGGTGCTCTGCCAGTGCGCTTTTTCAAGTGCCTGGCTCGCCTTAAAGAGATTAGCTGGACCCCATTCCGAGCTGGTTCAACTCGACGTGATAATTTCATTCGTCGAGGTATGGTTAGCTCTGCTAGCCAGCCAGGTGTAGGAA
Otu1283	Otu1283	Fungi	Ascomycota	Dothideomycetes	Pleosporales				>Otu1283_599#AACGCACATTGCGCCCCTTGGTATTCCATCGGGCATGCCTGTTCGAGCGTCATTTGTACCCTCAAGCTCTGCTTGGTGTTGGGTGTTTGTCCATGTCAAGTGGACTCGCCTTAAAAAGATTGGCAGCCAGTGTATTGGTCTTGAGCGCAGCACAATTTGCGTCCTTGCTGATAATCACTAGTGTCCATAAAGCCTTTATTTCAACGCTTGACCTCGGATCAGGTAGGGATACCCGCTGAACTTAAGCAT
Otu1287	Otu1287	Fungi	Basidiomycota	Cystobasidiomycetes	Cystobasidiales	Cystobasidiales_fam_Incertae_sedis	Occultifur	Occultifur_externus	>Otu1287_695#AACGCACCTTGCACTCTTTGGTATTCCGAAGAGTATGTCTGTTTGAGTGTCATGAAACTCTCAACCCCCCTGTTTTGTAATGAAACGGGCGTGGGCTTGGATTATGGCTGTTTGTCGGCGTCATTGCCGGCTCAGCTGAAATACACGAGCAACCCATTTGAAATAGACGGTTTGACTCGGCGTAATAATTATTTCGCTGAGGACGTTTTCTTCAAAAGTCAGTGGTGCTTCTAATGCGCTTTTTAATTA
Otu1288	Otu1288	Fungi	Ascomycota						>Otu1288_1210#AACGCACACTGCGCCCCTTGGTATTCCGGGGGGCATGCCTGTTCGAGCGTCATTTCACCAATCAAGCCTGGCTTGGTATTGGGACCCGGGGGTGACCCGGTCCTCAAATTCGTCGGCTAGACAGCTCTGATCTCAGCGTCGTGGTTATTCATTCGCGAAGAGAAGGGTTGACTGGGCCGTTAAACCTCAATCAAAGGTTGACCTCGGATCAGGTAGGAATACCCGCTGAACTTAAGCATATCAATAAGC
Otu1291	Otu1291	Fungi	Ascomycota	Sordariomycetes	Hypocreales	Nectriaceae	Nectriaceae_unidentified	Nectriaceae_unidentified	>Otu1291_1354#AACGCACATTGCGCCCGCCAGTATTCTGGCGGGCATGCCTGTTCGAGCGTCATTTCAACCCTCAAACCCTCGGGTTTGGTGTTGGGGATCGGATTGACTAGTCAATCCGTCTCCGAAATCTAGTGGCGGTCTCGCTGCAGCCTCCATTGCGTAGTAGCTAACACCTCGCAACTGGAGAGCGGCGCGGCCACGCCGTAAAACACCCAACTTCTGAATGTTGACCTCGAATCAGGTAGGAATACCCGCTGA
Otu1293	Otu1293	Fungi	Ascomycota	Dothideomycetes	Dothideales	Aureobasidiaceae	Aureobasidium	Aureobasidium_pullulans	>Otu1293_2097#AACGCACATTGCGCCCGCCAGTATTCTGGCGGGCATGCCTGTTCGAGCGTCATTACACCACTCAAGCTATGCTTGGTATTGGGTGCCGTCCTTAGTTGGGCGCGCCTTAAAGACCTCGGCGAGGCCTCACCGGCTTTAGGCGTAGTAGAATTTATTCGAACGTCTGTCAAAGGAGAGGACTTCTGCCGACTGAAACCTTTATTTTTCTAGGTTGACCTCGGATCAGGTAGGGATACCCGCTGAACTTAA
Otu1297	Otu1297	Fungi	Ascomycota	Sordariomycetes	Hypocreales	Nectriaceae	Cosmospora	Cosmospora_viridescens	>Otu1297_705#AACGCACATTGCGCCCGCCAGTATTCTGGCGGGCATGCCTGTTCGAGCGTCATTTCAACCCTCAAGCCTCGCTTGGTGTTGGGGACCGATCGGCTAGTCCCGATCGCCCCCGAAATCTAGTGGCGATTATACCAACGCATCCTTGGCGTAGTAACATACCCTCGCTCTGGAAACGTGGTGTGGTCATGCCGTTAAACACCCCACTTCTCAAGGTTGACCTCGGATCAGGTAGGAATACCCGCTGAACTT
Otu1299	Otu1299	Fungi	Ascomycota						>Otu1299_944#AACGCACATTGCGCCCTTTGGTATTCCGAAGGGCATGCCTGTTCGAGCGTCATTATCACCTCTCAAGCCTGGCTTGGTGTTGGGAGCCACCCCAGCGGTGCTCCTCAAAGGCAGTGGCGGCGCCTCTCGGCTCTAAGCGTAGTAATTCATTCTCGCTCTGGGGACCTAGAGGTGGCTTGCCAGCAACCCCAAATCTATCAAGGTTGACCTCGGATCAGGTAGGGATACCCGCTGAACTTAAGCATATCA
Otu13	Otu13	Fungi	Ascomycota	Dothideomycetes	Capnodiales	Cladosporiaceae	Cladosporium	Cladosporium_sphaerospermum	>Otu13_342411#AACGCACATTGCGCCCCCTGGTATTCCGGGGGGCATGCCTGTTCGAGCGTCATTTCACCACTCAAGCCTCGCTTGGTATTGGGCGACGCGGTCCGCCGCGCGCCTCAAATCGACCGGCTGGGTCTTCTGTCCCCTCAGCGTTGTGGAAACTATTCGCTAAAGGGTGCCACGGGAGGCCACGCCGAAAAACAAACCCATTTCTAAGGTTGACCTCGGATCAGGTAGGGATACCCGCTGAACTTAAGCATA
Otu1300	Otu1300	Fungi	Basidiomycota	Tremellomycetes	Tremellales	Bulleribasidiaceae	Hannaella	Hannaella_oryzae	>Otu1300_831#AACGCACATTGCGCCCTTTGGTATTCCGAAGGGCATGCCTGTTTGAGTGTCATATAGACTCACCTACTCGGGTTTCCGAACTAGGTGCTTTGGACGTCTGCCGCCTTCTGGCTCGTCTTAAATGTCTAAGTGGAATGCGTAATAAGTTTTCGCTCCCTCCACTCTAATTACACTTTAGCTCTGACCTCAAATCAGGTAGGACTACCCGCTGAACTTAAGCATATCAATAAGCGGAGGAGGCTGACTGAC
Otu1303	Otu1303	Fungi							>Otu1303_691#AACGCACATTGCACCTTTTGGTATTCCGAAAGGTATGCTTGTTCGAGCGTCGTTTATACCATATCAATCTAGTTATTGATGTCATTGAGTGACTTTTTTTTCTCTCTCCCCCCAAGTCCTAGTCCTCTAGGATTCGGTCGAGAAAAAACACTCCAAAAGCATTGTTAGCGATCTTTGACTAGATTTAATTAACGCATTAAAATTGTTTCGTTAGTAGAAGAAGTCTTGAAGATCTGCCAAATCAAAAAA
Otu1305	Otu1305	Fungi	Ascomycota	Sordariomycetes	Hypocreales	Nectriaceae	Fusicolla	Fusicolla_acetilerea	>Otu1305_1834#AACGCACATTGCGCCCGCCAGTATTCTGGCGGGCATGCCTGTTCGAGCGTCATTTCAACCCTCAAGCCCCCGGGCTTGGTGTTGGGGCTCGGCCCGTCCCTAGCGGATGCGCCGTCCCCGAAATCTAGTGGCGGTCTCGCTGTAGCCTCCTCTGCGTAGTAGCTAACACCTCGCAACGGGAACGCAGCGCGGCCACGCCGTTAAACCCCCCACTTCTGAAGGTTGACCTCGGATCAGGTAGGAATACCC
Otu131	Otu131	Fungi	Ascomycota	Dothideomycetes	Capnodiales	Capnodiaceae	Leptoxyphium	Leptoxyphium_madagascariense	>Otu131_18714#AACGCATATTGCGCCCCTTGGTATTCCTTGGGGCACACCTGTTCGAGCGTCATTTCACCAATCAAGCCTCGCTTGGTATTGGGCGATGCGGCCTGCCCGCACGCCTCAAATGCAACGGCCGAACGTGCTCTCCTCCGGCGTCGTGGAAACATACCGCTACAGGGACGAGCGCGACTCGCGCCGCACAAGCCTAACATTTCAAAGGTTGACCTCGGATCAGGTGGGGATACCCGCTGAACTTAAGCATAT
Otu1313	Otu1313	Fungi	Ascomycota	Dothideomycetes	Venturiales	Sympoventuriaceae	Ochroconis	Ochroconis_cordanae	>Otu1313_630#AACGCACATTGCACCCCTTGGTATTCCGGGGGGTACGCCTGTTCGAGCGCCATCACACACCCCAAGCTCTGCTTGATGTTGGACGATGCCTTGGCCCTTCTGGGCTGGGGCACGTCTGGAACCCGTGGGCGCCCCCGCCGAACCACGAGCGTAGCAAGACGCAAGTCACTCGCTTCTGTCGGTCTCGGTGGAGGGTCTGCCTCAAACCATTTCTGAAGATTGGCCTCGGATCAGGTGGGGATACCCGCT
Otu1315	Otu1315	Fungi	Ascomycota	Taphrinomycetes	Taphrinales	Taphrinaceae	Taphrina	Taphrina_kruchii	>Otu1315_692#AACGCACATTGCGCCCTCTGGTATTCCGGAGGGCATGCCTGTTTGAGTGTCATTAATCTCTCACAGAACCACTTGGTTGCGAAACCGGGTTGGCCTTCTGCTGGTGTTGGAGGATGCGAAGTTTTCCGCTCCTCTTAAATGAATTGGTGCGGCCCGCTGCACGGTCAAAATCAACGTTCTAGGTTCAATCCAACTCGTTGCATGGCTGCTGCTCACCATGGTCGCTGCACCTTAAGCCCGCCTCGTGCC
Otu132	Otu132	Fungi	Ascomycota	Dothideomycetes	Capnodiales	Cladosporiaceae	Cladosporium	Cladosporium_sphaerospermum	>Otu132_19221#AACGCACATTGCGCCCCCTGGTATTCCGGGGGGCATGCCTGTTCGAGCGTCATTTCACCACTCAAGCCTCGCTTGGTATTGGGCGACGCGGTCCGCCGCGCGCCTCAAATCGACCGGCTGGGTCTTCTGTCCCCTCAGCGTTGTGGAAACTATTCGCTAAAGGGTGCCACGGGAGGTCACGCCGTAAAACAAGCCCATTTCTAAGGTTGACCTCGGATCAGGTAGGGATACCCGCTGAACTTAAGCATA
Otu1320	Otu1320	Fungi	Ascomycota	Dothideomycetes	Pleosporales	Phaeosphaeriaceae	Setophoma	Setophoma_vernoniae	>Otu1320_598#AACGCACATTGCGCCCCTTGGTATTCCATGGGGCATGCCTGTTCGAGCGTCATTTGTACCTTCAAGCTTTGCTTGGTGATGGGTGTTTGTCCTGTCCTTTGTGACTGGACTCGCCTCAAAATTATTGGCAGCCGGCATATTGGCCTTTGGAGCGCAGCACATTTTGCGATCTAAGCCTCTATACTGGTATCCATAAAGCCTCTTTATCACTTTTGACCTCGGATCAGGTAGGGATACCCGCTGAACTTA
Otu1322	Otu1322	Fungi							>Otu1322_553#AACGCACATTGCGCCTTTTGGTATTCCGAAGGGCATGCCTGTTTGAGTGTTGTTATTCTCTATATCTTATGATATGTGTTGGATGAAGCAGTCTACTGCTCGTCTCAAGATTATTGTACCACGTCTAGGTTTATCCACCGTGAGAAGTACATCTGATCTTATAATCCGGTATGATCACTATCAACATAACCTCAAATCAGGTAGGACTACGCGCTGAACTTAAGCATATCAATAAGCGGAGGAGGCTGA
Otu1323	Otu1323	Fungi	Basidiomycota	Cystobasidiomycetes	Cystobasidiomycetes_ord_Incertae_sedis	Cystobasidiomycetes_fam_Incertae_sedis	Symmetrospora	Symmetrospora_unidentified	>Otu1323_1587#AACGCATCTTGCGCTCTCTGGTATTCCGGAGAGCATGTCTGTTTTAGTGTCATGAAACTCTCAACCCCCTCATTTTGTAATGAAGTGTAGCGTGGGCTTGGATTATGGCTGTCTGTCGGCTTAACCGCCGGCTCAGCTGAAATACACGAGCAACCCAGTTTAAAACCCTGACGGCTTGACTCGGCGTAATAATTATTTCGCTGAGGACGTCTAACCTTTAAATCGTTAGTGGTGCTTCTAATGCATTAT
Otu1324	Otu1324	Fungi	Basidiomycota	Pucciniomycetes	Septobasidiales	Septobasidiaceae	Septobasidium	Septobasidium_pseudopedicellatum	>Otu1324_638#AACGCACCTTGCACCTCTTGGTATTCCGAGAGGTACATCTGTTTGAGTGTCATGACTCCCTCAACCCTTACATTTTCTTGTAAAGTGTAACGGCGTTGGATGCTGAGCGCTGCTGTCTTAGTACAGCTCGCTTCAAATATATAAGCAATCTCTCTACATTCCGGATTGACTTGACGTGATAAGATATTCGTCGAGGATGCTTCTCAGCAGCCGGATCGTACAAGAGTCGCTACCAAACCTGCACTTGTG
Otu1326	Otu1326	Fungi	Basidiomycota	Microbotryomycetes	Sporidiobolales	Sporidiobolaceae	Sporidiobolaceae_unidentified	Sporidiobolaceae_unidentified	>Otu1326_526#AACGCATCTTGCACTCTTTGGTATTCCGAAGAGTATGTCTGTTTGAGTGTCATGAATTCTTCAACCCTCCCTTTTCTTAGTGAATTGAGAGGAGTTTGGATTCTGAGTGTTGCTCCTAATACGAGCTCATTCGTAATGCATTAGCATCCATATTCGAATTTCGGATTGACTTGGCGTAATAGACTATTCGCTGAGGAATCTAACTTCGGTTAGAGCCGTGTTTGAACTAGGAAGCTACTAATCTAGCTT
Otu133	Otu133	Fungi	Ascomycota	Sordariomycetes	Hypocreales	Nectriaceae	Fusarium	Fusarium_solani	>Otu133_54877#AACGCACATTGCGCCCGCCAGTATTCTGGCGGGCATGCCTGTTCGAGCGTCATTACAACCCTCAGGCCCCCGGGCCTGGCGTTGGGGATCGGCGGAAAGCCCCCTGTGGGCATACGCCGTCCCCTAAATACAGTGGCGGTCCCGCCGCAGCTTCCATTGCGTAGTAGCTAACACCTCGCAACTGGAGAGCGGCGCGGCCAAGCCGTAAAACCCCCAACTTCTGAATGTTGACCTCGAATCAGGTAGGAA
Otu1331	Otu1331	Fungi	Basidiomycota	Tremellomycetes	Tremellales	Rhynchogastremataceae	Papiliotrema	Papiliotrema_pseudoalba	>Otu1331_1081#AACGCACCTTGCACTCTTTGGTATTCCGAAGAGTATGTCTGTTTGAGTGTCATGAAATCTCAATCCCACCGGGTTTTACTATCCGGTGCTGGACTTGGACCTGGGCGTCTGCCACGCAAGTGGCTCGCCTCAAATGACTTAGTGGGATCTCCTAGACATCCGCGACAGACGTAATAAGTTTCGTCTCGTCCCTTGTCTGACCGAGCCTGCTCATAACCTGCCATCGCGCACCTTTTTGACTCTGACCTC
Otu1332	Otu1332	Fungi	Ascomycota	Dothideomycetes					>Otu1332_735#AACGCACATTGCGCCCTTTGGCATTCCGAAGGGCATGCCTGTTCGAGCGTCATTTCAAACCCTCAAGCTCTGCTTGGTATTGGACGGTTAGTCTGCTAGTAACAGACTCGTCAGAAAGACCTCGGCGGTGGTTCAGAAGCCTCAAGCGTACCAGAAATACTCGCTTTGTTAGGCCTTTTGAGCTGCTCGCTCCTAAAACCTTTAAATCTCAAGGTTGACCTCGGATCAGGTAGGGATACCCGCTGAACT
Otu1335	Otu1335	Fungi	Ascomycota	Dothideomycetes	Capnodiales	Cladosporiaceae	Cladosporium		>Otu1335_722#AACGCACATTGCACCTTTGACTTGATCAGAGGTATGCCTGCTCGAGCGTCATTTCACCACTCAAGCCTCGCTTGGTCTTGGGCAACGCGGTCCGCCGCGTGCCTCAAATCGACCGGCTGGGTCTTCTGTCCCCTAAGCGTTGTGGAAACTATTCGCTAAAGGGTGTTCGGGAGGCTACGCCGTAAAACAACCCCATTTCTAAGGTTGACCTCGGATCAGGTAGGGATACCCGCTGAACTTAAGCATATC
Otu1337	Otu1337	Fungi	Ascomycota	Lecanoromycetes	Lecanorales	Ramalinaceae	Bacidia		>Otu1337_967#AACGCACATTGCGCCCCTCGGTATTCCGGGGGGCATACCTGTTCGAGCGTCACAACACCTCTCAAGCGTAGCTTGGTATTGGGCTTCGCCTCCTCCCTGAGGGCGGCGTGCCTGAAAAGCAGTGGCGGTCCGGTCTGGGCTTGAACGTAGTAAATTCTCTCCCGTTCTGAAGCCCCTTTCCGTGGCTGGCCATAAAACATCCCATTCTCTCAAGAATTGACCTCGGATCAGGTAGGGATACCCGCTGAA
Otu1338	Otu1338	Fungi	Ascomycota	Dothideomycetes	Capnodiales	Cladosporiaceae	Cladosporium	Cladosporium_delicatulum	>Otu1338_1157#AACGCACATTGCGCCCTTTGGTATTCCGAAGGGCATGCCTGTTCGAGCGTCATTATCACCTCTCAAGCCTGGCTTGGTATTGGGCAACGCGGTCCGCCGCGTGCCTCAAATCGACCGGCTGGGTCTTCTGTCCCCTAAGCGTTGTGGAAACTATTCGCTAAAGGGTGTTCGGGAGGCTACGCCGTAAAACAACCCCATTTCTAAGGTTGACCTCGGATCAGGTAGGGATACCCGCTGAACTTAAGCATA
Otu134	Otu134	Fungi	Ascomycota	Dothideomycetes	Capnodiales	Mycosphaerellaceae	Acrodontium	Acrodontium_crateriforme	>Otu134_23296#AACGCACATTGCGCCCCCTGGCATTCCGGGGGGCATGCCTGTTCGAGCGTCATTACACCACTCAAGCCTGGCTTGGTATTGGAGGTCGCGGTCCGCCGCGCCTCCTAATGTCGCCGGCCGAGTCGTCTGTCTCCGAGCGTTGTGAATCTTCAATTCGCTTTCGAGTACAGGCGGCGCGCGCCGTTAAACCTCTTTTTCAGGTTGACCTCGGATCAGGTAGGGATACCCGCTGAACTTAAGCATATCAAT
Otu1341	Otu1341	Fungi	Ascomycota	Sordariomycetes	Xylariales	Xylariaceae			>Otu1341_623#AACGCACATTGCGCCCATTAGTATTCTAGTGGGCATGCCTGTTCGAGCGTCATTTCGACCATTAAGCCCTGTTGCTTAGTATTGGGAATCTGCCTAAGCGGCAGTTCCTCAAATGCAGTGGCGGAGTCGCGGCGTACTCTAAGCGTAGTAGTTCTTTTCTCGCTTCTGAATAGCCCTGGCGCCTGCCATAAAACCTCATTTATTTTTGGTTGACCTCGGATCAGGTAGGAATACCCGCTGAACTTAAGC
Otu1347	Otu1347	Fungi	Ascomycota	Dothideomycetes	Capnodiales	Cladosporiaceae	Cladosporium		>Otu1347_619#AACGCACATTGCACCTTTGACTTGATCAGAGGTATGCCTGCTCGAGCGTCATTTCACCACTCAAGCCTCGCTTGGTATTGGGCATCGCGGTCCGCCGCGTGCCTCAAATCGACCGGCTGGGTCTTCTGTCCCCTAAGCGTTGTGGAAACTATTCGCTAAAGGGTGTTCGGGAGGCTACGCCGTAAAACAACCCCATTTCTAAGGTTGACCTCGGATCAGGTAGGGATACCCGCTGAACTTAAGCATATC
Otu1349	Otu1349	Fungi	Ascomycota	Dothideomycetes	Dothideales	Aureobasidiaceae	Aureobasidium	Aureobasidium_pullulans	>Otu1349_693#AACGCACATTGCGCCCCTTGGTATTCCGAGGGGCATGCCTGTTCGAGCGTCATTACACCACTCAAGCTATGCTTGGTATTGGGCGTCGTCCTTAGTTGGGCGCGCCTTAAAGACCTCGGCGAGGCCTCACCGGCTTTAGGCGTAGTAGAATTTATTCAATAACGTCTGTCAATGGAGAGGACTTCTGCCGACTGAAACCTTTATTTTTTACAGGTTGACCTCGGATCAGGTAGGGATACCCGCTGAACT
Otu1351	Otu1351	Fungi	Ascomycota	Eurotiomycetes	Chaetothyriales	Cyphellophoraceae	Cyphellophora		>Otu1351_669#AACGCATATTGCGCCCTTTGGTATTCCGAAGGGCATGCCTGTTCGAGCGTCATTATCACCCCTCAAGCCCGGCTTGTTGTTGGACCACGCCCCTCCTCGCGGAGGGTCGGGCCCCAAAGATAATGACGGCGTCTGTGAGGACTCCAGTACACTGAGCTTTCGGGCACGTACTTGGCTAGAAATTCAGACCCGTCCAACCCTTTCGTGCTCCCCCGGGGGCGCGAAAACTTTTCAAGGTTGACCTCGGAT
Otu1357	Otu1357	Fungi	Ascomycota	Dothideomycetes	Pleosporales				>Otu1357_679#AACGCACATTGCGCCCCTTGGTATTCCATGGGGCATGCCTGTTCGAGCGTCATTTACACCCTCAAGCTCTGCTTGGTGTTGGGCGTCTGTCCCGCCGTTTGCCGGCGTGAGGACTCGCCTCAAAGGTATTGGCAGCGGCCTTTGTCAGCTTCTCGCGCAGCGAAGATTGCGTCGATTGGAGCCTGGCGTTGGGTTCGCGTCCACAAAAGTCCACCACGACTTGACCTCGGATCAGGTAGGGATACCCGC
Otu136	Otu136	Fungi							>Otu136_16049#AACGCACATTGCACCTTTTGGTATTCCGAAAGGTATGCTTGTTCGAGCGTCGTTTAAACTCTATCAATTTAATTATTGAATGTGTTGGGCTTTTCATTCTGTAACAAGAGTGATGCCTCAAAATAAGTGAGCGATCTGAATTTAGATTTATATTGACGCATTAAAATTTTTACTCGTTAAAGAAAATCTATTCAGAGCAGCCAAAAGTCGTTCCTCTTTTTTTCAAAGAAGAACAATTTTTTATTATTA
Otu1361	Otu1361	Fungi	Ascomycota	Dothideomycetes	Pleosporales	Cucurbitariaceae	Pyrenochaetopsis	Pyrenochaetopsis_leptospora	>Otu1361_1213#AACGCACATTGCGCCCCTTGGTATTCCATGGGGCATGCCTGTTCGAGCGTCATTTTGTACCCTCAAGCACTGCTTGGTGTTGGGCGTTTGTCCTGCAAAGGACTCGCCTGAAAGCGATTGGCGGCCAACGTACTGGTGGTAGAGCGCAGCACAATTTGCGTCTCTCCCCTCTGCGTCGGCGTCCATGAAGCCTTTTTTCAACGTTTGACCTCGGATCAGGTAGGGATACCCGCTGAACTTAAGCATATC
Otu1364	Otu1364	Fungi	Ascomycota						>Otu1364_787#AACGCACATTGCGCCCATTAGTATTCTAGTGGGCATGCCTGTTCGAGCGTCATTACAACCCTCAAGCCCAGCTTGGTGTTGGGAGCCACCCCAGCGGTGCTCCTCAAAGGCAGTGGCGGCGCCTCTCGGCTCTAAGCGTAGTAATTCATTCTCGCTCTGGGGACCTAGAGGTGGCTTGCCAGCAACCCCAAATCTATCAAGGTTGACCTCGGATCAGGTAGGGATACCCGCTGAACTTAAGCATATCAA
Otu1367	Otu1367	Fungi	Ascomycota	Dothideomycetes	Pleosporales				>Otu1367_917#AACGCACATTGCGCCCCTTGGTATTCCATGGGGCATGCCTGTTCGAGCGTCATTTGTACCTTCAAGCTTTGCTTGGTGTTGGGTGCTTGTCTTTTTGTTAAGACTCACCTCAAAGTCATTGGCAGCCAGTGTTTTGGTAGTAAGCGCAGCACATTTTGCGTCTTAGTCCGTCAACGGTGGCATCCACAAAGCCTCTTTCTCACTTTTGACCTCGGATCAGGTAGGGATACCCGCTGAACTTAAGCATAT
Otu1368	Otu1368	Fungi	Basidiomycota	Microbotryomycetes	Sporidiobolales	Sporidiobolaceae	Sporobolomyces	Sporobolomyces_symmetricus	>Otu1368_1004#AACGCACCTTGCACTCTTTGGTATTCCGAAGAGTATGTCTGTTTGAGTGTCATGAAACTCTCAACCCCCTCATTTTGTAATGAAATGTAGCGTGGGCTTGGTTTATGGCTGTCTGTCGGCGTAAATGCCGGCTCAGCTGAAATATACGAGCAACCCAGTTTAAATACCTGACGGCTTGACTCGGCGTAATAATTATTTCGCTGAGGACGTCTAACCTTTAAATCGTTAGTGGTGCTTCTAATGCATTAT
Otu1370	Otu1370	Fungi	Ascomycota	Dothideomycetes	Capnodiales	Mycosphaerellaceae			>Otu1370_2153#AACGCACATTGCGCCCCTTGGTATTCCGAGGGGCATGCCTGTTCGAGCGTCATTTCACCACTCAAGCCTAGCTTGGTATTGGGCGTCGCGATTTCCGCGCGCCTTAAAGTCTCCGGCTGAGCAGTTCGTCTCTAAGCGTTGTGATTTTCAAATCGCTGAAGAGTTCGGGCGGCGACGGCCGTTAAATCTTTATTCAAGGTTGACCTCGGATCAGGTAGGGATACCCGCTGAACTTAAGCATATCAATAA
Otu1371	Otu1371	Fungi	Ascomycota	Sordariomycetes	Hypocreales	Nectriaceae	Fusarium		>Otu1371_4879#AACGCACATTGCGCCCGCCAGTATTCTGGCGGGCATGCCTGTTCGAGCGTCATTTCAACCCTCAAGCCCCCGGGTTTGGTGTTGGGGATCGGCTAAGCATCTGCTCGCCGGCCCCGAAATCTAGTGGCGGTCTCGCTGCAGCCTCCATTGCGTAGTAGCTAACACCTCGCAACTGGAACGCGGCGCGGCCAAGCCGTAAAACACCCAACTTCTGAATGTTGACCTCGAATCAGGTAGGAATACCCGCTG
Otu1372	Otu1372	Fungi	Ascomycota	Dothideomycetes	Pleosporales				>Otu1372_702#AACGCACATTGCGCCCCTTGGTATTCCATGGGGCATGCCTGTTCGAGCGTCATTTGAACCCTCAAGCTTTGCTTGGTGTTGGGTGTTTGTCCTGCCATTGCGTGTGGACTCGCCTTAAAGTAATTGGCAGCCTAGTAATTCGGCTTTGAGCGCAGCACAGTGCGTACTCTCGGCTGGTGCTTTGGCATCCAAAAGACCTTTTTTTATTCTTGACCTCGGATCAGGTAGGGATACCCGCTGAACTTAAGC
Otu1375	Otu1375	Fungi	Basidiomycota	Cystobasidiomycetes	Erythrobasidiales	Erythrobasidiaceae	Erythrobasidium	Erythrobasidium_hasegawianum	>Otu1375_593#AACGCACCTTGCACTCTTTGGTATTCCGAAGAGTATGTCTGTTTGAGTGTCATGAAACTCTCAACCCCCTTGTTTTGTAATGAAGCAGGCGTGGGCTTGGATTATGGCTGTCTGCTGGACTCTTTGAGTAGAGACCGGCTCGGCTGAAATACACGAGTAACCCAGTTTGAATATTAACGGCTTGACTCGGCGTAATAGCTTTATTTCGCTGAGGACGTTTCATATCAAGATAGTGGTGCTTCTAATGCG
Otu1377	Otu1377	Fungi	Ascomycota	Lecanoromycetes	Lecanorales	Ramalinaceae	Bacidia		>Otu1377_904#AACGCACATTGCGCCCCTCGGTATTCCGGGGGGCATACCTGTTCGAGCGTCATTACACCTCTCAAGCGTAGCTTGGTATTGGGCCTCGCTCCCTCACAAGGGCGTGCCTGAAAAGTAGTGGCGGTCCGGCGTGGCCTTGAACGTAGTAAATTTCTCCCGTTCTGAAGGCTCACGTCGCGGCTGGCCAGAATCGCCCACTTTCAAGAATTGACCTCGGATCAGGTAGGGATACCCGCTGAACTTAAGCAT
Otu1378	Otu1378	Fungi	Ascomycota	Dothideomycetes	Pleosporales	Phaeosphaeriaceae	Phaeosphaeria	Phaeosphaeria_podocarpi	>Otu1378_596#AACGCACATTGCGCCCCTTGGTATTCCATGGGGCATGCCTGTTCGAGCGTCATTTGTACCTTCAAGCTTTGCTTGGTGTTGGGCGTTTTGTCTGTTCCTCTGGAAGTAGACTCGCCTTAAAGTAATTGGCAGCCAGTGTTTTTGGTAGTAAGCGCAGCACATTTTGCGTCTTCGTCTTCAAACAGCGGCATCCACAGAGCCTCTTTCTCACTTTTGACCTCGGATCAGGTAGGGATACCCGCTGAACTT
Otu138	Otu138	Fungi	Basidiomycota	Tremellomycetes	Tremellales	Rhynchogastremataceae	Papiliotrema	Papiliotrema_terrestris	>Otu138_17098#AACGCACCTTGCGCCTTTTGGTATTCCGAAAGGCATGCCTGTTTCAGTGTCATGAAATCTCAATCTAATATGTTTTCTGAACATGTTAGACTTGGACTTGGGCGTCTGCCAGTGATGGCTCGCCTCAAATGACTTAGTGGAACATCCCACATCAGTGTTAGACGTAATAAGTTTCGTCTCTCCTTGTGGTGATGACTGCTCAGAACCTGCCATCGCGCACTTTTGACTTTGACCTGAAATCAGGTAGGG
Otu1382	Otu1382	Fungi							>Otu1382_536#AACGCACATTGCGCCCTCTGGTATTCCGGGGGGCATATTTGTTCGAGCGTCATTACACCTCTCAAGCATAGCTTGGTATTGAAGGATGTGATATGAAAATATTGCACCTTTTGAATTCTTCCGGCGGGTTTGATGCGAATCCTAGCGTTGTGAAAACAATATCGCTGTGATGAACATTTTAACCTCAGCCGTTAAATAAATTCTTTTTAAAAGGTTGACCTCGGATCAAATAGGGATACCCGCTGAACT
Otu1385	Otu1385	Fungi	Basidiomycota	Cystobasidiomycetes	Cystobasidiomycetes_ord_Incertae_sedis	Cystobasidiomycetes_fam_Incertae_sedis	Symmetrospora	Symmetrospora_unidentified	>Otu1385_514#AACGCACCTTGCACTCTTTGGTATTCCGAAGAGTATGTCTGTTTGAGTGTCATGAAACTCTCAACCCCCTCATTTTGTAATGAAGTGTAGCGTGGGCTTGGATTATGGCTGTCTGTCGGCTTAACCGCCGGCTCAGCTGAAATACACGAGCAACCCAGTTTAAAACCCTGACGGCTTGACTCGGCGTAATAGCTTTATTTCGCTGAGGACGTTTCAGATCAAGATAGTGGTGCTTCTAATGCGTCGTAG
Otu1387	Otu1387	Fungi	Ascomycota	Dothideomycetes	Pleosporales	Sporormiaceae	Preussia	Preussia_pilosella	>Otu1387_564#AACGCACATTGCGCCCTTTGGTATTCCTTAGGGCATGCCTGTTCGAGCGTCATTTGTAACCTCAAGCTCAGCTTGGTGTTGGGTGTCTGTCCCCGCCCCGCGCGGGGACTCGCCTCAAAAACATTGGCGGCCGGTACGTTGGCTTCGAGCGCAGCAGAAACGCGAACTCGAGGCCCGACGGATCGGCGACCAGAAGTCACTTCTTCCACAGCTTGACCTCGGATCAGGTAGGGATACCCGCTGAACTTA
Otu1389	Otu1389	Fungi	Ascomycota	Dothideomycetes	Pleosporales				>Otu1389_757#AACGCACATTGCGCCCCTTGGTATTCCATTGGGCATGCCTGTTCGAGCGTCATTTACACCCTCAAGCTCCGCTTGGTGTTGGGCGTCTGTCCCCGCTACGCGCGTGGACTCGCCCCAAAAGCATTGGCAGCGGCTTCGCCGGCTTCTTGCGCAGCACTCAGCGCTCCACGAGGCTTCCGGCGGGCTCGCGTCCACCAAGAACCCCCCACGTTTGACCTCGAATCAGGTAGGGATACCCGCTGAACTTAA
Otu1391	Otu1391	Fungi	Ascomycota	Lecanoromycetes	Lecanorales	Ramalinaceae	Bacidia	Bacidia_neosquamulosa	>Otu1391_568#AACGCACATTGCGCCCCTCGGTATTCCGGGGGGCATACCTGTTCGAGCGTCATTACAACCCTCAAGCGTAGCTTGGTATTGGGCCTCGCTCCCTCAAAACGGGCGTGCCTGAAAAACAGTGGCGGTCCGGCATGGCCTTGAACGTAGTAAAATTTTTCTCCCGTTCTGAAGGTTCTCGCCGTGGCTGGCCAGAAACCCACCACTTTTCAAGAATTGACCTCGAATCAGGTAGGGATACCCGCTGAACTT
Otu1397	Otu1397	Fungi	Ascomycota	Sordariomycetes	Hypocreales	Hypocreales_fam_Incertae_sedis	Acremonium	Acremonium_brachypenium	>Otu1397_554#AACGCACATTGCGCCCGCCAGTATTCTGGCGGGCATGCCTGTCTGAGCGTCATTTCAACCCTCGGGACCCCGTTCGCGGGACCCGGCGTTGGGGATCAGCCCGAAGCCCTCGCGGCAGGCGGCTGGCCCCTAAACCTAGTGGCGGTCCTCCCGGCGACCTCCTCTGCGCAGTAGTTTAATCGCCTCGCAGCTGGAACGCGGGAAGGCCACGCCGTAAAACACCCAACTATTTACAAGGTTGACCTCAGA
Otu1399	Otu1399	Fungi	Ascomycota	Dothideomycetes	Pleosporales	Biatriosporaceae	Biatriospora	Biatriospora_mackinnonii	>Otu1399_522#AACGCACATTGCGCCCTTCGGTATTCCGTTGGGCATGCCTGTTCGAGCGTCATTTAAGCATTCAAGCTCAGCTTGGTGTTGGGTGCTTGTCCTCCCCCGCGGTGGACTCACCTCAAATGCATTGGCGGCCGGTATGTTGGCTTCGAGCGCAGTAGAAACGCGCCAGACGCCCTGACATGCTGGTCCCCCACAAGACCACTCTTTATAGCTTGACCTCGGATCAGGTAGGGATACCCGCTGAACTTAAGC
Otu14	Otu14	Fungi	Ascomycota	Dothideomycetes	Pleosporales				>Otu14_323643#AACGCACATTGCGCCCCTTGGTATTCCATGGGGCATGCCTGTTCGAGCGTCATTTGAACCCTCAAGCTCTGCTTGGTGTTGGGTGTTTGTCCCGCCATTGCGCGTGGACTCGCCTTAAAGCAATTGGCAGCCATGTAATCCGGCTTTGAGCGCAGCACATTGCGTACTCTCTACTGGGACATGGGCATCCAGAAGCCTTATTTTTTACTCTTGACCTCGGATCAGGTAGGGATACCCGCTGAACTTAAG
Otu1402	Otu1402	Fungi	Ascomycota	Sordariomycetes	Sordariales	Chaetomiaceae	Zopfiella	Zopfiella_latipes	>Otu1402_499#AACGCACATTGCGCCCGCCAGTATTCTGGCGGGCATGCCTGTTCGAGCGTCATTTCAACCTTCAAGCCCTGCTTGTGTTGGGGTCCTGCGGCTGCCCGCAGGCCCTGAAAACCAGTGGCGGGCTCGCTAGTCACACCGAGCGCAGTAGCACATCTCGCTCAGGGCGGGCGGCGGGTTCTTGCCGTGAAACGCCCCCCCTTTCCACAGGTTGACCTCGGATCAGGTAGGAATACCCGCTGAACTTAAGCA
Otu1404	Otu1404	Fungi	Ascomycota	Sordariomycetes	Hypocreales	Nectriaceae	Fusarium	Fusarium_unidentified	>Otu1404_831#AACGCACATTGCGCCCGCCAGTATTCTGGCGGGCATGCCTGTTCGAGCGTCATTTCAACCCTCAAGCTCAGCTTGGTGTTGGGACTCGCGGTAACCCGCGTTCCCCAAATCGATTGGCGGTCACGTCGAGCTTCCATAGCGTAGTAGCTAACACCTCGCAACTGGAGAGCGGCGCGGCCACGCCGTAAAACACCCAACTTCTGAATGTTGACCTCGAATCAGGTAGGAATACCCGCTGAACTTAAGCAT
Otu1406	Otu1406	Fungi	Ascomycota	Dothideomycetes	Capnodiales	Mycosphaerellaceae	Zymoseptoria	Zymoseptoria_unidentified	>Otu1406_823#AACGCACATTGCGCCCCCTGGTATTCCGGGGGGCATGCCCGTTCGAGCGTCATTACACCACTCCAGCCTCGCTGGGTATTGGGCGTCTCGCGGGGGAGCAATCCCCCGCGCGCCTCAAAGTCTCCGGCTGAGCGGTCTCGTCTCCCAGCGTTGTGGCATCACGTCTCGCCGCGGAGTTTCGAGCCCTCACGGCCGTTAAATCACACCTCAGGTTGACCTCGGATCGGGTAGGGATACCCGCTGAACTTA
Otu1407	Otu1407	Fungi	Ascomycota	Sordariomycetes	Sordariales	Sordariales_fam_Incertae_sedis	Monosporascus	Monosporascus_cannonballus	>Otu1407_474#AACGCACATTGCGCCCATTAGTATTCTAGTGGGCATGCCTGTTCGAGCGTCATTACAACCCTTAAGCCCTAGTTGCTTAGCGTTGGGAGCCTTACGTCTGCGGCGTAAACTCCTCAAAGTTATTGGCAGAGTTACGGCATACTCTAAGCGTAGTAATTATTTTCTCGCTTCTGAAAGTGTCGTGGCAATCGCCATAAGCCTCTATATTTCTAGTGGTTGACCTCGGATCAGGTAGGAATACCCGCTGAA
Otu141	Otu141	Fungi	Basidiomycota	Exobasidiomycetes	Exobasidiales	Exobasidiales_unidentified	Exobasidiales_unidentified	Exobasidiales_unidentified	>Otu141_23542#AACGCAGCTTGCGCTCTTTGGTATTCCAAAGAGCATGCCTTTTTGAGTGTCGTTAATCTTCTTCCATTGCGCGTTTTTGCACGCATGCGAGTCCTTGGGTTTGATTGACATGCCCTGTCAATCTTACCTTAAATGTATGAGCTGGAGATCAGTCAGGTTGCTAAGGCATTTGAAACCTGCGTAAACGGTCTCTGCTTTTTTTTTTTATTCATCATTAACTACTGGCCTCAAATAAGGTAGGACTACCCG
Otu1414	Otu1414	Fungi	Basidiomycota	Exobasidiomycetes	Ceraceosorales	Ceraceosorales_unidentified	Ceraceosorales_unidentified	Ceraceosorales_unidentified	>Otu1414_548#AACGCACCTTGCGCTTGCTGGTATTCCGGCGAGCATGCCTGTTTGAGTATCGCGCATTCTCGCGGGAGGAACGTGTTTTCCTCTTGCGGTGCGTGGGCGGTTGTCGACGTCCGCGTCGACTCGCCTGAAATGCATGAGCTCGTGAAGATGCGCACGCACCACCGTCTAGGTAAAGCCGAGAGCGGAGGGGTGAGCGGATCTCGCGGCTTCGAATGGGTGTCTCGCGACACCAACTGATCGAACGCACTG
Otu1417	Otu1417	Fungi	Ascomycota	Dothideomycetes	Pleosporales	Periconiaceae	Periconia	Periconia_pseudodigitata	>Otu1417_551#AACGCACATTGCGCTCCCCGGCATTCCGGGGAGCACGCCTGTTCGAGCGTCATTTACACCCTCAAGCCTAGCTTGGTGTTGGGCGTCTGTCCCGCACTCGTTGCGCGGACTCGCCTCAAAGTCATTGGCGGCGGTCGTGCCGGCTCCTCGCGCAGCACATTTGCGCTTCTCGGAGGCCCGGCGGATCGGCATCCAGCAAGCTACCTTTTATGACTTGACCTCGGATCAGGTGAGGATACCCGCTGAACT
Otu1418	Otu1418	Fungi	Basidiomycota	Tremellomycetes	Tremellales	Bulleribasidiaceae	Hannaella	Hannaella_unidentified	>Otu1418_2342#AACGCACATTGCGCCTTTTGGTATTCCGAAAGGCATGCCTGTTTGAGTGTCATAAGACCTCTCATACCTAGTTTTCTATGTATGAGCTTTGGGCGCTGCCATCCGTGGCTCGTCTTAAATGTCTAAGTGGAATGCGTAATAAGTTTTCGCTCCCTCCACTCTAATAACTTTTATGTTAGACCTCAAATCAGGTAGGACTACCCGCTGAACTTAAGCATATCAATAAGCGGAGGAGGCTGACTGACTACA
Otu142	Otu142	Fungi	Basidiomycota	Agaricostilbomycetes	Agaricostilbales	Chionosphaeraceae	Ballistosporomyces	Ballistosporomyces_sasicola	>Otu142_28569#AACGCACCTTGCGCTCTAGGGTCATTCCTTAGAGCATGCTTGTTTGAGTGTCTAGTACCCCTCTCCACCCCGCTTGCTTAGGCAGGTTGCTAGGGTTTGGGATCATGGCCTTTTCTTGTCGGACTATATCGTCTGACTGGGCTGAAATGAAAGAAGCTGAATCCACCTTGCGGCTTGACCTGTTGTTGTAAACTAAATTCAATGGGAACGCGAGCGAGGAACGAGCTTACCAGAACCGCCTTTTAGGCA
Otu1420	Otu1420	Fungi	Ascomycota						>Otu1420_513#AACGCACATTGCGCCCCTTGGTATTCCGAGGGGCATGCCTGTTCGAGCGTCATTACACCACTCAAGCTATGCTTGGTGTTGGGAGCCACCCCAGCGGTGCTCCTCAAAGGCAGTGGCGGCGCCTCTCGGCTCTAAGCGTAGTAATTCATTCTCGCTCTGGGGACCTAGAGGTGGCTTGCCAGCAACCCCAAATCTATCAAGGTTGACCTCGGATCAGGTAGGGATACCCGCTGAACTTAAGCATATCAA
Otu1428	Otu1428	Fungi	Ascomycota	Dothideomycetes	Pleosporales				>Otu1428_559#AACGCACATTGCGCCCCTTGGTATTCCATGGGGCATGCCTGTTCGAGCGTCATTTACACCCTCAAGCTCTGCTTGGTGTTGGGCGTCTGTCCCGCTGCTCTGCGCGGACTCGCCTCAAAGGTATTGGCGGTGGCCTCTGCCAGCTTCTCGCGCAGCGAAGTTTGCGCTCAGTGAAGCACGGCGTTGGGCTCGCGTCCACTAAGCTCACCTTCATGACTTGACCTCGGATCAGGTAGGGATACCCGCTGA
Otu143	Otu143	Fungi	Ascomycota	Saccharomycetes	Saccharomycetales	Phaffomycetaceae	Cyberlindnera	Cyberlindnera_jadinii	>Otu143_16475#AACGCATATTGCGCTCTCTGGCATTCCAGAGAGCATGCCTGTTTGAGCGTCATTTCTCTCTCAAGATCCTCTAGGGGACTTGGTATTGAGTGATACTCTGTGTTAACTTGAAATACTCTAGGCAGAGCTCCCCCTAGAAATCCTCTGGGCCGAAATAATGTATTAGGTTCTACCAACTCGTTATTTTCCAGACAGACTTCCAGGCAGAGCTCGGCTGAACAACCTTTCTAAGCTTGACCTCAAATCAGG
Otu1433	Otu1433	Fungi	Basidiomycota	Tremellomycetes	Tremellales	Tremellaceae	Tremellaceae_unidentified	Tremellaceae_unidentified	>Otu1433_592#AACGCACCTTGCGCCTTTTGGTATTCCGAAAGGCATGCCTGTTTGAGTGTCATGAAATCTCAATCCCATCTGGTTTATGATCAGGTGTTGGACTTGGATATGGGTGTCTGCCAGTCACATGGCTCACCTCAAATGACTTAGTGGGATCGCTTGCATCTGTGACAGACGTAATAAGTTTCGTCTTGTCCTTTGCTTTCAATATTCTGCTTACAATCCTGGACCTTGTACACTTCCGTGTGCTTGGCCAAA
Otu1434	Otu1434	Fungi	Ascomycota	Pezizomycotina_cls_Incertae_sedis	Pezizomycotina_ord_Incertae_sedis	Pezizomycotina_fam_Incertae_sedis	Anthopsis	Anthopsis_unidentified	>Otu1434_503#AACGCATATTGCGCCCTCTGGTATTCCGGAGGGCATGCCTGTTCGAGCGTCATTATCACCCCTCAAGCCTGGCTTGTTGTTGGTCGCAGCGGCCGCCACGCGGCGTGCTCTTCCCAAAGATAATGACGGCGTCTGTGAGGACTCCAGTACACTGAGCTTTCGGGCACGTACTCGGTCAGGAATCCAGGCCCGGTCGACGTCTCACCTCCGGGTGAGATAAACCCCCTTTTCACCAAGGTTGACCTCGGA
Otu1436	Otu1436	Fungi	Ascomycota	Dothideomycetes	Pleosporales	Phaeosphaeriaceae	Setophoma	Setophoma_unidentified	>Otu1436_477#AACGCACATTGCGCCCCTTGGTATTCCATGGGGCATGCCTGTTCGAGCGTCATTTGTACCTTCAAGCTTTGCTTGGTGATGGGTGTTTGTCCTGCCCTCTGCGGCTGGACTCTCCTTAAAATTATTGGCAGCCGGCATATTGGCCTTTGGAGCGCAGCACATTTTGCGATCTAAGCCGTTATACTGGTACCCATAAAGCGTACTTTCTCACTTTTGACCTCGGATCAGGTAGGGATACCCGCTGAACTT
Otu1439	Otu1439	Fungi	Ascomycota	Lecanoromycetes					>Otu1439_593#AACGCACATTGCGCCCCTTGGTATTCCGGGGGGCATGCTTGTTCGAGCGTCATTATCACCACTCAAGCCCGGCTTGGTCTTGGGCCGCGCCTTCACCAGCCGGCCTCAAATTCAGTGGCGGCGCCCGCTGGGTCCACGCGTAGTAACTCACCTCGTGGCGGTCCTCGTGGGATGCCGGCCAGAACCCAAACTTTTTATGGTTGACCTCGGATCAAGTAGGAATACCCGCTGAACTTAAGCATATCAATA
Otu144	Otu144	Fungi	Basidiomycota	Tremellomycetes	Tremellales	Bulleribasidiaceae	Hannaella	Hannaella_sinensis	>Otu144_77071#AACGCACATTGCGCCTTTTGGTATTCCGAAAGGCATGCCTGTTTGAGTGTCATATTATCTCTCAGATGTAGTTTTCTATATATGAGCTTTGGACGTTGCCAGCAATGGCTCGTCTTAAATGACTAAGTGGAATGCGTAATAAGTTTTCGCTCCCTTCACTCTAATAACTCTTATGTTAGACCTCAAATCAGGTAGGACTACCCGCTGAACTTAAGCATATCAATAAGCGGAGGAGGCTGACTGACTACG
Otu1440	Otu1440	Fungi	Ascomycota	Dothideomycetes	Pleosporales	Phaeosphaeriaceae	Setophoma	Setophoma_unidentified	>Otu1440_538#AACGCACATTGCGCCCCTTGGTATTCCATGGGGCATGCCTGTTCGAGCGTCATTTGTACCTTCAAGCTTTGCTTGGTGATGGGTGTTTGTCCTGCCCTCTGCGGCTGGACTCGCCTTAAAATTATTGGCAGCCGGCATATTGGCCTTTGGAGCGCAGCACATTTTGCGATCTAAGCCGTTATACTGGTACCCATAAAGCGTACTTTCTCACTTTTGACCTCGGATCAGGTAGGGATACCCGCTGAACTT
Otu1442	Otu1442	Fungi	Basidiomycota	Tremellomycetes	Tremellales	Cuniculitremaceae	Kockovaella		>Otu1442_501#AACGCACCTTGCGCCTCTTGGTATTCCGAGAGGCATGCCTGTTTGAGTGTCATGAATCATCAATCCCACGGGTTTTTCACGAGCCTGTGTGGACTTGGAACTGGGCGTCTGCCTCACAAGGCTCGCCTCAAATGACTCAGTGGGAACTTCCTGACCTACGCCTGACGTGATAAGTTTCGTCTCGGCCGGTCCCGAGGCCCGCTCACAACCCCCCACACCCCTTTGACATTGACCTCAAATCAGGTAGGG
Otu1443	Otu1443	Fungi							>Otu1443_553#AACGCACATTGCGCCCCCTGGTATTCCGGAGGGCATGTCTGTCTGAGCGTCAGTACGCACCTCCTCCTGAGACTTTGTAACAGAGGTCTCCGGAGGGTCCTGGGGTCTGGGGCAGCCTTCACCGGCGGCCTCCCCCTAATGCTGTACGCTTTGCGGGCTCCCATACAGAAAGTCAACGTAGTAAACACAAACGCTCGCTGAACTCTTGTGGGTTGGCTTCGCCTGAACACAAACTTCTCAAGGTTTGAC
Otu1454	Otu1454	Fungi	Ascomycota	Eurotiomycetes	Chaetothyriales	Cyphellophoraceae	Cyphellophora	Cyphellophora_sessilis	>Otu1454_632#AACGCACATTGCGCCCTTTGGTATTCCGAAGGGCATGCCTGTTCGAGCGTCATTATCACCCCTCAAGCCCGGCTTGCTGTTGGTGGTGGCGCGGCCCCCTCCCGGGCCGCCGCCCCGCCCAAAGATAATGACGGCGTCTGTGAGGACTCCTGTACATTGAGCTTTCGGGCACGTACATGGTTAGAAGTCCAGGCGCCGGTCACCGTCCCTCGGGACACTTTTTACCAAGGTTGACCTCGGATCAGGTAG
Otu1455	Otu1455	Fungi	Ascomycota	Dothideomycetes	Capnodiales	Cladosporiaceae	Cladosporium		>Otu1455_1783#AACGCACATTGCGCCCTTTGGTATTCCAAAGGGCATGCCTGTTCGAGCGTCATTTGTACCCTCAAGCTTTGCTTGGTGTTGGGCAACGCGGTCCGCCGCGTGCCTCAAATCGACCGGCTGGGTCTTCTGTCCCCTAAGCGTTGTGGAAACTATTCGCTAAAGGGTGTTCGGGAGGCTACGCCGTAAAACAACCCCATTTCTAAGGTTGACCTCGGATCAGGTAGGGATACCCGCTGAACTTAAGCATAT
Otu1457	Otu1457	Fungi	Ascomycota	Eurotiomycetes	Chaetothyriales	Chaetothyriaceae	Ceramothyrium	Ceramothyrium_melastoma	>Otu1457_550#AACGCACATTGCGCCCTGTGGCATTCCGCAGGGCATGCCTGTTCGAGCGTCATTATCCTCCCTCAAAGGCTCTTTGCAGCTTTTGGTGTTGGACCACGTTGGACCGTCCGCGGCCCAACGGGTCTCAAAGACAATGACGGGCGTCCGTGGGACCCTCTTCGCACTGAGCTTTCCGGAGCACGCGTCGAGTCGCAAGGTCCCCACGGGCCCGGTCGCCTCCTTTAAATTTTTCTAGGTTGACCTCGGATC
Otu1458	Otu1458	Fungi	Ascomycota	Eurotiomycetes	Chaetothyriales	Herpotrichiellaceae			>Otu1458_821#AACGCACATTGCGCCCTTTGGTATTCCGAAGGGCATGCCTGTTCGAGCGTCATTATCACCCCTCAAGCCCCCGGCTTGGTGTTGGACGGTTTGGCGGAGGCCCTCCGGGGCCCTTGCCCCTCCCAAAGACAATGACGGCGGCCTCGTTGGACCCCCGGTACACTGAGTTCTTCACGGGACACGTACTGGAGTAAGGGTGCGCGGGGCACGGTCTGCCTCCCCTCAGGGAGAATCTTTTTTTTACAAGGT
Otu146	Otu146	Fungi	Ascomycota	Dothideomycetes	Pleosporales	Phaeosphaeriaceae			>Otu146_18564#AACGCACATTGCGCCCCTTGGTATTCCATGGGGCATGCCTGTTCGAGCGTCATTTGTACCCTCAAGCTCTGCTTGGTGTTGGGTGTTTGTCCACTGTCGTGGACTCGCCTTAAAGTCATTGGCAGCCAGTGTTTTGGTATTGAAGCGCAGCACATTTTGCGCCTCTAGCCTAGAGCACTCGCGTCCAGTAAGCCTTTTTCCACTTTTGACCTCGGATCAGGTAGGGATACCCGCTGAACTTAAGCATAT
Otu1461	Otu1461	Fungi	Ascomycota	Eurotiomycetes	Chaetothyriales	Chaetothyriales_fam_Incertae_sedis	Strelitziana	Strelitziana_africana	>Otu1461_533#AACGCACATTGCGCCCACTGGTATTCCGGTGGGCATGCCTGTTCGAGCGTCATTATCCTCTCTCCCAACCTCTGGTCGGGGCGTTGGATCGAGTTGTGGTCTTGTCCGCAACTGGTCTCAAAGACAATGACGGCGTCCGTGGGACCCTCTTCGCAACGAGTCTTTCGAGGCACGCGGGGAGTTGCAAGGTCTCGTCGGGTCGGTCGACACCTTTTATTTTTTTCTAGGTTGACCTCGGATCAGGTAGGA
Otu1462	Otu1462	Fungi	Basidiomycota	Cystobasidiomycetes	Cystobasidiomycetes_unidentified	Cystobasidiomycetes_unidentified	Cystobasidiomycetes_unidentified	Cystobasidiomycetes_unidentified	>Otu1462_480#AACGCACCTTGCACTCTTTGGTATTCCGAAGAGTATGTCTGTTTGAGTATCATGAAACTCTCAACCCCCCTGTTTTGTAATGAGACGGGCGTGGGCTTGGATTATGGTTGTCTGTCGGCGTAATAGCCGGCTCAACTGAAATACACGAGCAACCCATTTTAAAATAAACGGTTTGACTCGGCGTAATAATTATTTCGCTGAGGACGTCTAACCTTTAAATCGTTAGTGGTGCTTCTAATGCATTATTCA
Otu1465	Otu1465	Fungi	Basidiomycota	Agaricostilbomycetes	Agaricostilbales				>Otu1465_541#AACGCATCTTGCGCTCTCGGGTTATTCCTGGGAGCATGCTTGTTTGAGTAACGGAAAAGCTCAACCCCCTCTCTAGTCAAATGGAGAGTGCTTCAGGGTTGGATCATGACGCGTGTTGACTTGTCAACTCCGTTGAAATACAAGAAGCTGAACGAACTTGACCCAAGTCCCGAATGCAGGCTTCGGCTAACTATGTTGTATAACTTCGGTCTCATAGTGTTGCATGAATGGATCTGAACTTTGATCGAT
Otu1467	Otu1467	Fungi	Basidiomycota	Tremellomycetes	Tremellales				>Otu1467_508#AACGCACCTTGCGCCCTCTGGTATTCCGGAGGGCATGCCTGTTTGAGTGTCATGAACACCTCACCCCCTCGGGTTTTTTGCCTGATCGGCGTGGATTTGGGTGCTGCCGACCGCCGGCTCGCCTTAAAAGCATCAGTGGTTTTCAGACGTAATAAGTTTCGTCAAGAGGCCGCTCACAACCTCCCGCAAGGGATGCTCCTGGAGCACTTTCATGATCTGACCTCAAATCAGGTAGGGCTACCCGCTGAA
Otu147	Otu147	Fungi	Ascomycota	Eurotiomycetes	Chaetothyriales				>Otu147_21528#AACGCACATTGCGCCCTTTGGCATTCCGAAGGGCATGCCTGTTCGAGCGTCATTATCCTCCCTCCAAAACCCCGCCTTACCGCGGGCGTTTCGGGTGTTGGACCGCGTTGGACCGCTCGCGGCCAACTGGTCTCAAAGACAATGACGGGCGTCCATGGGACCCTCTTCGCACTGAGCTTTCCGGAGCACGCGTCGAGTTGCAAGGTCTTGTGGGCCCGGCCACCTCTAAATCTATTTTTTCAGGTTGAC
Otu1472	Otu1472	Fungi	Ascomycota	Dothideomycetes	Pleosporales	Pleosporaceae	Alternaria		>Otu1472_927#AACGCACATTGCGCCCTTTGGTATTCCAAAGGGCATGCCTGTTCGAGCGTCATTTGTACCTTCAAGCTTTGCTTGGTGTTGGGCGTTTTTGTCTCCCTCTTTCTGGGAGACTCGCCTTAAAACGATTGGCAGCCGGCCTACTGGTTTCGGAGCGCAGCACAAGTCGCACTCTCTATCAGCAAAGGTCTAGCATCCATTAAGCCTTTTTTTCAACTTTTGACCTCGGATCAGGTAGGGATACCCGCTGAA
Otu1473	Otu1473	Fungi	Ascomycota	Lecanoromycetes	Caliciales	Physciaceae	Physcia		>Otu1473_608#AACGCACATTGCGCCTTTTGGCATTCCGAAGGGCATGCCTGTCCGAGCGTCATTGCAACCCTCAAGCACTGCTTGGTATTGGGTCTCGTCCCCGCGACGTACCCGCAATGTCGTGGCGGTCCAGTGAGACTTGAAGCGTAGCAAGATTTAATAAATCCCGCTTTGCAAGCTTCTCGCTGCGTGCTGGCCAAATAACCTCAACATTTTCAATGATTGACCTCGGATCAGGTAGGGATACCCGCTGAACTT
Otu1474	Otu1474	Fungi	Ascomycota	Dothideomycetes					>Otu1474_624#AACGCACATTGCGCCCTTTGGCATCCCGAAGGGCATGCCTGTTCGAGCGTCATTATCACCATTCAAGCCTGGCTTGGTATTGGGTGTCGTCCCGCCCTCTGCGGCGCGGACGCTCCCTAAAACTATCGGCGGTGCAGCACCGGCTTCGAGCGTAGCAGACCTTCGCTTTCGGGGACCCGGTGAGGCAGCGGCCGCGACGCACAACCTTTTGGTTGACCTCGGATCAGGTAGGGATACCCGCTGAACTTA
Otu1475	Otu1475	Fungi	Ascomycota						>Otu1475_608#AACGCACATTGCGCCCTTTGGCATTCCGAAGGGCATGCCTGTTCGAGCGTCATTAACACCCCTCAAGCCTGGCTTGTTGTTGGACCCCGCCCGGGCTTCGCGCCCAGGGCTGGTCCCAAACGTAATGACGGCGTCCACGCCGACCCTCAGTGCAACGAGCTTTTCACGAAGCACGCACCGAGTCGCAAGGTCTGCGTGGCACGGTCTCCCCCTTTATTTTATCAAGGTTGACCTCGGATCAGGTAGGAA
Otu1476	Otu1476	Fungi	Basidiomycota	Tremellomycetes	Tremellales	Bulleribasidiaceae	Hannaella		>Otu1476_461#AACGCACATTGCGCCTTTTGGTATTCCGAAAGGCATGCCTGTTTGAGTGTCATATCACCTCCCAGCCATAGTTTTTGCTATGGCTGAGTGTTGGACGCTGCCATCCGTGGCTCGTCTTAAATGACTAAGTGGAATGCGTAATAAGTTTTCGCTCCCTCCACTCTAATAACTCTTATGTTAGACCTCAAATCAGGTAGGACTACCCGCTGAACTTAAGCATATCAATAAGCGGAGGAGGCTGACTGACTC
Otu1485	Otu1485	Fungi	Ascomycota	Arthoniomycetes	Lichenostigmatales	Phaeococcomycetaceae	Phaeococcomyces	Phaeococcomyces_catenatus	>Otu1485_504#AACGCACATTGCGCCCTTTGGTATTCCGAAGGGCATACCTGTTCGAGCGTCATTATCCTTCCTTCCACCCCCCGGGGTGCGGCATTGGAACGCAGTCGGTTGTGTCACGACCAACTGGTTCTCAAAAGTAATGACGGCGTCCGTGGGACCCTCGATACAACGAGTTCTTTCGGGAGCACGTATCGAGTTGCAAGGTCCTTCCGGGTCGGTCCAACCCCAAATTTTTTTCAGGTTGACCTCGGATCAGGT
Otu1487	Otu1487	Fungi	Ascomycota	Sordariomycetes	Xylariales	Xylariales_fam_Incertae_sedis	Phialemoniopsis	Phialemoniopsis_ocularis	>Otu1487_777#AACGCACATTGCGCCCATTAGTATTCTAGTGGGCATGCCTGTTCGAGCGTCATTTCAACCCTCAAGCTCTCTTGCTTGGTGTTGGGGCTTCTGCGGCTTCGGCCGCAGGCCCTGAAAAACAGTGGCGGGCTCGCTATAACTCCGAGCGTAGTAATCTCTCTCGCTTTGGAAGAGTAGCGGTTCCCGGCCGTTAAACCCCCCAATTTCTGAAATGTTGACCTCGGATCAGGTAGGAATACCCGCTGAACT
Otu1489	Otu1489	Fungi	Basidiomycota	Tremellomycetes	Tremellales	Bulleribasidiaceae	Vishniacozyma	Vishniacozyma_dimennae	>Otu1489_443#AACGCACCTTGCGCCCTCTGGTACTCCGGAGGGCATGCCTGTTTGAGTGTCATGAACACCTCACCCCCTCGGGTTTCCGATCGGGTGGATTTGGGCGCTGCCAGTCACATGGCTCGCCTTAAAAGCATTAGCGGTTGTCGACGTAATAAGTTTCGTCCTGTCGACCGCTCCTAATCTCCCTCTGGGATGTCTTCTGGACACATTCATGATCTGACCTCAAATCAGGTAGGACTACCCGCTGAACTTAAG
Otu1490	Otu1490	Fungi	Ascomycota	Dothideomycetes	Capnodiales	Teratosphaeriaceae	Devriesia	Devriesia_strelitziicola	>Otu1490_498#AACGCACATTGCGCCCTTTGGCATTCCGAGGGGCATGCCCGTTCGAGCGTCATTAAATCCACTCAAGCCTGGCTTGGTATTGGGCGACGGGGACCCCCCGCGCCTCCATTTCGCCGGCTGGCCGTCGTTTGACTTAGCGTTGTGACACATGTCGCTGACGACGAAGACGGACCACGCCGTTAAACCCTCTTGAATGTCTCCGGGCGTTCAGTAAAGGTTGACCTCGGATCGGGTAGGAATACCCGCTGA
Otu1491	Otu1491	Fungi							>Otu1491_498#AACGCACATTGCACTTCTCGTTAACTCGGGGAGTATGCCCGCTCGAGCGTCATTACACCTCTCAGGCCTAGCCTGGTGTTGAGGGAAGTGGTCGATAAGACTGCCCCCTTTAAATTCTTTCGGCCGATCCCCATTGAAACCCGGGCGTTGTGTTAAACAAATTCGCCTTGTGGTCTCTAGAGGATAAGACTGCCGTTAAGCCTACAGTCCTTAAAAAGACTTTAAAAGGTTGACCTCGAGTCGGGTAGG
Otu1492	Otu1492	Fungi	Ascomycota	Dothideomycetes	Pleosporales	Pleosporaceae	Bipolaris	Bipolaris_sorokiniana	>Otu1492_602#AACGCACATTGCGCCCTTTGGTATTCCAAAGGGCATGCCTGTTCGAGCGTCATTTGTACCTTCAAGCTTTGCTTGGTGTTGGGCGTTTTTGTCTCCCTCTTTCTGGGAGACTCGCCTTAAAACGATTGGCAGCCGGCCTACTGGTTTCGGAGCGCAGCACATAATTTGCGCTTTGTATCAGGAGAAAAGGACGGTAATCCATCAAGACTCTACATTTTTAACTTTTGACCTCGGATCAGGTAGGGATAC
Otu1495	Otu1495	Fungi	Ascomycota	Sordariomycetes	Glomerellales	Glomerellaceae	Colletotrichum		>Otu1495_1207#AACGCACATTGCGCCCGCCAGCATTCTGGCGGGCATGCCTGTTCGAGCGTCATTTCAACCCTCAAGCTCTGCTTGGTGTTGGGGCCCTACAGCCGATGTAGGCCCTCAAAGGTAGTGGCGGACCCTCCCGGAGCCTCCTTTGCGTAGTAGCTAACACCTCGCAACTGGAACGCGGCGCGGCCATGCCGTTAAACACCCAACTTCTGAATGTTGACCTCGGATCAGGTAGGAATACCCGCTGAACTTAAG
Otu1497	Otu1497	Fungi	Ascomycota	Dothideomycetes	Pleosporales	Pleosporaceae	Curvularia	Curvularia_verruculosa	>Otu1497_459#AACGCACATTGCGCCCTTTGGTATTCCAAAGGGCATGCCTGTTCGAGCGTCATTTGTACCCTCAAGCTTTGCTTGGTGTTGGGCGTTGTTTGTCTTTGGCCTTGCCCAAAGACTCGCCTTAAAACAATTGGCAGCCGGCCTACTGGTTTCGCAGCGCAGCACATTTTTGCGCTTGCAATCAGCAAAAGAGGTTGGCCATCCATCAAGACTACATTTATACGTTTGACCTCGGATCAGGTAGGGATACCC
Otu1499	Otu1499	Fungi	Basidiomycota	Tremellomycetes	Tremellales	Tremellaceae	Cryptococcus	Cryptococcus_unidentified	>Otu1499_596#AACGCACCTTGCGCCCTTTGGTATTCCGAAGGGCATGCCTGTTTGAGTGTCATGAAACCTCACCCCACTTGGGTTTTTGCCTGAGCGGTTGGTGGATTGGGCGTTGCCGTCAATGGCTCGCCTTAAAAGTATAAGCGCCTTGGATGTAATACGTTTCATCCTTATGGGTGGCTGATAACCCCACATATCTCATGATCTGGCCTCAAATCAGGTAGGGCTACCCGCTGAACTTAAGCATATCAATAAGCG
Otu15	Otu15	Fungi	Ascomycota	Dothideomycetes	Botryosphaeriales	Botryosphaeriaceae	Lasiodiplodia	Lasiodiplodia_crassispora	>Otu15_560654#AACGCACATTGCGCCCCTTGGTATTCCGGGGGGCATGCCTGTTCGAGCGTCATTACAACCCTCAAGCTCTGCTTGGAATTGGGCACCGTCCTCACTGCGGACGCGCCTCAAAGACCTCGGCGGTGGCTGTTCAGCCCTCAAGCGTAGTAGAATACACCTCGCTTTGGAGTGGTTGGCGTCGCCCGCCGGACGAACCTTCTGAACTTTTCTCAAGGTTGACCTCGGATCAGGTAGGGATACCCGCTGAAC
Otu150	Otu150	Fungi	Ascomycota	Dothideomycetes	Capnodiales	Capnodiaceae	Leptoxyphium	Leptoxyphium_madagascariense	>Otu150_16518#AACGCATATTGCGCCCCTTGGTATTCCTTGGGGCACACCTGTTCGAGCGTCATTTCACCAATCAAGCCTCGCTTGGTATTGGGCGATGCGGCCTGCCCGCACGCCTCAAATGCAACGGCCGAACGTGCTCTCCTCCGGCGTCGTGGAAACATACCGCTACAGGGACGAGCGCGACTCGCGCCGCACAAGCCTAAATTTTCAAAGGTTGACCTCGGATCAGGTGGGGATACCCGCTGAACTTAAGCATAT
Otu1500	Otu1500	Fungi	Ascomycota	Sordariomycetes	Glomerellales	Glomerellaceae	Colletotrichum		>Otu1500_608#AACGCACATTGCGCCCTCTGGTATTCCGGGGGGCATGCCTGTTCGAGCGTCATTACAACCCTCAAGCCCAGCTTGGTGTTGGGAGCCACCCCAGCGGTGCTCCTCAAAGGCAGTGGCGGCGCCTCTCGGCTCTAAGCGTAGTAACTTTACGTCTCGCACTGGGATCCGGAGGGACTCTTGCCGTAAAACCCCCCAATTTTCCAAAGGTTGACCTCGGATCAGGTAGGAATACCCGCTGAACTTAAGCAT
Otu1503	Otu1503	Fungi	Ascomycota	Sordariomycetes	Glomerellales	Glomerellaceae	Colletotrichum	Colletotrichum_excelsum-altitudinum	>Otu1503_539#AACGCACATTGCGCCCGCCAGCATTCTGGCGGGCATGCCTGTTCGAGCGTCATTTCAACCCTCAAGCACTGCTTGGTGTTGGGGCCCTACGGCCGACGTAGGCCCCCAAAGACAGTGGCGGACCCTCCCGGAGCCTCCTTTGCGTAGTAACATTACCACCTCGCACTGGGATCCGGAGGGACTCTCCTGCCGTAAAACCCCCCAAAACATAACAAGGTTGACCTCGGATCAGGTAGGAATACCCGCTGA
Otu1507	Otu1507	Fungi	Basidiomycota	Tremellomycetes	Tremellomycetes_unidentified	Tremellomycetes_unidentified	Tremellomycetes_unidentified	Tremellomycetes_unidentified	>Otu1507_477#AACGCACCTTGCACCCTTTGGTATTCCGAAGGGTATGCCTGTTTGAGTGTCATGAAACCTCATCCTGATCATTTTCTTGAAATGATTAGTGATGGATTGGGTGTTTGCCTTTCTCGGCTCGCCTTAAAAGTCTAAGTGGTCTGGATGTAATACGTTTCGTCCTTGACTGACTCTTAACCCATCTTTCAAATCTGACCTCAAATCAGGTAGGGCTACCCGCTGAACTTAAGCATATCAATAAGCGGAGGA
Otu1508	Otu1508	Fungi	Ascomycota	Sordariomycetes	Hypocreales	Bionectriaceae	Synnemellisia	Synnemellisia_unidentified	>Otu1508_511#AACGCACATTGCGCCCACTAGTATTCTGGTGGGCATGCCTGTCTGAGCGTCATTTCAACCCTCGCGCCCGGCTTCTGTCGGATGCGGTGTTGGGGATCGGCCTTCCGGGGCCGGCCCCTAAATAGAGTGGCGACCACGCCGTAGCCTCCTCTGCGTAGTAACATATCACCTCGCAGTGGAGAGCGGTGCGGTCCGCCGTAAAACCCCCAACTCTTCTAAGGTTGACCTCAGATCAGGTAGGAATACCCG
Otu1509	Otu1509	Fungi							>Otu1509_380#AACGCACATTGCACCTTTGACTTGATCAGAGGTATGCCTGCTCGAGCGTCATTATACGCAAATCAAGCTTTGCTTGGTATTGGAGGATGTGTTGACCTGAAATCGCACCTCTTAAATTATGGTCTCTCTTCAGCTAAATTACTGAGGTGTTGTGCAAACAATTCACTAACTGTAGTTGAGCCCAGGAGAAAGTGAGAAATCACGAACAACTTGCTTGATCTTCAATCAAGTGTTGACCTCGAGTCAGGT
Otu1511	Otu1511	Fungi	Basidiomycota	Tremellomycetes	Tremellales	Cuniculitremaceae	Kockovaella		>Otu1511_483#AACGCACCTTGCGCCTCTTGGTATTCCGAGAGGCATGCCTGTTTGAGTGTCATGAAACCTCAATCCCCTATGGTTTTCTGAACCATCGGTGGACTTGGAAATGGGCGTCTGCCTCACGAGGCTAGCCTCAAATGACTTAGTGGGAACTTCTCGACCTACGCCTGACGTGATAAGTTTCGTCTTGGCCGGTCCTGAGGCCTGCTCACAACCAACCACATCTTTTTGACATTGACCTCAAATCAGGTAGGG
Otu1512	Otu1512	Fungi	Ascomycota	Eurotiomycetes	Chaetothyriales				>Otu1512_693#AACGCACATTGCGCCCTTTGGCATTCCGAAGGGCATGCCTGTTCGAGCGTCATTAACACCCCTCAAGCCCGGCTTGTTGTTGGACCACGCCCGGGCTTCGCGCCCAGGGCCGGTCCCAAACGTAATGACGGCGTCCACGCGGACCCTCAGTGCAACGAGCTTTTCACGAAGCACGCACCGAGTCGCAAGGTCTGCGCGGCACGGTCTCTCCCTTTATTTTATCAAGGTTGACCTCGGATCAGGTAGGAA
Otu1517	Otu1517	Fungi							>Otu1517_545#AACGCACATTGCACCCTCTGGTATTCCGGGGGGTATATTTGTTCCAGCGTTATTACGCCTCTCAAGTTTAACTTGGTATTGAGATTGTGGTTATCTGCATTCTTTAAATATTTACAGCTGATTATCTAAGTCAAGCGTATGAAATTCTTCGCTCAGTCTTGAATAATCATGCTCGAAAATCATTTTCTAAGGTTAACCTGGAATCAAATAGGGATACCCGCTGAACTTAAGCATATCAATAAGCGGAGG
Otu1527	Otu1527	Fungi	Ascomycota	Eurotiomycetes	Chaetothyriales				>Otu1527_962#AACGCACATTGCGCCCTTTGGTATTCCGAAGGGCATGCCTGTTCGAGCGTCATTATCACCTCTCAAGCCTGGCTTGATGTTGGACCTCCAGGTCCCCGTTTAACCACGGGACCGGTCCCAAAGACAATGACGGCGTCCGTGGGACCCTCGGTGCAACGAGCTTCTAACCAAGCACGCATCTGAGTCGAAAGGACCCCCGGCACGGTCTCAACCATCACTTTTTTACCAAAGGTTGACCTCGGATCAGGT
Otu153	Otu153	Fungi	Basidiomycota	Tremellomycetes	Tremellales	Bulleribasidiaceae	Hannaella	Hannaella_sinensis	>Otu153_33383#AACGCACATTGCGCCTTTTGGTATTCCGAAAGGCATGCCTGTTTGAGTGTCATATTATCTCTCAGATGTAGTTTTCTATATATGAGCTTTGGACGTTGCCAGCAATGGCTCGTCTTAAATGACTAAGTGGAATGCGTAATAAGTTTTCGCTCCCTTCACTCTAATAACTCTTATGTTAGACCTCAAATCAGGTAGGACTACCCGCTGAACTTAAGCATATCAATAAGCGGAGGAGGCTGACTGACTACA
Otu1531	Otu1531	Fungi	Ascomycota						>Otu1531_519#AACGCATATTGCGCCCTTTGGTATTCCGAAGGGCATGCCTGTTCGAGCGTCATTATCACCCCTCAAGCCCGGCTTGTTGTTGGACCGCGTCCCCGTCACCGGGGACTGGCCCCAAAGATAATGACGGCGTCTGTGAGGACTCCAGTACACTGAGCTTTCGGGCACGTACTCGGCTAGAAATTCAGACCCGTCCAACCCTTTTTTTCGAACCCCCTCCCGGGGGCGAGGACAAAAGACTTACCAAGGTTG
Otu1534	Otu1534	Fungi	Ascomycota						>Otu1534_570#AACGCACATTGCACCCTTTGGTATTCCGAAGGGTACGCCTGTTCGAGCGTCATTCAACGTCAAGTCTCGGCTTGGTTATGGACTTTGCCGTGGCAAGGTCTCAATTCCATTGGCGATCCACACCATCGTGATGCCTCACATCGGTTGGGTCCGCTCATATTTGACCAATTTCTCAAAACGTTGACCTCGGATCAGGCGGGGATACCCGCTGAACTTAAGCATATCAATAAGCGGAGGAGGCTGACTGAC
Otu1535	Otu1535	Fungi	Basidiomycota						>Otu1535_448#AACGCACCTTGCGCCCTCTGGTATTCCGGAGGGCATGCCTGTTTGAGTGTCATGATCAATCTCTAATCAGGATTTCTGATTAGGGGATTTGGGTGTTTGCCTTCTGGCTCGCCTTAAATGCATTAGCGCGGTGTATAAGTTTCGCCAGCCGCTAGATCATTCTTAACTGAATACGGGAAAGGGCAACCGATTACCATCTCAGACCTCAAATCAGGTAGGACTACCCGCTGAACTTAAGCATATCAATAA
Otu1537	Otu1537	Fungi	Ascomycota						>Otu1537_472#AACGCACATTGCGCCCGCCAGTATTCTGGCGGGCATGCCTGTTCGAGCGTCATTTCAACCCTCAAACCCTCGGGTTTGGTGTTGGGAGCCACCCCAGCGGTGCTCCTCAAAGGCAGTGGCGGCGCCTCTCGGCTCTAAGCGTAGTAATTCATTCTCGCTCTGGGGACCTAGAGGTGGCTTGCCAGCAACCCCAAATCTATCAAGGTTGACCTCGGATCAGGTAGGGATACCCGCTGAACTTAAGCATAT
Otu1539	Otu1539	Fungi	Ascomycota	Lecanoromycetes	Lecanorales	Ramalinaceae	Bacidina		>Otu1539_514#AACGCACATTGCGCCCCTCGGTATTCCGGGGGGCATACCTGTTCGAGCGTCATTACACCTCTCAAGCGTAGCTTGGTATTGGGCCTCGCTCCCTCACAAGGGCGTGCCTGAAAAGTAGTGGCGGTCCGGCGTGGCCTTGAACGTAGTAAATTTTATCCCGTTCTGAAGGCTCATGTCGCGGCTGGCCAGAATCGCCCACTTTCAAGAATTGACCTCGGATCAGGTAGGGATACCCGCTGAACTTAAGCA
Otu154	Otu154	Fungi	Basidiomycota	Tremellomycetes	Tremellales	Tremellaceae	Cryptococcus	Cryptococcus_unidentified	>Otu154_17103#AACGCAAATTGCACTCTTTGGTATTCCGAAGAGTATGCCTGTTTGAGTGTCATGAAAACCTCAACTCCAAGTTTGGTTAATCCGAGCTTGGATGTTGGATGTGGGCGTTTGTCAATGCCAAGTTGACTCGCCTTAAAAATGTAAGCTGGATTAGTCTTTGACTGGTTCCCCTAGGCGTAATAAGTATTTCGCTTAGGACACAAGCTCGCTTGTGGCCAGGACTTGACAATAGTCTGCTTTCTATACCCT
Otu1542	Otu1542	Fungi	Ascomycota	Dothideomycetes	Capnodiales	Mycosphaerellaceae			>Otu1542_585#AACGCACATTGCACCTTTGACTTGATCAGAGGTATGCCTGCTCGAGCGTCATTTCACCACTCAAGCCTCGCTTGGTATTGGGCAACGCGGTCCGCCGCGTGCCTCAAATCGACCGGCTGGGTCTTCTGTCCCCTAAGCGTTGTGGAAACTATTCGCTAAAGGGTGCTCGGGAGGCTACGCCGTAAAACAAACCCATTTCTAAGGTTGACCTCGGATCAGGTAGGGATACCCGCTGAACTTAAGCATATC
Otu1545	Otu1545	Fungi	Basidiomycota	Microbotryomycetes	Sporidiobolales	Sporidiobolaceae	Sporobolomyces	Sporobolomyces_patagonicus	>Otu1545_1868#AACGCATCTTGCACTCCTTGGTATTCCGAGGAGTATGTCTGTTTGAGTGTCATGAATTCTTCAACCCAATCTTTTCTTGTAATCGATTGGTGTTTGGATTCTGAGCGTTGCTGGCGTTTGCCTAGCTCGTTCGTAATACATTAGCATCCCTAATACAAGTTTGGATTGACTTGGCGTAATAGACTATTCGCTAAGGATTCGGTGGAAACATCGAGCCAACTTCATTAAGGAAGCTCCTAATTTAAAAGT
Otu1547	Otu1547	Fungi	Ascomycota	Sordariomycetes	Glomerellales	Glomerellaceae	Colletotrichum		>Otu1547_467#AACGCACATTGCGCCCGCCAGCATTCTGGCGGGCATGCCTGTTCGAGCGTCATTTCAACCCTCAAGCTCTGCTTGGTGTTGGGGCCCTACAGCCGATGTAGGCCCTCAAAGGTAGTGGCGGCGCCTCTCGGCTCTAAGCGTAGTAATTCATTCTCGCTCTGGGGACCTAGAGGTGGCTTGCCAGCAACCCCAAATCTATCAAGGTTGACCTCGGATCAGGTAGGGATACCCGCTGAACTTAAGCATATC
Otu1548	Otu1548	Fungi	Basidiomycota	Cystobasidiomycetes	Erythrobasidiales	Erythrobasidiaceae	Erythrobasidium	Erythrobasidium_unidentified	>Otu1548_408#AACGCACCTTGCACTCTTTGGTATTCCGAAGAGTATGCCTGTTTGAGTGTCGTGAAACCCTCAACCCCCTTGTTTTGCAAAGAAGCAAGTGTGGGCTTGGATTCTGGTTGTTGCAGGCCTTTACAGGTCAGCTCAGCTGAAATATACGAGCTGCCTATATTACGATAGCATAGAAGGCTTCACTCGGCGTAATAATATCTATCTCGTCGAATTGAATGCAGTCTTATCGTGAAGATTGGCGCTGATAAT
Otu1549	Otu1549	Fungi							>Otu1549_526#AACGCACATTGCGCCCCCTGGTATTCCGGAGGGCATGTCTGTTTGAGCGTCAGTACGCACCTCCTCTCGAGATTTTGTAACAGAGATCTCGCAGAGGGTCATGGGGTTCTGGGCCGCCCTCACCGGCGACCCCCCCTAATGCGGCACGCTTTGCGGGCTCCCACACAGAAAGTCAACGTAGTAAACATAAAAAAGCTCGGTGAACTCTTGTGGACGGCTTCGCCTGAACAAACTCTTCTAAGGTTTGAC
Otu1550	Otu1550	Fungi	Ascomycota						>Otu1550_502#AACGCACATTGCGCCCCTTGGCATTCCGAGGGGCATGCCTGTTCGAGCGTCATTAGCACCTATCAAGCCCTGCTTGGTATTGGGGCATGCCTGTATGGCTGTCCTTAATCTCAGGGGCTGCGCGCCGGTCTGGCACGAGTGTAGTACTCTTCTCGCTCGGGGCCGATCGCTGCCTGCCAGCAAGCCACCCCACGGGGAACTGATTTTGACCTCGGATCAGGTAGGAATACCCGCTGAACTTAAGCATAT
Otu1552	Otu1552	Fungi	Ascomycota						>Otu1552_434#AACGCACATTGCGCCCTTTGGTATTCCGAAGGGCATACCTGTTCGAGCGTCATTTAGACCTATTAAGCTCTGCTTAGTTTTGGGCGCTTGTTAATTGCTAACTCGCCTTAAAAGTATCGGCGTTACTATATTACTTGTACAGCACAGTAGATTGTTGCTCTATAGTGTGAGAAGTAGCTGCCGCCAATTCATTATACTATAATTTGACCTCGGATCAGGTAGGAATACCCGCTGAACTTAAGCATATCA
Otu1554	Otu1554	Fungi	Basidiomycota	Tremellomycetes	Tremellales	Tremellaceae	Auriculibuller	Auriculibuller_unidentified	>Otu1554_447#AACGCACCTTGCGCCTTTTGGTATTCCGAAAGGCATGCCTGTTTGAGTGTCATGAAATCTCAATCCCATCTGGTTTATGACCAGGTGTTGGACTTGGACATGGGTGTCTGCCGGTCAAACGGCTCACCTCAAATGACTTAGTGGGATCGCTTGCATCCGTGACAGACGTAATAAGTTTCGTCTTGTCCCTTGCTCTGCGTACGCCTGCTCAGAACCAACCTGTCTTGCCTTCATTGGCCTGGCATACCT
Otu1555	Otu1555	Fungi	Basidiomycota	Tremellomycetes	Tremellales	Rhynchogastremataceae	Papiliotrema	Papiliotrema_flavescens	>Otu1555_552#AACGCACCTTGCGCCTTTTGGTATTCCGAAAGGCATGCCTGTTTCAGTGTCATGAAATCTCAATCTAATATGTTTTCTGAACATGTTAGGCTTGGACTTGGGTGTCTGCCAGCAATGGCTCGTCTTAAATGACTAAGTGGAATGCGTAATAAGTTTTCGCTCCCTTCACTCTAATAACTCTTATGTTAGACCTCAAATCAGGTAGGACTACCCGCTGAACTTAAGCATATCAATAAGCGGAGGAGGCTG
Otu1558	Otu1558	Fungi	Basidiomycota	Tremellomycetes	Tremellales	Bulleribasidiaceae	Hannaella	Hannaella_unidentified	>Otu1558_1028#AACGCACATTGCGCCTTTTGGTATTCCGAAAGGCATGCCTGTTTGAGTGTCATAAGACCTCTCATACCTAGTTTTCTATGTATGAGCTTTGGGCGCTGCCATCCGTGGCTCGTCTTAAATGTCTAAGTGGAATGCGTAATAAGTTTTCGCTCCCTCCACTCTAATAACTTTTATGTTAGACCTCAAATCAGGTAGGACTACCCGCTGAACTTAAGCATATCAATAAGCGGAGGAGGCTGACTGACTTCT
Otu1559	Otu1559	Fungi	Ascomycota	Dothideomycetes	Capnodiales	Mycosphaerellaceae	Cercospora		>Otu1559_435#AACGCACATTGCGCCCCTTGGTATTCCGAGGGGCATGCCTGTTCGAGCGTCATTTCACCACTCAAGCCTCGCTTGGTATTGGGCGCCGCGGTGTTCCGCGCGCCTCAAAGTCTCCGGCTGAGCTGTCCGTCTCTAAGCGTTGTGATTTCATTAATCGCTTCGGAGCGCGGGCGGTCGCGGCCGTTAAATCTTTCACAAGGTTGACCTCGGATCAGGTAGGGATACCCGCTGAACTTAAGCATATCAATA
Otu156	Otu156	Fungi	Ascomycota	Dothideomycetes	Pleosporales	Phaeosphaeriaceae	Setophaeosphaeria		>Otu156_17790#AACGCACATTGCGCCCCTTGGTATTCCATGGGGCATGCCTGTTCGAGCGTCATTTGTACCCTCAAGCTCAGCTTGGTGTTGGGTGTTTGTCCCGCCGTTGCGCGTGGACTCGCCTCAAAGCAATTGGCAGCCGGCATAAGCCTGGGAGCGCAGCACAATCGCTGTTTCCAGACTGCGTGTCGAGCGTCCAGCAAGCCTATTATTCTTGCGTTTGACCTCGGATCAGGTAGGGATACCCGCTGAACTTAA
Otu1560	Otu1560	Fungi	Ascomycota	Dothideomycetes	Pleosporales	Pleosporales_fam_Incertae_sedis	Pseudorobillarda	Pseudorobillarda_unidentified	>Otu1560_1018#AACGCACATTGCGCCCTTTGGTATTCCGAAGGGCACACCTGTTCGAGCGTCATTACACCATTCAAGTCTTACTTGGTATTGGGCTCTCTGTCCCCCTCTTGCGGGGGGACAGGCCTTAAAGACATTGGCGGCATAGTCCGGCTTCGAGCGTAGCAAAAAACATCGCTTTTGGAGTTTTCTGGATTACTGTCCTTGTCCATAAAAAAAGCAGTAGCAATACGGCTTCTTTTTTTCAAAGGTTGACCTCGG
Otu1562	Otu1562	Fungi	Ascomycota	Dothideomycetes	Pleosporales	Cucurbitariaceae	Pyrenochaetopsis	Pyrenochaetopsis_unidentified	>Otu1562_450#AACGCACATTGCGCCCCTTGGTATTCCATGGGGCATGCCTGTTCGAGCGTCATTTTGTACAATCAAGCACTGCTTGGTGTTGGGCGTTTGTCTCGCAAGGGACTCGCCTCAAAGACATTGGCGGCCAACGCAGTCGTGGCAGAGCGCAGCACAATCTTGCGTCTCTCCCCTCCGCGCTGGCGTCCATCAAGCCTACAATTTTTACGCTTGACCTCGGATCAGGTAGGGATACCCGCTGAACTTAAGCAT
Otu1564	Otu1564	Fungi	Basidiomycota						>Otu1564_487#AACGCACCTTGCGCTCTGTGGTATCCCGCAGAGCATGCCTGTTTGAGTGTCGCGCTCCCTTCTCAACCCCAACTTTTTGTTCATTCAAATTGTTGCGGGCTTGGATCATGGCTCTATTGAGCGGCTGAGACTCGCAAGAGTGTAAGCTGCGGGCCGAAATAGCGCTAGCGAGCAAGTACAGTTCAAGCTAGACGATGTTGTACGCATACTCCTCATCTCTGGTGAATTGGAAACGACCGCTACGAATCT
Otu1567	Otu1567	Fungi	Ascomycota	Dothideomycetes	Botryosphaeriales	Botryosphaeriaceae	Lasiodiplodia	Lasiodiplodia_crassispora	>Otu1567_5062#AACGCACATTGCGCCCGCCAGTATTCTGGCGGGCATGCCTGTTCGAGCGTCATTACAACCCTCAAGCTCTGCTTGGAATTGGGCACCGTCCTCACTGCGGACGCGCCTCAAAGACCTCGGCGGTGGCTGTTCAGCCCTCAAGCGTAGTAGAATACACCTCGCTTTGGAGTGGTTGGCGTCGCCCGCCGGACGAACCTTCTGAACTTTTCTCAAGGTTGACCTCGGATCAGGGAGGGATACCCGCTGAAC
Otu1568	Otu1568	Fungi							>Otu1568_490#AACGCACATTGCGCCCCTTGGTATTCCTAGGGGCATGCCTGTTCGAGCGTCATAGTCCATCCCTCAAGCCCTCTGGCTTGGTGTTGGGTGCTCGCCCGCGTCTGCGGGCGCACCTCAAATTCGTAGGCGGCAGTCTGCCCGGCTTCAAGCGTAGTAAAGACTTGTTCTCTCGCTTTGGAAGTGCCAGTGGCCTGCCTGCCCCAAAACGCGCAAGCAACTTTTTCTAATGGATGACCTCGGATCAGGTAG
Otu1569	Otu1569	Fungi	Ascomycota	Sordariomycetes	Hypocreales	Nectriaceae	Cosmospora	Cosmospora_viridescens	>Otu1569_924#AACGCACATTGCGCCCCCTGGTATTCCGGGGGGCATGCCTGTTCGAGCGTCATTTCAACCCTCAAGCCTCGCTTGGTGTTGGGGACCGATCGGCCAGTCCCGATCGCCCCCGAAATCTAGTGGCGATTATACCAACGCATCCTTGGCGTAGTAACATACCCTCGCTCTGGAATCGTGGTGTGGTCATGCCGTTAAACACCCCACTTCTCAAGGTTGACCTCGGATCAGGTAGGAATACCCGCTGAACTT
Otu1572	Otu1572	Fungi	Ascomycota	Eurotiomycetes	Chaetothyriales	Cyphellophoraceae	Cyphellophora	Cyphellophora_gamsii	>Otu1572_452#AACGCATATTGCGCCCTCTGGTATTCCGGAGGGCATGCCTGTTCGAGCGTCATTATCACCCCTCAAGCCCGGCTTGTTGTTGGACGTCGGCGGTGGCCTATAGCGCCTCGCCCGTCTCAAAGATAATGACGGCGTCTGTGAGGACTCCTGTACACTGAGCTTTCGGGCACGTACTAGGCTAGCACTCCAGACCCGGTCTTAGTCGCCTCGTCGCGACAACTTTTACCAAGGTTGACCTCGGATCAGGTA
Otu1573	Otu1573	Fungi	Basidiomycota	Agaricostilbomycetes	Agaricostilbales	Kondoaceae	Kondoa		>Otu1573_482#AACGCACCTTGCACTCTTTGGTTATTCCGAAGAGTATGCTTGTTTGAGTGTCGCGAAATTCTCAACCCCGCCAGAGGCTTTATTGACTTTGGTAGTTTGGGCTTGGATCATGGTTATGTCGTGTAACACCGACTTGACTGAAATACAACAAGCTGTATCAATGGATTCAATGCGGTTTGATCTGATGTTGTAACTACCTCATCGGAGACGCGTTGAAATGATTGAAGGAGCTATCAAATCAATCAATCT
Otu1574	Otu1574	Fungi	Ascomycota	Dothideomycetes	Pleosporales				>Otu1574_508#AACGCACATTGCGCCCCTCGGTATTCCGTGGGGCATGCCTGTTCGAGCGTCATTTACACCCTCAAGCTCTGCTTGGTGTTGGGCGTCTGTCCCGCCGTTCGGCGTGGACTCGCCCCAAATGCATTGGCGGCGGCCTTTGCCAGCCTCTCGCGCAGCGAAGATTGCGCTTCTCGAGGCCCGGCGTCGGGTTTGCGTCCACGAAGCTCACCTCCACGACTTGACCTCGGATCAGGTAGGGATACCCGCTGA
Otu1575	Otu1575	Fungi	Basidiomycota	Agaricomycetes	Russulales	Russulales_unidentified	Russulales_unidentified	Russulales_unidentified	>Otu1575_419#AACGCACCTTGCACCCCTTGGTATTCCGAGGGGTACGCCTGTTTGAGTGTCGTGAACTCCTCCAACTCCGGTTTTCCAGAGTATGGGATTTGGGTGTTGCTGGTCCCTGGTAGACCGGCTCGCCTTAAATGCATTAGCGAAGCCCTTGCGGCCTTGGCAGTGATAATTATCCGCGCCTCGGCTTAGCGACTTTGAAGGGAAATTGCTTACAGCCGTCCTTCGGGACAATCACTACGACTTGACCTCAGA
Otu1578	Otu1578	Fungi	Ascomycota	Dothideomycetes	Myriangiales	Myriangiaceae	Myriangium	Myriangium_citri	>Otu1578_422#AACGCACATTGCGCCCCTTGGTATTCCGAGGGGCATGCCTGTTCGAGCGTCATTTCACCAATCAAGCTACGCTTGGTCTTGGGGGTTTTGGCTTTTGTTTTTAACAAAGGCCCCCCTGAAATGCATCGGCGAGGAAACCGACCCCCGGCGTGTTAGATTTCTGAACGTCAGGAGCACCGGTAGACTCCGCCGTACAATCTTTTTTATTCAAAGGTTGACCTCGGATCAGGTAGGAATACCCGCTGAACT
Otu158	Otu158	Fungi	Ascomycota	Dothideomycetes	Pleosporales	Didymellaceae			>Otu158_23177#AACGCACATTGCGCCCCTTGGTATTCCATGGGGCATGCCTGTTCGAGCGTCGTTTGTACCTTCAAGCTCTGCTTGGTGTTGGGTGTTTTGTCTCGCCTCTGCGTGTAGACTCGCCTTAAAACAATTGGCAGCCGGCGTATTGATTTCGGAGCGCAGTACATCTCGCGCTTTGCACTCATAACGACGACGTCCAAAAGTACAATTTTACACTCTTGACCTCGGATCAGGTAGGGATACCCGCTGAACTTA
Otu1582	Otu1582	Fungi	Ascomycota	Eurotiomycetes	Chaetothyriales	Chaetothyriales_fam_Incertae_sedis	Strelitziana	Strelitziana_australiensis	>Otu1582_1024#AACGCACATTGCACCTTTGACTTGATCAGAGGTATGCCTGCTCGAGCGTCATTATCCTCTCTCCAATCCTCCGGGTTGGGCGTTGGACCGAGTTGCGGTTAACACGCAACTGGTCTCAAAGACAATGACGGCGTCCGTGGGAGCCCTCTTCGCAACGAGTCTTTCGAGGCACGCGGGGAGTTGCAAGGCCTCCACGGCACGGTCCACACCTTTTACTTTTTCAGGTTGACCTCGGATCAGGTAGGAATA
Otu159	Otu159	Fungi	Basidiomycota	Tremellomycetes	Tremellales	Trimorphomycetaceae	Saitozyma	Saitozyma_podzolica	>Otu159_23637#AACGCACCTTGCGCCCTCTGGTATTCCGGAGAGCATGCCTGTTTGAGTGTCATGTAGACTCAATCCCTCGGGTTTCCGAGGAGATTGGACTTGGGTGTTGCCGCTTTGCCGGCTCGCCTTAAAAGACTTAGCGGGATAGCACCGTAGCTGGCGTAATAAGTTTCGTCGGTGAAGGTTGTGATGACTGCTTACAATCGCCCTCGGGCAATTTTTGACTCTGACCTCAAATCAGGTAGGACTACCCGCTGA
Otu1590	Otu1590	Fungi	Ascomycota	Dothideomycetes	Pleosporales				>Otu1590_468#AACGCACATTGCGCCCTTTGGTATTCCTTAGGGCATGCCTGTTCGAGCGTCATTTCAAACTTCAAGCCCCGCTTGGTGTTGGGCGCTTGTCCCCCCCGTGGGGACTCGCCTCAAATGCATTGGCAGCCGGTACGTTGGCTTCGAGCGCAGCAGAAACGCGCCTGGCGTCTGACGGTACCTGGCTCTCCAAGAAGCCTCCCCCACAGTTTGACCTCGGATCAGGTAGGGATACCCGCTGAACTTAAGCAT
Otu1591	Otu1591	Fungi	Basidiomycota	Agaricostilbomycetes	Agaricostilbales				>Otu1591_415#AACGCATCTTGCGCTCTTGGGTTATTCCTAAGAGCATGCTTGTTTGAGTCACAGAAAAGCTCAACCCCGCTTTCTTTATTGAGAGTAGTAAAGGGTTAGGATCATGACAGTTTGTTGGCTCTCTAAGGGTGAACTCTGTCGAAAGACAAGCAGCCGAACTTTGAAAACAGTGCAAGCTCCGGCTAACTTATTGTTGTATAACTTTATGTCTCGATAAGCGCACTTTCAATCCAGAAGGCTTTGAAACTT
Otu1593	Otu1593	Fungi	Ascomycota	Sordariomycetes	Hypocreales	Nectriaceae	Gibberella	Gibberella_intricans	>Otu1593_1186#AACGCACATTGCGCCCCTTGGTATTCCGGGGGGCATGCCTGTTCGAGCGTCATTTCAACCCTCAAGCTCTGCTTGGTGTTGGGACTCGCGGTAACCCGCGTTCCCCAAATCGATTGGCGGTCACGTCGAGCTTCCATAGCGTAGTAATCATACACCTCGTTACTGGTAATCGTCGCGGCCACGCCGTAAAACCCCAACTTCTGAATGTTGACCTCGGATCAGGTAGGAATACCCGCTGAACTTAAGCAT
Otu1597	Otu1597	Fungi	Ascomycota	Dothideomycetes	Pleosporales				>Otu1597_414#AACGCACATTGCGCCCCTTGGTATTCCATGGGGCATGCCTGTTCGAGCGTCATTTGTACCCTCAAGCTCTGCTTGGTGTTGGGTGTTTGTCCATGTCAAGTGGACTCGCCTTAAAAAGATTGGCAGCCAGTGTATTGGTCTTGAGCGCAGCACAATTTGCGTCCTTGCTGATAATCACTCGTGTCCATAAAGCCTTTATTTTAACGCTTGACCTCGGATCAGGTAGGGATACCCGCTGAACTTAAGCAT
Otu1598	Otu1598	Fungi	Ascomycota	Eurotiomycetes	Chaetothyriales	Chaetothyriaceae	Ceramothyrium		>Otu1598_498#AACGCACATTGCGCCCTTTGGTATTCCGAAGGGCATGCCTGTTCGAGCGTCATTATCACCCCTCAAGCCTGGCTTGATGTTGGACGTCTCGGTCTGGGTAACACCAGACCCGTCCCAAAGACAATGACGGCGTCCGTGAGACCCTCGGTGCAACGAGCTTCATTTACGAGCACGCACCCGAGTTGCAAGGTCTCTCGACACGGTCACCCCCAACTTTTTATCTAAGGTTGACCTCGGATCAGGTAGGAA
Otu16	Otu16	Fungi	Ascomycota	Dothideomycetes	Capnodiales	Mycosphaerellaceae			>Otu16_258144#AACGCACATTGCGCCCTGTGGTATTCCGCAGGGCATGCCTGTTCGAGCGTCATTTCACCACTCAAGCCTAGCTTGGTATTGGGCGTCGCGATTTCCGCGCGCCTTAAAGTCTCCGGCTGAGCAGTTCGTCTCTAAGCGTTGTGATTTTCAAATCGCTGAAGAGTTCGGGCGGCGACGGCCGTTAAATCTTTATTCAAGGTTGACCTCGGATCAGGTAGGGATACCCGCTGAACTTAAGCATATCAATAA
Otu160	Otu160	Fungi	Basidiomycota	Tremellomycetes	Tremellales	Bulleribasidiaceae	Hannaella	Hannaella_sinensis	>Otu160_45517#AACGCACATTGCGCCTTTTGGTATTCCGAAAGGCATGCCTGTTTGAGTGTCATATTATCTCTCAGATGTAGTTTTCTATATATGAGCTTTGGACGTTGCCAGCAATGGCTCGTCTTAAATGACTAAGTGGAATGCGTAATAAGTTTTCGCTCCCTTCACTCTAATAACTCTTATGTTAGACCTCAAATCAGGTAGGACTACCCGCTGAACTTAAGCATATCAATAAGCGGAGGAGGCTGACTGACTCAG
Otu1607	Otu1607	Fungi	Ascomycota	Sordariomycetes	Hypocreales				>Otu1607_446#AACGCACATTGCGCCCGTCAGTATTCTGGCGGGCATGCCTGTCCGAGCGTCATTTCAACCCTCAGGTCCCAGGACTTGGTGTTGGGGATCAGCATCGCTGTCCCTGAAATACAGTGGCGGTCTCGCCGTGACTCCTTTGCGTAGTAATCATCACCTCGCACTGAAGCCTCGCGACTTGACCACGCCGTAAAACCTTTCTCGCTCCCCGGGGCGCAGAAAACTTCTCACTGGTTGACCTCGGATCAGGTA
Otu1608	Otu1608	Fungi	Ascomycota	Dothideomycetes	Pleosporales	Phaeosphaeriaceae	Ophiosphaerella	Ophiosphaerella_agrostidis	>Otu1608_465#AACGCACATTGCGCCCCTTGGTATTCCATGGGGCATGCCTGTTCGAGCGTCATTTGTACCTTCAAGCTCTGCTTGGTGTTGGGTGTTTTGTCCTCTCCATTGCGTTTGGACTCGCCTTAAAGCAATTGGCAGCCAGTGTATTGGTTTTAAGCGCAGCACATCTTGCGTCTTTTTCCTATAACACTCGCGTCCATTAAGCCTTTTTATCACTTTTGACCTCGGATCAGGTAGGGATACCCGCTGAACTTA
Otu161	Otu161	Fungi	Basidiomycota	Tremellomycetes	Tremellales	Cuniculitremaceae			>Otu161_19424#AACGCACCTTGCGCCTCTTGGTATTCCGAGAGGCATGCCTGTTTGAGTGTCATGAAACATCAATCCCCGAGGGTTTTTCCTTCCGGTGGACTTGGACCTGGGCGTCTGCCTCACAAGGCTCGCCTCAAATGACTCTGTGGGAACTTCTTGACCTACGCCTGACGTGATAAGTTTCGTCTATGGCCGGTCCTGAGGCCCGCACACAACCCCCATTATCTTTTGACATTGACCTCAAATCAGGTAGGGCTA
Otu1612	Otu1612	Fungi	Basidiomycota	Tremellomycetes	Tremellales	Bulleribasidiaceae	Hannaella		>Otu1612_385#AACGCAAATTGCGCCCTTTGGTATTCCGAAGGGCATGCCTGTTTGAGTGTCATATAGACTTCATCTACTCGGGTTTCCGAGCAAGGTGCTTTGGACGTCTGCCAGATCATAATGGCTCGTCTTAAATGTCTAAGTGGAATGCGTAATAAGCTTTTCGTAACCTCCACTCTAATCACACTTTAGCTCTGACCTCAAATCAGGTAGGACTACCCGCTGAACTTAAGCATATCAATAAGCGGAGGAGGCTGA
Otu1618	Otu1618	Fungi	Ascomycota	Ascomycota_cls_Incertae_sedis	Ascomycota_ord_Incertae_sedis	Ascomycota_fam_Incertae_sedis	Retiarius	Retiarius_unidentified	>Otu1618_455#AACGCACATTGCGCCTCTTGGTATTCCGAGGGGCATGTCTGTTTGAGCGTCAGTACACACCTCTTCCTCCGCCTTTTTAACGGGGCGGCAGGGAGGCTCTGGGACGGGCAGGCCCTCACCGGCCGGTCCTCCCTAATGTGGCACGCTTGCGGACCTCCTGTCAGCAGTCAACGTAGTAAACTTAAAAAAAAGCTCGTGGATTCGCAGTCTTGGGAGGGGCCCGCCTGAACATCAAACTCTATGGTTTGA
Otu162	Otu162	Fungi	Basidiomycota	Cystobasidiomycetes	Erythrobasidiales	Erythrobasidiaceae	Erythrobasidium	Erythrobasidium_hasegawianum	>Otu162_19799#AACGCACCTTGCACTCTTTGGTATTCCGAAGAGTATGTCTGTTTGAGTGTCATGAAACTCTCAACCCCCTTGTTTTGTAATGAAGCAGGCGTGGGCTTGGATTATGGCTGTCTGCTGGACTCTTTAAGTAGAGATCGGCTCGGCTGAAATACACGAGTAACCCAGTTTGAATATTAACGGCTTGACTCGGCGTAATAGCTTTATTTCGCTGAGGACGTTTCATATCAAGATAGTGGTGCTTCTAATGCG
Otu1621	Otu1621	Fungi	Ascomycota	Eurotiomycetes	Chaetothyriales	Trichomeriaceae	Trichomeriaceae_unidentified	Trichomeriaceae_unidentified	>Otu1621_469#AACGCACATTGCGCCCTTTGGCATTCCGAAGGGCATGCCTGTTCGAGCGTCATTATCCTCCCTCAAACCCCCGGGTTCGGTGTTGGACCGCGTTGGGGGACCGTCCGCGGCCCTCCCAACTGGTCTCAAAGACAATGACGGCGTCCGTGGGACCCTCTTCGCACTGAGCTTTCCGGAGCACGCGTTGAGTTGCAAGGTCCCGGGGACCCGGCCTCCTCAAAAACTATTTTTTCAGGTTGACCTCGGATC
Otu1622	Otu1622	Fungi							>Otu1622_445#AACGCACATTGCGCCCCCTGGCATTCCGGGGGGCATGCCCGTTCGAGCGTCATATAACAAAACTCACGCCTGGCGTGGTATTGAGCCTAGGACCTTGAGTGTCGGGCTCCAAATGCGTCGGCTATAAATTAGTAAATGGGGAGTGCTGTAGCAGGCCGCCGCAAATATCGACAAATATATGCGGTGGGGAGTTTGTAGGCCCCTGCCCTTTAGCGTTCGCATCGGTGACTCGGACCGAACACAAGTTTG
Otu1630	Otu1630	Fungi	Ascomycota	Dothideomycetes	Capnodiales				>Otu1630_470#AACGCACATTGCGCCCTTTGGCATTCCGAAGGGCATGCCCGTTCGAGCGTCAATAAGACCCATCAAGCCTGGCTTGGTATTGGGCGTCGGGCTAACCGCCCGCGCCTCCATTCTGTCGGCTGTACGGTTAGAATCTCAGCGTTGTGAATCAATTCGCTAGAGAGGACCGCCGGACGCGCCGTTAAAACCCATCAAAGTCTGACCTCGGATCGGGTAGGGATACCCGCTGAACTTAAGCATATCAATAAG
Otu1631	Otu1631	Fungi	Ascomycota	Dothideomycetes	Capnodiales	Capnodiaceae	Leptoxyphium	Leptoxyphium_kurandae	>Otu1631_1168#AACGCACATTGCGCCCCCTGGTATTCCGGGGGGCATGCCTGTTCGAGCGTCATTTCACCACTCAAGCCTCGCTTGGTATTGGGCGATGCGGCCTGCCCGCACGCCTCAAATGCAACGGCCGAACGTGCTCTCCTCCGGCGTCGTGGAAACATACCGCTATGGGGATGAGGGCGACTCGTGCCGCACAAACCTAAATTTTCAAAGGTTGACCTCGGATCAGGTGGGGATACCCGCTGAACTTAAGCATAT
Otu1632	Otu1632	Fungi	Ascomycota	Sordariomycetes	Hypocreales	Hypocreales_fam_Incertae_sedis	Acremonium	Acremonium_polychromum	>Otu1632_472#AACGCACATTGCGCCCGCTAGTATTCTGGCGGGCATGCCTGTCTGAGCGTCATTTCAACCCTCGTCCCCCGTCTAGGCGGGAGGGCGGTGTTGGGGATGGGCCTGCCTCCGGGCCGGCCCGCCCCTAAATGTAGTGGCGACCACGCCGTAGCCTCCTCTGCGTAGTAGTAACTCACCTCGCGGGCGGAGAGCGGTGCGGCCTGCCGTAAAACCCCCTACTTTCTCAAGGTTGACCTCAGATCAGGTAGG
Otu1633	Otu1633	Fungi	Ascomycota	Dothideomycetes	Pleosporales				>Otu1633_1325#AACGCACATTGCGCCCTTTGGTATTCCAAAGGGCATGCCTGTTCGAGCGTCATTTGTACCCTCAAGCTTTGCTTGGTGTTGGGTGCTTGTCTTTTTGTTAAGACTCACCTCAAAGTCATTGGCAGCCAGTGTTTTGGTAGTAAGCGCAGCACATTTTGCGTCTTGGTCCCTTAACAGCAGCATCCATCAAGCCATTTTCTCACTTTTGACCTCGGATCAGGTAGGGATACCCGCTGAACTTAAGCATAT
Otu1634	Otu1634	Fungi	Ascomycota						>Otu1634_494#AACGCACATTGCGCCCTCTGGTATTCCGGGGGGCATGCCCGTTCGAGCGTCATTACACCTCTCAAGCCTCGCTTGGTATTGGGGGTCAGCGTCCTTTTTTCCAAAGAGGTCGCTCCCCTTGAAATCTCCGGCCGAGTTCGTCTATCCCCCGGCGTTGTGCAAACAAATCCGCCTGTCTGGGAGCGAGGGACCTTCGTCGCCGTCAAAACACATTTTCATTAAAGGTTGACCTCGGATCGGGTAGGGATA
Otu1637	Otu1637	Fungi	Ascomycota	Lecanoromycetes	Ostropales	Stictidaceae			>Otu1637_449#AACGCACATTGCGCCCTCTGGTATTCCGGGGGGCATGCCTGTTCGAGCGTCATTTTCACCACTCAAGCCCCCGGGCTTGGTATTGGGCGGTCGCCTCTGTTCCCCAGGGGCGCCCCCGAAATGAAGCGGCGGTGCGGCCGAATCTCCCTAGCGCAGTGACTTTTCATATTTCGCTACAAGGAATTCGTTCGTCCCGGCCGGACAACACCCAAATTTTTCTAAGTGTTGACCTCGGATCAGGTAGGGATA
Otu1638	Otu1638	Fungi	Ascomycota	Eurotiomycetes	Chaetothyriales	Chaetothyriaceae	Camptophora	Camptophora_hylomeconis	>Otu1638_552#AACGCACATTGCGCCCTTTGGTATTCCGAAGGGCATGCCTGTTCGAGCGTCATTATCACCTCTCAAGCCTGGCTTGTTGTTGGACTCCAGGTCCGGGTTCACCCCCGACCGGTCCCAAAAGTAATGACGGCGTCCGTGGGACCCTCTTCGCAACGAGTCTTTCGAGGCACGCGGGGAGTTGCAAGGTCTCGTCGGGTCGGTCGACACCTTTATTTTTTCTAGGTTGACCTCGGATCAGGTAGGAATACC
Otu1639	Otu1639	Fungi	Ascomycota	Sordariomycetes	Diaporthales	Diaporthales_fam_Incertae_sedis	Diatractium	Diatractium_unidentified	>Otu1639_437#AACGCACATTGCGCCCTCTGGTATTCCGGGGGGCATGCCCGTTCGAGCGTCATTACACCTCTCAAGCATAGCTTGGTATTGGAGGCATGCGATTGTCCTTTGTCAATCGCACCTCTCGAAGTTACCGGCCGATTCAGTCGTTTCTCCGGCGTTGTGAATTTATCATCCGCCTGTTGGAAATCGAAGGGATTCCGTCGCCGTTAAGCCCATTTTCATTAAAGGTTGACCTCGGATCGGGTAGGGATACCC
Otu1640	Otu1640	Fungi							>Otu1640_415#AACGCACATTGCGCTCTTCGGTAGCCCGGAGAGCATGCCTGGTCGAGCGTCATTTAAAACCTATCAAACCTAGTTTTGATGTTGGACTTCGTCTTGATTGACGGGTCTCAAACCAGTTGGCAACTGTTTTTTGCTGTAATAACGTCGTATCATTTTTCACCGTTTTACCAGCTTATACATGTTTTGCCTCTAATATCTTAAATTTATATTTTGACCTCGGATCAGGTAAGGATACCCGCTGAACTTAAG
Otu1643	Otu1643	Fungi	Ascomycota	Dothideomycetes	Capnodiales	Mycosphaerellaceae	Pallidocercospora	Pallidocercospora_ventilago	>Otu1643_408#AACGCACATTGCGCCCTCTGGTATTCCGGGGGGCATGCCTGTTCGAGCGTCATTTCACCACTCAAGCCTGGCTTGGTATTGGGCGTCGCGGCTCCGCGCGCCTTAAAGTCTTCCGGCTGAGCTGTCCGTCTCTAAGCGTTGTGGCAACTATTCGCTTCGGAGGTCGGGTGGCCGCGGCCGTTAAATCTTTCACAAGGTTGACCTCGGATCAGGTAGGGATACCCGCTGAACTTAAGCATATCAATAAGC
Otu1645	Otu1645	Fungi	Ascomycota	Dothideomycetes	Capnodiales	Mycosphaerellaceae			>Otu1645_886#AACGCACATTGCGCCCGCCAGCATTCTGGCGGGCATGCCTGTTCGAGCGTCATTTCACCACTCAAGCCTAGCTTGGTATTGGGCGTCGCGATTTCCGCGCGCCTTAAAGTCTCCGGCTGAGCAGTTCGTCTCTAAGCGTTGTGATTTTCAAATCGCTGAAGAGTTCGGGCGGCGACGGCCGTTAAATCTTTATTCAAGGTTGACCTCGGATCAGGTAGGGATACCCGCTGAACTTAAGCATATCAATAA
Otu1646	Otu1646	Fungi	Ascomycota						>Otu1646_480#AACGCACATTGCGCCCCTTGGTATTCCGAGGGGTATGCCTGTTCGAGCGTCATTATCACCCCTCAAGCCCCGGCTTGGTGTTGGACTCTAGGTTTGGCGACAGACCGGTCTCAAAGATAATGACGGCGTCTCGGAAGGAACCCGTACGAGGAGCTTCTTAGTAAGCATGTACGAGGCGTGACTCCGTGGACGACGGTCTCCATTCAAATACTGTACCAGTGTTGACCTCGGATCAGGTAAGAATACCCG
Otu1652	Otu1652	Fungi	Ascomycota	Eurotiomycetes	Chaetothyriales	Chaetothyriales_unidentified	Chaetothyriales_unidentified	Chaetothyriales_unidentified	>Otu1652_410#AACGCACATTGCGCCCTTTGGTAATCCGAAGGGCATGCCTGTTCGAGCGTCATTATCACCCCTCAAGCCCCGGCTTGGTGTTGGACATGGTTATACCTTTAACTAACCGGTCTCAAAAATAATGATGCCGTCCCTGGAAGTGCACGGTGTACGAGGAGCTTTCTTAAGCATGTATACGCGACGACTCCAGGTATGGTCTACCTTTAAATTTCTCAAGTGTTGACCTCGGATCAGGTAGGAATACCCGCT
Otu1657	Otu1657	Fungi	Ascomycota	Dothideomycetes	Capnodiales	Teratosphaeriaceae	Devriesia	Devriesia_unidentified	>Otu1657_454#AACGCACATTGCGCCCTCTGGCATTCCGGGGGGCATGCCCGTTCGAGCGTCATTAACACCCATCAAGCCTGGCTTGGTATTGGGCGGCGGGACTTCCCCGCGCCCCGATTTCGCCGGCTGGACGACCCCGATCTCTCAAGCGTTGTACAATCTCGCTGGCGAGTGGGGCGGCCACGCCGTTAACCTCAATCAATTCAGTTGACCTCGGATCGGGTAGGAATACCCGCTGAACTTAAGCATATCAATAAG
Otu1658	Otu1658	Fungi	Ascomycota	Dothideomycetes	Capnodiales	Cladosporiaceae	Cladosporium	Cladosporium_delicatulum	>Otu1658_493#AACGCACATTGCACCTTTGACTTGATCAGAGGTATGCCTGCTCGAGCGTCATTATACGCAAATCAAGCCTCGCTTGGTATTGGGCAACGCGGTCCGCCGCGTGCCTCAAATCGACCGGCTGGGTCTTCTGTCCCCTAAGCGTTGTGGAAACTATTCGCTAAAGGGTGTTCGGGAGGCTACGCCGTAAAACAACCCCATTTCTAAGGTTGACCTCGGATCAGGTAGGGATACCCGCTGAACTTAAGCATA
Otu1660	Otu1660	Fungi	Ascomycota	Dothideomycetes	Capnodiales	Cladosporiaceae	Cladosporium		>Otu1660_633#AACGCACATTGCGCCCTTTGGTATTCCGAAGGGCATGCCTGTTCGAGCGTCATTATCACCTCTCAAGCCTCGCTTGGTATTGGGCATCGCGGTCCGCCGCGTGCCTCAAATCGACCGGCTGGGTCTTCTGTCCCCTAAGCGTTGTGGAAACTATTCGCTAAAGGGTGTTCGGGAGGCTACGCCGTAAAACAACCCCATTTCTAAGGTTGACCTCGGATCAGGTAGGGATACCCGCTGAACTTAAGCATA
Otu1661	Otu1661	Fungi	Ascomycota	Eurotiomycetes	Chaetothyriales	Cyphellophoraceae	Cyphellophora	Cyphellophora_oxyspora	>Otu1661_406#AACGCACATTGCGCCCTTTGGTATTCCGAAGGGCATGCCTGTTCGAGCGTCATTATCACCCCTCAAGCCCGGCTTGTAGTTGGTTGCGGCGGCCCCCACCGCCCTTCCCAAAGATAATGACGGCGTCTGTGAGGACTCCTGTACACTGAGCTTTCGGGCACGTACACGGCTAGAAATCCAGGCCCGGTCGCCCTCGGCCCCCCTCGTTTTCGAGGGACCGAGAACCCCCTTTATATCAAGGTTGACCTC
Otu1664	Otu1664	Fungi	Ascomycota	Sordariomycetes	Diaporthales	Diaporthales_fam_Incertae_sedis	Diatractium	Diatractium_unidentified	>Otu1664_623#AACGCACATTGCGCCCTCTGGTATTCCGGGGGGCATGCCCGTTCGAGCGTCATTACACCTCTCAAGCCTAGCTTGGTGTTGGAGGCTGCGACGGTCCATCAAAAGACCGCTGCACCTCTCGAATTGACCGGCCGATGCAGTCATCTCTCCGGCGTTGTGCATTTATTTGTTCGCCTGTCAGAGATGAAAGGATTTCGAAGCCGTTAAGCCTCTTATTTCATTAAAGGTTGACCTCGAATCGGGTAGGGA
Otu1665	Otu1665	Fungi	Basidiomycota	Tremellomycetes	Tremellales	Bulleribasidiaceae	Vishniacozyma	Vishniacozyma_heimaeyensis	>Otu1665_421#AACGCACCTTGCGCCCTTTGGTATTCCGAAGGGCATGCCTGTTTGAGTGTCATGAAACCTCACCCCACTTGGGTTTTTGCCCGAGCGGTGGTGGATTGGGCGTCTGCCATCACTGGCTCGCCTGAAAAGTATAAGCGCCTTGGATGTAATACGTTTCATCCTTATGGGTGGCTGACAACCCCACATATCTCATGATCTGGCCTCAAATCAGGTAGGGCTACCCGCTGAACTTAAGCATATCAATAAGCG
Otu1670	Otu1670	Fungi	Basidiomycota						>Otu1670_414#AACGCACCTTGCGCTCTGTGGTATTCCGCAGAGCATGCCTGTTTGAGTGTCGCGCTCACCTCTCAACCATCCTCTTTAATTAGGTCGATCGGCTTGGATCATGGCTCTTTTTAGCGGCTGAGGCCTTTCTCTTTCGGGAGAGGGCGTAAGCTGCGGGCCGAAATACGCGCTAGCGATACATGGCAAGACCGCAGCTAGACGATGTTGTACGCATCCTCATCATCACGGCTCGGTTCTCTGCAATCGCTT
Otu1672	Otu1672	Fungi	Basidiomycota	Tremellomycetes	Tremellales	Bulleribasidiaceae	Hannaella	Hannaella_unidentified	>Otu1672_687#AACGCACATTGCGCCTTTTGGTATTCCGAAAGGCATGCCTGTTTGAGTGTCATATAGACTCTTATACCTAGTTTTCTATGTATGAGCTTTGGACGTTGCCATTCTGTGGCTCGTCTTAAATGTCTAAGTGGAATGCGTAATAAGTTTTCGCTCCCTCCACTCTAATACTCTTTAGTTTAGACCTCAAATCAGGTAGGACTACCCGCTGAACTTAAGCATATCAATAAGCGGAGGAGGCTGACTGACTGT
Otu1675	Otu1675	Fungi	Ascomycota	Dothideomycetes	Pleosporales	Periconiaceae	Periconia		>Otu1675_450#AACGCACATTGCGCCCCTCGGTATTCCGTGGGGCACGCCTGTTCGAGCGTCATTTACACCCTCAAGCGCAGCTTGGTGTTGGGCGTCTGTCCCGCTCTCCGTAGCGCGGACTCGCCTCAAAGTCATTGGCGGCGGTCGTGCCGGCTCCTCGCGCAGCACATTTGCGCTTCTCGGAGGCCCGGCGGATCAGCATCCAGCAAGCTACTTTTTATGACTTGACCTCGGATCAGGTGAGGATACCCGCTGAAC
Otu1678	Otu1678	Fungi	Ascomycota	Dothideomycetes	Pleosporales				>Otu1678_455#AACGCACATTGCGCCCTTTGGTATTCCTTAGGGCATGCCTGTTCGAGCGTCATTTTAACCCTCAAGCACTGCTTGGTGTTGGGCGTCTGTCCCCCGGGACTCGCCTCAAATGCATTGGCAGCCGGCACGTTGGCATCGAGCGCAGCAGAAACGCGCACGGCGTCTGGCGGTGCCTGGCTCTCCAGGAAGCTACCCCCAAATTTTGACCTCGGATCAGGTAGGGATACCCGCTGAACTTAAGCATATCAA
Otu1679	Otu1679	Fungi	Ascomycota	Dothideomycetes	Pleosporales	Pleosporaceae	Bipolaris	Bipolaris_sorokiniana	>Otu1679_354#AACGCACATTGCGCCCTTTGGTATTCCAAAGGGCATGCCTGTTCGAGCGTCATTTGTACCTTCAAGCTTTGCTTGGTGTTGGGCGTTTTTGTCTCTCGTTCTCGGGAGACTCGCCTTAAAACGATTGGCAGCCGGCCTACTGGTTTCGGAGCGCAGCACATATTTTGCGCTTTGTATCAGGAGAAAAGGACGGTAATCCATCAAGACTACATTTTTTAACTTTTGACCTCGGATCAGGTAGGGATACCC
Otu168	Otu168	Fungi	Ascomycota	Dothideomycetes	Pleosporales	Didymosphaeriaceae	Paraconiothyrium	Paraconiothyrium_brasiliense	>Otu168_19680#AACGCACATTGCGCCCCTTGGTATTCCATGGGGCATGCCTGTTCGAGCGTCATCTACACCCTCAAGCTCTGCTTGGTGTTGGGCGTCTGTCCCGCCTCTGCGCGTGGACTCGCCCCAAATTCATTGGCAGCGGTCTTTGCCTCCTCTCGCGCAGCACATTGCGCTTCTCGAGGTGTCTGCGGGGCCCGCGTCCACGAAGCATTACCAGTCTTTGACCTCGGATCAGGTAGGGATACCCGCTGAACTTAA
Otu1688	Otu1688	Fungi	Ascomycota	Lecanoromycetes	Lecanorales	Ramalinaceae	Bacidia		>Otu1688_409#AACGCACATTGCGCCCCTCGGTATTCCGGGGGGCATACCTGTTCGAGCGTCATTACACCTCTCAAGCGTAGCTTGGTATTGGGCCTCGCCCCCTCAAAAGGGCGTGCCTGAAAAACAGTGGCGGTCCGGCGTGGCCTTGAACGTAGTAAAATTTTTCTCCCCCGTTCTGAAGGTCCTCGCTGTGGCTGGCCAGAAACCCACCACTTTTCAAGAATTGACCTCGAATCAGGTAGGGATACCCGCTGAACT
Otu1689	Otu1689	Fungi	Ascomycota	Eurotiomycetes	Chaetothyriales	Herpotrichiellaceae	Veronaea	Veronaea_compacta	>Otu1689_472#AACGCACATTGCGCCCTTTGGCATTCCGAAGGGCATGCCTGTTCGAGCGTCATTATCACCCCTCAAGCCCCCGGCTTGGTGTTGGACGGTTTGGCGGAGGCCCCTCACGGGGGCTCCCGCCCCTCCCAAAGACAATGACGGCGGCCTCGTTGGACCCCCGGTACACTGAGTTCTTCACGGGACACGTACTGGAGTAAGGGTGCGCGGGGCACGGTCTGCCTCCCCTCTCAGGGAGAATTTATTTACAAG
Otu1690	Otu1690	Fungi	Ascomycota	Dothideomycetes	Capnodiales	Mycosphaerellaceae	Zasmidium		>Otu1690_392#AACGCACATTGCGCCCCCTGGTATTCCGGGGGGCATGCCTGTCCGAGCGTCATTACACCAATCAAGCCTGGCTTGGTATTGGGCGTCGCGGGTCTGACCCGCGCGCCTTAAAGTCTCACCGGCTGAGCGGCGTCGTCTCTAAGCGTTGTGGAAACTATTCGCGGAGAGGAGGCGCGGCGCGGCCGTTAAACACCCCATCAAAGGTTGACCTCGGATCAGGTAGGGATACCCGCTGAACTTAAGCATATC
Otu1699	Otu1699	Fungi	Ascomycota						>Otu1699_1343#AACGCACATTGCGCCCTTTGGTATTCCAAAGGGCATGCCTGTTCGAGCGTCATTTGTACCTTCAAGCTTTGCTTGGTGTTGGGAGCCACCCCAGCGGTGCTCCTCAAAGGCAGTGGCGGCGCCTCTCGGCTCTAAGCGTAGTAATTCATTCTCGCTCTGGGGACCTAGAGGTGGCTTGCCAGCAACCCCAAATCTATCAAGGTTGACCTCGGATCAGGTAGGGATACCCGCTGAACTTAAGCATATCAA
Otu17	Otu17	Fungi	Ascomycota	Dothideomycetes	Capnodiales	Cladosporiaceae	Cladosporium		>Otu17_259822#AACGCACATTGCGCCCCCTGGTATTCCGGGGGGCATGCCTGTTCGAGCGTCATTTCACCACTCAAGCCTCGCTTGGTATTGGGCAACGCGGTCCGCCGCGTGCCTCAAATCGACCGGCTGGGTCTTCTGTCCCCTAAGCGTTGTGGAAACTATTCGCTAAAGGGTGCTCGGGAGGCTACGCCGTAAAACAACCCCATTTCTAAGGTTGACCTCGGATCAGGTAGGGATACCCGCTGAACTTAAGCATAT
Otu170	Otu170	Fungi	Basidiomycota	Tremellomycetes	Tremellales	Bulleribasidiaceae	Hannaella	Hannaella_unidentified	>Otu170_60170#AACGCACATTGCGCCTTTTGGTATTCCGAAAGGCATGCCTGTTTGAGTGTCATAAGACCTCTCATACCTAGTTTTCTATGTATGAGCTTTGGACGTCTGCCATCTTGTGGCTCGTCTTAAATGTCTAAGTGGAATGCGTAATAAGTTTTCGCTCCCTCCACTCTAATAACTTTTAGTTAGACCTCAAATCAGGTAGGGCTACCCGCTGAACTTAAGCATATCAATAAGCGGAGGAGGCTGACTGACTAC
Otu1700	Otu1700	Fungi	Ascomycota	Arthoniomycetes	Arthoniales	Arthoniales_unidentified	Arthoniales_unidentified	Arthoniales_unidentified	>Otu1700_497#AACGCACATTGCGCCCCCTGGTATTCCGGGGGGCATGCCTGTTCGAGCGTCACAAAAAAGTCTCAGGCGAAAGCTTGATGTTGGGCGTCACCTTGGGCCGCTAAAATTGTACCTTGAAAGACGGGATTTCTCAGCGGCCCCGCCCCAAATGCATTGGCATCGACGCGTATCCCCGAGCGTACCTAGGCTTTATTGTCTTCGCTCTGAGGGTGACCGCGACCCGAACTTGCCCCGCAACGAACCCCAAAG
Otu1706	Otu1706	Fungi	Basidiomycota	Agaricomycetes	Agaricales	Psathyrellaceae	Psathyrella	Psathyrella_panaeoloides	>Otu1706_310#AACGCACCTTGCGCTCCTTGGTATTCCGAGGAGCATGCCTGTTTGAGTGTCTTTAAATTCTCAACTTCATCATTTTTGTTGAAGCTTGGATGTGGGGGTCGTGCAGAACACTTTGGTGGTCTGCTCTCCTTAAATGAATTAGCGAGTTCAAACTGAGCTCCGTCTATTGGTGTGATAATTATCTACGCCGTGGATTGGACTTAGACTTGCTTCTAACCGTCTGCAAGGACAATTCTTGACAATTTGACC
Otu171	Otu171	Fungi	Basidiomycota	Tremellomycetes	Tremellales	Bulleribasidiaceae	Hannaella	Hannaella_sinensis	>Otu171_38248#AACGCACATTGCGCCTTTTGGTATTCCGAAAGGCATGCCTGTTTGAGTGTCATATTATCTCTCAGATATAGTTTTCTATATATGAGCTTTGGACGTTGCCAGCAATGGCTCGTCTTAAATGACTAAGTGGAATGCGTAATAAGTTTTCGCTCCCTTCACTCTAATAACTCTTATGTTAGACCTCAAATCAGGTAGGACTACCCGCTGAACTTAAGCATATCAATAAGCGGAGGAGGCTGACTGACTATT
Otu1712	Otu1712	Fungi	Ascomycota	Sordariomycetes	Xylariales				>Otu1712_364#AACGCACATTGCGCCCATTAGTATTCTAGTGGGCATGCCTGTTCGAGCGTCATTTCAACCCTTAAGCACAGCTTAGCGTTGGGAGCTTGCGGTACAGCAACTCCTTAAAGACAGTTGGCAGGGTCGCGATACATCCTGAGCGCAGTAATCTTCTCTCGCTTTTGTGATCGTCGTGGCCCCCGCCAGAAAGCACCCCTTTCTCAATGGTTGACCTCGGATCAGGTAGGAATACCCGCTGAACTTAAGCAT
Otu1714	Otu1714	Fungi	Ascomycota	Sordariomycetes	Glomerellales	Glomerellaceae	Colletotrichum	Colletotrichum_unidentified	>Otu1714_435#AACGCACATTGCGCCCGCCAGCATTCTGGCGGGCATGCCTGTTCGAGCGTCATTTCAACCCTCAAGCACCGCTTGGCGTTGGGGCTCTACGGTCGACGTAGGCCCTCAAAGGTAGTGGCGGACCCTCCCGGAGCCTCCTTTGCGTAGTAACTTTTGTCTCGCACTGGGATTCGGAGGGACTCTGGCCGTAAAACCCCCCAATTTTCCAAAAGGTTGACCTCGGATCAGGTAGGAATACCCGCTGAACTT
Otu1715	Otu1715	Fungi	Ascomycota	Dothideomycetes	Capnodiales	Mycosphaerellaceae			>Otu1715_466#AACGCACATTGCGCCCCTTGGTATTCCGAGGGGCATGCCTGTTCGAGCGTCATTACACCACTCAAGCTATGCTTGGTATTGGGTGCCGTCCTTAGTTGGGCGCGCCTTAAAGTCTCCGGCTGAGCAGTTCGTCTCTAAGCGTTGTGATTTTCAAATCGCTGAAGAGTTCGGGCGGCGACGGCCGTTAAATCTTTATTCAAGGTTGACCTCGGATCAGGTAGGGATACCCGCTGAACTTAAGCATATCAA
Otu1716	Otu1716	Fungi	Ascomycota	Eurotiomycetes	Chaetothyriales				>Otu1716_478#AACGCACATTGCGCCCCTTGGTATTCCGGGGGGCATGCCTGTTCGAGCGTCATTATCAACCCTCAAGCCCGGCTTGGTGTTGGACGGTCGGCCGCCTCACGGTGGCCCCTCCCAAAGACAATGACGGCGTCTGTTGGACCCTCGGTGCAATGAGCTTCCGGGCACGCACTCGAGTCAAAGGACCTTCAGGCCCGGTCTCCCTTATCTTTTTTAACAAGGTTGACCTCGGATCAGGTAGGAATACCCGCT
Otu172	Otu172	Fungi	Ascomycota	Sordariomycetes	Hypocreales				>Otu172_13264#AACGCACATTGCGCCCACCAGCACTCTGGTGGGCATGCCCGTCTGAGCGTCATTTCAACCCTCAGGGCCCGTCCGCGGGACCTGGCGTTGGGGATCAGCCTTCTGGCTGGCCCTGAAATCTAGTGGCGGTCCTTCCACGACCTCCCCTGTGCAGTAGTGATACCTCGCAGCGGGATAGTGGTCTGGCCATGCCGTAAAACCCCCTACTTCTCAAGGTTGACCTCAGATCGGGTAGGAATACCCGCTGAA
Otu1722	Otu1722	Fungi	Ascomycota	Eurotiomycetes	Chaetothyriales	Cyphellophoraceae	Cyphellophora	Cyphellophora_sessilis	>Otu1722_451#AACGCACATTGCGCCCTTTGGTATTCCGAAGGGCATGCCTGTTCGAGCGTCATTATCACCACTCAAGCCCGGCTTGTTGTTGGCGTCAGCGCGGCCTTAACGGTTGTGCTCCGCCTAAAGATAATGACGGCGTCTGTGAGGACTCCTGTACATTGAGCTTTCGGGCACGTACACGGCTAGAAATTCAGACGCCGGTCGCCGCCTTCCCCCCGGGGGAGGCACACCTTTCATACCAAGGTTGACCTCGGA
Otu1724	Otu1724	Fungi	Ascomycota	Dothideomycetes	Capnodiales	Cladosporiaceae	Cladosporium		>Otu1724_519#AACGCACATTGCGCCCCCTGGTATTCCGGGGGGCATGCCTGTTCGAGCGTCATTTCACCACTCAAGCCTCGCTTGGTATTGGGCAACGCGGTCCGCCGCGTGCCTCAAATCGACCGGCTGGGTCTTCTGTCCCCTAAGCGTTGTGGAAACTATTCGCAGAGAGGAGGCGTGGCGTGGCCGTTAAATACCCCATCAAAGGTTGACCTCGGATCAGGTAGGGATACCCGCTGAACTTAAGCATATCAATAA
Otu1726	Otu1726	Fungi	Ascomycota	Sordariomycetes	Hypocreales	Nectriaceae	Gibberella	Gibberella_intricans	>Otu1726_847#AACGCACATTGCGCCCTTTGGTATTCCAAAGGGCATGCCTGTTCGAGCGTCATTTGTACCCTCAAGCTTTGCTTGGTGTTGGGACTCGCGGTAACCCGCGTTCCCCAAATCGATTGGCGGTCACGTCGAGCTTCCATAGCGTAGTAATCATACACCTCGTTACTGGTAATCGTCGCGGCCACGCCGTAAAACCCCAACTTCTGAATGTTGACCTCGGATCAGGTAGGAATACCCGCTGAACTTAAGCAT
Otu1728	Otu1728	Fungi	Basidiomycota	Tremellomycetes	Tremellales	Bulleribasidiaceae	Hannaella	Hannaella_unidentified	>Otu1728_981#AACGCACATTGCGCCTTTTGGTATTCCGAAAGGCATGCCTGTTTGAGTGTCATAAGACCTCTCATACCTAGTTTTCTATGTATGAGCTTTGGGCGCTGCCATCCGTGGCTCGTCTTAAATGTCTAAGTGGAATGCGTAATAAGTTTTCGCTCCCTCCACTCTAATAACTTTTATGTTAGACCTCAAATCAGGTAGGACTACCCGCTGAACTTAAGCATATCAATAAGCGGAGGAGGCTGACTGACTGAT
Otu1731	Otu1731	Fungi	Ascomycota	Sordariomycetes	Xylariales	Xylariaceae			>Otu1731_337#AACGCACATTGCGCCCATTAGTATTCTAGTGGGCATGCCTGTTCGAGCGTCATTTCAACCCTTAAGCCCTGTTGCTTAGCGTTGGGAATTTATCGTCACTGATAATTCCTCGAATTTAGTGGCACAGTTACAGTGCACTCTAGGCGTAGTAATTTTTTTCTCGCTTCTGTAGTTGCTGTGACTGTAGCCATAAGCCATCTATTTTTTAGTGGTTGACCTCGGATCAGGTAGGAATACCCGCTGAACTTA
Otu1732	Otu1732	Fungi	Ascomycota	Dothideomycetes	Pleosporales	Phaeosphaeriaceae			>Otu1732_335#AACGCACATTGCGCCCCTTGGTATTCCATGGGGCATGCCTGTTCGAGCGTCATTTGTACCTTCAAGCTATGCTTGGTGTTGGGTGTTTGTCCTTTCCATTGCGTTTGGACTCGCCTTAAAGTAATTGGCAGCCAGTGTATTGGTATTGAAGCGCAGCACAATTTGCGATTCCAGCTGATAATCACTAGCGTCCATTAAGTACCTATAACACTTTTGACCTCGGATCAGGTAGGGATACCCGCTGAACTT
Otu1734	Otu1734	Fungi	Ascomycota	Sordariomycetes	Hypocreales	Nectriaceae	Stephanonectria	Stephanonectria_keithii	>Otu1734_1523#AACGCACATTGCGCCCGCCAGTATTCTGGCGGGCATGCCTGTCTGAGCGTCATTTCAACCCTCACGCCCACTTGGGCGTGGTGTTGGGGATCGGCTAAGCCCTATAGACGGGACGCCGGCCCCTAAATCTAGTGGCGGGACCGCTGTGGCCTCCTCTGCGTAGTAGTGATACCCCGCATGTGGAGAGCGGCGAGCCCCTGCCGTTAAACCCCCAACTTTTCAAGGTTGACCTCAGATCAGGTAGGAATA
Otu1736	Otu1736	Fungi	Ascomycota	Dothideomycetes					>Otu1736_559#AACGCACATTGCGCCCTCTGGTATTCCGGGGGGCATGCCTGTTCGAGCGTCATTACACCTCTCAAGCCTCGCTTGGTATTGGAGATGGTGGGATTTTCTTGCGAGAAATGCCTGCCCCTCTTGAAATGACCGGCCGATTTTGTTAAAGCTCTGGCGTTGTGGAATTTCTCAAATCGCTTGAAACCTTTAACGGAATTCGACAGCCGTAAAGCCTTTTTTACTCAAGGTTGACCTCGGATCAGGTAGGAA
Otu1739	Otu1739	Fungi	Ascomycota	Lecanoromycetes	Lecanorales	Ramalinaceae	Bacidina		>Otu1739_398#AACGCACATTGCGCCCCTCGGTATTCCGGGGGGCATACCTGTTCGAGCGTCATTACACCTCTCAAGCGTAGCTTGGTATTGGGCCTCGCTCCCTCAAAAGGGCGTGCCTGAAAAGTAGTGGCGGTCCGGCGTGGCCTTGAACGTAGTAAATTTCTCCCGTTCTGAAGGCTCACGTCGCGGCTGGCCAGAATCGCCCACTTTCAAGAATTGACCTCGGATCAGGTAGGGATACCCGCTGAACTTAAGCAT
Otu174	Otu174	Fungi	Basidiomycota	Tremellomycetes	Tremellales	Bulleribasidiaceae	Hannaella	Hannaella_unidentified	>Otu174_27615#AACGCACATTGCGCCTTTTGGTATTCCGAAAGGCATGCCTGTTTGAGTGTCATAAGACCTCTCATACCTAGTTTTCTATGTATGAGCTTTGGACGTCTGCCATCTTGTGGCTCGTCTTAAATGTCTAAGTGGAATGCGTAATAAGTTTTCGCTCCCTCCACTCTAATAACTTTTAGTTAGACCTCAAATCAGGTAGGGCTACCCGCTGAACTTAAGCATATCAATAAGCGGAGGAGGCTGACTGACTCT
Otu1745	Otu1745	Fungi	Ascomycota	Dothideomycetes	Hysteriales	Hysteriaceae	Rhytidhysteron	Rhytidhysteron_thailandicum	>Otu1745_378#AACGCACATTGCGCCCTTTGGCATCCCGAAGGGCATGCCTGTTCGAGCGTCATTATCACCATTCAAGCCTGGCTTGGTATTGGGTGCCGTCCTGCCCTCTGCGGCGTGGACGCTCCCTAAAACTATCGGCGGTGCAGCACCGGCTTCGAGCGTAGCAGACCTTCGCTTTCGGGGACCCGGTGAGGCAGCGGCCGCGACGCACAACCTTTTGGTTGACCTCGGATCAGGTAGGGATACCCGCTGAACTTA
Otu1746	Otu1746	Fungi	Ascomycota	Dothideomycetes	Capnodiales	Mycosphaerellaceae			>Otu1746_489#AACGCACATTGCGCCCCTTGGTATTCCGAGGGGCATGCCTGTTCGAGCGTCATTACACCACTCAAGCCTAGCTTGGTATTGGGCGTCGCGATTTCCGCGCGCCTTAAAGTCTCCGGCTGAGCAGTTCGTCTCTAAGCGTTGTGATTTTCAAATCGCTGAAGAGTTCGGGCGGCGACGGCCGTTAAATCTTTATTCAAGGTTGACCTCGGATCAGGTAGGGATACCCGCTGAACTTAAGCATATCAATAA
Otu175	Otu175	Fungi	Basidiomycota	Microbotryomycetes	Sporidiobolales	Sporidiobolaceae	Sporidiobolus	Sporidiobolus_unidentified	>Otu175_18951#AACGCATCTTGCGCTCTCTGGTATTCCGGAGAGCATGTCTGTTTGAGTGTCATGAATTCTTCAACCCAACCGTTTCTTGTAAACAGTTGGTGTTTGGATTCTGAGCGCTGCTGGCTTCGGCCTAGCTCGTTCGTAATACATTAGCATCCCTAATACAAGTTTGGATTGACTTGGCGTAATAGACTATTCGCTAAGGATTCGGTGGAAACATCGAGCCAACTTTACTAAGGAAGCTCCTAGTCTAAAAGT
Otu1751	Otu1751	Fungi	Ascomycota	Dothideomycetes	Myriangiales	Myriangiaceae	Myriangium	Myriangium_unidentified	>Otu1751_353#AACGCACATTGCGCCCCTTGGTATTCCGAGGGGCATGCCTGTTCGAGCGTCATTTCACCAATCAAGCAACGCTTGGTATTGGGCGCGTGGCCTTCTCCCAGGAAAAGGCCCGCCCGAAATGCATCGGCGAGGAAACCGACCCCCGGCGTGTTAGATTTCTGAACGTCGGGAGCACCGGTGCCCTCAGCCGTACAATCTTTTTTATTCAAAGGTTGACCTCGGATCAGGTAGGAATACCCGCTGAACTTA
Otu1753	Otu1753	Fungi	Basidiomycota	Tremellomycetes	Tremellales				>Otu1753_389#AACGCACCTTGCACCCTTTGGTATTCCGAAGGGTATGCCTGTCTGAGTGTTATTAGTCTTCCACGGCGCGTTTGCACCGTCGGTCTTGGGATCGCCTTTGGCCTTCCTTAAATGCATCAGTGACGGATAAGTCTTTGTCACTTTAATAACCTTAGCCTTAACCTCAGATCAGGTAGGACTACCCGCTGAACTTAAGCATATCAATAAGCGGAGGAGGCTGACTGACTACATGGCCTAATATCTCGTATG
Otu1755	Otu1755	Fungi	Ascomycota	Sordariomycetes	Hypocreales	Nectriaceae	Gibberella	Gibberella_intricans	>Otu1755_576#AACGCACATTGCGCCCTTTGGTATTCCAAAGGGCATGCCTGTTCGAGCGTCATTTGTACCCTCAAGCTCAGCTTGGTGTTGGGACTCGCGGTAACCCGCGTTCCCCAAATCGATTGGCGGTCACGTCGAGCTTCCATAGCGTAGTAATCATACACCTCGTTACTGGTAATCGTCGCGGCCACGCCGTAAAACCCCAACTTCTGAATGTTGACCTCGGATCAGGTAGGAATACCCGCTGAACTTAAGCAT
Otu176	Otu176	Fungi	Basidiomycota	Microbotryomycetes	Sporidiobolales	Sporidiobolaceae	Sporobolomyces	Sporobolomyces_ruberrimus	>Otu176_18255#AACGCATCTTGCGCTCTCTGGTATTCCGGAGAGCATGTCTGTTTGAGTGTCATGAATTCTTCAACCCAATCTTTTCTTGTAATCGATTGGTGTTTGGATTCTGAGCGCTGCTGGCTTCGGCCTAGCTCGTTCGTAATACATTAGCATCCCTAATACAAGTTTGGATTGACTTGGCGTAATAGACTATTCGCTAAGGATTCGGTGGAAACATCGAGCCAACTTCATTAAGGAAGCTCCTAATTTAAAAGT
Otu1761	Otu1761	Fungi							>Otu1761_645#AACGCACATTGCACCCTCTGGTATTCCGGGGGGTATATTTGTTCCAGCGTTATTACGCCTCTCAAGTTTAACTTGGTATTGAGATTGTGGTTATCTGCATTCTTTAAATATTTACAGCTGATTATCTAAGTCAAGCGTATGAAATTCTTCGCTCAGTCTTGAATAATCATGCTCGAAAACCATTTTCTAAGGTTAACCTGGAATCAAATAGGGATACCCGCTGAACTTAAGCATATCAATAAGCGGAGG
Otu1762	Otu1762	Fungi	Basidiomycota	Tremellomycetes	Tremellales	Bulleribasidiaceae	Hannaella	Hannaella_unidentified	>Otu1762_371#AACGCATCTTGCGCTCTCTGGTATTCCGAAAGGCATGCCTGTTTGAGTGTCATAAGACCTCTCATACCTAGTTTTCTATGTATGAGCTTTGGACGCTGCCATCTGTGGCTCGTCTTAAATGTCTAAGTGGAATGCGTAATAAGTTTTCGCTCCCTCCACTCTAATAACTTTTATGTTAGACCTCAAATCAGGTAGGACTACCCGCTGAACTTAAGCATATCAATAAGCGGAGGAGGCTGACTGACTTGG
Otu1763	Otu1763	Fungi	Ascomycota	Sordariomycetes	Xylariales	Sporocadaceae	Pestalotiopsis		>Otu1763_361#AACGCACATTGCGCCCATTAGTATTCTAGTGGGCATGCCTGTTCGAGCGTCATTTCAACCCTTAAGCCTAGCTTAGTGTTGGGAGCCTACTGCTTTTGCTAGCTGTAGCTCCTGAAATACAACGGCGGATCTGCGATATCCTCTGAGCGTAGTAAATTTTTATCTCGCTTTTGACTGGAGTTGCAGCGTCTTTGGCCGCTAAATCCCCCAATTTTTAATGGTTGACCTCGGATCAGGTAGGAATACCCG
Otu1764	Otu1764	Fungi	Basidiomycota	Agaricostilbomycetes	Agaricostilbales	Kondoaceae			>Otu1764_408#AACGCACCTTGCACTCTTTGGTTATTCCGAAGAGTATGCTTGTTTGAGTGTCGCGAAATTCTCAACCCCGCCAGAGGCTTTATTGACTTTGGTAGTTTGGGCTTGGATCATGGTTAATGTCGTGTAACACCGACTTGACTGAAATACAACAAGCTGTATCAATGGATTCAATGCGGTTTGATCTGATGTTGTAACTACCTCATCGGAGACGCGTTGAAATGATTGAAGGAGCTCTTAAATCAATCAATC
Otu1765	Otu1765	Fungi							>Otu1765_387#AACGCACATTGCACCTTTGACTTGATCAGAGGTATGCCTGCTCGAGCGTCATTATACGCAAATCAAGCTTTGCTTGGTATTGGAGGATGTGTTGACCTGAAATCGCACCTCTTAAATTATGGTCTCTCTTCAGCTAAATTACTGAGGTGTTGTGCAAACAATTCACTAACTGTAGTTGAGCCAAGGAGAAAGTGAGAAATCACGAACAACTTGCTTGATCTTCAATCAAGTGTTGACCTCGAGTCAGGT
Otu1767	Otu1767	Fungi	Ascomycota	Dothideomycetes	Capnodiales	Cladosporiaceae	Cladosporium		>Otu1767_481#AACGCACATTGCGCCCCTTGGTATTCCGAGGGGCATGCCTGTTCGAGCGTCATTACACCACTCAAGCTATGCTTGGTATTGGGCAACGCGGTCCGCCGCGTGCCTCAAATCGACCGGCTGGGTCTTCTGTCCCCTAAGCGTTGTGGAAACTATTCGCTAAAGGGTGCTCGGGAGGCTACGCCGTAAAACAACCCCATTTCTAAGGTTGACCTCGGATCAGGTAGGGATACCCGCTGAACTTAAGCATAT
Otu177	Otu177	Fungi	Ascomycota	Dothideomycetes	Pleosporales	Pleosporaceae	Bipolaris	Bipolaris_cynodontis	>Otu177_14384#AACGCACATTGCGCCCTTTGGTATTCCAAAGGGCATGCCTGTTCGAGCGTCATTTGTACCTTCAAGCTTTGCTTGGTGTTGGGCGTTTTTGTCTCCCTCTTTCTGGGAGACTCGCCTTAAAACGATTGGCAGCCGGCCTACTGGTTTCGGAGCGCAGCACATTTTTTGCGCTTTGTATCAGGAGAAAAGGACGGTACTCCATCAAGACTTTTACAATTTTAACTTTTGACCTCGGATCAGGTAGGGATA
Otu178	Otu178	Fungi	Ascomycota	Lecanoromycetes	Lecanorales	Ramalinaceae			>Otu178_18271#AACGCACATTGCGCCCCTCGGTTTTCCGGGGGGCATGCCTGTCCGAGCGTCATTACATCACTCAAGCTCCGCTTGGTCATGGGCCTCGCCTCAAGGGCGTGCCTGAAATGTAGTGAGCGGTCCCGAGAGGCCTTGAACGTAGTAAATTTTCTCCCGTTCTGAAGGCTCTCGCGGTGGCTAGCCACAACCCTTTATTTCTGACGATTGACCTCGGATCAGGTAGGGATACCCGCTGAACTTAAGCATATC
Otu1783	Otu1783	Fungi	Ascomycota	Dothideomycetes	Capnodiales	Cladosporiaceae	Cladosporium		>Otu1783_406#AACGCACATTGCGCCTCCCAGTATTCTGAGAGGCATGCTCGTTCGAGCGTCATTTCACCACTCAAGCCTCGCTTGGTATTGGGCAACGCGGTCCGCCGCGTGCCTCAAATCGACCGGCTGGGTCTTCTGTCCCCTAAGCGTTGTGGAAACTATTCGCTAAAGGGTGTTCGGGAGGCTACGCCGTAAAACAACCCCATTTCTAAGGTTGACCTCGGATCAGGTAGGGATACCCGCTGAACTTAAGCATAT
Otu1784	Otu1784	Fungi	Basidiomycota	Agaricostilbomycetes	Agaricostilbales	Chionosphaeraceae	Ballistosporomyces	Ballistosporomyces_xanthus	>Otu1784_461#AACGCACCTTGCGCTCTCGGGTCATTCCTTAGAGCATGCTTGTTTGAGTGTCTCGTACCCCTCTCCACCCCGCCTGTTTAGACAGGTTGCTCGGGCTGGGATCATGGACGCTTTGTCGGCTCCTCGCGAGCCCGACTGCGCTGAAATTGAACAAGCTGAATCCACCTTGCGGCTTGACCTGTTGTTGTAAACTAAATTCAATGGGAACGCAAGCGGGGAACGAGCTTACCAGAACCGCCTTCGGGCACA
Otu1786	Otu1786	Fungi							>Otu1786_354#AACGCACATTGCGCCCCCTGGTATTCCGGGGGGCATGCCTGTTCGAGCGTCACATAAAAGGCTCAGGCAAATGCTTGATGTTGGGCGTATAGGGCCGCTAAAACTGTACCTTGAAAGACGGGATTTCTCAGCGGCCCCGCCTTAAAACGATTGGCAGCGGCGCGTAGCCTCGAGCGTACCCGGATTCTTGTAATCTTCGCTCTGTGGGTCATCGTGCCCCGTATTTGCCCCTAAAATGAAAAATTCTGA
Otu1788	Otu1788	Fungi	Ascomycota	Eurotiomycetes	Chaetothyriales	Chaetothyriaceae	Camptophora	Camptophora_hylomeconis	>Otu1788_588#AACGCACATTGCGCCCTTTGGTATTCCGAAGGGCATGCCTGTTCGAGCGTCATTATCACCCCTCAAGCCCGGCTTGCTGTTGGTGGTGGCGCGGCCCCCTCCCGGGCCGCCGCCCCGCCCAAAGATAATGACGGCGTCCGTGGGACTCTCGGTGCAACGAGCTTTCTAAGCACGCAACGAGTTGAAAGGTCTCCCGGCACGGTCCATAACCCAATTTTTACAAGGTTGACCTCGGATCAGGTAGGAATA
Otu1789	Otu1789	Fungi	Ascomycota	Dothideomycetes	Capnodiales	Teratosphaeriaceae			>Otu1789_401#AACGCACATTGCGCCCCTTGGTATTCCGAGGGGCATGCCTGTTCGAGCGTCATTACACCACTCAAGCCTGGCTTGGTATTGGGCGTCCGCGACCTCACCGTCGCGCGCCCTAATGTCTTCGGCTGAGCCGTCCGTCTCAAAGCGTTGTGGTTAAACAGTTCGCTTGCGAGGCCGGGCTGGCTTGTCGCCGTTAAACCCCCCATCTCAAGGTTGACCTCGGATCAGGTAGGGATACCCGCTGAACTTAAG
Otu179	Otu179	Fungi	Basidiomycota	Tremellomycetes	Tremellales	Bulleribasidiaceae	Hannaella	Hannaella_sinensis	>Otu179_41850#AACGCACATTGCGCCTTTTGGTATTCCGAAAGGCATGCCTGTTTGAGTGTCATATTATCTCTCAGATGTAGTTTTCTATATATGAGCTTTGGACGTTGCCAGCAATGGCTCGTCTTAAATGACTAAGTGGAATGCGTAATAAGTTTTCGCTCCCTTCACTCTAATAACTCTTATGTTAGACCTCAAATCAGGTAGGACTACCCGCTGAACTTAAGCATATCAATAAGCGGAGGAGGCTGACTGACTGAT
Otu1791	Otu1791	Fungi	Ascomycota	Dothideomycetes	Pleosporales	Pleosporales_unidentified	Pleosporales_unidentified	Pleosporales_unidentified	>Otu1791_375#AACGCACATTGCGCCCCTTGGTATTCCATGGGGCATGCCTGTTCGAGCGTCATTTACACCCTCAAGCACTGCTTGGTGTTGGGCGTCTGTCCCGCCTTCGCGCGTGGACTCGCCCCAAAGACATTGGCAGCGGTCTCTGGCACCTCAACGCGCAGTACAATGCGTATTTGGGGCGCCGTTGGTCGCAACCATTAAGCTATCACCGTCTTTGACCTCGGATCAGGTAGGGATACCCGCTGAACTTAAGCA
Otu1792	Otu1792	Fungi	Ascomycota	Lecanoromycetes	Caliciales	Physciaceae	Physcia	Physcia_sorediosa	>Otu1792_411#AACGCACATTGCGCCTTTTGGCATTCCGAAGGGCATGCCTGTCCGAGCGTCATTGCAACCCTCAAGCACTGCTTGGTATTGGGTCTCGTCCCCGCGACGTACCCGCAATGTCGTGGCGGTCCAGTGAGACTTGAAGCGTAGCAAGATTAATAAATCCCGCTTTGCAAGCTTCTCGCTGCGTGCTGGCCAAACAACAACATTTTCAATGATTGACCTCGGATCAGGTAGGGATACCCGCTGAACTTAAGC
Otu1793	Otu1793	Fungi	Basidiomycota	Tremellomycetes	Tremellales	Bulleribasidiaceae	Vishniacozyma	Vishniacozyma_dimennae	>Otu1793_326#AACGCACCTTGCGCCCTCTGGTACTCCGGAGGGCATGCCTGTTTGAGTGTCATGAACACCTCACCCCCTCGGGTTTCCGATCGGGTGGATTTGGGCGCTGCCAGTCACATGGCTCGCCTTAAAAGCATTAGCGGTTGTCGACGTAATAAGTTTCGTCCTGTCGACCGCTCCTAATCTCCCTTCGGGATGTCTTCTGGACACATTCATGATCTGACCTCAAATCAGGTAGGACTACCCGCTGAACTTAAG
Otu1795	Otu1795	Fungi	Ascomycota	Dothideomycetes	Capnodiales	Capnodiaceae	Capnodiaceae_unidentified	Capnodiaceae_unidentified	>Otu1795_361#AACGCATATTGCGCCCCTTGGTATTCCTTGGGGCACACCTGTTCGAGCGTCATTTCACCAATCAAGCCTCGCTTGGTCTTGGGCAATGCGCATGTCGCACGCCTCAAATGCCCCGGCCGAGCAGTCTCTCTTCCGGCGTCGTGGAAACATACCGCTACGGAGACGAGACCTGCCCGTGCCGCAGAATAAACCATTTACAAAGGTTGACCTCGGATCAGGTGGGGATACCCGCTGAACTTAAGCATATCA
Otu1797	Otu1797	Fungi	Basidiomycota	Agaricostilbomycetes	Agaricostilbales	Chionosphaeraceae	Stilbum		>Otu1797_452#AACGCATCTTGCGCTCTCGGGTTATTCCTGGGAGCACGTTTGTTGGAGTGTCGCGTAACCTCTCAACCCCGCCTTGCGTGCGAGCGCTTGGCTGTCAGGGCTGGATCTTGACGCCTTTGCCGGACGCGCCCCTTTCTCCGGAACGGTGCGCGACGGGCTGCGTTGAAATTGAACAAGCTGAATCCTTACACACGCGGCTGGACCTGTTGTCATAAGTCTTACCTTTTCAACGGGAACGCGAGTGGGAAC
Otu18	Otu18	Fungi	Ascomycota	Dothideomycetes	Dothideales	Aureobasidiaceae	Aureobasidium	Aureobasidium_pullulans	>Otu18_351213#AACGCACATTGCGCCCCTTGGTATTCCGAGGGGCATGCCTGTTCGAGCGTCATTACACCACTCAAGCTATGCTTGGTATTGGGTGCCGTCCTTAGTTGGGCGCGCCTTAAAGACCTCGGCGAGGCCTCACCGGCTTTAGGCGTAGTAGAATTTATTCGAACGTCTGTCAAAGGAGAGGACTTCTGCCGACTGAAACCTTTTATTTTTCTAGGTTGACCTCGGATCAGGTAGGGATACCCGCTGAACTTA
Otu180	Otu180	Fungi	Basidiomycota	Tremellomycetes	Tremellales	Bulleribasidiaceae	Hannaella	Hannaella_siamensis	>Otu180_771#AACGCACATTGCGCCTTTTGGTATTCCGAAAGGCATGCCTGTTTGAGTGTCATATCACCTCTCATGTATAGTTTTCTATACATGGGCTTTGGGCGCTGCCATCCGTGGCTCGCCTTAAATGACTAAGTGGAATGCGTAATAAGTTTTCGCTCCCTCCACTCTAATAACTTTCAAGTTAGACCTCAAATCAGGTAGGACTACCCGCTGAACTTAAGCATATCAATAAGCGGAGGAGGCTGACTGACTACA
Otu1800	Otu1800	Fungi	Basidiomycota	Agaricostilbomycetes	Agaricostilbales	Chionosphaeraceae	Chionosphaera	Chionosphaera_apobasidialis	>Otu1800_470#AACGCACCTTGCGCTTCCGGGCCATTCCTGGGAGCATGCTTGTTTGAGTGTCGCTTACCCCTCTCAACCCCGTTTGTTTTTCGGAACGAATTGCCTTAGGGTTCGGATCGTGTCGCCTTGTCGGGTTGTCGTGACCCTGACTGCGATGAATTGCAACAAGCTGAATCCAACTCAGCGGCTTGACCTGTTGTCGTAACCTTAAAAACTCAACGGGGATCGCTGAAAGTAGAACGAGCTTACCACAAATCA
Otu1805	Otu1805	Fungi	Ascomycota	Eurotiomycetes	Chaetothyriales	Herpotrichiellaceae	Veronaea	Veronaea_compacta	>Otu1805_425#AACGCACATTGCGCCCTTTGGCATTCCGAAGGGCATGCCTGTTCGAGCGTCATTATCACCCCTCAAGCCCCCGGCTTGGTGTTGGACGGTTTGGCGGAGGCCCCCTCACGGGGACTCCCGCCCCTCCCAAAGACAATGACGGCGGCCTCGTTGGACCCCCGGTACACTGAGTTCTTCGCGGGACACGTACTGGAGTAAGGGTGCGCGGGGCACGGTCTGCCTCCCCTCTCAGGGAGAATTTATTTACAA
Otu1807	Otu1807	Fungi	Ascomycota						>Otu1807_387#AACGCACATTGCACCCTTTGGTATTCCGAAGGGTACGCCTGTTCGAGCGTCATTCAACGTCAAGTCTCGGCTTGGTTATGGACTTTGCCGTGGCAAGGTCTCAATTCCATTGGCGATCCACACCATCGTGATGCCTCACATCGGTTGGGTCCGCTCATATTTGACCCATTTCTCAAAAACGTTGACCTCGGATCAGGCGGGGATACCCGCTGAACTTAAGCATATCAATAAGCGGAGGAGGCTGACTGA
Otu1809	Otu1809	Fungi	Ascomycota	Lecanoromycetes	Lecanorales	Ramalinaceae			>Otu1809_322#AACGCACATTGCGCCCCTTGGTATTCCAGGGAGCACACCTGTCCGAGCGTCATTACACCTCTCAAGCGTAGCTTGGTATTGGGCTTCGTCTCCCGCCGAGGGGCGTGCCTGAAAAGTAGTGGCGGTCCGGCGTGACCTTGAACGTAGTAAATTTTCTCCCGTTCTAAGGGCTCCGGCGCCGTGGCCTGCCAGAAAGCGCCATAATTTCTCACGATTGACCTCGGATCAGGTGGGGATACCCGCTGAACT
Otu1813	Otu1813	Fungi	Basidiomycota	Agaricostilbomycetes	Agaricostilbales	Chionosphaeraceae			>Otu1813_384#AACGCACCTTGCGCTTCCGGGCCATTCCTGGGAGCATGCTTGTTTGAGTGTCGCTTACCCCTCTCAACCCCGTTTGTTTTTCGGAACGAATTGCCTTAGGGTTCGGATCGTGTCGCCTTGTCGGGTTGTCGTGACCTTGACTGCGATGAATTGCAACAAGCTGAATCCAACTCAGCGGCTTGACCTGTTGTCGTAACCTTAAAAACCCAACGGGGATCGCTGAAAGTAGAACGAGCTTACCACAAATCA
Otu1819	Otu1819	Fungi	Ascomycota	Dothideomycetes	Pleosporales	Phaeosphaeriaceae			>Otu1819_394#AACGCACATTGCGCCCCTTGGTATTCCATGGGGCATGCCTGTTCGAGCGTCATTTGTACCCTCAAGCTCTGCTTGGTGTTGGGTGTTTGTCCACTATCGTGGACTCGCCTTAAAGTCATTGGCAGCCAGTGTTTTGGTATTGAAGCGCAGCACATTTTGCGTCTCTAGCCTAGGGCACTAGCGTCCAGTAAGCCTTTTTCCACTTTTGACCTCGGATCAGGTAGGGATACCCGCTGAACTTAAGCATAT
Otu182	Otu182	Fungi	Ascomycota	Dothideomycetes	Capnodiales	Cladosporiaceae	Cladosporium	Cladosporium_sphaerospermum	>Otu182_17243#AACGCACATTGCGCCCCCTGGTATTCCGGGGGGCATGCCTGTTCGAGCGTCATTTCACCACTCAAGCCTCGCTTGGTATTGGGCGACGCGGTCCGCCGCGCGCCTCAAATCGACCGGCTGGGTCTTTCGTCCCCTCAGCGTTGTGGAAACTATTCGCTAAAGGGTGCCACGGGAGGCCACGCCGAAAAACAAACCCATTTCTAAGGTTGACCTCGGATCAGGTAGGGATACCCGCTGAACTTAAGCATA
Otu1823	Otu1823	Fungi	Ascomycota	Dothideomycetes	Pleosporales	Leptosphaeriaceae	Neophaeosphaeria	Neophaeosphaeria_unidentified	>Otu1823_317#AACGCACATTGCGCCCCTTGGTATTCCATGGGGCATGCCTGTTCGAGCGTCATTTGTACTCTCAAGCTTTGCTTGGTGTTGGGTGTTGTCTAGGCTACTAGACTCGCCTCAAAAGAATTGGCAGCCAGTGTATTGGTCTTGAGCGCAGCACAATTTGCACTCTAGCCAGCTATATCTGGTACCCAATAAGCCTATTACAATTCGCTTGACCTCGGATCAGGTAGGGATACCCGCTGAACTTAAGCATAT
Otu1825	Otu1825	Fungi							>Otu1825_334#AACGCACATTGCGCCTCTTGGTATTCCAGGAGGCATGCTCGTTCGAGCGTCATTACACCTCTCAGGCCTAGCCTGGTGTTGAGGGAAGTGGTCGATAAAACAAGACTGCCCCCTTTAAATTCATTCGGCCGATCTCATTGAAACCCGGGCGTTGTGTCAAACAAATTCGCCTCGTGGTCTCTAGGGGAGTAGACTGCCGTTAAACCTACAGTCCCTTAAAAAGACTTTAAAGGTTGACCTCGAATCGAG
Otu1827	Otu1827	Fungi	Ascomycota	Dothideomycetes	Capnodiales	Cladosporiaceae	Cladosporium	Cladosporium_delicatulum	>Otu1827_1093#AACGCACATTGCGCCCGCCAGCATTCTGGCGGGCATGCCTGTTCGAGCGTCATTTCAACCCTCAAGCTCTGCTTGGTGTTGGGCAACGCGGTCCGCCGCGTGCCTCAAATCGACCGGCTGGGTCTTCTGTCCCCTAAGCGTTGTGGAAACTATTCGCTAAAGGGTGTTCGGGAGGCTACGCCGTAAAACAACCCCATTTCTAAGGTTGACCTCGGATCAGGTAGGGATACCCGCTGAACTTAAGCATAT
Otu1828	Otu1828	Fungi	Ascomycota	Sordariomycetes	Hypocreales	Bionectriaceae	Synnemellisia	Synnemellisia_unidentified	>Otu1828_366#AACGCACATTGCGCCCACTAGTATTCTGGTGGGCATGCCTGTCTGAGCGTCATTTCAACCCTCGCGCCCGGCTTCTGTCGGATGCGGTGTTGGGGATCGGCCTTCCGGGGCCGGCCCCTAAATAGAGTGGCGACCACGCCGTAGCCTCCTCTGCGTAGTAACATACCACCTCGCAGTGAAGAGCGGTGCGGTCCGCCGTAAAACCCCCAACTCTTCTAAGGTTGACCTCAGATCAGGTAGGAATACCCG
Otu1829	Otu1829	Fungi	Ascomycota	Dothideomycetes	Dothideales	Aureobasidiaceae	Aureobasidium	Aureobasidium_pullulans	>Otu1829_440#AACGCACATTGCACCTTTGACTTGATCAGAGGTATGCCTGCTCGAGCGTCATTACACCACTCAAGCTATGCTTGGTATTGGGTGCCGTCCTTAGTTGGGCGCGCCTTAAAGACCTCGGCGAGGCCTCACCGGCTTTAGGCGTAGTAGAATTTATTCGAACGTCTGTCAAAGGAGAGGACTTCTGCCGACTGAAACCTTTTATTTTTCTAGGTTGACCTCGGATCAGGTAGGGATACCCGCTGAACTTAA
Otu183	Otu183	Fungi	Ascomycota	Eurotiomycetes	Chaetothyriales	Herpotrichiellaceae	Phialophora	Phialophora_livistonae	>Otu183_17395#AACGCACATTGCGCCCTTTGGTATTCCGAAGGGCATGCCTGTTCGAGCGTCATTATCACCCCTCAAGCCCGGCTTGCTGTTGGTGCCGGCGTGGCTTTCGGCCTCGTCCCGCCCAAAGATAATGACGGCGTCTGTGAGGACCCCTGTACACTGAGCTCTCGGGCACGTACACGGTTGGGAGTCCAGGCGCCGGTCGACGTCCGCAAGGACACTTTTTCTAAGGTTGACCTCGGATCAGGTAGGGATACC
Otu1831	Otu1831	Fungi	Ascomycota	Eurotiomycetes	Chaetothyriales	Chaetothyriales_fam_Incertae_sedis	Strelitziana	Strelitziana_africana	>Otu1831_416#AACGCACATTGCGCCCATTGGTATTCCGATGGGCATGCCTGTTCGAGCGTCATTATCCTCTCTCTAAGCTTCTGCTTGGGCGTTGGACCGAGTTGTGGTAACGCAACTGGTCTCAAAGACAATGACGGCGTCCGTGGGACCCTCTTCGCAACGAGTCTTTCGAGGCACGCGGGGAGTTGCAAGGTCTCGTCGGGTCGGTCGACACCTTTATTTTTTCTAGGTTGACCTCGGATCAGGTAGGAATACCCG
Otu1832	Otu1832	Fungi	Basidiomycota	Tremellomycetes	Tremellales	Bulleribasidiaceae	Hannaella	Hannaella_unidentified	>Otu1832_872#AACGCACATTGCGCCTTTTGGTATTCCGAAAGGCATGCCTGTTTGAGTGTCATAAGACCTCTCATACCTAGTTTTCTATGTATGAGCTTTGGACGTCTGCCATCTTGTGGCTCGTCTTAAATGTCTAAGTGGAATGCGTAATAAGTTTTCGCTCCCTCCACTCTAATACTCTTTAGTTTAGACCTCAAATCAGGTAGGACTACCCGCTGAACTTAAGCATATCAATAAGCGGAGGAGGCTGACTGACTA
Otu1833	Otu1833	Fungi	Basidiomycota	Cystobasidiomycetes	Cystobasidiomycetes_ord_Incertae_sedis	Cystobasidiomycetes_fam_Incertae_sedis	Symmetrospora	Symmetrospora_marina	>Otu1833_340#AACGCACCTTGCACTCTTTGGTATTCCGAAGAGTATGTCTGTTTGAGTGTCATGAAACTCTCAACCCCCTCATTTTGTAATAAAATGCAGCGTGGGCTTGGATTATGGCTGTCTGCCGGCGTAATTGCCGACTCAGCTGAAATATACGAGCAACCCAGTTTAAAACCCTGACGGCTTGACTCGGCGTAATAACTATTTCGCTGAGGACGTCTAACCTTTGAATCGTTAGTGGTGCTTCTAATGCATTTA
Otu1834	Otu1834	Fungi	Ascomycota	Dothideomycetes	Pleosporales	Pleosporaceae	Alternaria	Alternaria_eichhorniae	>Otu1834_1319#AACGCACATTGCGCCCGCCAGTATTCTGGCGGGCATGCCTGTTCGAGCGTCATTTGTACCCTCAAGCTTTGCTTGGTGTTGGGCGTCTTGTCTCTAGCTTTGCTGGAGACTCGCCTTAAAGTAATTGGCAGCCGGCCTACTGGTTTCGGAGCGCAGCACAAGTCGCACTCTCTATCAGCAAAGGTCTAGCATCCATTAAGCCTTTTTTCAACTTTTGACCTCGGATCAGGTAGGGATACCCGCTGAACT
Otu1840	Otu1840	Fungi	Ascomycota	Leotiomycetes					>Otu1840_358#AACGCACATTGCGCCCTCTGGTATTCCGGGGGGCATGCCTGTTCGAGCGTCATTACAACCCTCAAGCTCTGCTTGGTATTGGGCTTCGTCCACCGGACGGGCCTCAAAATCAGTGGCGATGGCCTTTTGGCTTCAAGCGTAGTAAACTCTCTTCGTTTGAGCAGTCAGTCGGTTCGTCTGCCAGCAACCACCATATTTTTTTCAGGTTGACCTCGGATCAGGTAGGAATACCCGCTGAACTTAAGCATA
Otu1843	Otu1843	Fungi	Ascomycota	Eurotiomycetes	Chaetothyriales	Trichomeriaceae			>Otu1843_431#AACGCACATTGCGCCCTTTGGCATTCCGAAGGGCATGCCTGTTCGAGCGTCATTATCCTCTCTCAAACCCCCGGGTTTGGTGTTGGACCGTGTTGGCCGGGTTCGGCCAACTGGTCTCAAAGACAATGACGGCGTCCCAGGGACCCTCTTCGCACTGAGCTTTCCGGAGCACGCGTCGAGTTGCAAGGTCTCGTGGGCCCGGCCACCTCTAAATCTATTTTTTCAGGTTGACCTCGGATCAGGTAGGAA
Otu1844	Otu1844	Fungi	Ascomycota	Dothideomycetes	Pleosporales				>Otu1844_364#AACGCACATTGCGCCCCTTGGTATTCCATGGGGCATGCCTGTTCGAGCGTCATCTACACCCTCAAGCTCTGCTTGGTGTTGGGCGTCTGTTCCGCCTCCGCGCGGGACTCGCCCCAAAGGCATTGGCAGCGGTCTCTTGCACCTCTCGCGCAGCACATTGCGCTTCTCGAGGCGAGGCAGGCCGCGACCACGAAGCCACACATCGTCTTTGACCTCGGATCAGGTAGGGATACCCGCTGAACTTAAGCA
Otu1846	Otu1846	Fungi	Ascomycota	Eurotiomycetes	Chaetothyriales	Chaetothyriales_fam_Incertae_sedis	Strelitziana	Strelitziana_africana	>Otu1846_618#AACGCACATTGCGCCCACTGGTATTCCGGTGGGCATGCCTGTTCGAGCGTCATTATCCTCTCTCCCAACCTTTGGTCGGGGCGTTGGATCGAGTTGTGGTCTCGTCCGCAACTGGTCTCAAAGACAATGACGGCGTCCGTGGGACCCTCTTCGCAACGAGTCTTTCGAGGCACGCGGGGAGTTGCAAGGTCCCGTCGGGTCGGTCTAACCTTTTATTTTTCTCAGGTTGACCTCGGATCAGGTAGGAAT
Otu185	Otu185	Fungi							>Otu185_14621#AACGCACATTGCGCCTCCCAGTATTCTGAGAGGCATGCTCGTTCGAGCGTCATTACACCTTTCAGGCCTCGCCTGGTGTTGAGAGAAGTGGTCGATTTTCCAAAGACTGCCCTCTTTAAATTGTTTTCGACCGGTCACAGATCAGACTTCGGCGTTGTGTTAAAGCTCGCCTTGTCTATGATCTTGATCTGACTGTCGTTAAGCCCAACTGTCTTCCCTTTAGGGCGACTTTTAAAGGTTGACCTCGAA
Otu1853	Otu1853	Fungi	Basidiomycota	Tremellomycetes	Tremellales	Bulleribasidiaceae	Hannaella	Hannaella_sinensis	>Otu1853_2644#AACGCACATTGCGCCTTTTGGTATTCCGAAAGGCATGCCTGTTTGAGTGTCATATTATCTCTCAGATCTAGTTTTCTATATATGAGCTTTGGACGTTGCCAGCAATGGCTCGTCTTAAATGACTAAGTGGAATGCGTAATAAGTTTTCGCTCCCTTCACTCTAATAACTCTTATGTTAGACCTCAAATCAGGTAGGACTACCCGCTGAACTTAAGCATATCAATAAGCGGAGGAGGCTGACTGACTGCG
Otu1854	Otu1854	Fungi	Basidiomycota	Tremellomycetes	Tremellales	Rhynchogastremataceae	Papiliotrema		>Otu1854_455#AACGCACCTTGCGCCTTTTGGTATTCCGAAAGGCATGCCTGTTTGAGTGTCATGAAATCTCAATCCCACCGGGTTTTACTATCCGGTGCTGGACTTGGACCTGGGCGTCTGCCACGCAAGTGGCTCGCCTCAAATGACTTAGTGGAACATCCCACATCAGTGTTAGACGTAATAAGTTTCGTCTCTCCTTGTGGTGATGACTGCTCAGAACCTGCCATCGCGCATCTTTTGACTTTGACCTGAAATCAG
Otu1856	Otu1856	Fungi	Basidiomycota	Agaricomycetes	Agaricales	Lycoperdaceae	Lycoperdon		>Otu1856_279#AACGCACCTTGCGCTCCTTGGTATTCCGAGGAGCATGCCTGTTTGAGTGTCATTAAATTCTCAACCCCTCCAGCTTTTGCGAGTTGTGATGGGGCTTGGACTTGGGGGCTTGCGGGTCTTTATCAATAAAGGTCAGCTCTCCTGAAATGCATTAGCGGAACCGTTTGCAGTCCCGTCACTAGTGTGATAATTATCTACACTGTGATGATTGCTCTCTGACTAGTTCAGCTGCTAATCGTCCTTTACGGA
Otu1857	Otu1857	Fungi	Ascomycota	Dothideomycetes	Dothideomycetes_ord_Incertae_sedis	Dothideomycetes_fam_Incertae_sedis	Leptospora	Leptospora_rubella	>Otu1857_427#AACGCACATTGCGCCCCTTGGTATTCCATGGGGCATGCCTGTTCGAGCGTCATTTGTACCCTCAAGCTATGCTTGGTGTTGGGTGATTGTCCACTAGGACTCGCCTCAAAGTCATTGGCAGCCAGTATTTTGGTATAAAGCGCAGCACATTTTGCGTCTTGGTCCCTTAACAGCAGCATCCATCAAGCCATTTTCTCACTTTTGACCTCGGATCAGGTAGGGATACCCGCTGAACTTAAGCATATCAAT
Otu186	Otu186	Fungi	Ascomycota	Dothideomycetes	Pleosporales	Didymosphaeriaceae			>Otu186_15010#AACGCACATTGCGCCCCTTGGTATTCCGGGGGGCATGCCTGTTCGAGCGTCATCTACACCCTCAAGCTCTGCTTGGTGTTGGGCGTCTGTCCCGCCTCAGCGCGCGGACTCGCCCCAAATCCATTGGCAGCGGTCCTTGCCTCCTCTCGCGCAGCACATTGCGCTTCTCGAGGGGCTCCGGCCCGCGTCCAACAAGAAAACATTACCGTCTTTGACCTCGGATCAGGTAGGGATACCCGCTGAACTTAA
Otu1860	Otu1860	Fungi	Ascomycota	Dothideomycetes	Pleosporales	Pleosporales_unidentified	Pleosporales_unidentified	Pleosporales_unidentified	>Otu1860_455#AACGCACATTGCGCCCTTTGGCATTCCTTAGGGCATGCCTGTTCGAGCGTCATTTTCACCCATCAAGCCCAGCTTGGTGTTGGGCGCCTGTCCGGCTTCGTCGGACTCGCCTTGAAAACATTGGCGGCCGGTCCCGCGGCTTGGAGCGCAGCACAGTCGCGCCTCCATGCCTCGCGGGCTGGCGACCAGTAAGCTATTCTACCACTTTGACCTCGGATCAGGTAGGGATACCCGCTGAACTTAAGCATA
Otu1861	Otu1861	Fungi	Ascomycota	Dothideomycetes	Hysteriales	Hysteriaceae	Rhytidhysteron	Rhytidhysteron_rufulum	>Otu1861_447#AACGCACATTGCGCCCCTTGGTATCCCGAGGGGCATGCCTGTTCGAGCGTCATTATCACCGATCAAGCCTGGCTTGGTGTTGGGTGCCGTCCCGCCCTCTGCGGCGTGGACGCTCCCTAAAACTATCGGCGGTGCAGCACCGGCTTCGAGCGTAGCAGACCTTCGCTTTCTGGGCCCGGTGCGGCAGCGGCCGCGACGCAGCAACCTAAAGGTTGACCTCGGATCAGGTAGGGATACCCGCTGAACTTA
Otu1862	Otu1862	Fungi	Basidiomycota	Cystobasidiomycetes	Erythrobasidiales	Erythrobasidiaceae	Erythrobasidium	Erythrobasidium_hasegawianum	>Otu1862_328#AACGCACCTTGCACTCTTTGGTATTCCGAAGAGTATGTCTGTTTGAGTGTCATGAAACTCTCAACCCCCTCATTTTGTAATGAAGTGTAGCGTGGGCTTGGATTATGGCTGTCTGTCGGCTTAACCGCCGGCTCGGCTGAAATACACGAGTAACCCAGTTTGAATATTAACGGCTTGACTCGGCGTAATAGCTTTATTTCGCTGAGGACGTTTCATATCAAGATAGTGGTGCTTCTAATGCGTCGTAGC
Otu1863	Otu1863	Fungi	Ascomycota	Dothideomycetes	Pleosporales	Pleosporaceae	Dendryphiella	Dendryphiella_paravinosa	>Otu1863_352#AACGCACATTGCGCCCCTTGGTATTCCATTGGGCATGCCTGTTCGAGCGTCATTTACACCCTCAAGCACTGCTTGGTGTTGGGCGTCTGTTTGCACGTTTGGTGCAGACTCGCCTTAAATGTATTGGCAGCGGCTCCTGTCAGCTTCTCGCGCAGCACTTGCGCCTGCAGAAGCGTTGGCTAGGGCTGGCATCCACTAAGAACCCCCCCAGTTTGACCTCGAATCAGGTAGGGATACCCGCTGAACTTA
Otu1866	Otu1866	Fungi	Basidiomycota	Exobasidiomycetes	Microstromatales	Microstromataceae	Microstroma	Microstroma_phylloplanum	>Otu1866_393#AACGCACCTTGCGCTCCCTGGTATTCCTAGGAGCATGCCTGTTTGAGTGTCATGAATCCCTCAAATCCCAATGTTTTTTAAAAAGAAGCATTGCTTGGATTTGGTTGTGGGCCCTTGCAGTCTTTCACGAGTCTGCTGGCCTTAAAGATATTAGCTGGACCTCTCTAATCTCTTAGCAGAGTACTTCCATTTGATGTAATAAAATTGCATTGGTGGAAGCTCTATTAAGTACCTAGAGCAAGTCTGCTT
Otu187	Otu187	Fungi	Basidiomycota	Tremellomycetes	Tremellales	Bulleribasidiaceae	Hannaella	Hannaella_sinensis	>Otu187_36787#AACGCACATTGCGCCTTTTGGTATTCCGAAAGGCATGCCTGTTTGAGTGTCATATTATCTCTCAGATATAGTTTTCTATATATGAGCTTTGGACGTTGCCAGCAATGGCTCGTCTTAAATGACTAAGTGGAATGCGTAATAAGTTTTCGCTCCCTTCACTCTAATAACTCTTATGTTAGACCTCAAATCAGGTAGGACTACCCGCTGAACTTAAGCATATCAATAAGCGGAGGAGGCTGACTGACTGAT
Otu1875	Otu1875	Fungi	Ascomycota	Dothideomycetes	Dothideomycetes_ord_Incertae_sedis	Dothideomycetes_fam_Incertae_sedis	Leptospora	Leptospora_rubella	>Otu1875_492#AACGCACATTGCGCCCCTTGGTATTCCATGGGGCATGCCTGTTCGAGCGTCATTTGTACCCTCAAGCTATGCTTGGTGTTGGGTGATTGTCCACTAGGACTCGCCTCAAAGTCATTGGCAGCCAGTGTTTTGGTAGTAAGCGCAGCACATTTTGCGTCTTGGTCCCTTAACAGCAGCATCCATCAAGCCATTTTCTCACTTTTGACCTCGGATCAGGTAGGGATACCCGCTGAACTTAAGCATATCAAT
Otu1878	Otu1878	Fungi	Ascomycota	Lecanoromycetes	Caliciales	Physciaceae	Physcia	Physcia_atrostriata	>Otu1878_419#AACGCACATTGCGCCCTTTGGCATTCCGAAGGGCATGCCTGTTCGAGCGTCATTACAACCCTCAAGCACTGCTTGGTATTGGGCTTCGTCCCCGCGACGTTCCCGCAATTTCGTGGCGGTCCAGTGAGACTTGAAGCGAACAAGATTTAGAAATCCCGCTTTACAAGCTTCTCGCTGCGTGCCAGCCAAACAACCCCAACATTTTCAATGGTTGACCTCGGATCAGGTAGGGATACCCGCTGAACTTAA
Otu1879	Otu1879	Fungi	Basidiomycota	Agaricostilbomycetes	Agaricostilbales				>Otu1879_371#AACGCATCTTGCGCTCTCGGGTTATTCCTGGGAGCATGCTTGTTTGAGTAACGGAAAAGCTCAACCCCCTCTCTAGTCAAATGGAGAGTGCTTCAGGGTTGGATCATGACGTGTGTTGACTTGTCAACTCCGTTGAAATACAAGAAGCTGAACGAACTTGACCCAAGTCCCGAATGCAGGCTTCGGCTAACTATGTTGTATAACTTCGGTCTCATAGTGTTGCATGAATGGATCTTGAACTTTGATCGA
Otu188	Otu188	Fungi	Ascomycota	Eurotiomycetes	Chaetothyriales	Chaetothyriales_fam_Incertae_sedis	Strelitziana	Strelitziana_africana	>Otu188_13936#AACGCACATTGCGCCCACTGGTATTCCGGTGGGCATGCCTGTTCGAGCGTCATTATCCTCTCTCCCAACCTCTGGTCGGGGCGTTGGATCGAGTTGTGGTCCGTCCGCAACTGGTCTCAAAGACAATGACGGCGTCCGTGGGACCCTCTTCGCAACGAGTCTTTCGAGGCACGCGGGGAGTTGCAAGGTCTCGTCGGGTCGGTCGACACCTTTATTTTTTCTAGGTTGACCTCGGATCAGGTAGGAATA
Otu1880	Otu1880	Fungi	Ascomycota	Eurotiomycetes	Chaetothyriales	Chaetothyriaceae	Camptophora	Camptophora_hylomeconis	>Otu1880_381#AACGCACATTGCGCCCTTTGGTATTCCGAAGGGCATGCCTGTTCGAGCGTCATTATCACCTCTCAAGCCTGGCTTGTTGTTGGACTCCAGGTCCGGGTTCACCCCCGACCGGTCCCAAAAGTAATGACGGCGTCCGTGGGAGCCCTCTTCGCAACGAGTCTTTCGAGGCACGCGGGGAGTTGCAAGGCCTCCACGGCACGGTCCACACCTTTTACTTTTTCAGGTTGACCTCGGATCAGGTAGGAATAC
Otu1882	Otu1882	Fungi	Ascomycota	Sordariomycetes	Xylariales				>Otu1882_357#AACGCACATTGCGCCCATTAGTATTCTAGTGGGCATGCCTGTTCGAGCGTCATTACAACCCCTAAGCCCGGCTTAGTGTTGGGGCCCCGCCCTTACCGGCGGACCCCTAAACGGAGCGTGCGAGCTCGCGGTAGACTCGAAGCGTAGTAATCATCACCTCGCTCCCGAGACGCCGCGCGCCTAGCCGTAAAACCCCCCATATTTACGTGGTTGACCTCGGATCAGGTAGGAATACCCGCTGAACTTAAG
Otu1886	Otu1886	Fungi	Ascomycota	Dothideomycetes	Pleosporales	Didymosphaeriaceae			>Otu1886_378#AACGCACATTGCGCCCCTTGGTATTCCATGGGGCATGCCTGTTCGAGCGTCATCTACACCCTCAAGCTCTGCTTGGTGTTGGGCGCCTGTCCCGCCTCCGCGCGTGTGGACTCGCCTTAAAAGGATTGGCAGCGGTCCTTGCCCCCTCTCGCGCAGCACATTGCGCTTCTCGAGGGCGGCTCCGGGCCTGCGACCCACGAAGATGACCACCGTCTTTGACCTCGGATCAGGTAGGGATACCCGCTGAAC
Otu189	Otu189	Fungi	Mucoromycota	Umbelopsidomycetes	GS23	GS23_unidentified	GS23_unidentified	GS23_unidentified	>Otu189_26021#AACGCATATTGCACTCTTTGGTATTCCGAAGAGTATGCTTGTTTCAGTATCATGAAAATCTCACAATTTTCAGTTTCTTAGTTGAAAATATGTGGACTTGGATTTGCGACTTACCCGAGTTGCTAATCTGAAATAGATTTCATGAAGCTCAAATGCTTTTAATCTTTGCTTAATAGTTTTGCTTTGTCAAATCTTTTGCATTGATATTTTAAAAGCGAAAAAGTGAATTGATTTTACGAAAAATTAATA
Otu1892	Otu1892	Fungi	Basidiomycota						>Otu1892_277#AACGCACCTTGCGCTCCATGGTATTCCGTGGAGCATGCCTGTTTGAGTGTCGCGCCCCTCTCTCGACCTCGTCTTCTTTCTCGCAGAGAGAACGAGGCTCGGATCGTGGCCTGCTTGACGCATCTGATGCGCCAAAGGCCGAAATACGAGACGCGTCCGCTTATCCGCTCAGTCAATGGGACTCGCAAATTGTACATCTCCTTTTGCGCTCGGTCTCAGAGCCCTTGGAAGCGCGATGCCGCGAATCTT
Otu19	Otu19	Fungi	Ascomycota	Sordariomycetes	Glomerellales	Glomerellaceae	Colletotrichum		>Otu19_689983#AACGCACATTGCGCCCGCCAGCATTCTGGCGGGCATGCCTGTTCGAGCGTCATTTCAACCCTCAAGCTCTGCTTGGTGTTGGGGCCCTACAGCCGATGTAGGCCCTCAAAGGTAGTGGCGGACCCTCCCGGAGCCTCCTTTGCGTAGTAACTTTACGTCTCGCACTGGGATCCGGAGGGACTCTTGCCGTAAAACCCCCCAATTTTCCAAAGGTTGACCTCGGATCAGGTAGGAATACCCGCTGAACTT
Otu1901	Otu1901	Fungi							>Otu1901_310#AACGCACATTGCGCCTTTTGGTATTCCGAAGGGCATGCCTGTTTGAGTGTTGTTATTCTCTATATCTTATGATATGTGTTGGTTGAAGTGAAGATCACTCGACCTAAGCTTATTGTACCACGTCTAGGTTTATCCATCGTGAGAAGTACAGCCGGTTGTACCCCAGTACGACCAATTGACACATAACCTCAAATCAGGTAGGACTACGCGCTGAACTTAAGCATATCAATAAGCGGAGGAGGCTGACTG
Otu1906	Otu1906	Fungi	Basidiomycota	Cystobasidiomycetes					>Otu1906_285#AACGCACCTTGCACTCTTTGGTATTCCGAAGAGTATGTCTGTTTGAGTATCATGAAACTCTCAACCCCCCTGTTTTGTAATGAGACGGGCGTGGGCTTGGATTATGGTTGTCTGTCGGCGTAATAGCCGGCTCAACTGAAATACACGAGCAACCCATTTTAAAATAAACGGCTTGACTCGGCGTAATAATTATTTCGCTGAGGACGTTTTCTTTGAATATTAGTGGTGCTTCTAATGCATTATTCATTT
Otu1907	Otu1907	Fungi	Ascomycota	Lecanoromycetes	Caliciales	Physciaceae	Physcia	Physcia_sorediosa	>Otu1907_630#AACGCACATTGCGCCTTTTGGCATTCCGAAGGGCATGCCTGTCCGAGCGTCATTGCAACCCTCAAGCACTGCTTGGTATTGGGTCTCGTCCCCGCGACGTACCCGCAATGTCGTGGCGGTCCAGTGAGACTTGAAGCGTAGCAAGATTAATTAATAAATCCCGCTTTGCAAGCTTCTCGCTGCGTGCTGGCCAAACAACCTCAACATTTTCAATGATTGACCTCGGATCAGGTAGGGATACCCGCTGAA
Otu1908	Otu1908	Fungi	Basidiomycota	Tremellomycetes	Tremellales	Cuniculitremaceae	Fellomyces	Fellomyces_mexicanus	>Otu1908_278#AACGCACCTTGCGCCTCTTGGTATTCCGAGAGGCATGCCTGTTTGAGTGTCATGAAATATCAATCCCCCAGGGTTTTCTGACCTTGGAGGACTTGGACTTGGGTGTCTGCCTGACAAGGCTCACCTCAAATGACTTAGTGGGAACTTCTTGACCTACGCCTGACGTGATAAGTTTCGTCTCGGCTGGTCTTGAGGCCTGCTCATAACAACCCATACTTTTAACATTGACCTCAAATCAGGTAGGGCTAC
Otu191	Otu191	Fungi	Basidiomycota	Tremellomycetes	Tremellales	Bulleribasidiaceae	Hannaella	Hannaella_unidentified	>Otu191_26275#AACGCACATTGCGCCTTTTGGTATTCCGAAAGGCATGCCTGTTTGAGTGTCATAAGACCTCTCATACCTAGTTTTCTATGTATGAGCTTTGGACGTCTGCCATCTTGTGGCTCGTCTTAAATGTCTAAGTGGAATGCGTAATAAGTTTTCGCTCCCTCCACTCTAATAACTTTTAGTTAGACCTCAAATCAGGTAGGGCTACCCGCTGAACTTAAGCATATCAATAAGCGGAGGAGGCTGACTGACTGA
Otu1911	Otu1911	Fungi	Ascomycota	Eurotiomycetes	Chaetothyriales	Chaetothyriaceae	Ceramothyrium		>Otu1911_360#AACGCACATTGCGCCCTTTGGTATTCCGAAGGGCATGCCTGTTCGAGCGTCATTATCACCCCTCAAGCCTGGCTTGATGTTGGACGTCTCGGTCTGGGTAACACCAGACCCGTCCCAAAGACAATGACGGCGTCCGTGGGACCCTCGGTGCAACGAGCTTCATTTACGAGCACGCACCCGAGTTGCAAGGTCTCTCGACACGGTCACCCCCAACTTTTTATCTAAGGTTGACCTCGGATCAGGTAGGAA
Otu1912	Otu1912	Fungi	Ascomycota	Dothideomycetes	Pleosporales				>Otu1912_277#AACGCACATTGCGCCTATTGGTATTCCAATAGGCATGCCTGTTCGAGCGTCATTTAAGCCTTCAAGCCTTGCTTGGTGTTGGGCGTTGTCTGCGTGAGTGCGGACTCGCTTCAAATGCATTGGCAGTCAGCAATGGGGTTGTTGGAGCGCAGCACATTTTGCGTTCCCAGCCACCGGTGCCGACGTCCACAAAGCTTATTTCAACGTTTGACCTCGGATCAGGTAGGGATACCCGCTGAACTTAAGCAT
Otu1913	Otu1913	Fungi	Ascomycota	Eurotiomycetes	Chaetothyriales	Trichomeriaceae	Trichomerium	Trichomerium_dioscoreae	>Otu1913_348#AACGCACATTGCGCCCTTTGGCATTCCGAAGGGCATGCCTGTTCGAGCGTCATTATCCTCTCTCAAACCTCGCGTTTGGTGTTGGACCGCGTTGGAGGTTCGCCCCCCAACTGGTCTCAAAGACAATGACGGCGTCCGTGGGACCCTCTTCGCACTGAGCTTTCCGGAGCACGCGTCGAGTCTAACGGTTCCAGGGACCCGGTCCTCCTTTTTTACTTCTAAGGTTGACCTCGGATCAGGTAGGAATAC
Otu1915	Otu1915	Fungi	Basidiomycota	Tremellomycetes	Tremellales				>Otu1915_315#AACGCACCTTGCACCCTTTGGTATTCCGAAGGGTATGCCTGTCTGAGTGTCATTAGACCATCTCTCCCATCCGTTTCGGACAAGAGAGCTTTGGGGGTCTGCCTGTCTTATCCGGCTCCCCTTAAATGCCTTAGTGAATTATCGATCCAAGTTGCTTGATCTTTCACTCTAACACACACTCTTGATTTGACCTCAGATCAGGTAGGACTACCCGCTGAACTTAAGCATATCAATAAGCGGAGGAGGCTG
Otu192	Otu192	Fungi	Ascomycota	Dothideomycetes	Pleosporales	Didymosphaeriaceae	Paraconiothyrium	Paraconiothyrium_unidentified	>Otu192_14849#AACGCACATTGCGCCCCTTGGTATTCCATGGGGCATGCCTGTTCGAGCGTCATCTACACCCTCAAGCTCTGCTTGGTGTTGGGCGTCTGTCCCGCCTCGGCGCGCGGACTCGCCTCAAATTCATTGGCAGCGGTCTTTGCCTCCTCTCGCGCAGCACATTGCGCTTCTCGAGGTGCTTGCGAGGCCCGCGTCCACGAAGCATTACCAGTCTTTGACCTCGGATCAGGTAGGGATACCCGCTGAACTTAA
Otu1920	Otu1920	Fungi	Ascomycota	Dothideomycetes					>Otu1920_317#AACGCACATTGCGCCCCCTGGTATTCCGGGGGGCATGCCTGTTCGAGCGTCATTTCAACCATCAAGCCCCGGCTTGGAATTGGGCCCCGGCTGGACGCCACGTCGTCCGGCCCGCCTCAAAGGCATCGGCGAGGACTCCGACCCCCGGCGTGTTAACATCGTTTGACAACGACGCCGGGAGCACCGGATATACTCCGCCGTGAAAAACTTCGAGCGACGGATCGGACCCGAGAGGGACCGTGACGGAGC
Otu1923	Otu1923	Fungi	Ascomycota	Dothideomycetes	Capnodiales	Mycosphaerellaceae			>Otu1923_262#AACGCACATTGCACCTTTGACTTGATCAGAGGTATGCCTGCTCGAGCGTCATTATACGCAAATCAAGCCTTGCTTGGTATTGGGCGTCGCGATTTCCGCGCGCCTTAAAGTCTCCGGCTGAGCAGTTCGTCTCTAAGCGTTGTGATTTTCAAATCGCTGAAGAGTTCGGGCGGCGACGGCCGTTAAATCTTTATTCAAGGTTGACCTCGGATCAGGTAGGGATACCCGCTGAACTTAAGCATATCAATA
Otu1927	Otu1927	Fungi	Ascomycota	Dothideomycetes	Capnodiales	Capnodiales_fam_Incertae_sedis	Pseudoramichloridium	Pseudoramichloridium_henryi	>Otu1927_360#AACGCACATTGCGCCCTTTGGCATTCCGAAGGGCATGCCCGTTCGAGCGTCATTAAAACCCCTCAAGCCTGGCTTGGTGTTGGGCGTCGGGCGTCGGCCCGCGCCTCTATTCGTTCGGCTGGACGGTTGGTTATCTCAGCGTTGTGCAAACGAATCGCTTGGAGAACCGCCGGACGTGCCGTTAAACCCCCATCAAAGGTTGACCTCGGATCGGGTAGGGATACCCGCTGAACTTAAGCATATCAATAA
Otu1928	Otu1928	Fungi	Ascomycota	Dothideomycetes	Capnodiales	Mycosphaerellaceae	Zasmidium	Zasmidium_syzygii	>Otu1928_416#AACGCACATTGCGCCCCCTGGTATTCCGGGGGGCATGCCTGTCCGAGCGTCATTACACCAATCGAGCCTGGCTCGGTATTGGGCGTCGCGGGTCTCGACCCGCGCGCCTTAAAGTCTCACCGGCTGAGCGACCCGTCTCCAAGCGTTGTGGCAACTATTCGCGGGAGGGACGGGCGGCGTGGCCGTTAAACACCCCATCAAAGGTTGACCTCGGATCAGGTAGGGATACCCGCTGAACTTAAGCATATC
Otu193	Otu193	Fungi	Ascomycota	Sordariomycetes	Diaporthales	Diaporthales_fam_Incertae_sedis	Diatractium	Diatractium_unidentified	>Otu193_21593#AACGCACATTGCGCCCTCTGGTATTCCGGGGGGCATGCCCGTTCGAGCGTCATTACACCTCTCAAGCCTAGCTTGGTGTTGGAGGCTGCGACGGTCCGTCAAAAGACCGCTGCACCTCTCGAATTGACCGGCCGATTCAGTCATCTCTCCGGCGTTGTGCATTTATTTGTTCGCCTGTCAGAGATGGAAGGATTTCGAAGCCGTTAAGCCTCTTTTTCATTAAAGGTTGACCTCGAATCGGGTAGGGAT
Otu1932	Otu1932	Fungi	Basidiomycota	Tremellomycetes	Tremellales	Cuniculitremaceae	Kockovaella		>Otu1932_331#AACGCACCTTGCGCCTCTTGGTATTCCGAGAGGCATGCCTGTTTGAGTGTCATGAATCATCAATCCCGCCGGTTTTTCTTGAACCGGTGTGGACTTGGAACTGGGCGTCTTGCCTCCCAAGGCTCGCCTCAAATGACTCAGTGGGAACTTCTCGACCTACGCCCGACGTAATAAGTTTCGTCTCGGCCGGTCCTGAGGCCCGCTCACAACCCCCCATATCTTTTGACATTGACCTCAAATCAGGTAGGG
Otu1937	Otu1937	Fungi							>Otu1937_422#AACGCACATTGCGCCTCCCAGTATTCTGAGAGGCATGCTCGTTCGAGCGTCATTACACCTTTCAGGCCTCGCCTGGTGTTGAGAGAAGTGGTCGATTTTCCAAAGACTGCTCTCTTTAAATTGTTTTCGACCGGTCACAGACCAGACTTCGGCGTTGTGTTAAAGCTCGCCTTGTCTATGGTCTTTGATCTGACTGTCGTTAAGCCCAACTGTCTTCCCTTTAGGGCGACTTTTAAAGGTTGACCTCGA
Otu194	Otu194	Fungi	Ascomycota	Dothideomycetes	Pleosporales	Pleosporaceae	Curvularia	Curvularia_hawaiiensis	>Otu194_14152#AACGCACATTGCGCCCTTTGGTATTCCAAAGGGCATGCCTGTTCGAGCGTCATTTGTACCCTCAAGCTTTGCTTGGTGTTGGGCGTTTTTGTCCCCCCCAAAAGGGGGACTCGCCTTAAAAGGATTGGCAGCCGGCCTACTGGTTTCGCAGCGCAGCACATTTTTGCGCTTGCAATCAGCAAAAGAGGACGGCAATCCATCAAGACTCCTTCTCACGTTTGACCTCGGATCAGGTAGGGATACCCGCTG
Otu1942	Otu1942	Fungi	Ascomycota	Ascomycota_cls_Incertae_sedis	Ascomycota_ord_Incertae_sedis	Ascomycota_fam_Incertae_sedis	Retiarius	Retiarius_unidentified	>Otu1942_331#AACGCACATTGCGCCTCCTGGTATTCCGGGGGGCATGTCTGTTTGAGCGTCAGTACACACCTCCTGTGATCTTCATTGTTGATCAGGGCTCTGGGGCCCGGCCGGTCAGACGGTCGCCCCTAATGTGGCACGCTTGCGGACCTCCGGTCAGTGATCAACGTAGTAAACTCGAAAGAAGCTCGTGGAGAAACTGCCGGGTGGCTCATTCGCCTGAAATCAAACTCATCTCTATGGTTTGACCTCAGATCA
Otu1943	Otu1943	Fungi	Ascomycota	Eurotiomycetes	Chaetothyriales	Chaetothyriales_fam_Incertae_sedis	Strelitziana	Strelitziana_africana	>Otu1943_390#AACGCACATTGCACCTTTGACTTGATCAGAGGTATGCCTGCTCGAGCGTCATTATCCTCTCTCCCAACCTTTGGTCGGGGCGTTGGATCGAGTTGTGGTCTCGTCCGCAACTGGTCTCAAAGACAATGACGGCGTCCGTGGGACCCTCTTCGCAACGAGTCTTTCGAGGCACGCGGGGAGTTGCAAGGTCTCGTCGGGTCGGTCGACACCTTTATTTTTTCTAGGTTGACCTCGGATCAGGTAGGAATA
Otu1945	Otu1945	Fungi	Ascomycota						>Otu1945_349#AACGCACATTGCGCCCCTTGGTATTCCGAGGGGCATGCCTGTTCGAGCGTCATTACACCACTCAAGCTATGCTTGGTATTGGGTGCCACCCCAGCGGTGCTCCTCAAAGGCAGTGGCGGCGCCTCTCGGCTCTAAGCGTAGTAATTCATTCTCGCTCTGGGGACCTAGAGGTGGCTTGCCAGCAACCCCAAATCTATCAAGGTTGACCTCGGATCAGGTAGGGATACCCGCTGAACTTAAGCATATCAA
Otu1949	Otu1949	Fungi	Ascomycota						>Otu1949_273#AACGCACATTGCGCCCTTTGGTATTCCGAAGGGCATGCCTGTTCGAGCGTCATTTTTAATCTCAAGCTCAGCTTGGTAATGGGTGTTTGTTGCTGCATGACTAAGCAACTCGCCTAAAAGACATCGGCGTTTCTTGATGAGTTTTGAAACCGCGCAGTACATTGTCGCTATAAGAAACGAATTAAGTAGGAGCCGTTAACTCCATTTTGTCTTTTTTGATTGACCTCGGATCAGGTAGGGATACCCGCT
Otu195	Otu195	Fungi	Basidiomycota	Cystobasidiomycetes					>Otu195_12249#AACGCACCTTGCACTCTTTGGTATTCCGAAGAGTATGTCTGTTTGAGTATCATGAAACTCTCAACCCCCCTGTTTTGTAATGAGACGGGCGTGGGCTTGGATTATGGTTGTCTGTCGGCGTAATAGCCGGCTCAACTGAAATACACGAGCAACCCATTTTAAAATAAACGGCTTGACTCGGCGTAATAATTATTTCGCTGAGGACGTTTTCTTTGAATATTAGTGGTGCTTCAAATGCAATACTTTTAG
Otu1958	Otu1958	Fungi	Basidiomycota	Cystobasidiomycetes	Cystobasidiomycetes_ord_Incertae_sedis	Cystobasidiomycetes_fam_Incertae_sedis	Symmetrospora	Symmetrospora_unidentified	>Otu1958_300#AACGCACCTTGCACTCTTTGGTATTCCGAAGAGTATGTCTGTTTGAGTGTCATGAAACTCTCAACCCCCTCATTTTGTAATGAAGTGTAGCGTGGGCTTGGATTATGGCTGTCTGTCGGCTTAACCGCCGGCTCAGCTGAAATACACGAGCAACCCAGTTTAAAACCCTGACGGCTTGACTCGGCGTAATAACACTTATTCTCGTCAAGTTGAATGCAGTCTTATCGTTAGACGGCGCTTATAAATCGC
Otu196	Otu196	Fungi	Ascomycota	Sordariomycetes	Magnaporthales	Magnaporthaceae	Pyricularia		>Otu196_12970#AACGCACATTGCGCCCTTTGGTATTCCGAAGGGCATGCCTGTTCGAGCGTCATTATCACCTCTCAAACCCCGTGTTTGCTGTTGGACCCGAGTCCCGCGCGAGCGTGGACTGGTCCCAAAGATAATGACGGCGTCCGCGTGGACCCCCGGTGCAACGAGCTTTTCTTTTGAAGCGCGCGTCGAGAGGGAACCGCGGTACGGCCGGTCGACACCTTTTTCTTTTTACAAGGTTGACCTCGGATCAGGTAG
Otu1960	Otu1960	Fungi	Basidiomycota	Tremellomycetes	Tremellales	Bulleribasidiaceae	Hannaella	Hannaella_sinensis	>Otu1960_4705#AACGCACATTGCGCCTTTTGGTATTCCGAAAGGCATGCCTGTTTGAGTGTCATATTATCTCTCAGATGTAGTTTTCTATATATGAGCTTTGGACGTTGCCAGCAATGGCTCGTCTTAAATGACTAAGTGGAATGCGTAATAAGTTTTCGCTCCCTCCACTCTAATAACTTTTAGTTAGACCTCAAATCAGGTAGGGCTACCCGCTGAACTTAAGCATATCAATAAGCGGAGGAGGCTGACTGACTACAT
Otu1961	Otu1961	Fungi	Ascomycota	Lecanoromycetes	Lecanorales	Ramalinaceae			>Otu1961_473#AACGCACATTGCGCCCCTCGGTATTCCGGGGGGCATACCTGTTCGAGCGTCACAACACCTCTCAAGCGTAGCTTGGTATTGGGCCTCGCTCCCTTCCCGGGCGGCGTGCCTGAAAAGCAGTGGCGGTCCGGTCTGGGCTTGAACGTAGTAAATTTCTCCCGTTCTGAAGCTCCGGCCGTGGCCTGCCATAAAACCCCCACTCTTTCTAGAATTGACCTCGGATCAGGTAGGGATACCCGCTGAACTTAA
Otu1963	Otu1963	Fungi	Basidiomycota	Tremellomycetes	Tremellales	Bulleribasidiaceae	Hannaella		>Otu1963_309#AACGCACATTGCGCCTTTTGGTATTCCGAAAGGCATGCCTGTTTGAGTGTCATATCACCTCTCAGCCATAGTTTTCCTATGGTTGAGCTTTGGACGCTGCCATCCGTGGCTCGTCTTAAATGACTAAGTGGAATGCGTAATAAGTTTTCGCTCCCTCCACTCTAATAACTCTTTAGTTAGACCTCAAATCAGGTAGGACTACCCGCTGAACTTAAGCATATCAATAAGCGGAGGAGGCTGACTGACTTG
Otu1965	Otu1965	Fungi	Ascomycota	Dothideomycetes	Capnodiales	Cladosporiaceae	Cladosporium		>Otu1965_472#AACGCACATTGCGCCCGCCAGCATTCTGGCGGGCATGCCTGTTCGAGCGTCATTTCAACCCTCAAGCTCTGCTTGGTATTGGGCAACGCGGTCCGCCGCGTGCCTCAAATCGACCGGCTGGGTCTTCTGTCCCCTAAGCGTTGTGGAAACTATTCGCTAAAGGGTGTTCGGGAGGCTACGCCGTAAAACAACCCCATTTCTAAGGTTGACCTCGGATCAGGTAGGGATACCCGCTGAACTTAAGCATAT
Otu197	Otu197	Fungi	Ascomycota	Dothideomycetes	Pleosporales	Didymosphaeriaceae	Paraconiothyrium	Paraconiothyrium_brasiliense	>Otu197_14917#AACGCACATTGCGCCCCTTGGTATTCCATGGGGCATGCCTGTTCGAGCGTCATCTACACCCTCAAGCTCTGCTTGGTGTTGGGCGTCTGTCCCGCCTCTGCGCGCGGACTCGCCCCAAATTCATTGGCAGCGGTCTTTGCCTCCTCTCGCGCAGCACATTGCGCTTCTCGAGGTGTCTGCGGGGCCCGCGTCCACGAAGCATTACCAGTCTTTGACCTCGGATCAGGTAGGGATACCCGCTGAACTTAA
Otu1970	Otu1970	Fungi	Ascomycota	Dothideomycetes	Myriangiales				>Otu1970_298#AACGCACATTGCGCCCCTTGGTATTCCGAGGGGCATGCCTGTTCGAGCGTCATTTCACCAATCAAGCAACGCTTGGTATTGGGCGCGGCCCGTCCTCCGACGGGCCCGCCTGGAATGCATCGGCGAGGACACCGACCCCCGGCGTGTTAGCGATAAAACGTCAGGAGCACCGGTGAGCCTCCGCCGTGAAACTCTCCTAGAGTTGACCTCGGATCAGGTAGGGATACCCGCTGAACTTAAGCATATCAA
Otu1972	Otu1972	Fungi	Ascomycota	Dothideomycetes					>Otu1972_293#AACGCACATTGCGCCCCCTGGTATTCCGGGGGGCATGCCTGTTCGAGCGTCATTTCAACCATCAAGCCCCGGCTTGGAATTGGGCATCGGCCGGTCGCCACGTCGATCGGCCCGCCCCAAAGGCATCGGCGAGGACTTCGACCCCCGGCGTGTTAACATCGTTAAGACGACGTCGGGAGCACCGGAGACACTCCGCCGTGAAAACCCAGCCGCGAGCAATCGCGGCGACACATCAAGGTTGACCTCGGA
Otu1975	Otu1975	Fungi	Ascomycota	Eurotiomycetes	Chaetothyriales	Trichomeriaceae			>Otu1975_388#AACGCACATTGCGCCCTTTGGCATTCCGAAGGGCATGCCTGTTCGAGCGTCATTATCCTCTCTCAAACCCCCGGGTTTGGTGTTGGACCGTGTTGGCCGGGTTCGGCCAACTGGTCTCAAAGACAATGACGGCGTCCCAGGGACCCTCTTCGCACTGAGCTTTCCGGAGCACGCGTCGAGTTGCAAGGTCTTGTGGGCCCGGCCACCTCTAAATCTATTTTTTCAGGTTGACCTCGGATCAGGTAGGAA
Otu1979	Otu1979	Fungi	Ascomycota	Sordariomycetes	Hypocreales	Nectriaceae	Fusarium		>Otu1979_489#AACGCACATTGCACCTTTGACTTGATCAGAGGTATGCCTGCTCGAGCGTCATTTCAACCCTCAAACCCTCGGGTTTGGTGTTGGGGATCGGATTGACTAGTCAATCCGTCTCCGAAATCTAGTGGCGGTCTCGCTGCAGCCTCCATTGCGTAGTAGCTAACACCTCGCAACTGGAACGCGGCGCGGCCATGCCGTTAAACACCCAACTTCTGAATGTTGACCTCGGATCAGGTAGGAATACCCGCTGAA
Otu1980	Otu1980	Fungi	Ascomycota	Dothideomycetes	Pleosporales	Biatriosporaceae	Biatriospora	Biatriospora_mackinnonii	>Otu1980_356#AACGCACATTGCGCCCTCCGGTATTCCGTTGGGCATGCCTGTTCGAGCGTCATTTGCAACCTCAAGCCCAGCTTGGTGTTGGGTGCTTGTCCCTCCCCCGTGGGGGGACTCACCTCAAATGCATTGGCGGCCGGTATGTTGGCTTCGAGCGCAGTAGAAACGCGCCTGGCGTCTTGACATGCTGGTCACCCACAAGCCTTCTTTTAGCTTGACCTCGGATCAGGTAGGGATACCCGCTGAACTTAAGCA
Otu1981	Otu1981	Fungi	Ascomycota	Dothideomycetes	Capnodiales	Teratosphaeriaceae	Devriesia	Devriesia_unidentified	>Otu1981_329#AACGCACATTGCGCCCTCTGGCATTCCGGGGGGCATGCCCGTTCGAGCGTCATTAACACCCATCAAGCCCGGCTTGGTATTGGGCGGCGGGATCTCCCCGCGCCCCGATTTCGCCGGCTGGACGACCCCGATCTCTCAAGCGTTGTACAATCTCGCTGGCGAGTGGGGTGGCCACGCCGTTTAACCTCAATCAATTCAGCTGACCTCGGATCGGGTAGGAATACCCGCTGAACTTAAGCATATCAATAA
Otu1985	Otu1985	Fungi	Ascomycota	Dothideomycetes	Pleosporales	Didymosphaeriaceae	Letendraea	Letendraea_helminthicola	>Otu1985_314#AACGCACATTGCGCCCCTTGGTATTCCATGGGGCATGCCTGTTCGAGCGTCATCTACACCCTCAAGCTCTGCTTGGTGTTGGGCGTCTGTCCCGCCTCCGCGCGTGGACTCGCCCCAAATTCATTGGCAGCGGTCTTCTTGCCCCCTCTCGCGCAGCACATTGCGCTTCTCGAGGGCGGCGGACCGCGTCCACGAAGCAACATTCACCGTCTTTGACCTCGGATCAGGTAGGGATACCCGCTGAACTTA
Otu1986	Otu1986	Fungi	Ascomycota						>Otu1986_375#AACGCACATTGCGCCCCTTGGTATTCCATGGGGCATGCCTGTTCGAGCGTCATCTACACCCTCAAGCCCAGCTTGGTGTTGGGAGCCACCCCAGCGGTGCTCCTCAAAGGCAGTGGCGGCGCCTCTCGGCTCTAAGCGTAGTAATTCATTCTCGCTCTGGGGACCTAGAGGTGGCTTGCCAGCAACCCCAAATCTATCAAGGTTGACCTCGGATCAGGTAGGGATACCCGCTGAACTTAAGCATATCAA
Otu1988	Otu1988	Fungi	Ascomycota	Dothideomycetes	Pleosporales	Didymellaceae			>Otu1988_589#AACGCACATTGCACCTTTGACTTGATCAGAGGTATGCCTGCTCGAGCGTCATTTGTACCTTCAAGCTTTGCTTGGTGTTGGGTGTTTGTCTCGCCTCTGCGTGTAGACTCGCCTTAAAACAATTGGCAGCCGGCGTATTGATTTCGGAGCGCAGTACATCTCGCGCTTTGCACTCATAACGACGACGTCCAAAAGTACATTTTTACACTCTTGACCTCGGATCAGGTAGGGATACCCGCTGAACTTAAG
Otu1996	Otu1996	Fungi	Ascomycota	Dothideomycetes	Capnodiales	Mycosphaerellaceae			>Otu1996_586#AACGCACATTGCGCCCCCTGGTATTCCGGGGGGCATGCCTGTCCGAGCGTCATTACACCAATCAAGCCTGGCTTGGTATTGGGCGTCGCGATTTCCGCGCGCCTTAAAGTCTCCGGCTGAGCAGTTCGTCTCTAAGCGTTGTGATTTTCAAATCGCTGAAGAGTTCGGGCGGCGACGGCCGTTAAATCTTTATTCAAGGTTGACCTCGGATCAGGTAGGGATACCCGCTGAACTTAAGCATATCAATAA
Otu1997	Otu1997	Fungi	Chytridiomycota	Spizellomycetes	Spizellomycetales				>Otu1997_260#AACGCACATTGCGCTTCCTGGTATTCCGGGGAGCATGCTCGTTTCAGAATCATCAACAAACTCACGATCCTTGGCTGCTGTTTACCAGCGTGCCTGGGCTAGTGGATGTGAGCGTTTTGCGTATCTCGAATTTATTTGAGTGCTCGCGACTGCTTCAAAATGATGGTATGAGATCCGTCTCCAGAGGACGCTGAGGATCACAAAGTGCAACAGATTCGTCTCTACACCTTGTATGTGTCCTCGGAGTTT
Otu1999	Otu1999	Fungi	Basidiomycota	Microbotryomycetes	Sporidiobolales	Sporidiobolaceae	Rhodosporidiobolus		>Otu1999_277#AACGCATCTTGCACTCCTTGGTATTCCGAGGAGTATGTCTGTTTGAGTGTCATGAATTCTTCAACCCTCCCTTTTCTTAGTGAATCGAGAGGTGTTTGGATTCTGAGTGTTTGCTCCTAACCCGAGCTCATTCGTAATGCATTAGCATCCATATTCGAATTCCGGATTGACTTGGCGTAATAGACTATTCGCTAAGGATTCGGTGGAAACATCGAGCCAACTTCATTAAGGAAGCTCCTAATTTAAAAG
Otu2	Otu2	Fungi	Ascomycota	Dothideomycetes	Capnodiales	Cladosporiaceae	Cladosporium		>Otu2_1607640#AACGCACATTGCGCCCCCTGGTATTCCGGGGGGCATGCCTGTTCGAGCGTCATTTCACCACTCAAGCCTCGCTTGGTATTGGGCAACGCGGTCCGCCGCGTGCCTCAAATCGACCGGCTGGGTCTTCTGTCCCCTAAGCGTTGTGGAAACTATTCGCTAAAGGGTGTTCGGGAGGCTACGCCGTAAAACAACCCCATTTCTAAGGTTGACCTCGGATCAGGTAGGGATACCCGCTGAACTTAAGCATAT
Otu20	Otu20	Fungi	Ascomycota	Dothideomycetes	Capnodiales	Cladosporiaceae	Cladosporium		>Otu20_205791#AACGCACATTGCGCCCCCTGGTATTCCGGGGGGCATGCCTGTTCGAGCGTCATTTCACCACTCAAGCCTCGCTTGGTATTGGGCATCGCGGTCCGCCGCGTGCCTCAAATCGACCGGCTGGGTCTTCTGTCCCCTAAGCGTTGTGGAAACTATTCGCTAAAGGGTGTTCGGGAGGCTACGCCGTAAAACAACCCCATTTCTAAGGTTGACCTCGGATCAGGTAGGGATACCCGCTGAACTTAAGCATAT
Otu2002	Otu2002	Fungi	Ascomycota	Eurotiomycetes	Chaetothyriales	Cyphellophoraceae	Cyphellophora	Cyphellophora_sessilis	>Otu2002_369#AACGCACATTGCGCCCTTTGGTATTCCGAAGGGCATGCCTGTTCGAGCGTCATTATCACCTCTCAAGCCTGGCTTGTTGTTGGACTCCAGGTCCGGGTTCACCCCCGACCGGTCCCAAAAGTAATGACGGCGTCTGTGAGGACTCCTGTACACTGAGCTTTCGGGCACGTACACGGCTAGAAATTCAGACGCCGGTCGCCGCCTTCCCCCCGGGGGAGGCACACCTTTCATACCAAGGTTGACCTCGGA
Otu2005	Otu2005	Fungi	Ascomycota	Dothideomycetes	Pleosporales	Lophiostomataceae	Lophiostoma	Lophiostoma_cynaroidis	>Otu2005_332#AACGCACATTGCGCCCTTTGGTATTCCTTAGGGCATGCCTGTTCGAGCGTCATCTAAACCCTCAAGCACTGCTTGGTGTTGGGCGTTTGTCCCGCCGCGGCGCGGACTCGCCTCAAAAGCATTGGCGGCCTGTGTATTGGCTTCGAGCGCAGCAGAATGCGGCTCCGGACCTTTTGCGCGGGCGTCCATCAAGATCTCCCCCAAGTTTGACCTCGGATCAGGTAGGGATACCCGCTGAACTTAAGCATA
Otu2006	Otu2006	Fungi							>Otu2006_354#AACGCACATTGCGCTCTTCGGTAGCCCGGAGAGCATGCCTGTTCGAGCGTCATTTAAAATCTATCAAACCTAGTTTTGATGTTGGACTTCGTCTTTGATTTGACGGGTCTTGAATTAGTTAGCAACTGTTTTTGCTGTAATAACGTCGTATCATTTTTCACCGTTTTTATCAGCTTACACATGTTTTGCCTCTAATATCTTAACTTATATTTTGACCTCGGATCAGGTAAGGATACCCGCTGAACTTAA
Otu2007	Otu2007	Fungi	Basidiomycota	Tremellomycetes	Tremellales				>Otu2007_306#AACGCACCTTGCGCCCTTTGGTATTCCGAAGGGCATGCCTGTTTGAGTGTCATGAAACCTCATCCTAATCAGGTTTTCTAACCGGGTTAGTGATGGCTTGGGTGTCTGCCAGTTGATGGCTCGCCTTAAATGTATCAGTAACGTTTGGATGTAATAAGTTTCGTCCTGTCTGTTGCTTACAACACACCATACACTTTCTATTTTGACCTCAAATCAGGTAGGGCTACCCGCTGAACTTAAGCATATCAA
Otu201	Otu201	Fungi	Basidiomycota	Tremellomycetes	Tremellales	Tremellaceae	Cryptococcus	Cryptococcus_unidentified	>Otu201_14906#AACGCACCTTGCGCCCTTTGGTATTCCGAAGGGCATGCCTGTTTGAGTGTCATGAAACCTCACCCCACTTGGGTTTTTGCCTGAGTGGTTGGTGGATTGGGCGTCTGCCGTCACTGGCTCGCCTGAAAAGCATAAGCGCCTTGGATGTAATACGTTTCATCCTCTTGGGTGGCTGATAACCCCACATATCTCATGATCTGGCCTCAAATCAGGTAGGGCTACCCGCTGAACTTAAGCATATCAATAAGC
Otu2011	Otu2011	Fungi	Ascomycota	Eurotiomycetes	Chaetothyriales	Trichomeriaceae	Knufia		>Otu2011_242#AACGCACATTGCGCCCATTGGTATTCCGATGGGCATGCCTGTTCGAGCGTCATTATCCTCCCTCAGACCGGTTTTCTGGTCTGGTGTTGGGCCGCGTCGGCGTCATACCCGACTGGCCTCAAAGACAATGACGGCGTCCGCGGGACCCTCGGTGCAACGAGCTTCTAGGAGCACGCGTCGAGTTTCAAGGTCCCACCGGGCCGGTCTACCCTTTTAATTTTTACAAGGTTGACCTCGGATCAGGTAGGA
Otu2013	Otu2013	Fungi	Basidiomycota	Cystobasidiomycetes	Cystobasidiomycetes_ord_Incertae_sedis	Cystobasidiomycetes_fam_Incertae_sedis	Symmetrospora	Symmetrospora_unidentified	>Otu2013_410#AACGCACCTTGCACTCTTTGGTATTCCGAAGAGTATGCCTGTTTGAGTGTCGTGAAACCCTCAACCCCCCTGTTTTGTAATGAAGTGTAGCGTGGGCTTGGATTATGGCTGTCTGTCGGCTTAACCGCCGGCTCAGCTGAAATACACGAGCAACCCAGTTTAAAACCCTGACGGCTTGACTCGGCGTAATAATTATTTCGCTGAGGACGTCTAACCTTTAAATCGTTAGTGGTGCTTCTAATGCATTAT
Otu2014	Otu2014	Fungi	Ascomycota	Dothideomycetes	Pleosporales	Pleosporaceae	Bipolaris		>Otu2014_300#AACGCACATTGCGCCCTTTGGTATTCCAAAGGGCATGCCTGTTCGAGCGTCATTTGTACCTTCAAGCTTTGCTTGGTGTTGGGCGTTTTTTTGTCTCCCTCTTTCTGGGAGACTCGCCTTAAAACGATTGGCAGCCGGCCTACTGGTTTCGGAGCGCAGCACATAATTTGCACTTTGTATCAGGAGAAAAGGACGGTAATCCATCAAGACTCTACAATTTTTAACTTTTGACCTCGGATCAGGTAGGGA
Otu2021	Otu2021	Fungi	Ascomycota	Dothideomycetes	Pleosporales	Pleosporaceae	Bipolaris	Bipolaris_microlaenae	>Otu2021_271#AACGCACATTGCGCCCTTTGGTATTCCAAAGGGCATGCCTGTTCGAGCGTCATTTGTACCTTCAAGCTTTGCTTGGTGTTGGGCGTCTTTTTGTCTCTCCTTTGCGGGAGACTCGCCTTAAAACGATTGGCAGCCGGCCTACTGGTTTCGGAGCGCAGCACATTTTTTGCGCTTTGTATCAGGAGAAAAGGACGGTACTCCATCAAGACGTTTACATTTTTCACTTTTGACCTCGGATCAGGTAGGGAT
Otu2024	Otu2024	Fungi	Ascomycota	Dothideomycetes	Pleosporales	Pleosporaceae	Bipolaris	Bipolaris_sorokiniana	>Otu2024_314#AACGCACATTGCGCCCTTTGGTATTCCAAAGGGCATGCCTGTTCGAGCGTCATTTGTACCTTCAAGCTTTGCTTGGTGTTGGGCGTTTTTTGTCTCCCTCTTTCTGGGAGACTCGCCTTAAAACGATTGGCAGCCGGCCTACTGGTTTCGGAGCGCAGCACATATTTTGCGCTTTGTATCAGGAGAAAAGGACGGTAATCCATCAAGACTCTACATTTTTAACTTTTGACCTCGGATCAGGTAGGGATA
Otu2030	Otu2030	Fungi	Ascomycota	Dothideomycetes	Capnodiales	Mycosphaerellaceae	Zasmidium		>Otu2030_291#AACGCACATTGCGCCCCCTGGTATTCCGGGGGGCATGCCTGTCCGAGCGTCATTACACCAATCAAGCCTGGCTTGGTATTGGGCGTCGCGGGTCTGACCCGCGCGCCTTAAAGTCTCACCGGCTGAGCGGCGTCGTCTCTAAGCGTTGTGGAAACTATTCGCGGAGAGGAGGCGTGGCGCGGCCGTTAAACACCCCATCAAAGGTTGACCTCGGATCAGGTAGGGATACCCGCTGAACTTAAGCATATC
Otu2034	Otu2034	Fungi	Basidiomycota						>Otu2034_273#AACGCACCTTGCGCTCTGTGGTATCCCGCAGAGCATGCCTGTTTGAGTGTCGCGCTCCCTTCTCAACCCCAACTTTTTGTTCATTCAAGTTGTTGCGGGCTTGGATCATGGCTCTATTGAGCGGCTGAGACTCGCAAGAGTGTAAGCTGCGGGCCGAAATAGCGCTAGCGAGCAAGTACAGTTCAAGCTAGACGATGTTGTACGCATACTCCTCATCTCTGGTGAATTGGAAACGACCGCTACGAATCT
Otu2038	Otu2038	Fungi	Ascomycota	Dothideomycetes	Pleosporales				>Otu2038_349#AACGCACATTGCGCCCCTTGGTATTCCATGGGGCATGCCTGTTCGAGCGTCATTTACACCCTCAAGCTCTGCTTGGTGTTGGGCGTCTGTCCCGCCGTTTGCCGGCGTGAGGACTCGCCTCAAAGGTATTGGCAGCGGCCTTTGTCAGCTTCTCGCGCAGCGAAGATTGCGTCGATCGGAGCCTGGCGTTGGGTTCGCGTCCACAAAAGTCCACCACGACTTGACCTCGGATCAGGTAGGGATACCCGC
Otu204	Otu204	Fungi	Ascomycota	Dothideomycetes	Pleosporales	Didymosphaeriaceae	Pseudopithomyces	Pseudopithomyces_unidentified	>Otu204_17323#AACGCACATTGCGCCCCTCGGTATTCCGTGGGGCATGCCTGTTCGAGCGTCATCTACACCCTCAAGCTCTGCTTGGTGTTGGGCGTCTGTCCCGCCTCCGCGCGTGGACTCGCCCCAAATACATTGGCAGCGGTCTTTGCCTCCTCTCGCGCAGCACATTGCGCTTCTCGAGGTGTCGCGGACACGCGTCCAATAAGCAACATTTACCGTCTTTGACCTCGGATCAGGTAGGGATACCCGCTGAACTTA
Otu2040	Otu2040	Fungi	Ascomycota	Dothideomycetes	Dothideales	Aureobasidiaceae	Aureobasidium		>Otu2040_341#AACGCACATTGCGCCCTGTGGTATTCCGCAGGGCATGCCTGTTCGAGCGTCATTTCACCACTCAAGCCTAGCTTGGTATTGGGCGTCGCGATTTCCGCGCGCCTTAAAGACCTCGGCGAGGCCACTCCGGCTTTAGGCGTAGTAGAATTTATTCGAACGTCTGTCAAAGGAGAGGAACTCTGCCGATTGAAACCTTTATTTTTCTAGGTTGACCTCGGATCAGGTAGGGATACCCGCTGAACTTAAGCA
Otu2042	Otu2042	Fungi	Ascomycota	Sordariomycetes	Glomerellales	Glomerellaceae	Colletotrichum		>Otu2042_316#AACGCACATTGCACCTTTGACTTGATCAGAGGTATGCCTGCTCGAGCGTCATTTCAACCCTCAAGCTCTGCTTGGTGTTGGGGCCCTACAGCCGATGTAGGCCCTCAAAGGTAGTGGCGGACCCTCCCGGAGCCTCCTTTGCGTAGTAACTTTACGTCTCGCACTGGGATCCGGAGGGACTCTTGCCGTAAAACCCCCCAATTTTCCAAAGGTTGACCTCGGATCAGGTAGGAATACCCGCTGAACTTA
Otu2044	Otu2044	Fungi	Ascomycota	Sordariomycetes	Hypocreales	Nectriaceae	Fusarium	Fusarium_oxysporum	>Otu2044_12640#AACGCACATTGCGCCCATTGGTATTCCGATGGGCATGCCTGTTCGAGCGTCATTTCAACCCTCAAGCACAGCTTGGTGTTGGGACTCGCGTTAATTCGCGTTCCTCAAATTGATTGGCGGTCACGTCGAGCTTCCATAGCGTAGTAGTAAAACCCTCGTTACTGGTAATCGTCGCGGCCACGCCGTTAAACCCCAACTTCTGAATGTTGACCTCGGATCAGGTAGGAATACCCGCTGAACTTAAGCATA
Otu2049	Otu2049	Fungi	Basidiomycota	Exobasidiomycetes	Exobasidiales	Brachybasidiaceae	Meira	Meira_nashicola	>Otu2049_480#AACGCATCTTGCGCTCCTTGGTATTCCTCGGAGCATGCCTGTTTGAGTGTCGTGAATATCTCCATTAAAAGATTTTTTCTTTTAACGGGTCCTTGGGCTTGGTGATGAGATTAGCCTCTTTGTATCACCTTGCCTTAAAAGTATGAGTGGATGAGTGTCAGCCATAGATTTTTGTTAAGGCAAACCCATAAAAATCTTGTGCTTTTGTCATCTGCTACCAAACAAACACACACATACATAATTCTTTAT
Otu2052	Otu2052	Fungi							>Otu2052_1047#AACGCACATTGCGCCTCCCAGTATTCTGAGAGGCATGCTCGTTCGAGCGTCATTATACGCAAATCAAGCCTTGCTTGGTATTGGAGGATGTGTTGACCTGAAATCGCACCTCTTAAATTATGGTCTTCTCTTGGTAATATTACTGAGGTGTTGTGCAAACATTCACTGAAGGTTGTATTGCTTGGGGAAAAGTGAGAAATCACGCAACAATTACTTGACCTTCAATCAAGTGTTGACCTCGAGTCAGGT
Otu2058	Otu2058	Fungi	Ascomycota	Dothideomycetes	Pleosporales	Lophiostomataceae			>Otu2058_233#AACGCACATTGCGCCCTTTGGTATTCCTTAGGGCATGCCTGTTCGAGCGTCATTTACAAATTCAAGCTCAGCTTGGTGATGGGTGTCTGTCCCGCCGTCGCGCGTGGACTCGCCTCAAATGCAGTTGGCAGCTCCTCCCTCGGCTCTAAACGCAGCAGAATTGCGTCGAGCGCCTTGAGGATGGGCTCTCCAGGAAGCAAACCCCCCACAGATTGACCTCGGATCAGGTAGGGATACCCGCTGAACTTA
Otu2063	Otu2063	Fungi	Ascomycota						>Otu2063_280#AACGCACATTGCGCCCTTTGGCATTCCGAAGGGCATGCCTGTTCGAGCGTCATTATCCTCTCTCAAACCCCCGGGTTTGGTGTTGGACCGCGTTGGCCTTAACCGACCAACTGGTCTCAAAGACAATGACGGCGTCCTAGGGACCCTCTTCGCACTGAGCTTTCCGGAGCACGCGTAGAGTTTCAAGGGCCCAGGGACCCGGTCGCCTCCAAAAACTTTTTTCAGGTTGACCTCGGATCAGGTAGGAAT
Otu2065	Otu2065	Fungi	Basidiomycota	Tremellomycetes	Tremellales	Bulleribasidiaceae	Hannaella	Hannaella_unidentified	>Otu2065_448#AACGCACCTTGCGCTCCTTGGTATTCCGAGGAGCATGCCTGTTTGAGTGTCATAAGACCTCTCATACCTAGTTTTCTATGTATGAGCTTTGGACGTCTGCCATCCTGTGGCTCGTCTTAAATGTCTAAGTGGAATGCGTAATAAGTTTTCGCTCCCTCCACTCTAATAACTTTTAGTTAGACCTCAAATCAGGTAGGGCTACCCGCTGAACTTAAGCATATCAATAAGCGGAGGAGGCTGACTGACTTA
Otu2068	Otu2068	Fungi	Basidiomycota	Agaricomycetes	Agaricales	Psathyrellaceae	Psathyrellaceae_unidentified	Psathyrellaceae_unidentified	>Otu2068_997#AACGCACCTTGCGCCTTTTGGTATTCCGAGAGGTATGCCTGTTTGAGTGTCATTAAATTCTCAACCTCACCAGTTTTCTGAACTGACTGAGGCTTGGATGTGGGGGTTTGTGCAGGCTGCCTCACCGGCGGTCTGCTCCCCTGAAATGCATTAGCGAGGTTCATGCTGGACCTCCGTCTATTGGTGTGATAATTATCTACGCCGTGGACGAGGATACAGACTTGCTTCTAACCGTCCGCGAGGACAATA
Otu207	Otu207	Fungi	Ascomycota	Sordariomycetes	Hypocreales	Nectriaceae	Fusarium	Fusarium_solani	>Otu207_20585#AACGCACATTGCGCCCGCCAGTATTCTGGCGGGCATGCCTGTTCGAGCGTCATTACAACCCTCAGGCCCCCGGGCCTGGCGTTGGGGATCGGCGGAGCCCCCCGTGGGCACACGCCGTCCCCCAAATACAGTGGCGGTCCCGCCGCAGCTTCCATCGCGTAGTAGCTAACACCTCGCGACTGGAGAGCGGCGCGGCCACGCCGTAAAACACCCAACTCTTCTGAAGTTGACCTCGAATCAGGTAGGAAT
Otu2074	Otu2074	Fungi	Ascomycota	Dothideomycetes	Pleosporales	Didymosphaeriaceae	Spegazzinia	Spegazzinia_tessarthra	>Otu2074_254#AACGCACATTGCGCCCCTCGGTATTCCGTGGGGCATGCCTGTTCGAGCGTCATTTCAAGACTCAAGCTACCCTGCTTGGTGTTGGGCGTCTGTCCCCGCCTCCGGCGTGGGACTCGCCCCAAAGACATTGGCAGCCCAGGCCGTCCGACCCGCCCGCAGCACATTGCGTTGGGGGGTTCGAACGTCGGCCTCGGCGTCCAGCAAAAGAGGCTCTCTCACCGTCTTGACCTCGGATCAGGTAGGGATACC
Otu2078	Otu2078	Fungi	Ascomycota						>Otu2078_302#AACGCACATTGCGCCCTTTGGTATTCCTTAGGGCATGCCTGTTCGAGCGTCATTTCAAACCTCAAGCCCCGCTTGGTGTTGGGCGTTTGTCCCCTTATGGGGGACTCGCCTCAAATGCATTGGCAGCCGGTACGTTGGCTTCGAGCGCAGCAGAAAAGCGCCTGGCGTCTGACGGTACCTGGCTCTCCAGGAAGCCTCCACCCCAAGTTTGACCTCGGATCAGGTAGGGATACCCGCTGAACTTAAGCA
Otu2083	Otu2083	Fungi	Basidiomycota	Cystobasidiomycetes	Cystobasidiomycetes_ord_Incertae_sedis	Cystobasidiomycetes_fam_Incertae_sedis	Symmetrospora	Symmetrospora_marina	>Otu2083_242#AACGCACCTTGCACTCTTTGGTATTCCGAAGAGTATGTCTGTTTGAGTGTCATGAAACTCTCAACCCCCTCATTTTGTAATAAAATGCAGCGCGGGCTTGGATTATGGCTGTCTGTCGGCGTAACTGCCGACTCAGCTGAAATATACGAGCAACCCAGTTTAAAACCCTGACGGCTTGACTCGGCGTAATAACTATTTCGCTGAGGACGTCTAACCTTTATATCGTTAGTGGTGCTTCTAATGCATTTA
Otu209	Otu209	Fungi	Basidiomycota	Exobasidiomycetes	Golubeviales	Golubeviaceae	Golubevia	Golubevia_pallescens	>Otu209_13612#AACGCATCTTGCGCTCCTTGGTATTCCGAGGAGCATGCCTGTTTGAGTGTCATGAATCCCTCAGCCCCCATTGTTTTTTGTTAAGCAATCGGTTTGGGTCTGGATTTGGGCGTCTTGCCAGTGCGCTTTTCAAAGCGCTTGGCTCGCCTCAAAGAGATTAGCTGGACCCCATTCCGAGCTGGTTCAACTCGACGTGATAATTTCATTCGTCGAGGTATGGTCACGCTTTACGGCTGACCAGCCAGGTGT
Otu2095	Otu2095	Fungi	Basidiomycota	Tremellomycetes	Tremellales	Bulleribasidiaceae	Hannaella	Hannaella_surugaensis	>Otu2095_234#AACGCAAATTGCGCCCTTTGGTATTCCGAAGGGCATGCCTGTTTGAGTGTCATATAGACTTCATCTACTCGGGTTTCCGAGCAAGGTGCTTTGGGTGCTTGCCCGGCCTTCAGGTCGGGCTCACCTCAAATGTCTAAGTGGAATGCGTAATAAGCTTTTCGTAACCTCCACTCTAATATCACACTTTAGCTCTGACCTCAAATCAGGTAGGACTACCCGCTGAACTTAAGCATATCAATAAGCGGAGGA
Otu2098	Otu2098	Fungi	Ascomycota	Dothideomycetes	Capnodiales	Capnodiaceae	Capnodium	Capnodium_coffeae	>Otu2098_239#AACGCATATTGCGCCCCTTGGTATTCCTTGGGGCACACCTGTTCGAGCGTCATTTCACCAATCAAGCCTCGCTTGGTATTGGGCGATGCGCATGCCGCACGCCCCAAATGCAACGGCCGAGCGTGCCCTCCCCCGGCGTCGTGGAGACATATCGCCACGGGGATGGGACCGCCCTCGCGCCGCAAAACTTCTTCTCAAGGTTGACCTCGGATCAGGTGGGGATACCCGCTGAACTTAAGCATATCAATA
Otu21	Otu21	Fungi	Basidiomycota	Cystobasidiomycetes	Cystobasidiomycetes_ord_Incertae_sedis	Cystobasidiomycetes_fam_Incertae_sedis	Symmetrospora	Symmetrospora_unidentified	>Otu21_216618#AACGCACCTTGCACTCTTTGGTATTCCGAAGAGTATGTCTGTTTGAGTGTCATGAAACTCTCAACCCCCTCATTTTGTAATGAAGTGTAGCGTGGGCTTGGATTATGGCTGTCTGTCGGCTTAACCGCCGGCTCAGCTGAAATACACGAGCAACCCAGTTTTAAAACCCTGACGGCTTGACTCGGCGTGATAATTATTTCGCTGAGGACGTCTAACCTTTAAATCGTTAGTGGTGCTTCTAATGCATTA
Otu210	Otu210	Fungi	Ascomycota	Dothideomycetes	Dothideales	Dothideales_unidentified	Dothideales_unidentified	Dothideales_unidentified	>Otu210_12639#AACGCACATTGCGCCCTTTGGCATTCCGAAGGGCATACCTGTTCGAGCGTCATTTAAACCTTCAAGCCTAGCTTGGTCTTGGGCGTCTTGTCTTGTTAGACTCGCCTTAAAACTATGGGCGCTACCCTGCCAACTATGGAGCACAGTACATTGTTGCCGCCTTGTTGATGCAGAAGTAGTTGCCAAAAATTTAACTATTTTATCTAATTTGACCTCGGATCAGGTAGGGATACCCGCTGAACTTAAGCA
Otu2101	Otu2101	Fungi	Ascomycota	Dothideomycetes	Pleosporales	Didymellaceae			>Otu2101_2266#AACGCACATTGCGCCCTCTGGTATTCCGGGGGGCATGCCTGTTCGAGCGTCATTTGTACCTTCAAGCTCTGCTTGGTGTTGGGTGTTTGTCTCGCCTCTGCGTGTAGACTCGCCTTAAAACAATTGGCAGCCGGCGTATTGATTTCGGAGCGCAGTACATCTCGCGCTTTGCACTCATAACGACGACGTCCAAAAGTACATTTTTACACTCTTGACCTCGGATCAGGTAGGGATACCCGCTGAACTTAA
Otu2106	Otu2106	Fungi	Ascomycota	Sordariomycetes	Xylariales	Xylariaceae			>Otu2106_259#AACGCACATTGCGCCCATTAGTATTCTAGTGGGCATGCCTGTTCGAGCGTCATTTCAACCCTTAAGCCCTGTTGCTTAGCGTTGGGAGCTTATCGTAACGGATAACTCCTCAAATTTAGTGGCAGAGTTACGGTGTACTCTAGGCGTAGTAATTTCTTTCTCGCCTCTGTAGTCGCTGTGGCCCTCGCCATAAGCCATCTATTTTCTAGTGGTTGACCTCGGATCAGGTAGGAATACCCGCTGAACTTA
Otu2107	Otu2107	Fungi	Ascomycota	Dothideomycetes	Capnodiales	Neodevriesiaceae			>Otu2107_315#AACGCACATTGCGCCCTTTGGCATTCCGAAGGGCATGCCTGTTCGAGCGTCATTACACCAATCAAGCCTGGCTTGGTATTGGGCGACAGGGCCGTCACACGCCCTCCGCCCCAATGACTGCCGGCGGGACGGACCGAATCTCAGCGTTGTGAATCTTTACGAGTCGCTGGCGAGACGGGACGGCCGTGCCGTTAAACCCCCCATTTTCTTCTGGTTGACCTCGGATCAGGTAGGGATACCCGCTGAACT
Otu2109	Otu2109	Fungi	Ascomycota	Dothideomycetes	Capnodiales	Capnodiales_unidentified	Capnodiales_unidentified	Capnodiales_unidentified	>Otu2109_272#AACGCACATTGCGCCCTTTGGCATTCCGAAGGGCATGCCCGTTCGAGCGTCATTAAATCCAATCAAGCCCGGCTTGGTATTGGGCGTCGGGGTATCCCCGTGCCTCAATTTCACCGGCTGGCCGTCGCCCGTCTTAGCGTTGTGACTTATGTTTCGCTAGCGATGGGAGGCGGACCATGCCGTTAAATCCCACGAATTTCCATCGGAATTCGATTAAGGTTGACCTCGGATCGGGTAGGAATACCCGCT
Otu211	Otu211	Fungi	Basidiomycota	Tremellomycetes	Tremellales	Bulleribasidiaceae	Hannaella	Hannaella_unidentified	>Otu211_12608#AACGCACATTGCGCCTTTTGGTATTCCGAAAGGCATGCCTGTTTGAGTGTCATAAGACCTCTCATACCTAGTTTTCTATGTATGAGCTTTGGACGTCTGCCATCTTGTGGCTCGTCTTAAATGTCTAAGTGGAATGCGTAATAAGTTTTCGCTCCCTCCACTCTAATAACTTTTAGTTAGACCTCAAATCAGGTAGGGCTACCCGCTGAACTTAAGCATATCAATAAGCGGAGGAGGCTGACTGACTCA
Otu2112	Otu2112	Fungi	Ascomycota	Dothideomycetes	Venturiales	Sympoventuriaceae	Ochroconis	Ochroconis_musae	>Otu2112_279#AACGCACATTGCGCCTCTCGGTATTCCGGGAGGCACGCCTGTTCGAGCGCCATTACAAACTCCAAGCGTGGCTTGATGTTGGGCGATGTCTTTTTGCGAGAGCGGAGACACGCCTGGAACGCGTTGGCGCCGCCGCCGGACCACGAGCGTAGCAAGACGAGAGTCAATCGCATCGATTTGGTTTCCGACGGAGGTCCGCCTCTGGATTGGACTTGTCCATTCGTACCACTTCTCAAGTTTGGCCTCGGA
Otu2118	Otu2118	Fungi	Ascomycota	Eurotiomycetes	Chaetothyriales	Chaetothyriales_fam_Incertae_sedis	Strelitziana	Strelitziana_australiensis	>Otu2118_333#AACGCACATTGCGCCCATTGGTATTCCGATGGGCATGCCTGTTCGAGCGTCATTATCCTCTCTCCAATCCTCCGGGTTGGGCGTTGGACCGAGTTGCGGTTAACACGCAACTGGTCTCAAAGACAATGACGGCGTCCGTGGGAGCCCTCTTCGCAACGAGTCTTTCGAGGCACGCGGGGAGTTGCAAGGCCTCCACGGCACGGTCCACACCTTTTACTTTTTCAGGTTGACCTCGAGTCAGGTAGGGTT
Otu2119	Otu2119	Fungi	Ascomycota						>Otu2119_405#AACGCACATTGCGCCCTTTGGTATTCCGAAGGGCATGCCTGTTCGAGCGTCATTATCACCTCTCAAGCCTGGCTTGTTGTTGGGAGCCACCCCAGCGGTGCTCCTCAAAGGCAGTGGCGGCGCCTCTCGGCTCTAAGCGTAGTAATTCATTCTCGCTCTGGGGACCTAGAGGTGGCTTGCCAGCAACCCCAAATCTATCAAGGTTGACCTCGGATCAGGTAGGGATACCCGCTGAACTTAAGCATATCA
Otu212	Otu212	Fungi	Ascomycota	Sordariomycetes	Hypocreales				>Otu212_11690#AACGCACATTGCGCCCACCAGCACTCTGGTGGGCATGCCCGTCTGAGCGTCATTTCAACCCTCAGGGCCCGTCCGCGGGACCTGGCGTTGGGGATCAGCCTCCTGGCTGGCCCTGAAATCTAGTGGCGGTCCTTCCACGACCTCCCCTGTGCAGTAGTGATACCTCGCAGCGGGATAGTGGTCTGGCCATGCCGTAAAACCCCCTACTTCTCAAGGTTGACCTCAGATCGGGTAGGAATACCCGCTGAA
Otu2123	Otu2123	Fungi	Ascomycota	Eurotiomycetes	Chaetothyriales	Cyphellophoraceae	Cyphellophora	Cyphellophora_fusarioides	>Otu2123_293#AACGCATATTGCGCCCTCTGGTATTCCGGGGGGCATGCCTGTTCGAGCGTCATTATCACCCCTCAAGCCCGGCTTGTTGTTGGACGTCGGCGGCGGCCTTTAGTGGCGTACCGCCCGTCTCAAAGATAATGACGGCGTCTGTGAGGACTCCTGTACACTGAGCTTTCGGGCACGTACTAGGTTGATACTCGCAGACCCGGTCTATAGGGTTCGCTTCGGCGTCCCCAACTTTTTTACCAAGGTTGACCT
Otu2126	Otu2126	Fungi	Ascomycota	Dothideomycetes	Dothideales	Dothideales_fam_Incertae_sedis	Stigmina	Stigmina_juniperina	>Otu2126_276#AACGCACATTGCGCCCTGTGGTATTCCGCAGGGCATGCCTGTTCGAGCGTCATTTCACCACTCAAGCCTAGCTTGGTATTGGGCGTCGCGATTTCCGCGCGCCTTAAAGTCTCCGGCTGAGCAGTTCGTCTCTAAGCGTTGTGATTTTCAAATCGCTGAAGAGTTCGGGCGGCGACGGCCGTTAAACCTCTTTTTCAGGTTGACCTCGGATCAGGTAGGGATACCCGCTGAACTTAAGCATATCAATAA
Otu2127	Otu2127	Fungi	Basidiomycota	Tremellomycetes	Cystofilobasidiales	Mrakiaceae	Udeniomyces	Udeniomyces_megalosporus	>Otu2127_219#AACGCACCTTGCACTCTCTGGTATTCCGGAGAGTACGCCTGTTTGAGTGTCATGAAACTCTCACTCCCAACGTTTTCTAACGACGACGATGGGACGTGGACTTGAGTCGTGCTGGCCTGCGTCTGACGCGGTCGGCTGACTTGAAAAGAATTAGCTGGATCCTCTTTGTAATTGGTTCTACTCGACGTAATAAGTATTTCGTCGAGGACAGTCTTAACGGACTGGCCGAGATAAAAGGAGTAACAACAT
Otu2129	Otu2129	Fungi	Ascomycota	Eurotiomycetes	Chaetothyriales	Herpotrichiellaceae			>Otu2129_439#AACGCACATTGCGCCCTTTGGTATTCCGAAGGGCATGCCTGTTCGAGCGTCATTATCAACCCTCAAGCCCGGCTTGGTGTTGGACGGTCGGCCGCCTCACGGTGGCCCCTCCCAAAGACAATGACGGCGTCTGTTGGACCCTCGGTGCAATGGGCTTCCGGGCACGCACTCGAGTCAAAGGACCTTCAGGCCCGGTCACCTATAATTTATTTTACAAGGTTGACCTCGGATCAGGTAGGAATACCCGCT
Otu213	Otu213	Fungi	Ascomycota	Dothideomycetes	Pleosporales	Periconiaceae	Periconia		>Otu213_14352#AACGCACATTGCGCCCCTCGGTATTCCGTGGGGCATGCCTGTTCGAGCGTCATTTACACCCTCAAGCTCTGCTTGGTGTTGGGCGTCTGTCCCGCCTCCGTGCGCGGACTCGCCTCAAAGTCATTGGCAGCGGTCTCGTCGGCTTCTCGCGCAGCACATTTGCGCTTCTCGGAGCCCCGGCGGATCAGCGTCCAGCAAGCAATTTCATGACTTGACCTCGGATCAGGTAGGGATACCCGCTGAACTTAA
Otu2140	Otu2140	Fungi	Ascomycota	Dothideomycetes	Pleosporales	Pleosporaceae	Curvularia	Curvularia_verruculosa	>Otu2140_233#AACGCACATTGCGCCCTTTGGTATTCCAAAGGGCATGCCTGTTCGAGCGTCATTTGTACCCTCAAGCTTTGCTTGGTGTTGGGCGTTGTTTGTCTTTGGTCCGCCCAAAGACTCGCCTTAAAACAATTGGCAGCCGGCCTACTGGTTTCGCAGCGCAGCACATTTTTGCGCTTGCAATCAGCAAAAGAGGTTGGTCATCCATCAAGACTACATTTATACGTTTGACCTCGGATCAGGTAGGGATACCCG
Otu2142	Otu2142	Fungi	Ascomycota	Dothideomycetes	Pleosporales	Didymosphaeriaceae	Paraconiothyrium	Paraconiothyrium_archidendri	>Otu2142_298#AACGCACATTGCGCCCCTTGGTATTCCATGGGGCATGCCTGTTCGAGCGTCATCTACACCCTCAAGCTCTGCTTGGTGTTGGGCGTCTGTCCCGCCTACGTGCGCGGACTCGCCCCAAATTCATTGGCAGCGGTCCTTGCCTCCTCTCGCGCAGCACATTGCGCTTCTCGAGGTGCGCGGCCCGCGTCCACGAAGCAACATTACCGTCTTTGACCTCGGATCAGGTAGGGATACCCGCTGAACTTAAGC
Otu2144	Otu2144	Fungi	Ascomycota	Eurotiomycetes	Chaetothyriales	Chaetothyriales_fam_Incertae_sedis	Strelitziana	Strelitziana_africana	>Otu2144_388#AACGCACATTGCGCCCATTGGTATTCCGATGGGCATGCCTGTTCGAGCGTCATTATCCTCTCTCTAAGCTTCTGCTTGGGCGTTGGACCGAGTTGTGGTAACGCAACTGGTCTCAAAGACAATGACGGCGTCCGTGGGACCCTCTTCGCAACGAGTCTTTCGAGGCACGCGGGGAGTTGCAAGGTCTCGTCGGGCCGGTCTAACCTTTTATTTCTCAGGTTGACCTCGGATCAGGTAGGAATACCCGCT
Otu2146	Otu2146	Fungi	Basidiomycota	Tremellomycetes	Tremellales	Trimorphomycetaceae	Trimorphomycetaceae_unidentified	Trimorphomycetaceae_unidentified	>Otu2146_299#AACGCACCTTGCACCCTCTGGTATTCCGGAGGGTATGCCTGTCTGAGTGTCACGTCAGCTTTCGTCCCCCCGTGTCCTGCACGGGGGGGTCGGACTTGGGTGTTGCCCCTAGCCGGGCTCGCCTCAAATGCATCGGTGGCCTTGCGGCCCTTGGTCCTGCGTGATATGTATCGCTAGACCTTGGGACGGCAGGCTTCCTTGAAACCGCCCTCGCCCTGCGAGCGGACTCTTGTGATAGACCTCAGATCA
Otu2147	Otu2147	Fungi	Ascomycota						>Otu2147_1750#AACGCACATTGCGCCCCTTGGTATTCCATGGGGCATGCCTGTTCGAGCGTCATCTACACCCTCAAGCTCTGCTTGGTGTTGGGAGCCACCCCAGCGGTGCTCCTCAAAGGCAGTGGCGGCGCCTCTCGGCTCTAAGCGTAGTAATTCATTCTCGCTCTGGGGACCTAGAGGTGGCTTGCCAGCAACCCCAAATCTATCAAGGTTGACCTCGGATCAGGTAGGGATACCCGCTGAACTTAAGCATATCAA
Otu215	Otu215	Fungi	Ascomycota	Lecanoromycetes	Lecanorales	Ramalinaceae			>Otu215_11948#AACGCACATTGCGCCCCTCGGTTTTCCGGGGGGCATGCCTGTCCGAGCGTCATTACATCACTCAAGCTCCGCTTGGTTATGGGCCTCGCCTTAAGGGCGTGCCTGAAATGTAGTGAGCGGTCCCGAGAGGCCTTGAACGTAGTAAATGTTCTCCCGTTCTGAAGGCTCTCGCGGTGGCTAGCCACAACCCTTTATTTCTGACGATTGACCTCGGATCAGGTAGGGATACCCGCTGAACTTAAGCATATC
Otu2150	Otu2150	Fungi	Basidiomycota	Tremellomycetes	Tremellales				>Otu2150_245#AACGCACCTTGCGCCCTTTGGTATTCCGAAGGGCATGCCTGTTTGAGTGTCATGAAACCTCATCCTAATCAGGTTTTCTGAACCTGGTTAGCGATGGCTTGGGCGTCTGCCGGCTCTGTCTGGCTCGCCTCAAATGTGTTAGCGATGTTTGGATGTAATAAGTTTCGTCCAGACGGCATTGCTCATAACCCCCCATACTTCATAATCTGACCTCAAATCAGGTAGGGCTACCCGCTGAACTTAAGCATA
Otu2151	Otu2151	Fungi	Basidiomycota	Cystobasidiomycetes	Cystobasidiomycetes_ord_Incertae_sedis	Cystobasidiomycetes_fam_Incertae_sedis	Symmetrospora	Symmetrospora_unidentified	>Otu2151_266#AACGCACCTTGCACTCTTTGGTATTCCGAAGAGTATGTCTGTTTGAGTGTCATGAAACTCTCAACCCCCTCATTTTGTAATGAAGTGTAGCGTGGGCTTGGATTATGGCTGTCTGTCGGCTTAACCGCCGGCTCAGCTGAAATACACGAGCAACCCAGTTTAAAACCCTGACGGCTTGACTCGGCGTAATAATTATTTCGCTGAGGACGTTTCAGATCAAGATAGTGGTGCTTCTAATGCGTCGTAGCG
Otu2154	Otu2154	Fungi	Ascomycota	Eurotiomycetes	Chaetothyriales	Cyphellophoraceae	Cyphellophora	Cyphellophora_fusarioides	>Otu2154_283#AACGCATATTGCGCCCTCTGGTATTCCGGGGGGCATGCCTGTTCGAGCGTCATTATCACCCCTCAAGCCCGGCTTGTTGTTGGACGTCGGCGGCGGCCTTTAGTGGCGTACCGCCCGTCTCAAAGATAATGACGGCGTCTGTGAGGACTCCTGTACACTGAGCTTTCGGGCACGTACTAGGCTAGATACTCGCAGACCCGGTCTATAGGGTTCGCTTCGGCGTCCCCAACTTTTTTACCAAGGTTGACC
Otu2155	Otu2155	Fungi	Ascomycota	Dothideomycetes	Capnodiales	Mycosphaerellaceae	Paramycosphaerella		>Otu2155_232#AACGCACATTGCGCCCCGTGGTATTCCGCGGGGCATGCCTGTTCGAGCGTCATTTCACCACTCGAGTCTGACTCGGTATTGGGCGCCGCGTTTCGATGCGCGCCTTAAAGTTTCCGGCTGGACCGTCCGTCTCCGAGCGTTGTGGCATCTGTCTCGCTAGGGAGTCGCGGAGGGCGTTGGCCGTTAAACACCCCATCAAAGGTTGACCTCGGATCAGGTAGGGATACCCGCTGAACTTAAGCATATCAA
Otu2157	Otu2157	Fungi	Basidiomycota	Tremellomycetes	Tremellales	Bulleribasidiaceae	Hannaella	Hannaella_sinensis	>Otu2157_4531#AACGCACATTGCGCCTTTTGGTATTCCGAAAGGCATGCCTGTTTGAGTGTCATATTATCTCTCAGATGTAGTTTTCTATATATGAGCTTTGGACGTTGCCAGCAATGGCTCGTCTTAAATGACTAAGTGGAATGCGTAATAAGTTTTCGCTCCCTCCACTCTAATAACTTTCAAGTTAGACCTCAAATCAGGTAGGACTACCCGCTGAACTTAAGCATATCAATAAGCGGAGGAGGCTGACTGACTTGG
Otu2159	Otu2159	Fungi	Ascomycota	Dothideomycetes	Botryosphaeriales	Botryosphaeriaceae	Spencermartinsia	Spencermartinsia_viticola	>Otu2159_316#AACGCACATTGCGCCCCTTGGTATTCCGGGGGGCATGCCTGTTCGAGCGTCATTTCAACCCTCAAGCTCTGCTTGGTATTGGGCTCCGTCCTCCTCGGACGCGCCTCAAAGACCTCGGCGGTGGCGTCTTGCCTCAAGCGTAGTAGAAACACCTCGCTTTGGAGTGCATGGCGTCGCCCGCCGGACGAAACCTTTTGTATTTTCTCAAAGGTTGACCTCGGATCAGGTAGGGATACCCGCTGAACTTAA
Otu2164	Otu2164	Fungi	Ascomycota	Dothideomycetes	Capnodiales	Teratosphaeriaceae	Devriesia	Devriesia_strelitziicola	>Otu2164_528#AACGCACATTGCGCCCTTTGGCATTCCGAGGGGCATGCCCGTTCGAGCGTCATTAAATCCACTCAAGCCTGGCTTGGTATTGAGCGCCGGGAGCCTCTCCCGCGCTCCAATTTCGCCGGCTGGCCGTTTGTGAGCAGTAGCGTTGTGACACACCTCTCGCTAACCGCGCGCGACGACCACGCCGTTAAACCCTTCTATCAAAGGTTGACCTCGGATCGGGTAGGAATACCCGCTGAACTTAAGCATATC
Otu2169	Otu2169	Fungi	Basidiomycota	Tremellomycetes	Tremellales	Rhynchogastremataceae	Papiliotrema	Papiliotrema_pseudoalba	>Otu2169_270#AACGCACCTTGCGCCTCTTGGTATTCCGAGAGGCATGCCTGTTTGAGTGTCATGAAACATCAATCCCCGAGGGTTTTTCCTTCCGGTGGACTTGGACCTGGGCGTCTGCCACGCAAGTGGCTCGCCTCAAATGACTTAGTGGGATCTCCTAGACATCCGCGACAGACGTAATAAGTTTCGTCTCGTCCCTTGTCTGACCGAGCCTGCTCATAACCTGCCATCGCGCACCTTTTTGACTCTGACCTCAAA
Otu2170	Otu2170	Fungi	Ascomycota	Dothideomycetes	Pleosporales				>Otu2170_238#AACGCACATTGCGCCCCTTGGTATTCCATGGGGCATGCCTGTTCGAGCGTCATTTGTACCTTCAAGCTCTGCTTGGTGTTGGGTGTTTGTCTGCTGCGCAAGCAGACTCGCCTCAAATCCATTGGCAGCCGGCAATCTGGTGTTAGAGCGCAGCACAATTTGCACTTTGTACCACGAATGTCGACGTCCATCAAGTCTACCTCTCACGTTTGACCTCGAATCAGGTAGGGATACCCGCTGAACTTAAGC
Otu2173	Otu2173	Fungi	Ascomycota	Dothideomycetes	Pleosporales	Periconiaceae	Periconia	Periconia_homothallica	>Otu2173_272#AACGCACATTGCGCCCCTCGGTATTCCGTGGGGCATGCCTGTTCGAGCGTCATTTACACCCTCAAGCTTTGCTTGGTGTTGGGCGTCTGTCCCGCTCTCGAAGCGCGGACTCGCCTCAAAGTCATTGGCGGCGGTCGTGCCGGCTCCTCGCGCAGCACATTTGCGCTTCTCGGAGGCCCGGCGGATCAGCGTCCATCAAGCCACTTTTACGACTTGACCTCGGATCAGGTAGGGATACCCGCTGAACTT
Otu218	Otu218	Fungi	Basidiomycota	Tremellomycetes	Tremellales	Bulleribasidiaceae	Hannaella	Hannaella_siamensis	>Otu218_547#AACGCACATTGCGCCTTTTGGTATTCCGAAAGGCATGCCTGTTTGAGTGTCATATCACCTCTCATGTATAGTTTTCTATACATGGGCTTTGGGCGCTGCCATCCGTGGCTCGCCTTAAATGACTAAGTGGAATGCGTAATAAGTTTTCGCTCCCTCCACTCTAATAACTTTCAAGTTAGACCTCAAATCAGGTAGGACTACCCGCTGAACTTAAGCATATCAATAAGCGGAGGAGGCTGACTGACTACG
Otu2181	Otu2181	Fungi	Basidiomycota	Tremellomycetes	Tremellales	Bulleribasidiaceae	Vishniacozyma	Vishniacozyma_dimennae	>Otu2181_242#AACGCACCTTGCGCCTTCTGGTATTCCGGAAGGCATGCCTGTTTGAGTGTCATGAACACCTCACCCCCTCGGGTTTCCGATCGGGTGGATTTGGGCGCTGCCAGTCACATGGCTCGCCTTAAAAGCATTAGCGGTTGTTGACGTAATAAGTTTCGTCTTGTCGACCGCTCCTAATCTCCTTAGGGATGTCTTCGGACACTTCATGATCTGACCTCAAATCAGGTAGGACTACCCGCTGAACTTAAGCAT
Otu2183	Otu2183	Fungi	Basidiomycota	Tremellomycetes	Tremellales	Rhynchogastremataceae	Papiliotrema	Papiliotrema_nemorosus	>Otu2183_223#AACGCACCTTGCGCCTTTTGGTATTCCGAAAGGCATGCCTGTTTGAGTGTCATGAAATCTCAATCCCCTCTGGTTTATGATCAGTTGGGACTTGGACATGGGCGTCTGCCGGTCACACGGCTCGCCTCAAATGACTTAGTGGGATCGCTAGCATCCGTGACAGACGTAATAAGTTTCGTCTTGTCCCTTGCGTGCGTCAAGCCTGCTCAGAACACCGCTTGCCTCTGTGCAACACTTTTTGACTCTGAC
Otu2186	Otu2186	Fungi	Basidiomycota	Tremellomycetes	Tremellales	Bulleribasidiaceae	Vishniacozyma	Vishniacozyma_dimennae	>Otu2186_233#AACGCACCTTGCGCCCTCTGGTATTCCGGAGGGCATGCCTGTTTGAGTGTCATGAACACCTCACCCCCTCGGGTTTCCGATCGGGTGGACTTGGGTGCTGCCAGTTACATGGCTCGCCTTAAATGCATTAGCGGTTGTTGACGTAATAAGTTTCGTCTTGTCGACCGCTCCTAATCTCCTTCGGGATGTCTTCGGACACTTCATGATCTGACCTCAAATCAGGTAGGACTACCCGCTGAACTTAAGCAT
Otu2192	Otu2192	Fungi	Ascomycota	Eurotiomycetes	Chaetothyriales	Herpotrichiellaceae	Phialophora	Phialophora_livistonae	>Otu2192_316#AACGCACATTGCGCCCTTTGGTATTCCGAAGGGCATGCCTGTTCGAGCGTCATTATCACCCCTCAAGCCCGGCTTGCTGTTGGTGGTGGCGCGGCCCCCTCCCGGGCCGCCGCCCCGCCCAAAGATAATGACGGCGTCTGTGAGGACCCCTGTACACTGAGCTCTCGGGCACGTACACGGTTGGGAGTCCAGGCGCCGGTCGACGTCCGCAAGGACACTTTTTCTAAGGTTGACCTCGGATCAGGTAGG
Otu2199	Otu2199	Fungi	Ascomycota	Dothideomycetes	Capnodiales	Capnodiaceae	Capnodium	Capnodium_coffeae	>Otu2199_391#AACGCATATTGCGCCCCTTGGTATTCCTTGGGGCACACCTGTTCGAGCGTCATTTCACCAATCAAGCCTCGCTTGGTTTTGGGCGATGCGCAAGCCGCACGCCTCAAATGCCCCGGCCGAGCAGTCTCTCCCCCGGCGTCGTGGAAACATACCGCTACGGGGACGCGACCTGCGCCGCGCCGCAACATGACCTTCCTTTCTCTAAGGTTGACCTCGGATCAGGTGGGGATACCCGCTGAACTTAAGCAT
Otu22	Otu22	Fungi	Ascomycota	Sordariomycetes	Hypocreales	Nectriaceae	Gibberella	Gibberella_intricans	>Otu22_279046#AACGCACATTGCGCCCGCCAGTATTCTGGCGGGCATGCCTGTTCGAGCGTCATTTCAACCCTCAAGCTCAGCTTGGTGTTGGGACTCGCGGTAACCCGCGTTCCCCAAATCGATTGGCGGTCACGTCGAGCTTCCATAGCGTAGTAATCATACACCTCGTTACTGGTAATCGTCGCGGCCACGCCGTTAAACCCCAACTTCTGAATGTTGACCTCGGATCAGGTAGGAATACCCGCTGAACTTAAGCAT
Otu220	Otu220	Fungi	Ascomycota	Sordariomycetes	Hypocreales				>Otu220_10738#AACGCACATTGCGCCCGCCAGCATTCTGGCGGGCATGCCTGTCCGAGCGTCATTTCAACCCTCAGAACCCCTTCGGGGGATCTGGCGTTGGGGATCGGCCCTGTAACCCAGGGCCGGCCCCGAAATACAGTGGCGGTCACGCCGCGGCTTCCTCTGCGTAGTAGAAACACCTCGCATCGGGACGCGGCGCGGCCACGCCGTAAAGCGGGCGCAAGCCCAATTTTCTCAAGGTTGACCTCGGATCAGGTA
Otu2200	Otu2200	Fungi	Basidiomycota	Cystobasidiomycetes	Erythrobasidiales	Erythrobasidiaceae	Erythrobasidium	Erythrobasidium_unidentified	>Otu2200_347#AACGCACCTTGCACTCTTTGGTATTCCGAAGAGTATGCCTGTTTGAGTGTCGTGAAACCCTCAACCCCCCTGTTTTGTAATGAAGCAGGCGTGGGCTTGGATTCTGGCTGTTCTGCCGGCCCTCTCAAGGGTCAGCTCAGCTGAAATATACGAGCGGCTTGTTATCTCGATAGCATAGAAAGCTTCACTCGGCGTAATAACACTTATTCTCGTCAAGTTGAACGCAGTCTTATCGATAAGCGGCGCTTA
Otu2201	Otu2201	Fungi	Ascomycota	Dothideomycetes	Pleosporales				>Otu2201_279#AACGCACATTGCGCCCCTTGGTATTCCATGGGGCATGCCTGTTCGAGCGTCATTTGTACCCTCAAGCTCTGCTTGGTGTTGGGTGTTTGTCCATGTCAAGTGGACTCGCCTTAAAAAGATTGGCAGCCAGTGTATTGGTCTTGAGCGCAGCACAATTTGCGTCCTTGCTGATAATCACTAGTGTCCATAAAGCCTTTATTTCAACGCTTGACCTCGGATCAGGTAGGGATACCCGCTGAACTTAAGCAT
Otu2202	Otu2202	Fungi	Ascomycota	Dothideomycetes	Capnodiales	Mycosphaerellaceae			>Otu2202_262#AACGCACATTGCGCCCTGTGGTATTCCGCAGGGCATGCCTGTTCGAGCGTCATTTCACCACTCAAGCCTAGCTTGGTATTGGGCGTCGCGATTTCCGCGCGCCTTAAAGTCTCCGGCTGAGCAGTTCGTCTCTAAGCGTTGTGGAAACTATTCGCTAAAGGGTGCTCGGGAGGCTACGCCGTAAAACAAACCCATTTCTAAGGTTGACCTCGGATCAGGTAGGGATACCCGCTGAACTTAAGCATATCA
Otu2204	Otu2204	Fungi	Ascomycota						>Otu2204_284#AACGCACATTGCGCCCTTTGGCATTCCGAAGGGCATGCCTGTTCGAGCGTCATTAACACCCCTCAAGCCTGGCTTGTTGTTGGACCACGCCCGGGCTTCGTGCCCAGGGCTGGTCCCAAACGTAATGACGGCGTCCACGCGGACCCTCAGTGCAACGAGCTTTTCACGAAGCACGCACCGAGTCGCAAGGTCTGCGCGGCACGGTCTCTCCCTTTATTTTATCAAGGTTGACCTCGGATCAGGTAGGAA
Otu2205	Otu2205	Fungi	Ascomycota	Lecanoromycetes	Ostropales	Stictidaceae			>Otu2205_275#AACGCACATTGCGCCCTCTGGTATTCCGGGGGGCATGCCTGTTCGAGCGTCATTTTCACCACTCAAGCCCCCGGGCTTGGTATTGGGCGGTCGCCTCTGGTCCCCAGGGGCGCCCCCGAAATGAAGCGGCGGTGCGGCCGAATCTCCCTAGCGCAGTGACTTTTCATATTTCGCTACAAGGAATTCGTTCGTCCCAGCCGGACAACACCCAAATTTTTCTAAGTGTTGACCTCGGATCAGGTAGGGATA
Otu2209	Otu2209	Fungi	Ascomycota	Dothideomycetes	Pleosporales	Didymosphaeriaceae	Paraphaeosphaeria	Paraphaeosphaeria_arecacearum	>Otu2209_273#AACGCACATTGCGCCCCTTGGTATTCCATGGGGCATGCCTGTTCGAGCGTCATCTACACCCTCAAGCTCTGCTTGGTGTTGGGCGTCTGTCCCGCCTCTGTGCGTGGACTCGCCCCAAATGCATTGGCAGCGGTCCTTGCCTCCTCTCGCGCAGCACAATTGCGTTTCTTGAGGTGTGCGGCCCGCATCCACAAAGCAACCATCGTCTTTGACCTCGGATCAGGTAGGGATACCCGCTGAACTTAAGCA
Otu221	Otu221	Fungi	Ascomycota	Dothideomycetes	Pleosporales	Pleosporaceae	Curvularia	Curvularia_lunata	>Otu221_13319#AACGCACATTGCGCCCTTTGGTATTCCAAAGGGCATGCCTGTTCGAGCGTCATTTGTACCCTCAAGCTTTGCTTGGTGTTGGGCGTCTTTTGTCTTTGGCCTCGCCCAAAGACTCGCCTTAAAACGATTGGCAGCCGGCCTACTGGTTTCGCAGCGCAGCACATTTTTGCGCTTGCAATCAGCAAAAAGGACGGCAATCCATCAAGACTACATTTTTACGTTTGACCTCGGATCAGGTAGGGATACCCG
Otu2211	Otu2211	Fungi	Ascomycota	Dothideomycetes	Capnodiales	Mycosphaerellaceae			>Otu2211_269#AACGCACATTGCGCCCCTTGGTATTCCGAGGGGCATGCCTGTTCGAGCGTCATTACACCACTCAAGCTATGCTTGGTATTGGGCGTCGCGATTTCCGCGCGCCTTAAAGTCTCCGGCTGAGCAGTTCGTCTCTAAGCGTTGTGATTTTCAAATCGCTGAAGAGTTCGGGCGGCGACGGCCGTTAAATCTTTATTCAAGGTTGACCTCGGATCAGGTAGGGATACCCGCTGAACTTAAGCATATCAATAA
Otu222	Otu222	Fungi	Ascomycota	Eurotiomycetes	Chaetothyriales				>Otu222_11618#AACGCACATTGCGCCCCTTGGTATTCCGGGGGGCATGCCTGTTCGAGCGTCATTATCAACCCTCAAGCCCGGCTTGGTGTTGGACGGTCGGCCGCCTCACGGTGGCCCCTCCCAAAGACAATGACGGCGTCTGTTGGACCCTCGGTGCAATGAGCTTCCGGGCACGCACTCGAGTCAAAGGACCTTCAGGCCCGGTCACCTATAATTTATTTTACAAGGTTGACCTCGGATCAGGTAGGAATACCCGCT
Otu2221	Otu2221	Fungi	Ascomycota	Dothideomycetes	Pleosporales	Lophiostomataceae	Sigarispora		>Otu2221_286#AACGCACATTGCGCCCTTTGGTATTCCTTAGGGCATGCCTGTTCGAGCGTCATTTACAAATTCAAGCTCAGCTTGGTGATGGGTGTCTGTCCCGCCGTCGCGCGTGGACTCGCCTCAAATGCAGTTGGCAGCTCCTCCCTCGGCTCTAAACGCAGCAGAATTGCGTCGAGCGCCTTGAGGATGGGCTCTCCAGGAAGCAAACCCCCCACAAATTGACCTCGGATCAGGTAGGGATACCCGCTGAACTTA
Otu2224	Otu2224	Fungi	Ascomycota	Dothideomycetes	Capnodiales	Mycosphaerellaceae	Pseudocercospora	Pseudocercospora_egenula	>Otu2224_280#AACGCACATTGCGCCCCGTGGTATTCCGCGGGGCATGCCTGTTCGAGCGTCATTTCACCACTCAAGCCTAGCTTGGTATTGGGCGTCGCGGTTCCGCGCGCCTTAAAGTCTCCGGCTGAGCAGTTCGTCTCTAAGCGTTGTGGCATATATTTCGCTGAAGAGTTCGGACGGCTTTTGGCCGTTAAATCTTTCTTAAGGTTGACCTCGGATCAGGTAGGGATACCCGCTGAACTTAAGCATATCAATAAG
Otu2225	Otu2225	Fungi	Ascomycota	Eurotiomycetes	Chaetothyriales	Cyphellophoraceae	Cyphellophora	Cyphellophora_oxyspora	>Otu2225_236#AACGCACATTGCGCCCTTTGGTATTCCGAAGGGCATGCCTGTTCGAGCGTCATTATCACCCCTCAAGCCCGGCTTGTAGTTGGTTGCGGCGGCCCCTACCGCCCTTCCCAAAGATAATGACGGCGTCTGTGAGGACTCCTGTACACTGAGCTTTCGGGCACGTACACGGCTAGAAATCCAGGCCCGGTCGCCCTCGGCCCCCCTCGTTTTCGAGGGACCGAGAACCCCCTTTATATCAAGGTTGACCTC
Otu2226	Otu2226	Fungi	Basidiomycota	Tremellomycetes	Tremellales				>Otu2226_316#AACGCACCTTGCGCCTTTTGGTATTCCGAAAGGCATGCCTGTTTGAGTGTCATGAAATCTCAATCCCACCGGGTTTTACTATCCGGTGCTGGACTTGGACCTGGGCGTCTGCCTCACAAGGCTCGCCTCAAATGACTCTGTGGGAACTTCTTGACCTACGCCTGACGTGATAAGTTTCGTCTATGGCCGGTCCTGAGGCCCGCACACAACCCCCATTATCTTTTGACATTGACCTCAAATCAGGTAGGG
Otu2227	Otu2227	Fungi	Ascomycota	Dothideomycetes	Pleosporales	Phaeosphaeriaceae	Setophoma	Setophoma_vernoniae	>Otu2227_204#AACGCACATTGCGCCCCTTGGTATTCCATGGGGCATGCCTGTTCGAGCGTCATTTGTACCTTCAAGCTCTGCTTGGTGATGGGTGTTTGTCCTGTCCTTTGTGACTGGACTCGCCTCAAAATTATTGGCAGCCGGCATATTGGCCTTTGGAGCGCAGCACATTTTGCGATCTAAGCCTCTATACTGGTATCCATAAAGCCTCTTTATCACTTTTGACCTCGGATCAGGTAGGGATACCCGCTGAACTTA
Otu223	Otu223	Fungi	Ascomycota	Sordariomycetes	Hypocreales	Nectriaceae	Nectriaceae_unidentified	Nectriaceae_unidentified	>Otu223_12446#AACGCACATTGCGCCCGCCAGTATTCTGGCGGGCATGCCTGTTCGAGCGTCATTTCAACCCTCAAACCCCCGGGTTTGGTGTTGGGGATCGGATTGCTAGTCAGTCCGCCCCCGAAATCTAGTGGCGGTCACGCTGCAGCTTCCATTGCGTAGTAGATAACACCTCGCAACTGGTACGCGGCGCGGCCAAGCCGTTAAACCCCCAACTTCTGAATGTTGACCTCGGATCAGGTAGGAATACCCGCTGAA
Otu2234	Otu2234	Fungi	Ascomycota	Dothideomycetes	Capnodiales	Cladosporiaceae	Cladosporium	Cladosporium_tenuissimum	>Otu2234_578#AACGCACATTGCGCCCCCTGGTATTCCGGGGGGCATGCCTGTTCGAGCGTCATTTCACCACTCAAGCCTCGCTTGGTATTGGGCAACGCGGTCCGCCGCGTGCCTCAAATCGACCGGCTGGGTCTTCTGTCCCCTAAGCGTTGTGGAAACTATTCGCTAAAGGGTGTTCGGGAGGCTACGCCGTAAAACACCCAACTTCTGAATGTTGACCTCGAATCAGGTAGGAATACCCGCTGAACTTAAGCATAT
Otu2239	Otu2239	Fungi	Ascomycota	Sordariomycetes	Hypocreales	Nectriaceae	Nectriaceae_unidentified	Nectriaceae_unidentified	>Otu2239_426#AACGCACATTGCGCCCGCCAGTATTCTGGCGGGCATGCCTGTTCGAGCGTCATTTCAACCCTCAAACCCCCGGGTTTGGTGTTGGGGATCGGGCTGCTAGTCAGCCCGGCCCCGAAATCTAGTGGCGGTCACGCTGCAGCTTCCATTGCGTAGTAGCTAACACCTCGCAACTGGAGAGCGGCGCGGCCACGCCGTAAAACACCCAACTTCTGAATGTTGACCTCGAATCAGGTAGGAATACCCGCTGAA
Otu2241	Otu2241	Fungi	Ascomycota	Dothideomycetes	Capnodiales	Mycosphaerellaceae	Cercospora	Cercospora_canescens	>Otu2241_218#AACGCACATTGCGCCCCTTGGTATTCCGAGGGGCATGCCTGTTCGAGCGTCATTTCACCACTCAAGCCTCGCTTGGTATTGGGCGCCGCGGTGTTCCGCGCGCCTCAAAGTCTCCGGCTGAGCTGTCCGTCTCTAAGCGTTGTGATTTCATTAATCGCTTCGGAGCGCGGGCGGTCGCGGCCGTTAAATCTTTTATAAGGTTGACCTCGGATCAGGTAGGGATACCCGCTGAACTTAAGCATATCAATA
Otu2247	Otu2247	Fungi	Ascomycota	Eurotiomycetes	Chaetothyriales	Chaetothyriaceae	Ceramothyrium	Ceramothyrium_carniolicum	>Otu2247_1186#AACGCACATTGCGCCCTTTGGCATTCCGAAGGGCATGCCTGTTCGAGCGTCATTAACACCCCTCAAGCCCGGCTTGATGTTGGACCTCTGGCCCTTTCAACGGGGCCGGTCCCAAAGATAATGACGGTGCCTATGAGGCCCTTGGTGCAACGAGCTTTCACGAGCACGCACCTGGCGGTCTTGTAGACCCGGTCGTTTACCTAAATTTTTACAAGGTTGACCTCGGATCAGGTAGGAATACCCGCTGAA
Otu2248	Otu2248	Fungi	Ascomycota	Dothideomycetes	Pleosporales	Phaeosphaeriaceae	Setophaeosphaeria	Setophaeosphaeria_badalingensis	>Otu2248_287#AACGCACATTGCGCCCCTTGGTATTCCATGGGGCATGCCTGTTCGAGCGTCATTTGTACCCTCAAGCTCTGCTTGGTGTTGGGTGTTTGTCTCGCCATTGCGCGTGGACTCGCCTTAAAGCAATTGGCAGCCGGCAAAAGCCTGGGAGCGCAGCACATGCGTTGCTTTCAGACCGCTTGTCGAGCGTCCAGCAAGCCTATTATTCTTGCGTTTGACCTCGGATCAGGTAGGGATACCCGCTGAACTTAA
Otu225	Otu225	Fungi	Basidiomycota	Tremellomycetes	Tremellales	Bulleribasidiaceae	Hannaella	Hannaella_sinensis	>Otu225_385#AACGCACATTGCGCCTTTTGGTATTCCGAAAGGCATGCCTGTTTGAGTGTCATATTATCTCTCAGATGTAGTTTTCTATATATGAGCTTTGGACGTTGCCAGCAATGGCTCGTCTTAAATGACTAAGTGGAATGCGTAATAAGTTTTCGCTCCCTTCACTCTAATAACTCTTATGTTAGACCTCAAATCAGGTAGGACTACCCGCTGAACTTAAGCATATCAATAAGCGGAGGAGGCTGACTGACTATT
Otu2252	Otu2252	Fungi	Ascomycota	Dothideomycetes	Pleosporales	Didymellaceae	Didymellaceae_unidentified	Didymellaceae_unidentified	>Otu2252_228#AACGCACATTGCGCCCCTTGGTATTCCATGGGGCATGCCTGTTCGAGCGTCATTTGTACCTTCAAGCTCTGCTTGGTGTTGGGTGTTTGTCTCGCCTCTGCGCGTAGACTCGCCTCAAAACAATTGGCAGCCGGCGTATTGATTTCGGAGCGCAGTACATCTCGCGCTTTGCATTCAGAACGACGACGTCCAAAAGTACATTTTTACACTCTTGACCTCGGATCAGGTAGGGATACCCGCTGAACTTAA
Otu2253	Otu2253	Fungi	Basidiomycota	Exobasidiomycetes	Ceraceosorales	Ceraceosorales_unidentified	Ceraceosorales_unidentified	Ceraceosorales_unidentified	>Otu2253_287#AACGCACCTTGCGCTCGCTGGTATTCCGGCGAGCATGCCTGTTTGAGTATCGCGCATTCTCGCGAGAGGAACGTGTTTTCCTCTTTGCGGTGCGTGGGCGGTTGTCGACGTCCGCGTCGACTCGCCTGAAATGCATGAGCACGTGTATATGCGCACGCACCACCGTCTAGGTAAAGCCGAGAGCGGAGGAGCGAGCGGATCTCGCGGCTTCGAATAGGTGTCTCGCGACACCAACTGATCGAACGCACT
Otu2254	Otu2254	Fungi	Basidiomycota	Tremellomycetes	Tremellales	Cuniculitremaceae	Kockovaella		>Otu2254_225#AACGCACCTTGCGCCTCTTGGTATTCCGAGAGGCATGCCTGTTTGAGTGTCATGAAACCTCAATCCCCGACGGTTTTCTTCCGGACGGCGGACTTGGACCTGGGCGCCTGCCTCTCGAGGCTCGCCTCAAATGACTTAGTGGGGACTTCTTCTGCCTACGCCTGACGTGATAAGTTTCGTCTGGGCCGGCGTCGAGGCCCGCTCACAACCCACCATACACTTTTGACATTGACCTCAAATCAGGTAGGG
Otu2257	Otu2257	Fungi	Ascomycota	Dothideomycetes	Pleosporales	Biatriosporaceae	Biatriospora		>Otu2257_253#AACGCACATTGCGCCCTCCGGTATTCCGTTGGGCATGCCTGTTCGAGCGTCATTTAAACCCTCAAGCTAAGCTTGGTGTTGGGTGCTTGTCCTCCCCAGCGGGGGACTCACCTCAAATGCATTGGCGGCTGGTATGTTAGCTTCGAGCGCAGTAGAAACGCGCCTGGTGTCTTGACGTACTGGTCCTCCACAAGCCCTTTATTATCTTGACCTCGGATCAGGTAGGGATACCCGCTGAACTTAAGCATA
Otu226	Otu226	Fungi	Basidiomycota	Cystobasidiomycetes	Erythrobasidiales	Erythrobasidiaceae	Erythrobasidium	Erythrobasidium_hasegawianum	>Otu226_11164#AACGCACCTTGCACTCTTTGGTATTCCGAAGAGTATGTCTGTTTGAGTGTCATGAAACTCTCAACCCCCTTGTTTTGTAATGAAGCAGGCGTGGGCTTGGATTATGGCTGCCTGCTGGACTCTTTAAGTAGAGATCGGCTCGGCTGAAATACACGAGTAACCCAGTTTGAATATTAACGGCTTGACTCGGCGTAATAGCTTTATTTCGCTGAGGACGTTTCATATCAAGATAGTGGTGCTTCTAATGCG
Otu2264	Otu2264	Fungi	Ascomycota	Dothideomycetes	Capnodiales	Cladosporiaceae	Cladosporium		>Otu2264_364#AACGCACATTGCGCCCCTCGGTATTCCGGGGGGCATACCTGTTCGAGCGTCACAACACCTCTCAAGCGTAGCTTGGTATTGGGCAACGCGGTCCGCCGCGTGCCTCAAATCGACCGGCTGGGTCTTCTGTCCCCTAAGCGTTGTGGAAACTATTCGCTAAAGGGTGTTCGGGAGGCTACGCCGTAAAACAACCCCATTTCTAAGGTTGACCTCGGATCAGGTAGGGATACCCGCTGAACTTAAGCATAT
Otu2265	Otu2265	Fungi	Ascomycota	Dothideomycetes	Dothideomycetes_ord_Incertae_sedis	Dothideomycetes_fam_Incertae_sedis	Leptospora	Leptospora_rubella	>Otu2265_247#AACGCACATTGCGCCCCTTGGTATTCCATGGGGCATGCCTGTTCGAGCGTCATTTGTACCCTCAAGCTATGCTTGGTGTTGGGTGATTGTCCACTAGGACTCGCCTCAAAGTCATTGGCAGCCAGTATTTTGGTAGTAAGCGCAGCACATTTTGCGTCTTGGTCCCTTAACAGCAGCATCCATCAAGCCATTTTCTCACTTTTGACCTCGGATCAGGTAGGGATACCCGCTGAACTTAAGCATATCAAT
Otu2267	Otu2267	Fungi	Ascomycota	Dothideomycetes	Pleosporales	Periconiaceae	Periconia	Periconia_byssoides	>Otu2267_250#AACGCACATTGCGCCCCTCGGTATTCCGTGGGGCATGCCTGTTCGAGCGTCATTTACACCCTCAAGCTCTGCTTGGTGTTGGGCGTCTGTCCCGCCTTCGCGCGCGGACTCGCCTCAAAGTCATTGGCAGCGGTCTCGCCGGCTTCTCGCGCAGCACATTTGCGCTTCTCGGAGCTCCGGCGGATCGGCGTCCAGCAAGCACTTTTACGACTTGACCTCGGATCAGGTAGGGATACCCGCTGAACTTAA
Otu227	Otu227	Fungi	Ascomycota	Sordariomycetes	Xylariales	Xylariaceae	Daldinia	Daldinia_eschscholtzii	>Otu227_13692#AACGCACATTGCGCCCATTAGTATTCTAGTGGGCATGCCTGTTCGAGCGTCATTTCAACCCTTAAGCCCCTGTTGCTTAGCGTTGGGAATCTAGGTCTTCAGGGCCTAGTTCCCCAAAGTCATCGGCGGAGTCGGAGCGTACTCTCAGCGTAGTAATACCATTCTCGCTTTTGTAGTAGCCCCGGCGGCTTGCCGTAAAACCCCTATATCTTTAGTGGTTGACCTCGAATCAGGTAGGAATACCCGCTG
Otu2271	Otu2271	Fungi	Ascomycota	Dothideomycetes	Pleosporales				>Otu2271_210#AACGCACATTGCGCCCTTTGGCATTCCGAAGGGCATGCCTGTTCGAGCGTCATTTTCAATCTCAAGCCTAGCTTGGTAATGGGTGTTGTGTTGCTAATTACTAAGCAACTCGCCTAAAAGACATCGGCGTTTCTTGATGAGTTTTGAAACAGCGCAGTATATTGTCGCTATAAGAAACGAATTGAGAAGGAGCCGTTAATTCTGACTTTATTTTGATTGACCTCGGATCAGGTAGGGATACCCGCTGAA
Otu2273	Otu2273	Fungi	Ascomycota	Dothideomycetes	Capnodiales	Cladosporiaceae	Cladosporium		>Otu2273_280#AACGCACATTGCGCCCCCTGGTATTCCGGGGGGCATGCCTGTTCGAGCGTCATTTCACCACTCAAGCCTCGCTTGGTATTGGGCAACGCGGTCCGCCGCGTGCCTCAAATCGACCGGCTGGGTCTTCTGTCCCCTAAGCGTTGTGGAAACTATTCGCGGAGAGGAGGCGCGGCGTGGCCGTTAAACACCCCATCAAAGGTTGACCTCGGATCAGGTAGGGATACCCGCTGAACTTAAGCATATCAATAA
Otu2277	Otu2277	Fungi	Ascomycota	Dothideomycetes	Pleosporales	Phaeosphaeriaceae	Phaeosphaeria		>Otu2277_274#AACGCACATTGCGCCCCTTGGTATTCCATGGGGCATGCCTGTTCGAGCGTCATTTGTACTCTCAAGCCTTGCTTGGTGTTGGGTGCTTGTCTCTGCCCTGCTTAGACTCTCCCTAAATACATTGGCAGCCGATATATTGGTTTGAAGCGCAGCACATTTGCAATTCAGGCTTGTTATATTAGCATCCATAAAGAATTCTTAAACACTTTTGACCTCGGATCAGGTAGGGATACCCGCTGAACTTAAGCA
Otu228	Otu228	Fungi	Basidiomycota	Cystobasidiomycetes	Cystobasidiomycetes_ord_Incertae_sedis	Cystobasidiomycetes_fam_Incertae_sedis	Symmetrospora	Symmetrospora_unidentified	>Otu228_10550#AACGCACCTTGCACTCTTTGGTATTCCGAAGAGTATGTCTGTTTGAGTGTCATGAAACTCTCAACCCCCTCGTTTTGTAATGAGACGAGCTGCGGGCTTGGTTTATGGCTGTTTGTCGGCGTAAATGCCGGCTCGGCTGAAATTGACGAGCTACCCTGTTTGAATATCGGACGGCTTGACTCGGCGTAATAACTATTTCGCTGAGGACGTCTACCTTTCAAATCGTCAGTGGTGCTTCTAATGCAAAAT
Otu2282	Otu2282	Fungi	Ascomycota	Dothideomycetes	Pleosporales	Lophiostomataceae	Lophiostoma	Lophiostoma_fuckelii	>Otu2282_216#AACGCACATTGCGCCCTTTGGTATTCCTTAGGGCATGCCTGTTCGAGCGTCATTTCAAAATTCAAGCCCAGCTTGGTGATGGGCGTCTGTCCCGCCTCCGCGCGCGGACTCGCCTCAAAAGTAGTTGGCAGCTCCCTTATCGGCACTGAACGCAGCAAATTTGCGGGACGCACCGAAGAAAGGGGCTTACCAGTAAGCAAACCACCCCAGATTGACCTCGGATCAGGTAGGGATACCCGCTGAACTTAA
Otu2283	Otu2283	Fungi	Ascomycota	Dothideomycetes	Pleosporales	Pleosporaceae	Curvularia		>Otu2283_343#AACGCACATTGCGCCCGCCAGTATTCTGGCGGGCATGCCTGTTCGAGCGTCATTTGTACCCTCAAGCTTTGCTTGGTGTTGGGCGTTTTTTGTCTTTGGTTTTGTCCAAAGACTCGCCTTAAAACAATTGGCAGCCGGCCTACTGGTTTCGCAGCGCAGCACATTTTTGCGCTTGCAATCAGCAAAAGAGGACGGCACTCCATCAAGACTCTATATCACTTTTGACCTCGGATCAGGTAGGGATACCCG
Otu2284	Otu2284	Fungi	Basidiomycota	Tremellomycetes	Tremellales	Bulleribasidiaceae	Hannaella	Hannaella_sinensis	>Otu2284_1161#AACGCACATTGCGCCTTTTGGTATTCCGAAAGGCATGCCTGTTTGAGTGTCATATTATCTCTCAGATGTAGTTTTCTATATATGAGCTTTGGACGTTGCCAGCAATGGCTCGTCTTAAATGACTAAGTGGAATGCGTAATAAGTTTTCGCTCCCTCCACTCTAATAACTTTTAGTTAGACCTCAAATCAGGTAGGGCTACCCGCTGAACTTAAGCATATCAATAAGCGGAGGAGGCTGACTGACTGATC
Otu2285	Otu2285	Fungi	Basidiomycota	Tremellomycetes	Tremellales	Cuniculitremaceae	Fellomyces	Fellomyces_polyborus	>Otu2285_321#AACGCACCTTGCGCCTCTTGGTATTCCGAGAGGCATGCCTGTTTGAGTGTCATGAAAAATCAACCCCTCGGGTTTTCCGACCTGGGGTGGCTTGGAACTGGGCGCTGCCGCTTGACTGCCGGCTCGCCTCAAAGGTCTCAGTGGGAAGATCGACCCATGCCAGACGTGATAAGTTTCGTCCGGCTACGTCGTGAAGCCTGCTCACAACCACCACTACTATCTCTTGATTGACCTCAAATCAGGTAGGGC
Otu2286	Otu2286	Fungi	Ascomycota	Eurotiomycetes	Chaetothyriales	Chaetothyriaceae	Ceramothyrium	Ceramothyrium_unidentified	>Otu2286_362#AACGCACATTGCGCCCTTTGGTATTCCGAAGGGCATGCCTGTTCGAGCGTCATTATCACCTCTCAAGCCTGGCTTGATGTTGGACCTCTAGGTCCCCGTTTAACCACGGGACCGGTCCCAAAGACAATGACGGCGTCCGTGAGACCCTCGGTGCAACGAGCTTTATTTACGAGCACGCACTCGAGTTGCAAGGTCTCTCGACACGGTCACACCCCAACTTTTTTATCAAGGTTGACCTCGGATCAGGTA
Otu229	Otu229	Fungi	Basidiomycota	Tremellomycetes	Tremellales	Bulleribasidiaceae	Dioszegia	Dioszegia_zsoltii_var._yunnanensis	>Otu229_10548#AACGCAACTTGCGCCTTTTGGTATTCCGAAAGGCATGCCTGTTTGAGTGTCATATAAACCTCACCTCTACTGTTTTTCATTAGACATGTGGACTGGTGCTTTGGGCGTCTGCCGTTTACTCTGGCTCGCCTTAAATGTCTAAGTGGAATGCGTAATAAGTCTTCGCAACCCTCCACTCTAATACAAACTTTTATATTCTGACCTCAAATCAGGTAGGACTACCCGCTGAACTTAAGCATATCAATAAGC
Otu2291	Otu2291	Fungi	Basidiomycota	Exobasidiomycetes	Ceraceosorales	Ceraceosorales_unidentified	Ceraceosorales_unidentified	Ceraceosorales_unidentified	>Otu2291_238#AACGCACCTTGCGCTCGCTGGTATTCCGGCGAGCATGCCTGTTTGAGTATCGCGTATTCTCGCGGGAGGGGAACGTGTTTTCCTCTTGCGGTGCGTGGGCGGTTGTCGACGTCCGCGTCGACTCGCCTGAAATGCATGAGCACGTGTGGATATACGCACGCACCACCGTCTAGGTAAAGCCGAGAGCGGGAGGGGCGAGCAGATCTCGCGGCTTCGAATGGGTGTCTCTCGCGACACCAACTGATCGAA
Otu2293	Otu2293	Fungi	Ascomycota	Dothideomycetes	Pleosporales	Amniculicolaceae	Murispora		>Otu2293_214#AACGCACATTGCGCCCTGTGGTATTCCGCAGGGCATGCCTGTTCGAGCGTCATTTAACCCCCTCAAGCTTCGCTTGGTGTTGGGCGTTTGTCCTGCCTGCTGGCTTGGACTCGCCTTAAAAGCATTGGCAGCCACCTCTCTGGCTTTGAGTGCAGCACTTTTGCACCTACGTTTTAGAGAGTGGTTCTCCAGAAGCACATTTTCTTGATTGACCTCGGATCAGGTAGGGATACCCGCTGAACTTAAGCA
Otu2294	Otu2294	Fungi	Ascomycota	Sordariomycetes	Glomerellales	Glomerellaceae	Colletotrichum		>Otu2294_277#AACGCACATTGCGCCCTCTGGTATTCCGGGGGGCATGCCTGTTCGAGCGTCATTACAACCCTCAAGCCCAGCTTGGTGTTGGGAGCCACCCCAGCGGTGCTCCTCAAAGGCAGTGGCGGACCCTCCCGGAGCCTCCTTTGCGTAGTAACTTTACGTCTCGCACTGGGATCCGGAGGGACTCTTGCCGTAAAACCCCCCAATTTTCCAAAGGTTGACCTCGGATCAGGTAGGAATACCCGCTGAACTTAA
Otu2295	Otu2295	Fungi	Ascomycota	Dothideomycetes					>Otu2295_224#AACGCACATTGCGCCCTGTGGTATTCCGCAGGGCATGCCTGTTCGAGCGTCATTTCACCACTCAAGCCTAGCTTGGTATTGGGCGTCGCGATTTCCGCGCGCCTTAAAGTCTCCGGCTGAGCAGTTCGTCTCTAAGCGTTGTGATTTTCAAATCGCTGAAGAGTTCGGGCGGCGACGGCCGTTAAACCTCTTTTTTAGGTTGACCTCGGATCAGGTAGGGATACCCGCTGAACTTAAGCATATCAATAA
Otu2296	Otu2296	Fungi	Ascomycota	Dothideomycetes	Capnodiales	Mycosphaerellaceae			>Otu2296_253#AACGCACATTGCGCCCTGTGGTATTCCGCAGGGCATGCCTGTTCGAGCGTCATTTCACCACTCAAGCCTAGCTTGGTATTGGGCGTCGCGATTTCCGCGCGCCTTAAAGTCTCCGGCTGAGCAGTTCGTCTCTAAGCGTTGTGGAAACTATTCGCAGAGAGGAGGCGTGGCGTGGCCGTTAAATACCCCATCAAAGGTTGACCTCGGATCAGGTAGGGATACCCGCTGAACTTAAGCATATCAATAAGC
Otu23	Otu23	Fungi	Ascomycota	Sordariomycetes	Hypocreales	Nectriaceae	Fusarium	Fusarium_oxysporum	>Otu23_264114#AACGCACATTGCGCCCGCCAGTATTCTGGCGGGCATGCCTGTTCGAGCGTCATTTCAACCCTCAAGCACAGCTTGGTGTTGGGACTCGCGTTAATTCGCGTTCCTCAAATTGATTGGCGGTCACGTCGAGCTTCCATAGCGTAGTAGTAAAACCCTCGTTACTGGTAATCGTCGCGGCCACGCCGTTAAACCCCAACTTCTGAATGTTGACCTCGGATCAGGTAGGAATACCCGCTGAACTTAAGCATA
Otu2301	Otu2301	Fungi	Ascomycota	Dothideomycetes	Pleosporales	Periconiaceae	Periconia	Periconia_macrospinosa	>Otu2301_277#AACGCACATTGCGCCCCTCGGTATTCCGTGGGGCATGCCTGTTCGAGCGTCATTTACACCCTCAAGCTCTGCTTGGTGTTGGGCGTCTGTCCCGCTCCCGTAGCGCGGACTCGCCTCAAAGTCATTGGCGGCGGTCGTGCCGGCTCCTCGCGCAGCACATTTGCGCTTCTCGGAGGCCCGGCGGATCAGCGTCCAGCAAGACACCTTCATGACTTGACCTCGGATCAGGTAGGGATACCCGCTGAACTT
Otu2305	Otu2305	Fungi	Ascomycota	Sordariomycetes	Xylariales	Xylariales_fam_Incertae_sedis	Dicyma	Dicyma_funiculosa	>Otu2305_200#AACGCACATTGCGCCCATTAGTATTCTAGTGGGCATGCCTGTTCGAGCGTCATTTCAACCCTTAAGCCCTAGTTGCTTAGTGTCGGGAGACTGCCGTAAAACGCAGCTCCTCAGAGTTAGCTGGCAGAGTTAGGTCATACTCTAGGCGTAGTAAATCTTTACATCTCGCTTCTTTGTAGTTGGCCTGGCCCTCGCCATTAAACACCCCAATTTTTCTATGGTTGACCTCGGATCAGGTAGGAATACCCG
Otu2306	Otu2306	Fungi	Ascomycota	Dothideomycetes	Capnodiales	Cladosporiaceae	Cladosporium		>Otu2306_269#AACGCACATTGCGCCCTCTGGTATTCCGGGGGGCATGCCTGTTCGAGCGTCATTACAACCCTCAAGCCCAGCTTGGTGTTGGGAGCCACCCCAGCGGTGCTCCTCAAAGGCAGTGGCGGCGCCTCTCGGCTCTAAGCGTTGTGGAAACTATTCGCTAAAGGGTGTTCGGGAGGCTACGCCGTAAAACAACCCCATTTCTAAGGTTGACCTCGGATCAGGTAGGGATACCCGCTGAACTTAAGCATATCA
Otu2310	Otu2310	Fungi	Basidiomycota	Cystobasidiomycetes	Cystobasidiomycetes_ord_Incertae_sedis	Cystobasidiomycetes_fam_Incertae_sedis	Symmetrospora	Symmetrospora_unidentified	>Otu2310_1394#AACGCACCTTGCACTCTTTGGTATTCCGAAGAGTATGTCTGTTTGAGTGTCATGAAACTCTCAACCCCCTCATTTTGTAATGAAGTGTAGCGTGGGCTTGGATTATGGTTGTCTGTCGGCGTAATAGCCGGCTCAACTGAAATACACGAGCAACCCATTTTAAAATAAACGGCTTGACTCGGCGTAATAATTATTTCGCTGAGGACGTCTAACCTTTAAATCGTTAGTGGTGCTTCTAATGCATTATTC
Otu2311	Otu2311	Fungi	Ascomycota	Dothideomycetes	Pleosporales				>Otu2311_222#AACGCACATTGCGCCCCTTGGTATTCCATGGGGCATGCCTGTTCGAGCGTCATTTGTACCCTCAAGCTTTGCTTGGTGTTGGGCGTCTTGTCTCTTCTTTGTGATTAGACTCGCCTTAAAGTCATTGGCAGCCAGTGTTTTTGGTAGTAAGCGCAGCACAATTTGCGTCTTGGCCCTAAAATACTTGCGTCCATTAAGCTACTTTCTCACTTTTGACCTCGGATCAGGTAGGGATACCCGCTGAACTTA
Otu2313	Otu2313	Fungi	Ascomycota	Dothideomycetes	Capnodiales	Cladosporiaceae	Cladosporium		>Otu2313_1191#AACGCACATTGCGCCCCCTGGTATTCCGGGGGGCATGCCTGTTCGAGCGTCATTTCACCACTCAAGCCTCGCTTGGTATTGGGCAACGCGGTCCGCCGCGTGCCTCAAATCGACCGGCTGGGTCTTCTGTCCCCTAAGCGTTGTGGAAACTATTCGCTAAAGGGTGCTCGGGAGGCTACGCCGTAAAACCCCCCAATTTTCCAAAGGTTGACCTCGGATCAGGTAGGAATACCCGCTGAACTTAAGCAT
Otu2318	Otu2318	Fungi	Basidiomycota	Cystobasidiomycetes	Cystobasidiomycetes_ord_Incertae_sedis	Cystobasidiomycetes_fam_Incertae_sedis	Symmetrospora	Symmetrospora_unidentified	>Otu2318_644#AACGCACCTTGCACTCTTTGGTATTCCGAAGAGTATGTCTGTTTGAGTGTCATGAAACTCTCAACCCCCCTGTTTTGTAATGAGACGGGCGTGGGCTTGGATTATGGCTGTCTGTCGGCTTAACCGCCGGCTCAGCTGAAATACACGAGCAACCCAGTTTAAAACCCTGACGGCTTGACTCGGCGTAATAATTATTTCGCTGAGGACGTCTAACCTTTAAATCGTTAGTGGTGCTTCTAATGCATTATT
Otu2321	Otu2321	Fungi	Ascomycota	Dothideomycetes	Botryosphaeriales	Botryosphaeriaceae	Lasiodiplodia	Lasiodiplodia_crassispora	>Otu2321_2160#AACGCACATTGCGCCTTTTGGTATTCCGAAAGGCATGCCTGTTCGAGCGTCATTACAACCCTCAAGCTCTGCTTGGAATTGGGCACCGTCCTCACTGCGGACGCGCCTCAAAGACCTCGGCGGTGGCTGTTCAGCCCTCAAGCGTAGTAGAATACACCTCGCTTTGGAGTGGTTGGCGTCGCCCGCCGGACGAACCTTCTGAACTTTTCTCAAGGTTGACCTCGGACCAGGTAGGGATACCCGCTGAAC
Otu2322	Otu2322	Fungi	Ascomycota	Dothideomycetes	Capnodiales	Teratosphaeriaceae	Devriesia	Devriesia_strelitziicola	>Otu2322_255#AACGCACATTGCGCCCTTTGGCATTCCGAGGGGCATGCCCGTTCGAGCGTCATTAAATCCACTCAAGCCTGGCTTGGTCTTGGGCGTCGGGGACCCCCCCGCGCCCCCATTTCGCCGGCTGGCCGTCGTTTGACTTAGCGTTGTGACACATGTCGCTGACGACGAAGGCGGACCACGCCGTGAGAACCCTCTTGGATGTTTATCAACGTCCAGTAAAGGTTGACCTCGGATCGGGTAGGAATACCCGCT
Otu2323	Otu2323	Fungi	Ascomycota	Eurotiomycetes	Chaetothyriales	Cyphellophoraceae	Cyphellophora	Cyphellophora_sessilis	>Otu2323_283#AACGCACATTGCGCCCTTTGGTATTCCGAAGGGCATGCCTGTTCGAGCGTCATTATCACCCCTCAAGCCCGGCTTGCTGTTGGTGGTGGCGCGGCCCCCTCCCGGGCCGCCGCCCCGCCCAAAGATAATGACGGCGTCTGTGAGGACTCCTGTACACTGAGCTTTCGGGCACGTACATGGTTAGAAGTCCAGGCGCCGGTCACCGTCCCTCGGGACACTTTTTACCAAGGTTGACCTCGGATCAGGTAG
Otu2324	Otu2324	Fungi	Ascomycota	Dothideomycetes	Pleosporales	Pleosporaceae	Alternaria	Alternaria_unidentified	>Otu2324_698#AACGCACATTGCGCCCCTTGGTATTCCATGGGGCATGCCTGTTCGAGCGTCATTTGTACCTTCAAGCTTTGCTTGGTGTTGGGTGTTTGTCTCGCCTCTGCGTGTAGACTCGCCTTAAAACAATTGGCAGCCGGCGTATTGATTTCGGAGCGCAGCACAAGTCGCACTCTCTATCAGCAAAGGTCTAGCATCCATTAAGCCTTTTTTCAACTTTTGACCTCGGATCAGGTAGGGATACCCGCTGAACTT
Otu2325	Otu2325	Fungi	Ascomycota	Eurotiomycetes	Chaetothyriales				>Otu2325_270#AACGCACATTGCGCCCTTTGGTATTCCGAAGGGCATGCCTGTTCGAGCGTCATTATCACCTCTCAAGCCTGGCTTGTTGTTGGACTCCAGGTCCGGGTTCACCCCCGACCGGTCCCAAAAGTAATGACGGCGTCCCAGGGACCCTCTTCGCACTGAGCTTTCCGGAGCACGCGTAAGAGTTTCAAGGGCCCAGGGACCCGGTCGCCTCTAAAAAACTTTTTTCAGGTTGACCTCGGATCAGGTAGGAAT
Otu2327	Otu2327	Fungi	Ascomycota	Dothideomycetes	Pleosporales	Pleosporaceae	Alternaria	Alternaria_unidentified	>Otu2327_274#AACGCACATTGCGCCCTTTGGTATTCCAAAGGGCATGCCTGTTCGAGCGTCATTTGTACCCTCAAGCTTTGCTTGGTGTTGGGCGTCTTGTCTCCAGTTTGCTGGAGACTCGCCTTAAAGTCATTGGCAGCCGGCCTACTGGTTTCGGAGCGCAGCACAAGTCGCGCTCTCTTCCAGCCAAGGTCAGCATCCATAAAGCCTTTTTTCAACTTTTGACCTCGGATCAGGTAGGGATACCCGCTGAACTTA
Otu2329	Otu2329	Fungi	Ascomycota	Dothideomycetes	Pleosporales	Pleosporales_fam_Incertae_sedis	Hermatomyces	Hermatomyces_unidentified	>Otu2329_273#AACGCACATTGCGCCCTTTGGTATTCCTTAGGGCATGCCTGTTCGAGCGTCATCTAACCCTTCAAGCACTGCTTGGTGTTGGGCGTTTGTCCCGCCTTGGGCGCGGACTCGCCTCAAAGACATTGGCGGCCTGTGTATTGGCTTCGAGCGCAGCAGACTCGCGCGTCGACTCCTCTAGCACTAGGCGTCCAGCAAGCCTATTATCTCAAGTTTGACCTCGGATCAGGTAGGGATACCCGCTGAACTTAA
Otu233	Otu233	Fungi	Basidiomycota	Tremellomycetes	Tremellales	Bulleribasidiaceae	Hannaella	Hannaella_siamensis	>Otu233_340#AACGCACATTGCGCCTTTTGGTATTCCGAAAGGCATGCCTGTTTGAGTGTCATATCACCTCTCATGTATAGTTTTCTATACATGGGCTTTGGGCGCTGCCATCCGTGGCTCGCCTTAAATGACTAAGTGGAATGCGTAATAAGTTTTCGCTCACTCCACTCTAATAACTTTCAAGTTAGACCTCAAATCAGGTAGGACTACCCGCTGAACTTAAGCATATCAATAAGCGGAGGAGGCTGACTGACTACG
Otu234	Otu234	Fungi	Ascomycota						>Otu234_11338#AACGCACATTGCGCCCTTTGGCATTCCGAAGGGCATGCCTGTTCGAGCGTCATTATCCTCTCTCAAACCCCCAGGTTTGGTGTTGGACCGCGTTGGCCGGGTTCGGCCAACTGGTCTCAAAGACAATGACGGCGTCCCAGGGACCCTCTTCGCACTGAGCTTTCCGGAGCACGCGTAAGAGTTTCAAGGGCCCAGGGACCCGGTCGCCTCTAAAAAACTTTTTTCAGGTTGACCTCGGATCAGGTAGGA
Otu2340	Otu2340	Fungi	Ascomycota	Dothideomycetes	Dothideales	Aureobasidiaceae	Aureobasidium		>Otu2340_242#AACGCACATTGCGCCCTGTGGTATTCCGCAGGGCATGCCTGTTCGAGCGTCATTTCACCACTCAAGCCTAGCTTGGTATTGGGCGTCGCGATTTCCGCGCGCCTTAAAGACCTCGGCGAGGCCTCACCGGCTTTAGGCGTAGTAGAATTTATTCGAACGTCTGTCAAAGGAGAGGACTTCTGCCGACTGAAACCTTTTATTTTTCTAGGTTGACCTCGGATCAGGTAGGGATACCCGCTGAACTTAAGC
Otu2341	Otu2341	Fungi	Ascomycota	Dothideomycetes	Pleosporales	Periconiaceae	Periconia	Periconia_digitata	>Otu2341_269#AACGCACATTGCGCCCCTCGGTATTCCGTGGGGCACGCCTGTTCGAGCGTCATTTACACCCTCAAGCCCAGCTTGGTGTTGGGCGTCTGTCCCGCTCCCGTAGCGCGGACTCGCCTCAAAGTCATTGGCGGCGGTCGTGCCGGCTCCTCGCGCAGCACATTTGCGCTTCTCGGAGGCCCGGCGGATCAGCACCCAGCAAGCTACACTTTATGACTTGACCTCGGATCAGGTGAGGATACCCGCTGAACT
Otu2344	Otu2344	Fungi	Ascomycota	Dothideomycetes	Pleosporales	Pleosporaceae	Alternaria	Alternaria_unidentified	>Otu2344_586#AACGCACATTGCGCCCTTTGGTATTCCAAAGGGCATGCCTGTTCGAGCGTCATTTGTACCCTCAAGCTTTGCTTGGTGTTGGGCGTCTTGTCTCTAGCTTTGCTGGAGACTCGCCTTAAAGTAATTGGCAGCCGGCCTACTGGTTTCGGAGCGCAGCACAAGTCGCGCTCTCTTCCAGCCCCAAGGTCTAGCATCCAACAAGCCTTTTTTTTCAACTTTTGACCTCGGATCAGGTAGGGATACCCGCTG
Otu2346	Otu2346	Fungi	Ascomycota	Dothideomycetes	Pleosporales				>Otu2346_234#AACGCACATTGCGCCCCTTGGTATTCCATTGGGCATGCCTGTTCGAGCGTCATTTACACCCTCAAGCTCCGCTTGGTGTTGGGCGTCTGTCCCCGTTACGTGCGCGGGACTCGCCCCAAAAGCATTGGCAGCGGCTTTGCCGGCTTCTTGCGCAGCACTTTGCGCTCCACGAGGCTTCCGGCGGGCTCGCATCCATCAAGAACCCCCCAGTTTGACCTCGAATCAGGTAGGGATACCCGCTGAACTTAA
Otu2349	Otu2349	Fungi							>Otu2349_275#AACGCACATTGCGCCCATTGGTATTCCGATGGGCATGCCTGTTCGAGCGTCGTTATCACCCCTCAAGCCTGGCTTGGTGTTGGACCACGGTCGTGTGAACGAACCGGTTCCCAAAGACAACGACGGCGTCTGTTTGGACCCTCAGTGCAACGAGCTTTTTAACCAAGGCACGCACCGAGTCTCAAGGACCATCAGCCCGGTCTCCTTTCAATTTTAACAAGGTCGACCTCGGATCAGGTAGGAATACCC
Otu2351	Otu2351	Fungi	Ascomycota	Sordariomycetes	Trichosphaeriales	Trichosphaeriaceae	Nigrospora	Nigrospora_unidentified	>Otu2351_2377#AACGCACATTGCGCCCCTTGGTATTCCATGGGGCATGCCTGTTCGAGCGTCATTTCAACCCCTAAGCACAGCTTATTGTTAGGAACCTACGGCTTCGTAGTTCCTCAAAGACATTGGCGGAGTGGCAGTGGTCCTCTGAGCGTAGTAATCTTTTATCTCGCTTCTGTTAGGTGCTGCCCCCCCGGCCGTAAAACCCCCAATTTTTTCTGGTTGACCTCGGATCAGGTAGGAATACCCGCTGAACTTAAG
Otu2355	Otu2355	Fungi	Ascomycota	Dothideomycetes	Capnodiales				>Otu2355_240#AACGCACATTGCGCCCTCTGGCATTCCGGGGGGCATGCCCGTTCGAGCGTCATTAAATCCAATCAAGCCTGGCTTGGTATTGGGCGTCGGGGAGTCCCCGCGCCCGAATTTCACCGGCTGACCGAGGACCGTCTTAGCGTTGTGACAAACAATAATTCGCTTTCCGACGGGGTTGGGCAAGTTCAGCCGTTAAACGCAACGAATTTCAATCGAAATTTGATTAAGGTTGACCTCGGATCGGGTAGGAAT
Otu2356	Otu2356	Fungi	Ascomycota	Orbiliomycetes	Orbiliales	Orbiliaceae	Dactylaria	Dactylaria_fragilis	>Otu2356_179#AACGCACATTGCGCCCACTAGTATTCTGGTGGGCATGCCTGTTCGAGCGTCATTAAGTCCACTCAAGCGTCATTGCTTGGTATTGGGAGCTTACATCCACTGTAACTCCCCAAAGACAGCGGCGGAGTCGTGTCATCCTCTGAGCTTAGTAATTACTTTCTAGCTTGCGGGCGAGGCGCGTCCCCTGCCGTAAAACCCCCATCTTTCTTATGGTTGACCTCGGATCAGGTAGGAATACCCGCTGAACTT
Otu2360	Otu2360	Fungi	Ascomycota	Sordariomycetes	Xylariales	Xylariaceae			>Otu2360_256#AACGCACATTGCGCCCATTAGTATTCTAGTGGGCATGCCTGTTCGAGCGTCATTTCAACCCTTAAGCCCTGTTGCTTAGCGTTGGGAACTTATCGTAACGGATAATTCCTCAAATTTAGTGGCAGAGTTACGGTGTACTCTAGGCGTAGTAATTTCTTTCTCGCCTCTGTAGTCGCCGTGGCCCTCGCCATAAGCCATCTATTTTCTAGTGGTTGACCTCGGATCAGGTAGGAATACCCGCTGAACTTA
Otu2365	Otu2365	Fungi	Ascomycota						>Otu2365_198#AACGCACATTGCGCTCTTCGGTAGCCCGGAGAGCATGCCTGTTCGAGCGTCATTTAAAATCTATCAAACCTAGTTTTGATGTTGGACTTCGTCTTTGATTTGACGGGTCTTGAATTAGTTAGCAACTGTTTTTGCTGTAATAACGTCGTATCAGTTTTCACCGTTTTTATCAGCTTACACATGTTTTGCCTCTAATATCTTAACTTATATTTTGACCTCGGATCAGGTAAGGATACCCGCTGAACTTAA
Otu237	Otu237	Fungi	Ascomycota	Dothideomycetes	Capnodiales	Mycosphaerellaceae	Acrodontium	Acrodontium_crateriforme	>Otu237_12063#AACGCACATTGCGCCCCCTGGCATTCCGGGGGGCATGCCTGTTCGAGCGTCATTACACCACTCAAGCCTGGCTTGGTATTGGAGGTCGCGGTCCGCCGCGCCTCCTAATGTCGCCGGCCGAGTCGTCTGTCTCCGAGCGTTGTGAATCTTCAATTCGCTTTCGAGTACAGGCGGCGCGCGCCGTTAAACCTCTTTTTTAGGTTGACCTCGGATCAGGTAGGGATACCCGCTGAACTTAAGCATATCAAT
Otu2370	Otu2370	Fungi	Ascomycota	Dothideomycetes	Capnodiales				>Otu2370_219#AACGCACATTGCGCCCTTTGGCATTCCGAAGGGCATGCCCGTTCGAGCGTCAATAAGACCCATCAAGCCTGGCTTGGTATTGGGCGTCGGGCTAACCGCCCGCGCCTCCATTCTGTCGGCTGTACGGTTAGAATCTCAGCGTCGTGAATCAATTCGCTAGAGAGGACCACCGGACGCGCCGTTAAAACCCATCAAAGTCTGACCTCGGATCGGGTAGGGATACCCGCTGAACTTAAGCATATCAATAAG
Otu2373	Otu2373	Fungi	Basidiomycota	Cystobasidiomycetes	Cystobasidiomycetes_ord_Incertae_sedis	Cystobasidiomycetes_fam_Incertae_sedis	Symmetrospora	Symmetrospora_marina	>Otu2373_551#AACGCACCTTGCACTCTTTGGTATTCCGAAGAGTATGTCTGTTTGAGTGTCATGAAACTCTCAACCCCCTCATTTTGTAATGAAATGCAGCGTGGGCTTGGATTATGGCTGTCTGCCGGCGTAATTGCCGACTCAGCTGAAATATACGAGCAACCCAGTTTAAAACCCTGACGGCTTGACTCGGCGTAATAATTATTTCGCTGAGGACGTCTAACCTTTAAATCGTTAGTGGTGCTTCTAATGCATTAT
Otu2376	Otu2376	Fungi	Ascomycota						>Otu2376_4964#AACGCACATTGCGCCCTCTGGTATTCCGGGGGGCATGCCTGTTCGAGCGTCATTTCACCACTCAAGCCTCGCTTGGTATTGGGAGCCACCCCAGCGGTGCTCCTCAAAGGCAGTGGCGGCGCCTCTCGGCTCTAAGCGTAGTAATTCATTCTCGCTCTGGGGACCTAGAGGTGGCTTGCCAGCAACCCCAAATCTATCAAGGTTGACCTCGGATCAGGTAGGGATACCCGCTGAACTTAAGCATATCAA
Otu2379	Otu2379	Fungi	Ascomycota						>Otu2379_200#AACGCACATTGCGCCCTCTGGTATTCCGGGGGGCATATTTGTTCGAGCGTCATTACACCTCTCAAGCATAGCTTGGTATTGAAGGATGTGATATGAAAATATTGCACCTTTTGAATTCTTCCGGCGGGTTTGATGTAAATCCTAGCGTTGTGAAAACAATATCGCTGTGATGAACATTTTAACCTCAGCCGTTAAATAAATTCTTTTCAAAGGTTGACCTCGGATCAAATAGGGATACCCGCTGAACTT
Otu2380	Otu2380	Fungi	Ascomycota	Dothideomycetes	Pleosporales	Pleosporaceae	Alternaria		>Otu2380_407#AACGCACATTGCGCCCCTTGGTATTCCATGGGGCATGCCTGTTCGAGCGTCATTTGTACCTTCAAGCTCTGCTTGGTGTTGGGCGTATTGTCAAATCCTCAGCGGTTAGACTCGCCTTAAAGTAATTGGCAGCCGGCCTACTGGTTTCGGAGCGCAGCACAAGTCGCACTCTCTATCAGCAAAGGTCTAGCATCCATTAAGCCTTTTTTCAACTTTTGACCTCGGATCAGGTAGGGATACCCGCTGAAC
Otu2382	Otu2382	Fungi	Basidiomycota	Tremellomycetes	Tremellales	Bulleribasidiaceae	Hannaella	Hannaella_unidentified	>Otu2382_903#AACGCACATTGCGCCTTTTGGTATTCCGAAAGGCATGCCTGTTTGAGTGTCATATAGACTCTTATACCTAGTTTTCTATGTATGAGCTTTGGACGCTGCCATTCTGTGGCTCGTCTTAAATGTCTAAGTGGAATGCGTAATAAGTTTTCGCTCCCTCCACTCTAATAACTTTCAAGTTAGACCTCAAATCAGGTAGGACTACCCGCTGAACTTAAGCATATCAATAAGCGGAGGAGGCTGACTGACTGT
Otu2383	Otu2383	Fungi	Basidiomycota	Tremellomycetes	Tremellales				>Otu2383_202#AACGCACCTTGCGCCTTTTGGTATTCCGAAAGGCATGCCTGTTTCAGTGTCATGAAATCTCAATCTAATATGTTTTCTGAACATGTTAGGCTTGGACTTGGGTGTCTGCCAGCAATGGCTCACCTCAAATGACTTAGTGGAACATCCCACATCAGTGTTAGACGTAATAAGTTTCGTCTCGTCCCTTGTCTGACCGAGCCTGCTCATAACCTGCCATCGCGCACCTTTTTGACTCTGACCTCAAATCAG
Otu2385	Otu2385	Fungi	Ascomycota	Dothideomycetes	Pleosporales	Lophiostomataceae	Sigarispora	Sigarispora_arundinis	>Otu2385_199#AACGCACATTGCGCCCTTTGGTATTCCTTAGGGCATGCCTGTTCGAGCGTCATTTACAAATTCAAGCTCAGCTTGGTGATGGGTGTCTGTCCCGCCGTCGCGCGTGGACTCGCCTCAAATGCAGTTGGCAGCTCCTCCCTCGGCTCTAAACGCAGCAGAATTGCGTCGAGCGGCCTTGAGGATGGGCTTTCCAGGAAGCAAACCCCCCACAAATTGACCTCGGATCAGGTAGGGATACCCGCTGAACTT
Otu2386	Otu2386	Fungi	Basidiomycota	Cystobasidiomycetes					>Otu2386_216#AACGCACCTTGCACTCTTTGGTATTCCGAAGAGTATGTCTGTTTGAGTGTCATGAAATTCTCAACCCCCTTGTTTTGTAATGAAACTAGCGTGGGCTTGGTTAATGGCTGTCTGCCGGCGTAATTGTCGACTCAGCTGAAATACAAGAGCAACCCTTTTAAAATAAGCGGCTTGACTCGGCGTAATAATTATTTCGCTGAGGACGCTTTCTTTAATATCAGAGGTGCTTCTAATGCTACACTTCGGTGT
Otu2388	Otu2388	Fungi	Basidiomycota	Exobasidiomycetes	Ceraceosorales	Ceraceosorales_unidentified	Ceraceosorales_unidentified	Ceraceosorales_unidentified	>Otu2388_195#AACGCACCTTGCGCTCGCTGGTATTCCGGCGAGCATGCCTGTTTGAGTATCGCGCATTCTCGCGGGAGGAACGTGTTGTTGCAGCACGGTCCTCTTGCGGTGCGTGGGCGGATGTCGGCGTTCGCGTCGACTCGCCTGAAATGCATGAGCACGTGTAGATGCGCACGCACCACCGTCTAGGTAAAGCCGAGAGCGGAGGGGCGAGCGGATCTCGCAGCTTCGAATTGGTGTCTCTCGAGACACGCCATC
Otu239	Otu239	Fungi	Ascomycota	Lecanoromycetes	Lecanorales	Ramalinaceae	Bacidia		>Otu239_19025#AACGCACATTGCGCCCCTCGGTATTCCGGGGGGCATACCTGTTCGAGCGTCACAACACCTCTCAAGCGTAGCTTGGTATTGGGCTTCGCCTCCTCCCTGAGGGCGGCGTGCCTGAAAAGCAGTGGCGGTCCGGTCTGGGCTTGAACGTAGTAAATTCTCTCCCGTTCTGAAGCTCCTTTCCGTGGCTGGCCATAAAACCCCCCATTCTCTCAAGAATTGACCTCGGATCAGGTAGGGATACCCGCTGAA
Otu24	Otu24	Fungi	Ascomycota	Dothideomycetes	Dothideales	Aureobasidiaceae	Aureobasidium	Aureobasidium_pullulans	>Otu24_224340#AACGCACATTGCGCCCCTTGGTATTCCGAGGGGCATGCCTGTTCGAGCGTCATTACACCACTCAAGCTATGCTTGGTATTGGGTGCCGTCCTTAGTTGGGCGCGCCTTAAAGACCTCGGCGAGGCCACTCCGGCTTTAGGCGTAGTAGAATTTATTCGAACGTCTGTCAAAGGAGAGGAACTCTGCCGATTGAAACCTTTATTTTTCTAGGTTGACCTCGGATCAGGTAGGGATACCCGCTGAACTTAA
Otu240	Otu240	Fungi	Ascomycota	Dothideomycetes	Pleosporales	Bambusicolaceae			>Otu240_10754#AACGCACATTGCGCCCCTTGGTATTCCATGGGGCATGCCTGTTCGAGCGTCATTTACACCCTCAAGCTCTGCTTGGTGTTGGGCGTTTGTCCCGCCTTCGCGCGTGGACTCGCCCCAAAGACATTGGCAGCGGTCGTGCCAGCTTCTCGCGCAGCATACGCGCTACGGAGGCGGATCGATCAGCGTCCACGAAGTTTCTTCACCAGTTTGACCTCGGATCAGGTAGGGATACCCGCTGAACTTAAGCAT
Otu2400	Otu2400	Fungi	Basidiomycota	Tremellomycetes	Tremellales	Tremellaceae	Cryptococcus	Cryptococcus_unidentified	>Otu2400_173#AACGCAAATTGCACTCCTTGGTATTCCGAGGAGTATGCCTGTTTGAGTGTCATGAAAACCTCAACTCCATGTTTGGTTAATCCAAATATGGATGTTGGATTTGGGTGTTTGTCAATGATGAATTGACTCACCTTAAAAATGTAAGCTGGATTAGTCTTTGTACTGGTTCCCTTAGGCGTAATAAGTATTTCGCTTAGGACACAAGTTCGCTTGTGGCTAGGACATTGACAATAGTCTGCTTTCTATACC
Otu2403	Otu2403	Fungi	Ascomycota	Eurotiomycetes	Chaetothyriales	Cyphellophoraceae	Cyphellophora	Cyphellophora_unidentified	>Otu2403_272#AACGCACATTGCGCCCTTTGGTATTCCGAAGGGCATGCCTGTTCGAGCGTCATTATCACCCCTCAAGCCCGGCTTGCTGTTGGTGGCGGCGTGGCCCCGGCCCCGCCCCGCCCAAAGATAATGACGGCGTCTGTGAGGACTCCTGTACACTGAGCTTTCGGGCGCGTACACGGCTAGAAGTCCAGGCGCCGGTCGACGTCGCTGCCCCCGGCAGCGGCACCCCTTTTTACCAAGGTTGACCTCGGATCA
Otu2404	Otu2404	Fungi	Ascomycota	Dothideomycetes	Pleosporales	Pleosporaceae	Alternaria	Alternaria_eichhorniae	>Otu2404_3963#AACGCACATTGCGCCCCCTGGTATTCCGGGGGGCATGCCTGTTCGAGCGTCATTTGTACCCTCAAGCTTTGCTTGGTGTTGGGCGTCTTGTCTCTAGCTTTGCTGGAGACTCGCCTTAAAGTAATTGGCAGCCGGCCTACTGGTTTCGGAGCGCAGCACAAGTCGCACTCTCTATCAGCAAAGGTCTAGCATCCATTAAGCCCTTTTTCAACTTTTGACCTCGGATCAGGTAGGGATACCCGCTGAACT
Otu2406	Otu2406	Fungi	Ascomycota	Dothideomycetes	Pleosporales	Periconiaceae	Periconia	Periconia_macrospinosa	>Otu2406_195#AACGCACATTGCGCCCCTCGGTATTCCGTGGGGCATGCCTGTTCGAGCGTCATTTACACCCTCAAGCTCTGCTTGGTGTTGGGCGTCTGTCCCGCGCGGCTTGCCCGCCCGGACTCGCCTCAAAGGTATTGGCAGCGGTCTTGCCGGGCCTCCTAATTGCGCAGCACTGTTCGCGCTTCCTGGAGTTCGCGCAAAATCAGCGTCCATCAAGCCCCATCTTCTGAACTTGACCTCGGATCAGGTAGGGAT
Otu241	Otu241	Fungi	Ascomycota	Eurotiomycetes	Chaetothyriales	Chaetothyriales_fam_Incertae_sedis	Strelitziana	Strelitziana_mali	>Otu241_10210#AACGCACATTGCGCCCACTGGTATTCCGGTGGGCATGCCTGTTCGAGCGTCATTATCCTCTCTCCAACCTTCGGGCTGGGTGTTGGGCCGCGTTGTGGTTCGTCCGCAACTGGTCTCAAAGACAATGACGGCGTCCGTGGGACCCTCTTCGCAACGAGTCTTTCGAGGCACGCGGAGAGTTGCAAGGTCTCGTCGGGCCGGTCTAACCTTTTATTTCTCAGGTTGACCTCGGATCAGGTAGGAATACCC
Otu2410	Otu2410	Fungi	Ascomycota	Sordariomycetes	Glomerellales	Glomerellaceae	Colletotrichum	Colletotrichum_cliviae	>Otu2410_190#AACGCACATTGCGCCCGCCAGCATTCTGGCGGGCATGCCTGTTCGAGCGTCATTTCAACCCTCAAGCACCGCTTGGCGTTGGGGCCCTACGGCTTCCGTAGGCCCCGAAATACAGTGGCGGACCCTCCCGGAGCCTCCTTTGCGTAGTAACATACCACCTCGCACTGGGATCCGGAGGGACTCCTGCCGTAAAACCCCCCAATTTTCCAAAGGTTGACCTCGGATCAGGTAGGAATACCCGCTGAACTT
Otu2411	Otu2411	Fungi	Ascomycota	Dothideomycetes	Venturiales	Sympoventuriaceae	Ochroconis	Ochroconis_sexualis	>Otu2411_265#AACGCACATTGCGCCTCTTGGTATTCCAGGAGGCACGCCTGTTCGAGCGCCATTACAAACTCCAAGCTTGGCTTGATGATGGGGGATGTTTGAACTTAGTATCTAACACCTCTGGAACGCGTTGGCGCCGCCGGCGAACCACGAGCGTAGCAAGACGAAAGTCATCGCATCGTTGGGATCGTCGGACGGTCTGCCTTGTCGATATAACAACCGATATACACTTACCAAAGTTTGGCCTCGGATCAGGCG
Otu2414	Otu2414	Fungi	Basidiomycota	Tremellomycetes	Tremellales	Rhynchogastremataceae	Papiliotrema		>Otu2414_212#AACGCACCTTGCGCCTTTTGGTATTCCGAAAGGCATGCCTGTTTCAGTGTCATGAAATCTCAATCTAATATGTTTTCTGAACATGTTAGGCTTGGACTTGGGTGTCTGCCAGCAATGGCTCACCTCAAATGACTTAGTGGGATCTCCTAGACATCCGCGACAGACGTAATAAGTTTCGTCTCGTCCCTTGTCTGACCGAGCCTGCTCATAACCTGCCATCGCGCACCTTTTTGACTCTGACCTCAAATC
Otu2415	Otu2415	Fungi	Ascomycota	Lecanoromycetes	Caliciales	Physciaceae	Physcia	Physcia_sorediosa	>Otu2415_238#AACGCACATTGCGCCCTTTGGCATTCCGAAGGGCATGCCTGTCCGAGCGTCATTGCAACCCTCAAGCACTGCTTGGTATTGGGTCTCGTCCCCGCGACGTGCCCGCAATTTCGTGGCGGTCCAGTGAGACTTGAAGCGTAGCAAGATTATAAAATCCCGCTTTGCAAGCTTCTCGCTGCGTGCTGGCCAAACAACACCGACATCTTCAATGGTTGACCTCGGATCAGGTAGGGATACCCGCTGAACTTA
Otu2417	Otu2417	Fungi	Ascomycota	Sordariomycetes	Xylariales	Xylariaceae			>Otu2417_226#AACGCACATTGCGCCCATTAGTATTCTAGTGGGCATGCCTGTTCGAGCGTCATTAAGTCCATTAAGCCCTGTTGCTTAGCATTGGGAGATTACGGAAGCGTAACTCCTCAAAGTCAGTGGCGGAGTTAGGTCATACTCTGAGCGTAGTAATTTCTTTCTCGCTTTTGAAGTAGGCCTGGCCCCAGCCGTAAAAGCCTTATATACAATTCTGGTTGACCTCGGATCAGGTAGGAATACCCGCTGAACTTA
Otu242	Otu242	Fungi	Ascomycota						>Otu242_15543#AACGCACATTGCGCCCCTTGGTATTCCATGGGGCATGCCTGTTCGAGCGTCATTACAACCCTCAAGCCCAGCTTGGTGTTGGGAGCCACCCCAGCGGTGCTCCTCAAAGGCAGTGGCGGCGCCTCTCGGCTCTAAGCGTAGTAATTCATTCTCGCTCTGGGGACCTAGAGGTGGCTTGCCAGCAACCCCAAATCTATCAAGGTTGACCTCGGATCAGGTAGGGATACCCGCTGAACTTAAGCATATCAA
Otu2421	Otu2421	Fungi	Ascomycota	Dothideomycetes	Capnodiales	Teratosphaeriaceae	Devriesia	Devriesia_fici	>Otu2421_439#AACGCACATTGCGCCCTTTGGTATTCCGAGGGGCATGCCTGTTCGAGCGTCATTACACCAATCACGCCTGGCGTGGTATTGGGCGACGGGATTGCTTCAGTGTGTCCCGCGCCCCAAAGACCTTACCGGCGGGACGGACCGAATCTCAGCGTTGTGAATCAAAAGCCGCTGGCGAGACGGGACGGCCGTGCCGTTAAACAACCCCATCAAAGGTTGACCTCGGATCAGGTAGGGATACCCGCTGAACTT
Otu2428	Otu2428	Fungi	Basidiomycota	Agaricostilbomycetes	Agaricostilbales	Chionosphaeraceae	Cystobasidiopsis		>Otu2428_260#AACGCACCTTGCGCTCTCGGGTTATTCCTGGGAGCATGCTTGTTTGAGTGTCGCTTACCCCTCTCAAACCCCTAGCTTTCTTTCTGGGAAGCTAGAGTCTAGGTTTGGATCGTGAGGCCTTTGTCGACTGTTAAAGTCCGACTGCCTTGAATAGCAACAAGCTGTATCCTGAATACAAAGCGGCTTGACCCGTTGTCGTAACTTTAAACTCAATGGGAACGCTTTGCCTAAAAAGGAATGGGCCTACCT
Otu243	Otu243	Fungi	Ascomycota	Dothideomycetes	Pleosporales	Didymellaceae			>Otu243_14114#AACGCACATTGCGCCCCTTGGTATTCCATGGGGCATGCCTGTTCGAGCGTCATTTGTACCTTCAAGCTCTGCTTGGTGTTGGGTGTTTTGTCTCGCCTCTGCGTGTAGACTCGCCTTAAAACAATTGGCAGCCGGCGTATTGATTTCGGAGCGCAGTACATCTCGCGCTTTGCACTCATAACGGCGACGTCCAAAAGTACATTTTTACACTCTTGACCTCGGATCAGGTAGGGATACCCGCTGAACTTA
Otu2431	Otu2431	Fungi	Ascomycota	Dothideomycetes	Capnodiales	Capnodiaceae	Leptoxyphium	Leptoxyphium_madagascariense	>Otu2431_217#AACGCACATTGCGCCCCCTGGTATTCCGGGGGGCATGCCTGTTCGAGCGTCATTTCACCACTCAAGCCTCGCTTGGTATTGGGCGATGCGGCCTGCCCGCACGCCTCAAATGCAACGGCCGAACGTGCTCTCCTCCGGCGTCGTGGAAACATACCGCTACAGGGACGAGCGCGACTCGCGCCGCACAAGCCTAAATTTTCAAAGGTTGACCTCGGATCAGGTAGGGATACCCGCTGAACTTAAGCATAT
Otu2433	Otu2433	Fungi	Ascomycota	Ascomycota_cls_Incertae_sedis	Ascomycota_ord_Incertae_sedis	Ascomycota_fam_Incertae_sedis	Alatosessilispora	Alatosessilispora_bibrachiata	>Otu2433_212#AACGCACATTGCGCCCTTTGGCATTCCGAAGGGCATGCCTGTTCGAGCGTCATTATCCTCTCTCAAACCCCCGGGTTTGGTGTTGGACCGCGTTAGCCGCAAGGCCAAACTGGTCTCAAAGACAATGACGGCGTCCCAGGGACCCTCTTCGCACTGAGCTTTCCGGAGCACGCGTAGAGTTTCAAGGACCCCAGGACCCGGTCGCCTCCAAAACTTTTTTCAGGTTGACCTCGGATCAGGTAGGAATAC
Otu2435	Otu2435	Fungi	Ascomycota	Sordariomycetes	Glomerellales	Glomerellaceae	Colletotrichum	Colletotrichum_excelsum-altitudinum	>Otu2435_188#AACGCACATTGCGCCCGCCAGCATTCTGGCGGGCATGCCTGTTCGAGCGTCATTTCAACCCTCAAGCACTGCTTGGTGTTGGGGCCCTACGGCCGACGTAGGCCCCCAAAGACAGTGGCGGACCCTCCCGGAGCCTCCTTTGCGTAGTAACATTACCACCTCGCACTGGGATCCGGAGGGACTCTCCTGCCGTAAAAACCCCCAAAACATAACAAGGTTGACCTCGGATCAGGTAGGAATACCCGCTGA
Otu2442	Otu2442	Fungi	Basidiomycota	Tremellomycetes	Tremellales	Bulleribasidiaceae	Hannaella	Hannaella_sinensis	>Otu2442_1652#AACGCACATTGCGCCTTTTGGTATTCCGAAAGGCATGCCTGTTTGAGTGTCATATTATCTCTCAGATATAGTTTTCTATATATGAGCTTTGGACGTTGCCAGCAATGGCTCGTCTTAAATGACTAAGTGGAATGCGTAATAAGTTTTCGCTCCCTCCACTCTAATAACTTTTAGTTAGACCTCAAATCAGGTAGGGCTACCCGCTGAACTTAAGCATATCAATAAGCGGAGGAGGCTGACTGACTGATC
Otu2444	Otu2444	Fungi							>Otu2444_211#AACGCACATTGCGCCCGCCGGCATTCCGGCGGGCATGCCTGTTCGAGCGTCATTTCAACCCTCAAGTCCTCTTTCATGTAGGCTTGGTGTTGGGGGATCGCCGTCGAGATAGAGCTTTCGAGCTTTCTACCTCTGGCGACCCCTGAAAGCTAGTGGCGGTTCCGCCCGCGGCAACCTTTGCGTAGTAGCACAAACCTCGCATCTGGAGCCCGGCGGCAGCCTTGCCGTTAAACCCCCCCAAAATTATTT
Otu2445	Otu2445	Fungi	Basidiomycota	Tremellomycetes	Filobasidiales	Piskurozymaceae	Solicoccozyma	Solicoccozyma_keelungensis	>Otu2445_173#AACGCACCTTGCGCCCTTTGGTATTCCGAAGAGCATGCCTGTTTGAGTGTCATGAAACTATCAACCCTGACTTGGTTTATTCCTCGTCTTGGCTTGGACTTGGGTGTTTGCTGCTGCAAAGCTGCTCGCCTTAAATGGATTAGCTGGACCTGCTTTGAGACTAGGTTTGACTCGGCGTAATAAGTTATTTCGCTGAGGACATCTTCGGATGGCCTAGTCGCTTTGCGAACGTCTGCTCTCTAACCCGTT
Otu2450	Otu2450	Fungi	Basidiomycota	Tremellomycetes	Tremellales	Bulleraceae	Bullera	Bullera_variabilis	>Otu2450_247#AACGCACCTTGCACCCTTTGGTATTCCGAAGGGTATGCCTGTCTGAGTGTCATTAGACCTTCTCTCTGGCGGTTTCTTGACCGTCATTGAGCTTTGGGATCGCCTCTGGCCTTCCTTAAATGCCTTAGTGTGACGAAACATCAGTTGTCTCCGTCTGCACTCTAAACCGCAGCAATGCACTCTTGATTTGACCTCAGATCAGGTAGGACTACCCGCTGAACTTAAGCATATCAATAAGCGGAGGAGGCT
Otu2455	Otu2455	Fungi	Ascomycota	Dothideomycetes	Pleosporales	Thyridariaceae	Roussoella	Roussoella_unidentified	>Otu2455_244#AACGCACATTGCGCCCCTCGGTATTCCGTGGGGCATGCCTGTTCGAGCGTCATTTCAACCCTCAAGCCCAGCTTGGTGTTGGGTGCTTGTCCCGCCTTTCGCGCGGCGACTCACCTAAAAGTCATTGGCAGCCCGCATCCGCCGGCCGTGAGCGCAGCAAAGTCGCGCCCTAGGCCCCGGCGGATCGGCTCTCCAGGAAGCTACCCCCCCAAATGTTGACCTCGGATCAGGTAGGGATACCCGCTGAAC
Otu2459	Otu2459	Fungi	Ascomycota	Dothideomycetes	Myriangiales	Myriangiaceae	Myriangium	Myriangium_unidentified	>Otu2459_242#AACGCACATTGCGCCCCTTGGTATTCCGAGGGGCATGCCTGTTCGAGCGTCATTTCACCAATCAAGCCACGCTTGGTATTGGGCGCGTGGCCTCCGTCCGACGGAGGCCCGCCCGAAATGCATCGGCGAGGAAACCGACCCCCGGCGTGTTAGATTTCTGAACGTCAGGAGCACCGGTGCCCTCCGCCGTACAATCTTTTTTTTCTAAGGTTGACCTCGGATCAGGTAGGAATACCCGCTGAACTTAAG
Otu2460	Otu2460	Fungi	Ascomycota	Dothideomycetes	Capnodiales				>Otu2460_167#AACGCACATTGCGCCCTTTGGCATTCCGAAGGGCATGCCCGTTCGAGCGTCATTAAATCCAATCAAGCCTGGCTTGGTATTGGGCGTCGGGGTGTCCCCGTGCCTCAATTTCACCGGCTGGCCGTCGCCCGTCTTAGCGTTGTGACTTACGTTTCGCTAGCGATGGGAGGGGACCACGCCGCTAAACCCCACAGATTCTTCACGGAATTTGATTAAGGTTGACCTCGGATCGGGTAGGAATACCCGCTG
Otu2465	Otu2465	Fungi	Ascomycota	Dothideomycetes	Capnodiales	Mycosphaerellaceae	Zasmidium		>Otu2465_278#AACGCACATTGCGCCCTGTGGTATTCCGCAGGGCATGCCTGTTCGAGCGTCATTTCACCACTCAAGCCTAGCTTGGTATTGGGCGTCGCGATTTCCGCGCGCCTTAAAGTCTCACCGGCTGAGCGGCGTCGTCTCTAAGCGTTGTGGAAACTATTCGCAGAGAGGAGGCGTGGCGTGGCCGTTAAATACCCCATCAAAGGTTGACCTCGGATCAGGTAGGGATACCCGCTGAACTTAAGCATATCAATA
Otu2469	Otu2469	Fungi	Ascomycota	Eurotiomycetes	Chaetothyriales	Herpotrichiellaceae	Exophiala		>Otu2469_247#AACGCACATTGCGCCCTTTGGTATTCCGAAGGGCATGCCTGTTCGAGCGTCATTATCACCCCTCAAGCCCCCGGCTTGGTGTTGGACGGTTTGGCGGAGGCCCTCTGGGGGCCCTTGCCCCTCCCAAAGACAATGACGGCGGCCTCGTGGGACCCCCGGTACACTGAGTTCTTCACGGGACACGTACTGGAGTAAGGGTGCGCGGGGCACGGTCTGCCTCCCCTCAGGGAGAATCTTTTTTTACAAGGT
Otu247	Otu247	Fungi	Ascomycota	Dothideomycetes	Capnodiales	Capnodiaceae	Capnodium	Capnodium_unidentified	>Otu247_8826#AACGCATATTGCGCCCCTTGGTATTCCTTGGGGCACACCTGTTCGAGCGTCATTTCACCAATCAAGCCTCGCTTGGTTTTGGGCAATGCGCAAGCCGCATGCCTCAAATGCTCCGGCCGTGCAGTCTCTCCCCCGGCGTCGTGGTAACATACCGCTATGGGGACGCGACCTGCGTGCGCCGCAAGACCTTCTATCTAAGGTTGACCTCGGATCAGGTGGGGATACCCGCTGAACTTAAGCATATCAATA
Otu2478	Otu2478	Fungi	Ascomycota	Sordariomycetes	Hypocreales	Nectriaceae	Stephanonectria	Stephanonectria_keithii	>Otu2478_429#AACGCACATTGCGCCCGCCAGTATTCTGGCGGGCATGCCTGTCTGAGCGTCATTTCAACCCTCACGCCCACTTGGGCGTGGTGTTGGGGATCGGCCAAGCCCTATAGACGGGACGCCGGCCCCTAAATCTAGTGGCGGGACCGCTGTGGCCTCCTCTGCGTAGTAGTGATACCCCGCACGTGGAGAGCGGCGAGCCCCTGCCGTTAAACCCCCAACTTTTTCAAGGTTGACCTCAGATCAGGTAGGAAT
Otu2481	Otu2481	Fungi	Basidiomycota	Exobasidiomycetes	Microstromatales	Microstromataceae	Microstroma	Microstroma_album	>Otu2481_161#AACGCACCTTGCGCTCCTGGGTATTCCCAGGAGCATGCCTGTTTGAGTGTCATGAATCCCTCAAATCCCAATGTTTTGCAAAACTCATTGCTTGGATTTGGTTGTGGGCCTAATTACAATTGCTGCTTTGTTGTCAGCTGGCCTTAAAGACATTAGCTGGACTTTCGGACCTTTTCAGAAGAGTCTCCATATGATGTGATAAACTTACGTCGATGGATCAAGGCACTTCCGATGTCAATGGTTTTAATA
Otu2483	Otu2483	Fungi	Ascomycota	Eurotiomycetes	Pyrenulales	Pyrenulaceae			>Otu2483_199#AACGCATATTGCGCCCTTTGGTATTCCGAAGGGCATGCCTGTTCGAGCGTCATTATCAACCCTCAAGCCTGGCTTGGTGTTGGGCAGTAGATCGTTAAAGATCGGCCCGAAAGATAACGACGGGGTCGCAACCTGACACCTAACGCAACGAGCTTTTCACAGCACGCGTTTAGTGGGGAGGTGCGGCTGCCGGTCAAGTCTTAACAATATTATACAAGGTTGACCTCGGATCAGGTAGGAATACCCGCT
Otu2484	Otu2484	Fungi	Ascomycota	Dothideomycetes	Capnodiales	Mycosphaerellaceae	Stenella	Stenella_queenslandica	>Otu2484_328#AACGCACATTGCGCCCCTTGGTATTCCGAGGGGCATGCCTGTTCGAGCGTCATTTCACCACTCAAGCCTGGCTTGGTATTGGGCGCCGCGGGACTCCCGCGCGCCTCAAAGTCTTTTTTTTTCCGGCTGAGCGACCCGTCTCTAAGCGTTGTGGCAACTATTCGCGGCGAGATCGGGGGGCGGCGGCCGTTAAATCATTTCATTCAGGTTGACCTCGGATCAGGTAGGGATACCCGCTGAACTTAAGCA
Otu2485	Otu2485	Fungi	Ascomycota	Eurotiomycetes	Chaetothyriales	Chaetothyriales_fam_Incertae_sedis	Strelitziana	Strelitziana_eucalypti	>Otu2485_174#AACGCACATTGCGCCCACTGGTATTCCGGTGGGCATGCCTGTTCGAGCGTCATTATCCTCTCTCCAAACTCCTGTTTGGGCGTTGGGCCGAGTTGTGGCAACGCAACTGGTCTTAAAGACAATGACGGCGTCCGTGGGACCCTCTTCGCAACGAGTCTCTCGAGGCACGCGAGGAGTTGCAAGGTCCCGGCGGGCCGGTCTAACCTTTTTATATTTTCTCAGGTTGACCTCGGATCAGGTAGGAATACC
Otu249	Otu249	Fungi	Ascomycota	Dothideomycetes	Pleosporales	Didymellaceae	Ascochyta	Ascochyta_medicaginicola	>Otu249_8521#AACGCACATTGCGCCCCTTGGTATTCCATGGGGCATGCCTGTTCGAGCGTCATTTGAACCCTCAAGCTTTGCTTGGTGTTGGGTGTTTGTCTCGCCTTTGCGCGTAGACTCGCCTTAAAGTCATTGGCAGCCATGTAATTCGGCTTTGAGCGCAGCACATTGCGATCTCTCTGCTGGTACATTGGCATCCAGAAGCCTTTTTTTACGCTTGACCTCGGATCAGGTAGGGATACCCGCTGAACTTAAGCA
Otu2490	Otu2490	Fungi	Ascomycota	Eurotiomycetes	Chaetothyriales	Cyphellophoraceae	Cyphellophora	Cyphellophora_fusarioides	>Otu2490_196#AACGCATATTGCGCCCTCTGGTATTCCGGGGGGCATGCCTGTTCGAGCGTCATTATCACCCCTCAAGCCCGGCTTGTTGTTGGACGTCGGCGGCGGCCTTTAGTGGCGCACCGCCCGTCTCAAAGATAATGACGGCGTCTGTGAGGACACCTGTACACTGAGCTTTCGGGCACGTACTAGGCTTGATACTCGCAGACCCGGTCTACGGGGTTCGCTTCGGCGTCCCCAACTTTTTTACCAAGGTTGACC
Otu2491	Otu2491	Fungi	Ascomycota	Dothideomycetes	Pleosporales	Pleosporaceae	Curvularia		>Otu2491_441#AACGCACATTGCGCCCTTTGGTATTCCAAAGGGCATGCCTGTTCGAGCGTCATTTGTACCCTCAAGCTTTGCTTGGTGTTGGGCGTCTTGTCTCTAGCTTTGCTGGAGACTCGCCTTAAAGTAATTGGCAGCCGGCCTACTGGTTTCGCAGCGCAGCACATTTTTGCGCTTGCAATCAGCAAAAAGGACGGCAATCCATCAAGACTACATTTTTACGTTTGACCTCGGATCAGGTAGGGATACCCGCTG
Otu2492	Otu2492	Fungi	Ascomycota	Dothideomycetes	Capnodiales	Mycosphaerellaceae			>Otu2492_260#AACGCACATTGCGCCCCCTGGTATTCCGGGGGGCATGCCTGTTCGAGCGTCATTTCACCACTCAAGCCTCGCTTGGTATTGGGCGACGCGGTCCGCCGCGCGCCTTAAAGTCTCCCCGGCTGGACCGTTTGTCCCTAAAGCGTCGTGCAAACCTCGCGGTGGGATTTGATGGGCCGGCCGTTAAATCTTTATCAAAGGTTGACCTCGGATCAGGTAGGGATACCCGCTGAACTTAAGCATATCAATAAG
Otu2499	Otu2499	Fungi	Ascomycota	Dothideomycetes	Capnodiales				>Otu2499_250#AACGCACACTGCGCCCCTTGGTATTCCGGGGGGCATGCCCGTTCGAGCGTCATTTCACCAATCAAGCCTGGCTTGGTGTTGGGCCCCGGGGGTGACCCGGGCCTCAAAGTCTTCGGCTGGAAAGCTCTGATCTCAGCGTCGTGGTTAAACATTCGCGAAGAGAAGGGCGATTTGTGCCGTTAAACTTATCAAAGGTTGACCTCGGATCGGGTAGGAATACCCGCTGAACTTAAGCATATCAATAAGCGG
Otu25	Otu25	Fungi	Ascomycota	Dothideomycetes	Pleosporales	Didymellaceae	Didymellaceae_unidentified	Didymellaceae_unidentified	>Otu25_218020#AACGCACATTGCGCCCCTTGGTATTCCATGGGGCATGCCTGTTCGAGCGTCATTTGTACCTTCAAGCTTTGCTTGGTGTTGGGTGTTTGTCTCGCCTCTGCGTGTAGACTCGCCTTAAAACAATTGGCAGCCGGCGTATTGATTTCGGAGCGCAGTACATCTCGCGCTTTGCACTCATAACGACGACGTCCAAAAGTACATTTTTACACTCTTGACCTCGGATCAGGTAGGGATACCCGCTGAACTTAA
Otu2501	Otu2501	Fungi	Basidiomycota	Agaricostilbomycetes	Agaricostilbales	Kondoaceae	Kondoa		>Otu2501_231#AACGCACCTTGCACTCTTTGGTTATTCCGAAGAGTATGCTTGTTTGAGTGTCGCGAAATTCTCAACCCCGCCAAAGGCTTTATTGACTTTGGTAGTTTGGGCTTGGATCATGGTTAATGTCGTGTAACACCGACTTGACTGAAATACAACAAGCTGTATCAATGGATTCAATGCGGTTTGATCTGATGTTGTAACTACCTCATCGGAGACGTGTTGAAATGATTGAAGGAGCTCTTAAATCAATCAATC
Otu2505	Otu2505	Fungi	Basidiomycota	Tremellomycetes	Tremellales	Bulleribasidiaceae	Hannaella	Hannaella_sinensis	>Otu2505_1290#AACGCACATTGCGCCTTTTGGTATTCCGAAAGGCATGCCTGTTTGAGTGTCATATTATCTCTCAGATGTAGTTTTCTATATATGAGCTTTGGACGTTGCCAGCAATGGCTCGTCTTAAATGACTAAGTGGAATGCGTAATAAGTTTTCGCTCCCTCCACTCTAATAACTTTTAGTTAGACCTCAAATCAGGTAGGGCTACCCGCTGAACTTAAGCATATCAATAAGCGGAGGAGGCTGACTGACTCTCG
Otu251	Otu251	Fungi	Ascomycota	Eurotiomycetes	Chaetothyriales	Chaetothyriaceae	Ceramothyrium	Ceramothyrium_carniolicum	>Otu251_11224#AACGCACATTGCGCCCCTTGGTATTCCGGGGGGCATGCCTGTTCGAGCGTCATTATCACCCCTCAAGCCCGGCTTGATGTTGGACCTCTGGCCCTTTCAACGGGGCCGGTCCCAAAGATAATGACGGTGCCTATGAGGCCCTTGGTGCAACGAGCTTTCACGAGCACGCACCTGGCGGTCTTGTAGACCCGGTCGTTTACCTAAATTTTTACAAGGTTGACCTCGGATCAGGTAGGAATACCCGCTGAA
Otu2512	Otu2512	Fungi	Ascomycota	Dothideomycetes	Pleosporales	Didymellaceae			>Otu2512_1228#AACGCACATTGCGCTCCCTGGTATTCCGGGGGGCATGCCTGTTCGAGCGTCATTTGTACCTTCAAGCTCTGCTTGGTGTTGGGTGTTTGTCTCCTGTAGACTCGCCTTAAAACAATTGGCAGCCGGCGTATTGATTTCGGAGCGCAGTACATCTCGCGCTTTGCACTCATAACGACGACGTCCAAAAGTACATTTTTACACTCTTGACCTCGGATCAGGTAGGGATACCCGCTGAACTTAAGCATATCA
Otu2515	Otu2515	Fungi	Basidiomycota	Tremellomycetes	Tremellales	Bulleribasidiaceae	Hannaella	Hannaella_sinensis	>Otu2515_2062#AACGCACATTGCGCCTTTTGGTATTCCGAAAGGCATGCCTGTTTGAGTGTCATATTATCTCTCAGATATAGTTTTCTATATATGAGCTTTGGACGTTGCCAGCAATGGCTCGTCTTAAATGACTAAGTGGAATGCGTAATAAGTTTTCGCTCCCTCCACTCTAATAACTTTTAGTTAGACCTCAAATCAGGTAGGGCTACCCGCTGAACTTAAGCATATCAATAAGCGGAGGAGGCTGACTGACTGACA
Otu2516	Otu2516	Fungi	Ascomycota	Dothideomycetes	Capnodiales	Capnodiaceae	Leptoxyphium	Leptoxyphium_madagascariense	>Otu2516_213#AACGCACATTGCGCCCCCTGGTATTCCGGGGGGCATGCCTGTTCGAGCGTCATTTCACCACTCAAGCCTCGCTTGGTATTGGGCGATGCGGCCTGCCCGCACGCCTCAAATGCAACGGCCGAACGTGCTCTCCTCCGGCGTCGTGGAAACATACCGCTACAGGGACGAGCGCGACTCGCGCCGCACAAGCCTAACATTTCAAAGGTTGACCTCGGATCAGGTAGGGATACCCGCTGAACTTAAGCATAT
Otu2517	Otu2517	Fungi	Ascomycota	Lecanoromycetes	Lecanorales	Ramalinaceae	Bacidia		>Otu2517_193#AACGCACATTGCGCCCCTCGGTATTCCGGGGGGCATACCTGTTCGAGCGTCATTACACCTCTCAAGCGTAGCTTGGTATTGGGCCTCGCCCCCTCAAAAGGGCGTGCCTGAAAAACAGTGGCGGTCCGGCGTGGCCTTGAACGTAGTAAAATTTTTCTCCCGTTCTGAAGGTTCTCGCCGTGGCTGGCCAGAAACCCACCACTTTTCAAGAATTGACCTCGAATCAGGTAGGGATACCCGCTGAACTTA
Otu2518	Otu2518	Fungi	Ascomycota	Eurotiomycetes	Chaetothyriales	Cyphellophoraceae	Cyphellophora	Cyphellophora_pauciseptata	>Otu2518_202#AACGCATATTGCGCCCTTTGGTATTCCGAAGGGCATGCCTGTTCGAGCGTCATTATCACCCCTCAAGCCCGGCTTGTTGTTGGATCGAGTCTCGTCGACTCCGTCGAAGAGACTGGTCCCAAAGATAATGACGGCGTCTGTGAGGACTCCAGTACACTGAGCTTTCGGGCACGTACTCGGTTAAGAATCCAGACCCGGTCTCCTTTCTCGCGAGAGAAAAATTCTTTCAAGGTTGACCTCGGATCAGGT
Otu2527	Otu2527	Fungi	Basidiomycota	Agaricostilbomycetes					>Otu2527_190#AACGCATCTTGCGCTCTCGGGTTATTCCTGAGAGCATGCTTGTTGGAGTGTCGCGAAACTCTCAACCCCGCCTTTGATTTGGTTCTTAGGTTGTTTGGGCTTGGATCATGACCGTATGCGGGTGCCTTTCGAGGCGTCGGCTGGGTTTAAATACATCAAGCTGAATCGTTGTTCATGCGGCTTGACCTGTCGTCGTAAGCATCCAACTTTCGATAGGAACGCATGACCGAAGGAGCTTTACCAAATGGA
Otu253	Otu253	Fungi	Ascomycota	Dothideomycetes	Pleosporales	Thyridariaceae	Roussoella	Roussoella_unidentified	>Otu253_9677#AACGCACATTGCGCCCCTCGGTATTCCGTGGGGCATGCCTGTTCGAGCGTCATTTAAACCCTCAAGCTCAGCTTGGTATTGGGTGCTTGTCCCGCCTCCGCGCGGCGACTCACCTCAAAGTCATTGGCAGCCCGCATCCGCCGGCCGTGAGCGCAGCACATTTGCGCCCTAGGTCCTGGCAGATCGGCTCTCCAGAAGCACTTTTTTTACTATTGACCTCGGATCAGGTAGGGATACCCGCTGAACTTA
Otu2530	Otu2530	Fungi	Ascomycota	Dothideomycetes	Capnodiales	Mycosphaerellaceae	Passalora	Passalora_fulva	>Otu2530_200#AACGCACATTGCACCTTTGACTTGATCAGAGGTATGCCTGCTCGAGCGTCATTATACGCAAATCAAGCCTTGCTTGGTATTGGGCAACGCGGTCCGCCGCGTGCCTCAAATCGACCGGCTGGGTCTTCTGTCCCCTAAGCGTTGTGGAAACTATTCGCTAAAGGGTGCTCGGGAGGCTACGCCGTAAAACAAACCCATTTCTAAGGTTGACCTCGGATCAGGTAGGGATACCCGCTGAACTTAAGCATA
Otu2531	Otu2531	Fungi	Ascomycota	Dothideomycetes	Pleosporales	Phaeosphaeriaceae	Phaeosphaeria	Phaeosphaeria_podocarpi	>Otu2531_168#AACGCACATTGCGCCCCTTGGTATTCCATGGGGCATGCCTGTTCGAGCGTCATTTGTACCTTCAAGCTTTGCTTGGTGTTGGGCGTTTTGTCTGTTCCTCTGGAAGTAGACTCGCCTTAAAGTAATTGGCAGCCAGTGTTTTTGGTGGTAAGCGCAGCACATTTTGCGTCTTCGTCTTCAAACAGCGGCATCCACAAAGCCTCTTTCTCACTTTTGACCTCGGATCAGGTAGGGATACCCGCTGAACTT
Otu2533	Otu2533	Fungi							>Otu2533_179#AACGCACATTGCGCCCCCTGGTATTCCGGGGGGCATGCCTGTTCGAGCGTCACATAAAAGGCTCAGGCAAATGCTTGATGTTGGGCGTATAGGGCCGCTAAAACTGTACCTTGAAAGACGGGATTTCTCAGCGGCCCCGCCTTAAAACGATTGGCAGCGGCGCGTAGCCTCGAGCGTACCCGGATTCTTGTAATCTTCGCTCTGTGGGTCATCGTGCTCCGTATTTGCCCCTAAAATGAAAAATTTTGA
Otu2538	Otu2538	Fungi	Ascomycota	Sordariomycetes	Xylariales	Amphisphaeriaceae			>Otu2538_182#AACGCACATTGCGCCCATTAGTATTCTAGTGGGCATGCCTGTTCGAGCGTCATTTCAACCCTTAAGCCTAGCTTAGTGTTGGGAGCCTATCCGCAAGGATAGCTCCTCAAATCCAACGGCGGATCTGTGGTATCCTCTGAGCGTAGTAAAACTTTTATCTCGCTTTTGTCAGGTGCCGCAGCTCTCAGCCGCTAAACCCCCCAATTTTTTGTGGTTGACCTCGGATCAGGTAGGAATACCCGCTGAACT
Otu2539	Otu2539	Fungi							>Otu2539_210#AACGCACATTGCGCCCATTGGTATTCCGATGGGCATGCCTGTTCGAGCGTCGTTATCACCCCTCAAGCCTGGCTTGGTGTTGGACCACGGTCGTGTGAACGAACCGGTTCCTAAAGACAACGACGGCGTCTGTTTGGACCCTCAGTGCAACGAGCTTTTTAACCAAGGCACGCACCGAGTCTCAAGGACCATCAGCCCGGTCTCCTTTCAATTTTAACAAGGTCGACCTCGGATCAGGTAGGAATACCC
Otu254	Otu254	Fungi	Basidiomycota	Tremellomycetes	Tremellales	Bulleribasidiaceae	Vishniacozyma	Vishniacozyma_taibaiensis	>Otu254_12281#AACGCACCTTGCGCCTCTTGGTATTCCGAGAGGTATGCCTGTTTGAGTGTCATGAAACCTCACCCCCTCTGGGTTTTTGACCCGGTCGGTGGTGGATTGGGCGCCTGCCGTCACTGGCTCGCCTGAAAAGCATAAGCACCTTGGATGTAATACGTTTCATCCTCTCGGGTGGCTGACAACCCCACATACTTCATGATCTGGCCTCAAATCAGGTAGGGCTACCCGCTGAACTTAAGCATATCAATAAGC
Otu2540	Otu2540	Fungi	Basidiomycota	Cystobasidiomycetes	Cystobasidiomycetes_ord_Incertae_sedis	Cystobasidiomycetes_fam_Incertae_sedis	Symmetrospora	Symmetrospora_unidentified	>Otu2540_191#AACGCACCTTGCACTCTTTGGTATTCCGAAGAGTATGTCTGTTTGAGTGTCATGAAACTCTCAACCCCCTCATTTTGTAATGAAGTGTAGCGTGGGCTTGGATTATGGCTGTCTGTCGGCTTAACCGCCGGCTCAGCTGAAATACACGAGCAACCCAGTTTTAAAACCCTGACGGCTTGACTCGGCGTGATAATTATTTCGCTGAGGACGTTTCAGATCAAGATAGTGGTGCTTCTAATGCGTCGTAGC
Otu2547	Otu2547	Fungi	Ascomycota	Dothideomycetes	Capnodiales	Cladosporiaceae	Cladosporium	Cladosporium_sphaerospermum	>Otu2547_175#AACGCACATTGCGCCCACCAGCACTCTGGTGGGCATGCCCGTCTGAGCGTCATTTCACCACTCAAGCCTCGCTTGGTATTGGGCGACGCGGTCCGCCGCGCGCCTCAAATCGACCGGCTGGGTCTTCTGTCCCCTCAGCGTTGTGGAAACTATTCGCTAAAGGGTGCCACGGGAGGCCACGCCGAAAAACAAACCCATTTCTAAGGTTGACCTCGGATCAGGTAGGGATACCCGCTGAACTTAAGCATA
Otu255	Otu255	Fungi	Ascomycota	Lecanoromycetes	Lecanorales	Ramalinaceae	Bacidia		>Otu255_11341#AACGCACATTGCGCCCCTCGGTATTCCGGGGGGCATACCTGTTCGAGCGTCACAACACCTCTCAAGCGTAGCTTGGTATTGGGCTTCGCCTCCTCCCTGAGGGCGGCGTGCCTGAAAAGCAGTGGCGGTCCGGTCTGGGCTTGAACGTAGTAAATTCTCTCCCGTTCTGAAGCTCCTCTCCGTGGCTGGCCATAAAACCCCCCCATTCTCTCAAGAATTGACCTCGGATCAGGTAGGGATACCCGCTGA
Otu2551	Otu2551	Fungi	Ascomycota	Dothideomycetes	Pleosporales	Pleosporaceae	Alternaria	Alternaria_eichhorniae	>Otu2551_454#AACGCACATTGCGCCCTTTGGTATTCCAAAGGGCATGCCTGTTCGAGCGTCATTTGTACCCTCAAGCTTTGCTTGGTGTTGGGCGTTTTTGTCTTTGGTCGCCCAAAGACTCGCCTTAAAGTGATTGGCAGCCGGCCTACTGGTTTCGGAGCGCAGCACAAGTCGCACTCTCTATCAGCAAAGGTCTAGCATCCATTAAGCCTTTTTTCAACTTTTGACCTCGGATCAGGTAGGGATACCCGCTGAACT
Otu2556	Otu2556	Fungi	Ascomycota	Dothideomycetes	Capnodiales	Capnodiaceae	Leptoxyphium	Leptoxyphium_kurandae	>Otu2556_338#AACGCACATTGCGCCCCCTGGTATTCCGGGGGGCATGCCTGTTCGAGCGTCATTTCACCACTCAAGCCTCGCTTGGTATTGGGCGATGCGGCCTGCCCGCACGCCTCAAATGCAACGGCCGAACGTGCTCTCCTCCGGCGTCGTGGAAACATACCGCTATGGGGATGAGGGCGACTCGTGCCGCACAAACCTAAAATTTCAAAGGTTGACCTCGGATCAGGTGGGGATACCCGCTGAACTTAAGCATAT
Otu2557	Otu2557	Fungi	Ascomycota						>Otu2557_199#AACGCACATTGCGCCCGCCAGTATTCTGGCGGGCATGCCTGTTCGAGCGTCATTTCAACCCTCAAACCCCCGGGTTTGGTGTTGGGAGCCACCCCAGCGGTGCTCCTCAAAGGCAGTGGCGGCGCCTCTCGGCTCTAAGCGTAGTAATTCATTCTCGCTCTGGGGACCTAGAGGTGGCTTGCCAGCAACCCCAAATCTATCAAGGTTGACCTCGGATCAGGTAGGGATACCCGCTGAACTTAAGCATAT
Otu2558	Otu2558	Fungi	Ascomycota	Dothideomycetes	Capnodiales				>Otu2558_197#AACGCACATTGCGCCCTCTGGCATTCCGGGGGGCATGCCCGTTCGAGCGTCATTAAATCCAATCAAGCCTGGCTTGGTATTGGGCGTCGGGACCTCCCCGCGCCCGAATTTCACCGGCTGACCGAGGACCGTCTTAGCGTTGTGACACACAATAATTCGCTTTCCGACGGGGTTGGGCAAGTTCAGCCGTTAAGCGCAACAAATTTCTCGCGAAATTTGATTAAGGTTGACCTCGGATCGGGTAGGAAT
Otu256	Otu256	Fungi	Ascomycota	Dothideomycetes	Capnodiales	Cladosporiaceae	Cladosporium	Cladosporium_sphaerospermum	>Otu256_15096#AACGCACATTGCGCCCCCTGGTATTCCGGGGGGCATGCCTGTTCGAGCGTCATTTCACCACTCAAGCCTCGCTTGGTATTGGGCGACGCGGTCCGCCGCGCGCCTCAAATCGACCGGCTGGGTCTTCTGTCCCCTCAGCGTTGTGGAAACTATTCGCTAAAGGGTGCCGCGGGAGGCCACGCCGTAAAACAACCCCATTTCTAAGGTTGACCTCGGATCAGGTAGGGATACCCGCTGAACTTAAGCATA
Otu2560	Otu2560	Fungi	Ascomycota	Dothideomycetes	Pleosporales	Pleosporaceae	Alternaria	Alternaria_eichhorniae	>Otu2560_162#AACGCACATTGCGCCCGCCAGCATTCTGGCGGGCATGCCTGTTCGAGCGTCATTTGTACCCTCAAGCTTTGCTTGGTGTTGGGCGTCTTGTCTCTAGCTTTGCTGGAGACTCGCCTTAAAGTAATTGGCAGCCGGCCTACTGGTTTCGGAGCGCAGCACAAGTCGCACTCTCTATCAGCAAAGGTCTAGCATCCATTAAGCCCTTTTTCAACTTTTGACCTCGGATCAGGTAGGGATACCCGCTGAACT
Otu2563	Otu2563	Fungi	Basidiomycota	Cystobasidiomycetes	Cystobasidiomycetes_ord_Incertae_sedis	Cystobasidiomycetes_fam_Incertae_sedis	Symmetrospora	Symmetrospora_unidentified	>Otu2563_176#AACGCACCTTGCACTCTTTGGTATTCCGAAGAGTATGTCTGTTTGAGTGTCATGAAACTCTCAACCCCCTCATTTTGTAATGAAGTGTAGCGTGGGCTTGGATTATGGCTGTCTGTCGGCTTAACCGCCGGCTCAGCTGAAATACACGAGTAACCCAGTTTGAACATTAACGGCTTGACTCGGCGTAATAGCTTTATTTCGCTGAGGACGTTTCAGATCAAGATAGTGGTGCTTCTAATGCGTCGTAGC
Otu2568	Otu2568	Fungi	Basidiomycota	Tremellomycetes	Tremellales				>Otu2568_166#AACGCACCTTGCGCCCTTTGGTATTCCGAAGGGCATGCCTGTTTGAGTGTCATGAAACCTCATCCTAATCAGGTTTTCTGAACCTGGTTAGCGATGGCTTGGGCGTCTGCCGGCTCTGTCTGGCTCGCCTCAAATGTGTTAGCGATGTTTGGATGTAATAAGTTTCGTCCAGACGGCATTGCTCATAACCCCCCATACTTCATGATCTGACCTCAAATCAGGTAGGGCTACCCGCTGAACTTAAGCATA
Otu2569	Otu2569	Fungi	Ascomycota	Dothideomycetes	Pleosporales				>Otu2569_168#AACGCACATTGCGCCCTTTGGTATTCCTTAGGGCATGCCTGTTCGAGCGTCATTTAAACCCTCAAGCACAGCTTGGTGTTGGGTGTCTGTCCCCCCGGACCGGGGGGACTCGCCTCAAATGCATTGGCAGCCGGCACGTTGGCTTCGAGCGCAGCAGATAAGCGCCCGGCGTCTGGCGGTGGCGGCTCTCCAGCAAGGAAACCCACTATTTTGACCTCGGATCAGGTAGGGATACCCGCTGAACTTAAG
Otu257	Otu257	Fungi	Basidiomycota	Tremellomycetes	Tremellales	Bulleribasidiaceae	Hannaella	Hannaella_sinensis	>Otu257_351#AACGCACATTGCGCCTTTTGGTATTCCGAAAGGCATGCCTGTTTGAGTGTCATATTATCTCTCAGATGTAGTTTTCTATATATGAGCTTTGGACGTTGCCAGCAATGGCTCGTCTTAAATGACTAAGTGGAATGCGTAATAAGTTTTCGCTCCCTTCACTCTAATAACTCTTATGTTAGACCTCAAATCAGGTAGGACTACCCGCTGAACTTAAGCATATCAATAAGCGGAGGAGGCTGACTGACTTGG
Otu2575	Otu2575	Fungi	Basidiomycota	Tremellomycetes	Tremellales	Tremellaceae	Cryptococcus	Cryptococcus_unidentified	>Otu2575_721#AACGCAAATTGCACTCTTTGGTATTCCGAAGAGTATGCCTGTTTGAGTGTCATGAAAACCTCAACTCCAAGTTTGGTTAATCTAAGCTTGGATGTTGGATGTGGGCGTTTGTCAATGATGAATTGACTCGCCTTAAAAATGTGAGCTGGATTAGTCTTTGCACTGGTTCCCCTAGGCGTAATAAGTATTTCGCTTAGGACACGAGTTCGCTCGTGGCCAGAACTTGACAATAGTCTGCTTTCTATACCC
Otu2576	Otu2576	Fungi	Basidiomycota	Tremellomycetes	Tremellales	Cuniculitremaceae	Fellomyces	Fellomyces_borneensis	>Otu2576_165#AACGCACCTTGCGCCTCTTGGTATTCCGAGAGGCATGCCTGTTTGAGTGTCATGAAAAATCAACCCCTCGGGTTTTCCGACCCGGGGTGGCTTGGAACTGGGTGCTGCCGCTTGACTGCCGGCTCGCCTCAAAGGTCTCAGTGGGAAGATCGACCCATGCCAGACGTGATAAGTTTCGTCCGGCTACGTCGTGAAGCCTGCTCACAACCACCACCACTATCTCTTGATTGACCTCAAATCAGGTAGGGC
Otu2579	Otu2579	Fungi	Basidiomycota	Tremellomycetes	Tremellales	Trimorphomycetaceae	Saitozyma		>Otu2579_151#AACGCACCTTGCGCCCTCTGGTATTCCGGAGGGCATGCCTGTTTGAGTGTCATGTAGACTCAACCCCCCTGGTTTATGATCGGGAAGGGTTGGATATGGGCGCTGCCGATTGCCGGCTCGCCTTAAATGTCTTAGCGGCTTAGAAGCCCCGACCTAGCGTAATAAGTTTCGCTGGAGAGGGCGTGGATGACTGCTTACAATCGCCTTTGGGCAACTTTTTGACTCTGGCCTCAAATCAGGTAGGACTAC
Otu258	Otu258	Fungi	Ascomycota	Dothideomycetes	Pleosporales	Pleosporaceae	Curvularia	Curvularia_affinis	>Otu258_11051#AACGCACATTGCGCCCTTTGGTATTCCAAAGGGCATGCCTGTTCGAGCGTCATTTGTACCCTCAAGCTTTGCTTGGTGTTGGGCGTTTTTTGTCTTTGGTTTTGTCCAAAGACTCGCCTTAAAACGATTGGCAGCCGGCCTACTGGTTTCGCAGCGCAGCACATTTTTGCGCTTGCAATCAGCAAAAGAGGACGGCACTCCATCAAGACTCTATATCACTTTTGACCTCGGATCAGGTAGGGATACCCG
Otu2581	Otu2581	Fungi	Ascomycota	Dothideomycetes	Pleosporales				>Otu2581_200#AACGCACATTGCGCCCTTTGGTATTCCTTAGGGCATGCCTGTTCGAGCGTCATTTACACCCTCAAGCTATGCTTGGTGTTGGGCGTCTGTCTCGCTTCTGCGCAGACTCGCCTCAAATCCATTGGCGGCCGGCACGCAGGGCTTCGAGCGCAGCACAAACGCGCCTCGACCCCCCGCGAGCGGGCGACCAGAAGCACCTCCACATCTTGACCTCGGATCAGGTAGGGATACCCGCTGAACTTAAGCATA
Otu2583	Otu2583	Fungi	Ascomycota	Dothideomycetes	Myriangiales	Elsinoaceae	Sphaceloma		>Otu2583_373#AACGCACATTGCGCCCCTTGGTATTCCGAGGGGCATGCCTGTTCGAGCGTCATTTCACCAATCAAGCCCCGCTTGGTATTGGGCGTCCAGGCCCGCGTCCCCTTCACCGGGGCACGCGGGCCCGCCCCAAAGGCATCGGCGAGGAAGACGACCCCCGGCGTGTTAGAAATCTTTTGACCAAAGATACGCCGCGAGCACCGTCCGACTCCGCCGCGAGATGACGGGCCCCGGAGACGGGACCCCGACCAC
Otu2585	Otu2585	Fungi	Basidiomycota	Tremellomycetes	Tremellales	Bulleribasidiaceae	Hannaella	Hannaella_unidentified	>Otu2585_298#AACGCACATTGCGCCTTTTGGTATTCCGAAAGGCATGCCTGTTTGAGTGTCATATAGACTCTTATACCTAGTTTTCTATGTATGAGCTTTGGACGTTGCCATTCTGTGGCTCGTCTTAAATGTCTAAGTGGAATGCGTAATAAGTTTTCGCTCCCTCCACTCTAATACTCTTTAGTTTAGACCTCAAATCAGGTAGGACTACCCGCTGAACTTAAGCATATCAATAAGCGGAGGAGGCTGACTGACTGA
Otu2588	Otu2588	Fungi	Ascomycota	Dothideomycetes	Capnodiales	Teratosphaeriaceae	Devriesia		>Otu2588_198#AACGCACATTGCGCCCTTTGGCATTCCGAGGGGCATGCCCGTTCGAGCGTCATTAAAACCCTCAAGCCTGGCTTGGTATTGGGCGACGGGGACTCCCCGCGCCTCTATTCTCTCGGCTGGACGGTTGGAATCTCAGCGTTGTGCAATCAATTCGCTAGGGAGGACCGCCGGACGCGCCGTTAAACTCATCAAAGTCTGACCTCGGATCGGGTAGGGATACCCGCTGAACTTAAGCATATCAATAAGCGG
Otu259	Otu259	Fungi	Basidiomycota	Tremellomycetes	Tremellales				>Otu259_9195#AACGCACCTTGCGCCCTCTGGTATTCCGGAGGGCATGCCTGTTTGAGTGTCATGAACACCTCACCCCCTCGGGTTTTTTGCCTGATCGGCGTGGATTTGGGTGCTGCCGACTGCCGGCTCGCCTTAAAAGCATCAGTGGTTTTCAGACGTAATAAGTTTCGTCAAGAGGCCGCTCACAACCTCCCGCAAGGGATGCTCTCCGGAGCACTTTCATGATCTGACCTCAAATCAGGTAGGGCTACCCGCTGA
Otu2595	Otu2595	Fungi	Basidiomycota	Exobasidiomycetes	Microstromatales	Microstromataceae	Microstroma	Microstroma_album	>Otu2595_163#AACGCACCTTGCGCTCCTGGGTATTCCCAGGAGCATGCCTGTTTGAGTGTCATGAATCCCTCAAATCCCAATGTTTTGCAAAACTCATTGCCTGGATTTGGTCGTGGGCCTAATTACAATTGCTGCTTTGTTGTCAGCTGGCCTTAAAGATATTAGCTGGACTTTCGGACCTTTTCAGAAGAGTCTCCATATGATGTGATAAACTTACGTCGATGGATCAAGGCACTTCCGATGTCAATGGTTTTGATA
Otu26	Otu26	Fungi	Ascomycota	Sordariomycetes	Hypocreales	Nectriaceae	Fusarium	Fusarium_oxysporum	>Otu26_187322#AACGCACATTGCGCCCGCCAGTATTCTGGCGGGCATGCCTGTTCGAGCGTCATTTCAACCCTCAAGCACAGCTTGGTGTTGGGACTCGCGTTAATTCGCGTTCCCCAAATTGATTGGCGGTCACGTCGAGCTTCCATAGCGTAGTAGTAAAACCCTCGTTACTGGTAATCGTCGCGGCCACGCCGTTAAACCCCAACTTCTGAATGTTGACCTCGGATCAGGTAGGAATACCCGCTGAACTTAAGCATA
Otu2602	Otu2602	Fungi	Ascomycota	Sordariomycetes	Glomerellales	Glomerellaceae	Colletotrichum		>Otu2602_10861#AACGCACATTGCGCCCACTGGTATTCCGGTGGGCATGCCTGTTCGAGCGTCATTTCAACCCTCAAGCTCTGCTTGGTGTTGGGGCCCTACAGCCGATGTAGGCCCTCAAAGGTAGTGGCGGACCCTCCCGGAGCCTCCTTTGCGTAGTAACTTTACGTCTCGCACTGGGATCCGGAGGGACTCTTGCCGTAAAACCCCCCAATTTTCCAAAGGTTGACCTCGGATCAGGTAGGAATACCCGCTGAACTT
Otu2604	Otu2604	Fungi	Basidiomycota	Tremellomycetes	Tremellales	Tremellaceae	Cryptococcus	Cryptococcus_unidentified	>Otu2604_182#AACGCAAATTGCACTCTTTGGTATTCCGAAGAGTATGCCTGTTTGAGTGTCATGAAAACCTCAACTCCAAGTTTGGTTAATCTGAACTTGGATGTTGGATGTGGGCGTTTGTCAATGATGAATTGACTCGCCTTAAAATTGTGAGCTGGATTAGTCTTTGCACTGGTTCCCCTAGGCGTAATAAGTATTTCGCTTAGGACACAAGTTCGCTTGTGGCCAGGACTTTGACAATAGTCTGCTTTCTATACC
Otu2607	Otu2607	Fungi	Basidiomycota	Agaricostilbomycetes	Agaricostilbales	Chionosphaeraceae	Ballistosporomyces		>Otu2607_270#AACGCACCTTGCGCTCTAGGGTCATTCCTTAGAGCATGCTTGTTTGAGTGTCTCGTACCCCTCTCCACCCCGCCTGTTTAGACAGGTTGCTCGGGCTGGGATCATGGACGCTTTGTCGGCTCCTCGCGAGCCCGACTGCGCTGAAATTGAACAAGCTGAATCCACCTTGCGGCTTGACCTGTTGTTGTAAACTAAATTCAATGGGAACGCGAGCGAGGAACGAGCTTACCAGAACCGCCTTTTAGGCAC
Otu2610	Otu2610	Fungi	Ascomycota	Dothideomycetes	Capnodiales	Mycosphaerellaceae	Zasmidium	Zasmidium_cellare	>Otu2610_180#AACGCACATTGCGCCCCCTGGTATTCCGGGGGGCATGCCTGTCCGAGCGTCATTACGCCAATCGAGCCTGGCTCGGTATTGGGCGTCGTGGGCTGCGAAGCCCGCGCGCCTTAAAGTCTCACCGGCTGAGCGACCCGTCTCTAAGCGTTGTGGAAACTATTCGCGGCGAGTGCGGGTCGGAGCGGCCGTTAAATACTCCATCAAAGGTTGACCTCGGATCAGGTAGGGATACCCGCTGAACTTAAGCAT
Otu2614	Otu2614	Fungi	Basidiomycota	Tremellomycetes	Tremellales	Rhynchogastremataceae	Papiliotrema	Papiliotrema_pseudoalba	>Otu2614_205#AACGCACCTTGCGCCTTTTGGTATTCCGAAAGGCATGCCTGTTTGAGTGTCATGAAATCTCAATCCCACCGGGTTTTACTATCCGGTGCTGGACTTGGACCTGGGCGTCTGCCACGCAAGTGGCTCGCCTCAAATGACTTAGTGGAACATCCCACATCAGTGTTAGACGTAATAAGTTTCGTCTCTCCTTGTGGTGATGACTGCTCAAAACCTGCCATTGCGCACCTTTTGACTTTGACCTGAAATCAG
Otu2619	Otu2619	Fungi	Ascomycota	Eurotiomycetes	Chaetothyriales				>Otu2619_193#AACGCACATTGCGCCCCTTGGTATTCCGGGGGGCATGCCTGTTCGAGCGTCATTATCAACCCTCAAGCCCGGCTTGGTGTTGGACGGTCGGCCGCCTCACGGTGGCCCCTCCCAAAGACAATGACGGCGTCCGTGGGACCCTCGGTGCAACGAGCTTCTAACCAAGCACGCATCTGAGTCGAAAGGACCCCCGGCACGGTCTCAACCATCACTTTTTTACCAAAGGTTGACCTCGGATCAGGTAGGAAT
Otu2629	Otu2629	Fungi	Ascomycota	Eurotiomycetes	Chaetothyriales	Trichomeriaceae	Trichomerium		>Otu2629_166#AACGCACATTGCGCCCTTTGGCATTCCGAAGGGCATGCCTGTTCGAGCGTCATTATCCTCCCTCCAAATCCCCCCTTTGCTTCACGGCTGGGGTGGGTTCGGGTGTTGGACCGCGTTGGACCGTTCGCGGCCAACTGGTCTCAAAGACAATGACGGGCGTCCATGGGACCCTCTTCGCACTGAGCTTTCCGGAGCACGCGTCGAGTTGCAAGGTCTCGTGGGCCCGGCCACCTCTAAATCTAATTTTTT
Otu263	Otu263	Fungi	Ascomycota	Dothideomycetes	Capnodiales	Mycosphaerellaceae	Zymoseptoria	Zymoseptoria_unidentified	>Otu263_11045#AACGCACATTGCGCCCCCTGGTATTCCGGGGGGCATGCCCGTTCGAGCGTCATTACACCACTCCAGCCTCGCTGGGTATTGGGCGTCTCGCGGGGGAGTCATCCCCCGCGCGCCTCAAAGTCTCCGGCTGAGCGGTCCCGTCTCCCAGCGTTGTGGCATCACGTCTCGCCGCGGAGTTTCGGGCCCTCACGGCCGTTAAATCACACCTCAGGTTGACCTCGGATCGGGTAGGGATACCCGCTGAACTTA
Otu2630	Otu2630	Fungi	Ascomycota	Eurotiomycetes	Chaetothyriales	Chaetothyriaceae	Camptophora	Camptophora_hylomeconis	>Otu2630_219#AACGCACATTGCGCCCTTTGGTATTCCGAAGGGCATGCCTGTTCGAGCGTCATTATCACCTCTCAAGCCTGGCTTGTTGTTGGACTCCAGGTCCGGGTTCACCCCCGACCGGTCCCAAAAGTAATGACGGCGTCCGTGGGACTCTCGGTGCAACGAGCTTTCTAAGCACGCAACGAGTTGAAAGGTCTCCCGGCACGGTCCACACCTTTTACTTTTTCAGGTTGACCTCGGATCAGGTAGGAATACCCG
Otu2633	Otu2633	Fungi	Ascomycota	Eurotiomycetes	Chaetothyriales				>Otu2633_180#AACGCACATTGCGCCCTTTGGTATTCCGAAGGGCATGCCTGTTCGAGCGTCATTATCAACCTTCAAGCCTCTTTTGCTTGTAGTTGGGTTAAATCGGAGTGATCTGATTGACCTTAAAGACAATGATGGTGCCTGTAAAACACTCGGTACAATGAGCTCTCACCAGCACGTATCAGAGTTGAAACGTTTTCAGACCTGTCGACCACCCCCTCAATTTTTTCAGGTTGACCTCGGATCAGGTAGGAATAC
Otu2635	Otu2635	Fungi	Ascomycota	Eurotiomycetes	Chaetothyriales	Trichomeriaceae	Trichomerium		>Otu2635_252#AACGCACATTGCGCCCTTTGGCATTCCGAAGGGCATGCCTGTTCGAGCGTCATTATCCTCTCTCAAACCCCCGGGTTTGGTGTTGGACCGCGTTGGCCGGGTTCGGCCAACTGGTCTCAAAGACAATGACGGCGTCCCAGGGACCCTCTTCGCACTGAGCTTTCCGGAGCACGCGTCGAGTTGCAAGGTCTCGTGGGCCCGGCCACCTCTAAATCTATTTTTTCAGGTTGACCTCGGATCAGGTAGGAA
Otu2636	Otu2636	Fungi	Ascomycota	Dothideomycetes	Pleosporales	Pleosporaceae			>Otu2636_232#AACGCACATTGCGCCCTTTGGTATTCCAAAGGGCATGCCTGTTCGAGCGTCATTTGTACCTTCAAGCTTTGCTTGGTGTTGGGCGTTTTTGTCTCCCTCTTTCTGGGAGACTCGCCTTAAAACGATTGGCAGCCGGCGTATTGATTTCGGAGCGCAGTACATCTCGCGCTTTGCACTCATAACGACGACGTCCAAAAGTACATTTTTACACTCTTGACCTCGGATCAGGTAGGGATACCCGCTGAACTT
Otu264	Otu264	Fungi	Basidiomycota	Tremellomycetes	Tremellales	Bulleribasidiaceae	Hannaella	Hannaella_sinensis	>Otu264_251#AACGCACATTGCGCCTTTTGGTATTCCGAAAGGCATGCCTGTTTGAGTGTCATATTATCTCTCAGATATAGTTTTCTATATATGAGCTTTGGACGTTGCCAGCAATGGCTCGTCTTAAATGACTAAGTGGAATGCGTAATAAGTTTTCGCTCCCTTCACTCTAATAACTCTTATGTTAGACCTCAAATCAGGTAGGACTACCCGCTGAACTTAAGCATATCAATAAGCGGAGGAGGCTGACTGACTAGT
Otu2642	Otu2642	Fungi	Basidiomycota	Tremellomycetes	Tremellales	Rhynchogastremataceae	Papiliotrema		>Otu2642_197#AACGCACCTTGCGCCTCTTGGTATTCCGAGAGGCATGCCTGTTTGAGTGTCATGAAACATCAATCCCCGAGGGTTTTTCCTTCCGGTGGACTTGGACCTGGGCGTCTGCCTCACAAGGCTCGCCTCAAATGACTTAGTGGGATCTCCTAGACATCCGCGACAGACGTAATAAGTTTCGTCTCGTCCCTTGTCTGACCGAGCCTGCTCATAACCTGCCATCGCGCACCTTTTTGACTCTGACCTCAAATC
Otu2646	Otu2646	Fungi	Ascomycota	Dothideomycetes	Capnodiales				>Otu2646_169#AACGCACATTGCGCCCTCTGGCATTCCGGGGGGCATGCCCGTTCGAGCGTCATTAAATCCAATCAAGCCTGGCTTGGTATTGGGCGTCGGGAGGTCCCCGCGCCCGAATTTCACCGGCTGACCGAGGACCGTCTTAGCGTTGTGACAAACAACAATTCGCTTTCCGACGGGGTTGGGCAAGTTCAGCCGTTAAACGCAACGAATTTCTCGCGAAATTTGATTAAGGTTGACCTCGGATCGGGTAGGAAT
Otu2647	Otu2647	Fungi	Ascomycota	Dothideomycetes	Pleosporales				>Otu2647_155#AACGCACATTGCGCCCCTTGGTATTCCATGGGGCATGCCTGTTCGAGCGTCATTTGTACTTTCAAGCTTTGCTTGGTGTTGGGTGTTTGTCCCCGCTATGTGTGGACTCGCCTTGAATCAATTGGCAGCCGGCAATCTGGTGTTAGAGCGCAGCACAATTTGCACTTTACATCATGTATGTCGACGTCCAGTAAGTCTACAAACTCACGTTTGACCTCGGATCAGGTAGGGATACCCGCTGAACTTAAG
Otu2648	Otu2648	Fungi	Ascomycota	Dothideomycetes	Pleosporales	Didymellaceae			>Otu2648_6005#AACGCACATTGCGCCCACTGGTATTCCGGTGGGCATGCCTGTTCGAGCGTCATTTGTACCTTCAAGCTTTGCTTGGTGTTGGGTGTTTGTCTCGCCTCTGCGTGTAGACTCGCCTTAAAACAATTGGCAGCCGGCGTATTGATTTCGGAGCGCAGTACATCTCGCGCTTTGCACTCATAACGACGACGTCCAAAAGTACATTTTTACACTCTTGACCTCGGATCAGGTAGGGATACCCGCTGAACTTAA
Otu2651	Otu2651	Fungi							>Otu2651_133#AACGCACATTGCGCTCTTCGGTAGCCCGGAGAGCATGCCTGTTCGAGCGTCATTTAAAATCTATCAAACCTAGTTTTGATGTTGGACTTCGTCTTTGATTTGACGGATCTTGAATTAGTTAGCAACTGTTTTTGCTGTAATAACGTCGTATCATTTTTCACCGTTTTTATCAGCTTACACATGTTTTGCCTCTAATATCTTATCTTATATTTTGACCTCGGATCAGGTAAGGATACCCGCTGAACTTAA
Otu2654	Otu2654	Fungi	Ascomycota	Lecanoromycetes	Ostropales	Stictidaceae			>Otu2654_167#AACGCACATTGCGCCCTCTGGTATTCCGGGGGGCATGCCTGTTCGAGCGTCATTTTCACCACTCAAGCCCCCGGGCTTGGTATTGGGTGGTCGCCTCTGTTCCCCAGGGGCGCCCCCGAAATGAAGCGGCGGTGCGGCCGAATCTCCCTAGCGCAGTGACTTTTCATATTTCGCTACAAGGAATTCGTTCGTCCCAGCCGGACAACACCCAAATTTTTCTAAGTGTTGACCTCGGATCAGGTAGGGATA
Otu2658	Otu2658	Fungi	Ascomycota	Dothideomycetes	Pleosporales				>Otu2658_674#AACGCACATTGCGCCCATTGGTATTCCGATGGGCATGCCTGTTCGAGCGTCATTTGTACCTTCAAGCTTTGCTTGGTGTTGGGTGCTTGTCTTTTTGTTAAGACTCACCTCAAAGTCATTGGCAGCCAGTGTTTTGGTAGTAAGCGCAGCACATTTTGCGTCTTGGTCCCTTAACAGCAGCATCCATCAAGCCATTTTCTCACTTTTGACCTCGGATCAGGTAGGGATACCCGCTGAACTTAAGCATAT
Otu2659	Otu2659	Fungi							>Otu2659_166#AACGCACATTGCGCCCATTGGTATTCCGATGGGCATGCCGTAGCGAGCGTCGTTTCTAATTCAGTCCTAAGACTGGTGTTGGGCGTGGCCTGTGCCTGTCCCGTAATGAAGCACGTTTAATAAGCGAGTAATAGTTTGACAGGAGTTGGACTACGTTTATTAGGTGAGAAGACCATCACCGCCTTGCGGCGGCGATCAATTTTGACCTCGTTGCGGTAGGAATACCCGCTGAACTTAAGCATATCAATA
Otu2663	Otu2663	Fungi	Ascomycota						>Otu2663_227#AACGCACACTGCGCCCCTTGGTATTCCGGGGGGCATGCCTGTTCGAGCGTCATTTCACCAATCAAGCCTGGCTTGGTGTTGGGACCCGGGGGTGACCCGGTCCTCAAATTCGTCGGCTAGACAGCTCTGATCTCAGCGTCGTGGTTATTCATTCGCGAAGAGAAGGGTTGACTGGGCCGTTAAACCTCAATCAAAGGTTGACCTCGGATCAGGTAGGAATACCCGCTGAACTTAAGCATATCAATAAGC
Otu2665	Otu2665	Fungi	Ascomycota	Dothideomycetes	Pleosporales	Thyridariaceae	Roussoella	Roussoella_unidentified	>Otu2665_278#AACGCACATTGCGCCCCTCGGTATTCCGTGGGGCATGCCTGTTCGAGCGTCATTTCAACCCTCAAGCCCAGCTTGGTGTTGGGTGCTTGTCCCGCCTCCCGCGCGGCGACTCACCTAAAAGTCATTGGCAGCCCGCATCCGCCGGCCGTGAGCGCAGCAAAGTCGCGCCCTAGGCCCCGGCGGTTCGGCTCTCCAGGAAGCTACCCCCCCAATGTTGACCTCGGATCAGGTAGGGATACCCGCTGAACT
Otu267	Otu267	Fungi	Ascomycota	Dothideomycetes	Pleosporales				>Otu267_10804#AACGCACATTGCGCCCCTTGGTATTCCATGGGGCATGCCTGTTCGAGCGTCATTTGAACCCTCAAGCTTTGCTTGGTGTTGGGTGTTTGTCCTGCCATTGCGTGTGGACTCGCCTTAAAGTAATTGGCAGCCTGGTAATTCGGCTTTGAGCGCAGCACATTGCGTACTCTCGGCTGGTGCTTTGGCATCCAAAAGACCTTTTTTTTTACTCTTGACCTCGGATCAGGTAGGGATACCCGCTGAACTTAA
Otu2671	Otu2671	Fungi	Ascomycota	Eurotiomycetes	Chaetothyriales	Trichomeriaceae	Trichomeriaceae_unidentified	Trichomeriaceae_unidentified	>Otu2671_182#AACGCACATTGCGCCCTTTGGCATTCCGAAGGGCATGCCTGTTCGAGCGTCATTATCCTCTCTCAAGCCCCCCGGGTTTGGTGTTGGACCACGTCGGGAGCCTGCTCCCGCACGGGTCTCAAAGACAATGACGGCGTCCGTGGGACCCTCTTCGCACTGAGCTTTCCGGAGCACGCGTCGAGTTGCAAGGTCCCGGGGACCCGGTCTACCCTTCATCTTTCTTAAGGTTGACCTCGGATCAGGTAGGAA
Otu2674	Otu2674	Fungi	Ascomycota	Dothideomycetes					>Otu2674_204#AACGCACATTGCGCCCTTTGGCATTCCGAAGGGCATGCCTGTTCGAGCGTCATTTCACCAATCAAGCCTGGCTTGGTGTTGGGCCCCGGGGGTGACCCGGGCCCCAATGTCCGCCGGCCGGACGACCCGGACCTCAGCGTTATGGCACTGTAAAGTTCCGCTGGAGGGGAAGGGTTGGCCGCGCCGTCAACGAAAACACTTCTGAAAGGTTGACCTCGGATCAGGTAGGGATACCCGCTGAACTTAAGC
Otu2677	Otu2677	Fungi	Ascomycota	Dothideomycetes	Capnodiales	Mycosphaerellaceae	Acrodontium	Acrodontium_crateriforme	>Otu2677_1227#AACGCACATTGCGCCCTTTGGTATTCCGAAGGGCATGCCTGTTCGAGCGTCATTATCACCTCTCAAGCCTGGCTTGGTATTGGAGGTCGCGGTCCGCCGCGCCTCCTAATGTCGCCGGCCGAGTCGTCTGTCTCCGAGCGTTGTGAATCTTCAATTCGCTTTCGAGTACGGACGGCGCGCGCCGTTAAACCTCTTTTTCAGGTTGACCTCGGATCAGGTAGGGATACCCGCTGAACTTAAGCATATCAA
Otu2679	Otu2679	Fungi	Ascomycota						>Otu2679_226#AACGCACACTGCGCCCCTTGGTATTCCGGGGGGCATGCCTGTTCGAGCGTCATTTCACCAATCAAGCCTGGCTTGGTATTGGGACCCGGGGGTGACCCGGTCCTCAAATTCGTCGGCTAGACAGCTCTGATCTCAGCGTCGTGGTTATTCATTCGCGAAGAGAAGGGTTGACTGTGCCGTTAAACCTCAATCAAAGGTTGACCTCGGATCAGGTAGGAATACCCGCTGAACTTAAGCATATCAATAAGC
Otu2680	Otu2680	Fungi	Ascomycota	Dothideomycetes	Capnodiales	Neodevriesiaceae	Neodevriesia	Neodevriesia_lagerstroemiae	>Otu2680_205#AACGCACATTGCGCCCTTTGGCATTCCGAAGGGCATGCCTGTTCGAGCGTCATTACACCAATCAAGCCTGGCTTGGTATTGGGCGACAGGGCCGTCACACGCCCTCCGCCCCAATGACTGCCGGCGGGACGGACCGAATCTCAGCGTTGTGAATCAAAAGCCGCTGGCGAGACGGGACGGCCGTGCCGTTAAACCCCCCATTTTCTTCTGGTTGACCTCGGATCAGGTAGGGATACCCGCTGAACTTAA
Otu2688	Otu2688	Fungi	Ascomycota	Eurotiomycetes	Chaetothyriales	Cyphellophoraceae	Cyphellophora	Cyphellophora_sessilis	>Otu2688_230#AACGCACATTGCGCCCTTTGGTATTCCGAAGGGCATGCCTGTTCGAGCGTCATTATCACCCCTCAAGCCCGGCTTGCTGTTGGTGCCGGCGTGGCTTTCGGCCTCGTCCCGCCCAAAGATAATGACGGCGTCTGTGAGGACTCCTGTACACTGAGCTTTCGGGCACGTACACGGCTAGAAATTCAGACGCCGGTCGCCGCCTTCCCCCCGGGGGAGGCACACCTTTCATACCAAGGTTGACCTCGGATC
Otu2689	Otu2689	Fungi	Basidiomycota	Tremellomycetes	Tremellales	Bulleribasidiaceae	Hannaella	Hannaella_sinensis	>Otu2689_315#AACGCACATTGCGCCTTTTGGTATTCCGAAAGGCATGCCTGTTTGAGTGTCATATTATCTCTCAGATGTAGTTTTCTATATATGAGCTTTGGACGTTGCCAGCAATGGCTCGTCTTAAATGACTAAGTGGAATGCGTAATAAGTTTTCGCTCCCTCCACTCTAATAACTTTTATGTTAGACCTCAAATCAGGTAGGACTACCCGCTGAACTTAAGCATATCAATAAGCGGAGGAGGCTGACTGACTGTA
Otu269	Otu269	Fungi	Basidiomycota	Tremellomycetes	Tremellales	Bulleribasidiaceae	Hannaella	Hannaella_sinensis	>Otu269_7969#AACGCACATTGCGCCTTTTGGTATTCCGAAAGGCATGCCTGTTTGAGTGTCATATTATCTCTCAGATCTAGTTTTCTATATATGAGCTTTGGACGTTGCCAGCAATGGCTCGTCTTGAATGACTAAGTGGAATGCGTAATAAGTTTTCGCTCCCTCCACTCTAATAACTCTTATGTTAGACCTCAAATCAGGTAGGACTACCCGCTGAACTTAAGCATATCAATAAGCGGAGGAGGCTGACTGACTAGT
Otu2693	Otu2693	Fungi	Ascomycota	Dothideomycetes	Myriangiales	Elsinoaceae	Sphaceloma		>Otu2693_171#AACGCACATTGCGCCCCTTGGTATTCCGAGGGGCATGCCTGTTCGAGCGTCATTTCACCAATCAAGCCCCGCTTGGTATTGGGCGTCCAGGCCCGCGTCCCCTTCACCGGGGCACGCGGGCCCGCCCTAAAGGCATCGGCGAGGAAGACGACCCCCGGCGTGTTAGAAATCTTTTGACCAAAGATACGCCGCGAGCACCGTCCGACTCCGCCGCGAGATGACGGGCCCCGGAGACGGGACCCCGACCAC
Otu27	Otu27	Fungi	Ascomycota	Dothideomycetes	Pleosporales	Amorosiaceae	Angustimassarina	Angustimassarina_acerina	>Otu27_173489#AACGCACATTGCGCCCTTTGGTATTCCTTAGGGCATGCCTGTTCGAGCGTCATTTACACCCTCAAGCACAGCTTGGTGTTGGGCGTCTGTCCTCTGGGACTCGCCTCAAAAAGATTGGCAGCCACTTCAGCGGCTTTGAGCGCAGCAGAATTGCGTCCTCTAGCAGCGGAAGGCGGCATCCAAAAGCTTTCTTTCATTTTGACCTCGGATCAGGTAGGGATACCCGCTGAACTTAAGCATATCAATAAG
Otu2700	Otu2700	Fungi	Ascomycota	Lecanoromycetes	Lecanorales				>Otu2700_207#AACGCACATTGCGCCCCTTGGTATTCCGGGGGGCACGCCTGTCCGAGCGTCATTACACCCCTCAAGCGTAGCTTGGTGTTGGGCCCCGTCCGGGATGGACGCGCCCGAAAAGCAGTGGCGGTCCGGCGGGACTTTAGGCGTCGTGAAATCTTCTCGCCTTGAAAGTCCCCGTCGCGGCTGGCCAGATGACCTTTGATTTTCCAAAATTGACCTCGGATCAGGTGGGGATACCCGCTGAACTTAAGCATA
Otu2708	Otu2708	Fungi	Ascomycota	Dothideomycetes	Pleosporales				>Otu2708_163#AACGCACATTGCGCCCCTTGGTATTCCATGGGGCATGCCTGTTCGAGCGTCATTTACACCCTCAAGCTCTGCTTGGTGTTGGGCGTCTGTCCCGCCGTTTGCCGGCGTGAGGACTCGCCTCAAAGGTATTGGCAGCGGCCTTTGTCAGCTTCTCGCGCAGCGAAGATTGCGTCGATCGGAGCCTGGCGTCGGGTTCGCGTCCACAAAAGTCCACCACGACTTGACCTCGGATCAGGTAGGGATACCCGC
Otu2709	Otu2709	Fungi	Basidiomycota	Agaricomycetes					>Otu2709_131#AACGCACCTTGCACTCCATGGTATTCCGTGGAGTATGCCTGTTTGAGTGTCATGAATCTCTCAACTGTAGAAGTTGTAATGACGACTACATGTTGGATTTGGAGGCATTGCTGGCGTCCGTCAGCTCCTCTCTAAATGCATTAGCTGGCTCTATACAGTCCTTCAGCGTGATATTTGTCTACGTTGTTGGGTTTCAGTGCTACCTTTACTGTGTGGCCTGTTTGTAAAGACCGCTTCTAATCGTCTTAT
Otu271	Otu271	Fungi	Basidiomycota	Cystobasidiomycetes	Erythrobasidiales	Erythrobasidiaceae	Erythrobasidium	Erythrobasidium_unidentified	>Otu271_8694#AACGCACCTTGCACTCTTTGGTATTCCGAAGAGTATGCCTGTTTGAGTGTCGTGAAACCCTCAACCCCCCTGTTTTGTAATGAAGCAGGCGTCTGGGCTTGGATTCTGGCTGTCTTGCCGGCCCTGCAAAGGGTCAGCTCAGCTGAAATGTACGAGCAGCTTGTATTTCGATAGCATAGAAAGCTTCACTCGGCGTAATAACACTTATTCTCGTCAAGTTGAATGCAGTCTTATCGTTAGACGGCGCTT
Otu272	Otu272	Fungi	Ascomycota	Dothideomycetes	Pleosporales	Phaeosphaeriaceae	Phaeosphaeria	Phaeosphaeria_unidentified	>Otu272_9517#AACGCACATTGCGCCCCTTGGTATTCCATGGGGCATGCCTGTTCGAGCGTCATTTGTACCCTCAAGCTATGCTTGGTGTTGGGTGTTTGTCCTCTCCTTTTGCGATTGGACTCGCCTCAAAGACATTGGCAGCCAGTGTATTGGTCTTGAAGCGCAGCACATTTTGCGATTCTTGCTGATAATCACTAGCATCCAGTAAGCCTCTTTATCACTTTTGACCTCGGATCAGGTAGGGATACCCGCTGAACT
Otu2720	Otu2720	Fungi	Basidiomycota	Agaricomycetes	Polyporales	Polyporaceae	Pycnoporus	Pycnoporus_coccineus	>Otu2720_144#AACGCACCTTGCGCTCCTTGGTATTCCGAGGAGCATGCCTGTTTGAGTGTCATGGAATTCTCAACCCACACGTCCTTGTGATGTTGCGGGTTTGGATTTGGAGGCTTGCTGGCCCTCTGCGGTCGGCTCCTCTTGAATGCATTAGCTTGATTCCGTGCGGATCGGCTCTCAGTGTGATAATTGTCTACGCTGTGACCGTGAAGCGTTTGGCGAGCTTCTAACCGTCCTGTGTGGGACAACTTCTTGACA
Otu2724	Otu2724	Fungi	Ascomycota	Dothideomycetes	Pleosporales				>Otu2724_147#AACGCACATTGCGCCCCTTGGTATTCCATGGGGCATGCCTGTTCGAGCGTCATTTGTACTCTCAAGCTCTGCTTGGTGTTGGGTGCTGTCTAGGCTACTAGACTCGCCTCAAAAGAATTGGCAGCCAGTGTATTGGTCTTGAGCGCAGCACAATTTGCACTCTAACCAGCTACGCCTGGCATCCAACAAGCCTATTACAATTCGCTTGACCTCGGATCAGGTAGGGATACCCGCTGAACTTAAGCATAT
Otu2726	Otu2726	Fungi	Basidiomycota	Agaricostilbomycetes	Agaricostilbales	Chionosphaeraceae	Cystobasidiopsis		>Otu2726_185#AACGCACCTTGCGCTCTCGGGTTATTCCTGGGAGCATGCTTGTTTGAGTGTCGCTTACCCCTCTCAAACCCCTAGCTTTCTTTCTGGGAAGCTAGAGTCTAGGTTTGGATCGTGAGGCCTTTGTCGACTGTTACAGTCCGACTGCCTTGAATAGCAACAAGCTGTATCCTGAATACAAAGCGGCTTGACCCGTTGTCGTAACTTTAAACTCAATGGGAACGCTTTGCCTAAAAAGGAATGGGCTTACCA
Otu2728	Otu2728	Fungi	Ascomycota	Eurotiomycetes	Chaetothyriales	Chaetothyriales_fam_Incertae_sedis	Strelitziana	Strelitziana_africana	>Otu2728_195#AACGCACATTGCGCCCACTGGTATTCCGGTGGGCATGCCTGTTCGAGCGTCATTATCCTCTCTCCCAACCTTTGGTCGGGGCGTTGGATCGAGTTGTGGTCTCGTCCGCAACTGGTCTCAAAGACAATGACGGCGTCCGTGGGACCCTCTTCGCAACGAGTCTTTCGAGGCACGCGGGGAGTTGCAAGGTCTCGTCGGGTCGGTCGACACCTTTATTTTTTCTAGGTTGACCTCGAGTCAGGTAGGGTT
Otu273	Otu273	Fungi	Basidiomycota	Tremellomycetes	Tremellales	Bulleribasidiaceae	Hannaella	Hannaella_sinensis	>Otu273_17067#AACGCACATTGCGCCTTTTGGTATTCCGAAAGGCATGCCTGTTTGAGTGTCATATTATCTCTCAGATCTAGTTTTCTATATATGAGCTTTGGACGTTGCCAGCAATGGCTCGTCTTAAATGACTAAGTGGAATGCGTAATAAGTTTTCGCTCCCTCCACTCTAATAACTCTTATGTTAGACCTCAAATCAGGTAGGACTACCCGCTGAACTTAAGCATATCAATAAGCGGAGGAGGCTGACTGACTAGT
Otu2732	Otu2732	Fungi	Basidiomycota	Cystobasidiomycetes					>Otu2732_750#AACGCACCTTGCACTCTTTGGTATTCCGAAGAGTATGTCTGTTTGAGTGTCATGAAACTCTCAACCCCCTCATTTTGTAATGAGACGGGCGTGGGCTTGGATTATGGTTGTCTGTCGGCGTAATAGCCGGCTCAACTGAAATACACGAGCAACCCATTTTAAAATAAACGGCTTGACTCGGCGTAATAATTATTTCGCTGAGGACGTTTTCTTTGAATATTAGTGGTGCTTCAAATGCAATACTTTTAG
Otu274	Otu274	Fungi	Basidiomycota	Agaricomycetes					>Otu274_10737#AACGCACCTTGCACTCCTTGGTATTCCGAGGAGTATGCCTGTTTGAGTGTCATGGTATTCTCAACCTCTAAAGCTTTTGCGATAGAGGCTTGGATGTGGAGGTCGTGTTGGCGCAAGTCAACTCCTCTGAAATGCATTAGTGTGAATCTTACGGATCGCCTCCAGTGTGATAAGTATCTACGCTGTGGTGTTGAAGTATATAGGCATTCATGCTTCTAATCGTCTCTTCATTGAGACAATTACTTGACA
Otu2741	Otu2741	Fungi	Basidiomycota	Agaricomycetes	Cantharellales	Cantharellales_fam_Incertae_sedis	Sistotrema	Sistotrema_brinkmannii	>Otu2741_127#AACGCACCTTGCGCTCCTTGGTATTCCGAGGAGCACGCCTGTTCGAGTGTCGTGAAACTCTCAAGCTAGATGCTTTAGTGTCATCTACTTGGTTATTGGACTCTGCTGTCTCCTTGTCTGGAACGGCTGGTCTCAAATGTATTAGCTGGTCCTTGTTGTGGGATTTGGTTCTACTCAGCGTGATAATCTATGACCGCTGAGGACATCTCTCGGGATGGCCAAGCCTGCCTTGGGCTGCTTCTAACTCAT
Otu2743	Otu2743	Fungi	Ascomycota	Dothideomycetes	Venturiales	Sympoventuriaceae	Ochroconis	Ochroconis_cordanae	>Otu2743_157#AACGCACATTGCACCCCTTGGTATTCCGGGGGGTACGCCTGTTCGAGCGCCATCACACACCCCAAGCTCTGCTTGATGTTGGACGATGCCTTGGCCCTTCTGGGCTGAGGCACGTCTGGAACCCGTGGGCGCCCCCGCCGAACCACGAGCGTAGCAAGACGCAAGTCACTCGCTTCTGTCGGTCTCGGTGGAGGGTCTGCCTCAATCCATTTCTGAAGATTGGCCTCGGATCAGGTGGGGATACCCGCT
Otu2747	Otu2747	Fungi	Ascomycota	Eurotiomycetes	Chaetothyriales				>Otu2747_296#AACGCACATTGCGCCCTTTGGCATTCCGAAGGGCATGCCTGTTCGAGCGTCATTATCAACCCTCAAGCCCGGCTTGGTGTTGGACATTTGGTCGTGAAAACGACCGGTCCCAAAGACAATGACGGCGTCTGTTGGACCCTCGGTGCAATGAGCTTCCGGGCACGCACTCGAGTCAAAGGACCTTCAGGCCCGGTCACCTATAATTTATTTTACAAGGTTGACCTCGGATCAGGTAGGAATACCCGCTGA
Otu275	Otu275	Fungi	Ascomycota	Sordariomycetes	Glomerellales	Glomerellaceae	Colletotrichum	Colletotrichum_unidentified	>Otu275_14949#AACGCACATTGCGCCCGCCAGCATTCTGGCGGGCATGCCTGTTCGAGCGTCATTTCAACCCTCAAGCTCTGCTTGGTGTTGGGGCCCTACAGCTGATGTAGGCCCTCAAAGGTAGTGGCGGACCCTCTCGGAGCCTCCTTTGCGTAGTAACTTTACGTCTCGCACTGGGATCCGGAGGGACTCTTGCCGTAAAACCCCCAATTTTCCAAAGGTTGACCTCGGATCAGGTAGGAATACCCGCTGAACTTA
Otu2753	Otu2753	Fungi	Ascomycota	Sordariomycetes	Hypocreales	Cordycipitaceae	Simplicillium		>Otu2753_141#AACGCACATTGCGCCCGCCAGCATTCTGGCGGGCATGCCTGTTCGAGCGTCATTTCAACCCTCGAGCTCGTCTTCATTGACGAGATCGGTGTTGGGACCCGGCGAGCGGGGACTCACGTCCCCTGCCGGTCCCGAAATTCAGTGGCGACCCGTTGCGGCGACCTCTGCGTAGTAACTTAACCTCGCACTGGGACAGCAGCGCGGCCACGCCGTAAAACCCCCGACTTTTTTAAGGTTGACCTCGAATCA
Otu2754	Otu2754	Fungi	Ascomycota						>Otu2754_211#AACGCACACTGCGCCCCTTGGTATTCCGGGGGGCATGCCTGTTCGAGCGTCATTTCACCAATCAAGCCTGGCTTGGTATTGGGACCCGGGGGTGACCCGGTCCTCAAATTCGTCGGCTAGACAGCTCTGATCTCAGCGTCGTGGTTATTCATCCGCGAAGAGAAGGGTTGACTGGGCCGTTAAACCTCAATCAAAGGTTGACCTCGGATCAGGTAGGAATACCCGCTGAACTTAAGCATATCAATAAGC
Otu2756	Otu2756	Fungi	Ascomycota	Lecanoromycetes	Caliciales	Physciaceae	Physcia	Physcia_sorediosa	>Otu2756_196#AACGCACATTGCGCCCTTTGGCATTCCGAAGGGCATGCCTGTCCGAGCGTCATTGCAACCCTCAAGCACTGCTTGGTATTGGGTCTCGTCCCCGCGACGTGCCCGCAATTTCGTGGCGGTCCAGTGAGACTTGAAGCGTAGCAAGATTATAAAATCCCGCTTTGCAAGCTTCTCGCTGCGTGCTGGCCAAACAACCCCGACATCTTCAATGGTTGACCTCGGATCAGGTAGGGATACCCGCTGAACTTA
Otu276	Otu276	Fungi	Basidiomycota	Microbotryomycetes	Sporidiobolales	Sporidiobolaceae	Sporobolomyces	Sporobolomyces_carnicolor	>Otu276_8897#AACGCATCTTGCGCTCTCTGGTATTCCGGAGAGCATGTCTGTTTGAGTGTCATGAATTCTTCAACCTAATCTTTTCTTGTAATCGATTGGTGTTTGGATTCTGAGCGCTGCTGGCTTCGGCCTAGCTCGTTCGTAATACATTAGCATCCCTAATACAAGTTTGGATTGACTTGGCGTAATAGACTATTCGCTAAGGATTCGGTGGAAACATCGAGCCAACTTCATTAAGGAAGCTCCTAATTTAAAAGT
Otu2762	Otu2762	Fungi	Ascomycota	Dothideomycetes	Tubeufiales	Tubeufiaceae	Podonectria	Podonectria_coccicola	>Otu2762_142#AACGCACATTGCGCCTGTTGGTATTCCAACAGGCATGCCTGTTCGAGCGTCATTTAAGCCTTCAAGCATTGCTTGGTGTTGGGCGCTGTTCGCACTGCGCGAACTCGCTCCAAACGTATTGGCAGTCAGCAACGGGGGTTGTTGGGGCGCAGCACAATTTGCGCTCTCAGCCACTGGTGCAGGCGTCCATAAAGCTTATTTCAACGTTTGACCTCGGATCAGGTAGGGATACCCGCTGAACTTAAGCAT
Otu2763	Otu2763	Fungi	Ascomycota	Dothideomycetes	Capnodiales	Mycosphaerellaceae	Cercospora		>Otu2763_281#AACGCACATTGCGCCCCCTGGTATTCCGGGGGGCATGCCTGTTCGAGCGTCATTTCACCACTCAAGCCTCGCTTGGTATTGGGCGCCGCGGTGTTCCGCGCGCCTCAAAGTCTCCGGCTGAGCTGTCCGTCTCTAAGCGTTGTGATTTCATTAATCGCTTCGGAGCGCGGGCGGTCGCGGCCGTTAAATCTTTCATAAGGTTGACCTCGGATCAGGTAGGGATACCCGCTGAACTTAAGCATATCAATA
Otu2766	Otu2766	Fungi	Basidiomycota	Tremellomycetes	Tremellales	Rhynchogastremataceae	Papiliotrema	Papiliotrema_pseudoalba	>Otu2766_197#AACGCACCTTGCGCCTTTTGGTATTCCGAAAGGCATGCCTGTTTGAGTGTCATGAAATCTCAATCCCACCGGGTTTTACTATCCGGTGCTGGACTTGGACCTGGGCGTCTGCCACGCAAGTGGCTCGCCTCAAATGACTCTGTGGGAACTTCTTGACCTACGCCTGACGTGATAAGTTTCGTCTATGGCCGGTCCTGAGGCCCGCACACAACCCCCATTATCTTTTGACATTGACCTCAAATCAGGTAG
Otu277	Otu277	Fungi	Ascomycota	Sordariomycetes	Xylariales	Sporocadaceae	Pestalotiopsis		>Otu277_10517#AACGCACATTGCGCCCATTAGTATTCTAGTGGGCATGCCTGTTCGAGCGTCATTTCAACCCTTAAGCCTAGCTTAGTGTTGGGAGCCTACTGCTTTTGCTAGCTGTAGCTCCTGAAATACAACGGCGGATCTGCGATATCCTCTGAGCGTAGTAATTTTTATCTCGCTTTTGACTGGAGTTGCAGCGTCTTTAGCCGCTAAACCCCCCAATTTTTAATGGTTGACCTCGGATCAGGTAGGAATACCCGC
Otu2770	Otu2770	Fungi	Basidiomycota	Agaricomycetes	Agaricales	Psathyrellaceae	Coprinopsis	Coprinopsis_vermiculifer	>Otu2770_164#AACGCACCTTGCGCTCCTTGGTATTCCGAGGAGCATGCCTGTTTGAGTGTCATTAAAATTCTCAACCTTACCCGGTCTGTCTTTTTTCAGGTCGGGCTAGGCTTGGATGTGGGGGCTTGCAGGTCCGCCCTTGGGTGGTCTGCTCCTCTGAAATGCATTAGTGGGTTTGTGCCCCTCATCTATTGGTGTGATAATTATCTACGCCGCTGGGTGATGCATCTAAACGAAACCTGCTCATAACCGTCCGTC
Otu2778	Otu2778	Fungi	Basidiomycota	Exobasidiomycetes	Ceraceosorales	Ceraceosorales_unidentified	Ceraceosorales_unidentified	Ceraceosorales_unidentified	>Otu2778_134#AACGCACCTTGCGCTCGCTGGTATTCCGGCGAGCATGCCTGTTTGAGTATCGCGCATTCTCGCGGGAGGAACGTGTTGTTGTTGCAGCACGGTCCTCTTGCGGTGCGTGGGCGGATGTCGGCGTTTGCGTCGACTCGCCTGAAATGCATGAGCACGTGTAGATGCGCACGCACCACCGTCTAGGTAAAGCCGAGAGCGGAGGGGCGAGCGGATCTCGCAGCTTCGAATTGGTGTCTCTCGAGACACGCC
Otu2779	Otu2779	Fungi	Basidiomycota	Tremellomycetes	Tremellales	Cuniculitremaceae	Kockovaella		>Otu2779_177#AACGCACCTTGCGCCTCTTGGTATTCCGAGAGGCATGCCTGTTTGAGTGTCATGAAATCTCAATCCCATGGGTTTCTCAACCTGTGCGGACTTGGAACTGGGCGTCTGCCTCACAAGGCTCGCCTCAAATGACTCAGTGGGAACTTCTTGACCTACGCCTGACGTGATAAGTTTCGTCTCGGCCGGTCTCGAGGCCCGCTCATAACAAACCCACATCTTTTTGACATTGACCTCAAATCAGGTAGGGCT
Otu2780	Otu2780	Fungi	Ascomycota	Lecanoromycetes	Lecanorales	Ramalinaceae	Bacidina		>Otu2780_176#AACGCACATTGCGCCCCTCGGTATTCCGGGGGGCATACCTGTCCGAGCGTCATTACACCTCTCAAGCGTAGCTTGGTATTGGGCTTCGCTCCCTCACAAGGGGCGTGCCTGAAAAGTAGTGGCGGTCCGGTGTGGCCTTGAACGTAGTAAATTCTCTCCCGTTCTGAAGGTCCGCGCCGTGGCTGGCCAGAACTGCCCACCTCTCAAGAATTGACCTCGGATCAGGTAGGGATACCCGCTGAACTTAAG
Otu2781	Otu2781	Fungi	Ascomycota	Dothideomycetes	Pleosporales	Melanommataceae	Pseudotrichia	Pseudotrichia_rubriostiolata	>Otu2781_168#AACGCACATTGCGCCCTTTGGTATTCCTTAGGGCATGCCTGTTCGAGCGTCATTAAAACCCTCAAGCCTAGCTTGGTGTTGGGCGTTTGTCCTGCTCTGTCAGGACTCGCCTCGAAAACATTGGCAGTCTCCTATGGCTAGAAGCGCAGTACAATCGCGCTACCTTGGCCTCTGGTGTACTCCCACAAGTACCAACCTTTTGTTTGACCTCGGATCAGGTAGGGATACCCGCTGAACTTAAGCATATCA
Otu2783	Otu2783	Fungi	Basidiomycota	Agaricostilbomycetes	Agaricostilbales				>Otu2783_151#AACGCATCTTGCGCTCTCGGGTTATTCCTGGGAGCATGCTTGTTTGAGTCACGGAAAAGCTCAACCCCCTCTCTAGTCAAATGGAGAGTGCTTCAGGGTTGGATCATGACGCGTGTTGACTTGTCAACTCCGTTGAAATACAAGAAGCTGAACGAACTTGACCCAAGTCCCGAATGCAGGCTTCGGCTAACTATGTTGTATAACTTCGGTCTCATAGTGTTGCATGAATGGATCTGAACTTTGATCGAT
Otu2785	Otu2785	Fungi	Basidiomycota	Tremellomycetes	Tremellales	Cuniculitremaceae	Kockovaella		>Otu2785_137#AACGCACCTTGCGCCTCTTGGTATTCCGAGAGGCATGCCTGTTTGAGTGTCATGAAACCTCAATCCCCGACGGTTTTCTTCCGGACGGCGGACTTGGACCTGGGCGCCTGCCTCTCGAGGCTCGCCTCAAATGACTTAGTGGGGACTTCTTCTGCCTACGCCTGACGTGATAAGTTTCGTCTGGGCTGGCGTCGAGGCCCGCTCACAACCCACCATACACTTTTGACATTGACCTCAAATCAGGTAGGG
Otu2789	Otu2789	Fungi	Ascomycota	Dothideomycetes	Capnodiales	Teratosphaeriaceae	Devriesia	Devriesia_fici	>Otu2789_234#AACGCACATTGCGCCCTTTGGTATTCCGAGGGGCATGCCTGTTCGAGCGTCATTACACCAATCACGCCTGGCGTGGTATTGGGCGACGGGATTGCTTCAGTGTGTCCCGCGCCCCAAAGACCTTACCGGCGGGACGGACCGAATCTCAGCGTTGTGCAATCAATTCGCTAGGGAGGACCGCCGGACGCGCCGTTAAACTCATCAAAGTCTGACCTCGGATCGGGTAGGGATACCCGCTGAACTTAAGCA
Otu279	Otu279	Fungi	Ascomycota	Dothideomycetes	Pleosporales				>Otu279_8657#AACGCACATTGCGCCCCTTGGTATTCCATGGGGCATGCCTGTTCGAGCGTCATTTGTACCTTCAAGCTTTGCTTGGTGTTGGGTGCTTGTCTTTTTGTTAAGACTCACCTCAAAGTCATTGGCAGCCAGTGTTTTGGTAGTAAGCGCAGCACATTTTGCGTCTTGGTCCCTCAACAGCAGCATCCATCAAGCCATTTTCTCACTTTTGACCTCGGATCAGGTAGGGATACCCGCTGAACTTAAGCATAT
Otu2791	Otu2791	Fungi	Ascomycota	Sordariomycetes	Meliolales	Meliolaceae	Irenopsis	Irenopsis_vincensii	>Otu2791_125#AACGCACATTGCGCCCGTCGACCCATTCGGCGGGCATGCCTGTTCGAGCGTCGTCTTCATAACTCAGGATTGATTTTCTGGTGATGGAATTCGCTTTTGGTGAAGACATTTGTATTAGGGAGCATTCTCGACGTATAAATGATGGAAAACGAAGGGCGATTCCCAAAAATAATGGCAGTACTGTATTGCTGTTGAGCGTGGTAAATATCATCGTTCGGCGTAGTTCGCGTACGTGCCTTGTTCGAAGAC
Otu2795	Otu2795	Fungi	Ascomycota	Dothideomycetes	Pleosporales	Pleosporaceae	Curvularia		>Otu2795_188#AACGCACATTGCGCCCTTTGGTATTCCAAAGGGCATGCCTGTTCGAGCGTCATTTGTACCCTCAAGCTTTGCTTGGTGTTGGGCGTCTTGTCTCTAGCTTTGCTGGAGACTCGCCTTAAAGTAATTGGCAGCCGGCCTACTGGTTTCGCAGCGCAGCACATTTTTGCGCTTGCAATCAGCAAAAGAGGACGGCACTCCATCAAGACTCTATATCACTTTTGACCTCGGATCAGGTAGGGATACCCGCTG
Otu2799	Otu2799	Fungi	Ascomycota	Sordariomycetes	Hypocreales	Cordycipitaceae	Simplicillium		>Otu2799_198#AACGCACATTGCGCCCGCCAGCATTCTGGCGGGCATGCCTGTTCGAGCGTCATTTCAACCCTCGAGCTCGTCTTCATTGACGAGATCGGTGTTGGGACCCGGCGAGCGGGGACTCACGTCCCCTGCCGGTCCCGAAATTCAGTGGCGGCCCGTTGCGGCGACCTCTGCGTAGTAACTTAACCTCGCACTGGGACAGCAGCGCGGCCACGCCGTAAAACCCCCGACTTTTTTAAGGTTGACCTCGAATCA
Otu28	Otu28	Fungi	Ascomycota	Dothideomycetes	Pleosporales	Didymellaceae			>Otu28_162617#AACGCACATTGCGCCCCTTGGTATTCCATGGGGCATGCCTGTTCGAGCGTCATTTGTACCTTCAAGCTCTGCTTGGTGTTGGGTGTTTTGTCTCGCCTCCGCGCGCAGACTCGCCTTAAAACAATTGGCAGCCGGCGTATTGATTTCGGAGCGCAGTACATCTCGCGCTTTGCACTCATAACGACGACGTCCAAAAGTACATTTTTACACTCTTGACCTCGGATCAGGTAGGGATACCCGCTGAACTTA
Otu2802	Otu2802	Fungi	Ascomycota						>Otu2802_146#AACGCACATTGCGCCCCCCAGTATTCTGGAGGGCATGCCTGTTCGAGCGTCATTTCGACCCTCAAGTCTGACTTGGTATTGGGACCTCGGCATCGAGGCCCCCTAAAGCATTGGCAGGGCCGGTCGGCAGCCTGAGCGTAGTAACACATCTCGCTTCTGGAGGCGCCCGGTTCCTCGCCGTAAAACCCCTTACCCAAAGTTTGACCTCGGATCAGGTAGGAATACCCGCTGAACTTAAGCATATCAATA
Otu2803	Otu2803	Fungi	Basidiomycota	Cystobasidiomycetes	Erythrobasidiales	Erythrobasidiaceae	Erythrobasidium	Erythrobasidium_unidentified	>Otu2803_246#AACGCACCTTGCACTCTTTGGTATTCCGAAGAGTATGCCTGTTTGAGTGTCGTGAAACCCTCAACCCCCCTGTTTTGTAATGAAACAGGCGTGGGCTTGGATTCTGGCTGCCTGCAGGCCCTGTCATAGGGTCAGCTCAGCTGAAATATACGAGCAACCCAGTTTAAAACCCTGACGGCTTGACTCGGCGTAATAATTATTTCGCTGAGGACGTCTAACCTTTAAATCGTTAGTGGTGCTTCTAATGCA
Otu2804	Otu2804	Fungi	Ascomycota	Sordariomycetes	Glomerellales	Glomerellaceae	Colletotrichum		>Otu2804_215#AACGCACATTGCGCCCTCTGGTATTCCGGGGGGCATGCCTGTTCGAGCGTCATTACAACCCTCAAGCCCAGCTTGGTGTTGGGAGCCACCCCAGCGGTGCTCCTCAAAGGTAGTGGCGGACCCTCCCGGAGCCTCCTTTGCGTAGTAACTTTACGTCTCGCACTGGGATCCGGAGGGACTCTTGCCGTAAAACCCCCCAATTTTCCAAAGGTTGACCTCGGATCAGGTAGGAATACCCGCTGAACTTAA
Otu2809	Otu2809	Fungi	Ascomycota	Dothideomycetes	Capnodiales				>Otu2809_163#AACGCACATTGCGCCCCCTGGCATTCCGGGGGGCATGCCCGTTCGAGCGTCATTAAATCCACTCAAGCCTGGCTTGGTGTTGGGCGTCGGGGAGTCCCCCGCGCCCCAATTTCACCGGCTGGCCGTCCGCCCGTCTTAGCGTTGTGACACCACTTCTCGCTTCCGACGGCGGCGGTCCACGCCGTTATAACCCCAGAGTCCTTCGGGAATCGATTAAGGTTGACCTCGGATCGGGTAGGAATACCCGCT
Otu2810	Otu2810	Fungi	Basidiomycota	Cystobasidiomycetes	Cystobasidiales	Cystobasidiales_fam_Incertae_sedis	Occultifur		>Otu2810_199#AACGCACCTTGCACTCTTTGGTATTCCGAAGAGTATGTCTGTTTGAGTGTCATGAAACTCTCAACCCCCCTGTTTTGTAATGAAACGGGCGTGGGCTTGGATTATGGCTGTTTGTCGGCGTCATTGCCGGCTCAGCTGAAATACACGAGCAACCCATTTGAAATAGACGGTTTGACTCGGCGTAATAATTATTTCGCTGAGGACGTCTAACCTTTAAATCGTTAGTGGTGCTTCTAATGCATTATTCAT
Otu2813	Otu2813	Fungi	Ascomycota	Dothideomycetes	Capnodiales	Cladosporiaceae	Cladosporium		>Otu2813_166#AACGCACATTGCGCCTCCCAGTATTCTGAGAGGCATGCTCGTTCGAGCGTCATTACACCTTTCAGGCCTCGCTTGGTATTGGGCAACGCGGTCCGCCGCGTGCCTCAAATCGACCGGCTGGGTCTTCTGTCCCCTAAGCGTTGTGGAAACTATTCGCTAAAGGGTGTTCGGGAGGCTACGCCGTAAAACAACCCCATTTCTAAGGTTGACCTCGGATCAGGTAGGGATACCCGCTGAACTTAAGCATAT
Otu2814	Otu2814	Fungi	Ascomycota	Dothideomycetes	Myriangiales	Myriangiaceae	Myriangium	Myriangium_unidentified	>Otu2814_152#AACGCACATTGCGCCCCTTGGTATTCCGAGGGGCATGCCTGTTCGAGCGTCATTTCACCAATCAAGCCACGCTTGGTATTGGGCGCGCGGCTTTTTGTCATAGAAAGGCCCGCCCGAAATGCATCGGCGAGGAAACCGACCCCCGGCGTGTTAGATTTCTGAACGTCAGGAGCACCGGTGCCCTCCGCCGTACAATCTTTTTTTTCTAAGGTTGACCTCGGATCAGGTAGGAATACCCGCTGAACTTAA
Otu2816	Otu2816	Fungi	Basidiomycota						>Otu2816_164#AACGCACCTTGCACTCTTTGGTATTCCGAAGAGTATGTCTGTTTGAGTGTCATGAAACTATCAACCCCCCTGTTTTGTAATGAGACGGGCGTTTGGGCTTGGATTATGGTTGCTGTCGGACCTCCAAAGGATCGGCTCGACTGAAATACACGAGCGTTTCCCAGCTATAATTAGCAACGGCTTGACTCGGCGTTATAGAAATATTCGCTGATTACGTTGCACTAACGATTGTACCGTGGGCGCTTCTAA
Otu2826	Otu2826	Fungi	Ascomycota	Sordariomycetes	Glomerellales	Glomerellaceae	Colletotrichum		>Otu2826_226#AACGCACATTGCGCCCGCCAGCATTCTGGCGGGCATGCCTGTTCGAGCGTCATTTCAACCCTCAAGCTCTGCTTGGTGTTGGGGCCCTACAGCCGATGTAGGCCCTCAAAGGTAGTGGCGGACCCTCCCGGAGCCTCCTTTGCGTAGTAGATAACACCTCGCAACTGGTACGCGGCGCGGCCAAGCCGTTAAACCCCCAACTTCTGAATGTTGACCTCGGATCAGGTAGGAATACCCGCTGAACTTAAG
Otu283	Otu283	Fungi	Basidiomycota	Malasseziomycetes	Malasseziales	Malasseziaceae	Malassezia	Malassezia_globosa	>Otu283_8511#AACGCACCTTGCGCTCTATGGTATTCCGTAGAGCATGCCTGTTTGAGTGCCGTGAATTCTCCCATCCCAAGCGGTTTTTATCAAAGAATTGCTAGGCGAAGGGGTTGAGATGGGCGTTGTTATAACTGCTTTTCTTCTCTAGGAAAGCTCGCCCGAAAAACAGCTAACGCCTCTGGGCCACTTTGCATCCGCTTCTCTGAGGGGAGAAGCGGCCAAGCGCGCTCTGATCATCAGGCATAGCATGATACG
Otu2830	Otu2830	Fungi	Basidiomycota	Tremellomycetes	Tremellales	Bulleribasidiaceae	Vishniacozyma		>Otu2830_170#AACGCACCTTGCGCCCTTTGGTATTCCGAAGGGCATGCCTGTTTGAGTGTCATGAAACCTCACTCCACTTGGGTTTTTGCCTGAGTGGTGGTGTATTGGGTGTTGCCTTGCTAAAGGCTCGCCTTAAAAGTATAAGCGCCTTGGATGTAATACGTTTCATCCTTTCGGGTGGCTGATAACCCCACATATCTCATGATCTGGCCTCAAATCAGGTAGGGCTACCCGCTGAACTTAAGCATATCAATAAGC
Otu2833	Otu2833	Fungi	Ascomycota	Sordariomycetes	Hypocreales	Nectriaceae	Nectriaceae_unidentified	Nectriaceae_unidentified	>Otu2833_288#AACGCACATTGCGCCCGCTAGTATTCTGGCGGGCATGCCTGTCCGAGCGTCATTTCAACCCTCAAGCCCCCGGGCTTGGTGTTGGGGATCGGCGAGCCTCCGCGCCCGCCGTCCCCTAAATCTAGTGGCGGTCCCGCCGCAGCTTCCATTGCGTAGTAGCTAACACCTCGCAACTGGAGAGCGGCGCGGCCACGCCGTAAAACACCCAACTTCTGAATGTTGACCTCGAATCAGGTAGGAATACCCGCT
Otu2836	Otu2836	Fungi	Ascomycota	Eurotiomycetes	Chaetothyriales	Chaetothyriales_fam_Incertae_sedis	Strelitziana	Strelitziana_eucalypti	>Otu2836_151#AACGCACATTGCGCCCACTGGTATTCCGGTGGGCATGCCTGTTCGAGCGTCATTATCCTCTCTCCAAACTCCTGTTTGGGCGTTGGGCCGAGTTGTGGCAACGCAACTGGTCTTAAAGACAATGACGGCGTCCGTGGGACCCTCTTCGCAACGAGTCTTTCGAGGCACGCGAGGAGTTGCAAGGTCCCGGCGGGCCGGTCTAACCTTTTTATATTTTCTCAGGTTGACCTCGGATCAGGTAGGAATACC
Otu284	Otu284	Fungi	Ascomycota	Dothideomycetes	Pleosporales	Pleosporaceae	Curvularia		>Otu284_7836#AACGCACATTGCGCCCTTTGGTATTCCAAAGGGCATGCCTGTTCGAGCGTCATTTGTACCCTCAAGCTTTGCTTGGTGTTGGGCGTTTTTGTCTTTGGCCCGCCAAAGACTCGCCTTAAAATGATTGGCAGCCGGCCTACTGGTTTCGCAGCGCAGCACATTTTTGCGCTTGCAATCAGCAAAAGAGGACGGCAATCCATCAAGACTCCTTCTCACGTTTGACCTCGGATCAGGTAGGGATACCCGCTG
Otu2841	Otu2841	Fungi	Ascomycota	Dothideomycetes	Pleosporales				>Otu2841_144#AACGCACATTGCGCCCCTTGGTATTCCATGGGGCATGCCTGTTCGAGCGTCATTTGTACTCTCAAGCTTTGCTTGGTGTTGGGTGCTGTCTAGGCTACTAGACTCGCCTCAAAAGAATTGGCAGCCAGTGTATTGGTCTTGAGCGCAGCACAATTTGCACTCTAACCATCTACGTCTGGTATCCAACAAGCCTATTACAATTCGCTTGACCTCGGATCAGGTAGGGATACCCGCTGAACTTAAGCATAT
Otu2842	Otu2842	Fungi	Basidiomycota	Tremellomycetes	Tremellales	Bulleribasidiaceae	Hannaella	Hannaella_siamensis	>Otu2842_149#AACGCACATTGCGCCTTTTGGTATTCCGAAAGGCATGCCTGTTTGAGTGTCATATCACCTCTCATGTATAGTTTTCTATACATGGGCTTTGGGCGCTGCCATCCGTGGCTCGCCTTAAATGACTAAGTGGAATGCGTAATAAGTCTTCGCAACCCTCCACTCTAATACAAACTTTTATATTCTGACCTCAAATCAGGTAGGACTACCCGCTGAACTTAAGCATATCAATAAGCGGAGGAGGCTGACTGA
Otu2844	Otu2844	Fungi	Ascomycota						>Otu2844_142#AACGCACATTGCGCTCTTCGGTAGCCCGGAGAGCATGCCTGTTCGAGCGTCATTTAAAATCTATCAAACCTAGTTTTGATGTTGGACTTCGTCTTTGATTTGACGGGTCTTGAATTAGTTAGCAACTGTTTTTGCTGTAATAACGTCGTATCATTTTTCACCGTTTTTATCAGCTTACATATGTTTTGCCTCTAATATCTTAACTTATATTTTGACCTCGGATCAGGTAAGGATACCCGCTGAACTTAA
Otu2847	Otu2847	Fungi	Ascomycota	Dothideomycetes	Pleosporales	Periconiaceae	Periconia	Periconia_digitata	>Otu2847_177#AACGCACATTGCGCCCCTCGGTATTCCGTGGGGCACGCCTGTTCGAGCGTCATTTACACCCTCAAGCCCAGCTTGGTGTTGGGCGTCTGTCCCGCTCCCGTAGCGCGGACTCGCCTCAAAGTCATTGGCGGCGGTCGTGCCGGCTCCTCGCGCAGCACATTTGCGCTTCTCGGAGGCCCGGCGGATCAGCACCCAGCAAGCTACCCTTTATGACTTGACCTCGGATCAGGTGAGGATACCCGCTGAACT
Otu2849	Otu2849	Fungi	Ascomycota	Dothideomycetes	Pleosporales	Pleosporaceae	Alternaria	Alternaria_unidentified	>Otu2849_1120#AACGCACATTGCGCCCCTTGGTATTCCATGGGGCATGCCTGTTCGAGCGTCATTTGTACCTTCAAGCTCTGCTTGGTGTTGGGTGTTTGTCTCGCCTCTGCGTGTAGACTCGCCTTAAAACAATTGGCAGCCGGCCTACTGGTTTCGGAGCGCAGCACAAGTCGCACTCTCTATCAGCAAAGGTCTAGCATCCATTAAGCCTTTTTTTCAACTTTTGACCTCGGATCAGGTAGGGATACCCGCTGAACT
Otu285	Otu285	Fungi	Basidiomycota	Malasseziomycetes	Malasseziales	Malasseziaceae	Malassezia	Malassezia_restricta	>Otu285_10791#AACGCACCTTGCGCTCTATGGCAATCCGTAGAGCATGCCTGTTTGAGTGCCATGAAATCTCCCACCCCAAGCGGTTTTTAAATGAAACGGCTTGGCGGATGGGGTCTGGATGGGTGCCTCTGCCTGCGCTACCTAGCACAGGCTCGCCCGAAATGCATGAGCGCCTTGAGACACTTTGCATCCGCCTCTCTGTTTGGGAGGAGGCGGCCAAGCAGTGTTTTTCTCCTGGCATGGCATGATACGTCATTT
Otu2851	Otu2851	Fungi	Ascomycota	Dothideomycetes	Pleosporales	Lophiostomataceae	Sigarispora	Sigarispora_arundinis	>Otu2851_147#AACGCACATTGCGCCCTTTGGTATTCCTTAGGGCATGCCTGTTCGAGCGTCATTTAGCACATTCAAGCTCAGCTTGGTGATGGGTGTCTGTCCCGCCTCCTGGGCGTGGACTCGCCTCAAAAACAGTTGGCAGCTTCATCTTTCGGTCCCAAACGCAGCAGACTTGCGCTGGAACCCGCGGAAAAAGGCTCCCCAATAAGCAAAATGGTACGCTGGACCTCGGATCAGGTAGGGATACCCGCTGAACTT
Otu2852	Otu2852	Fungi	Ascomycota	Dothideomycetes	Capnodiales	Mycosphaerellaceae	Zasmidium	Zasmidium_nocoxi	>Otu2852_350#AACGCACATTGCGCCCCCTGGTATTCCGGGGGGCATGCCTGTCCGAGCGTCATTACACCAATCGAGCCTGGCTCGGTATTGGGCGTCGCGGGTCCTCGACCCGCGCGCCTTAAAGTCTCACCGGCTGAGCGGCGTCGTCTCTAAGCGTTGTGGAAACTATTCGCGGAGGGACGGGGCGGCGTGGCCGTTAAATACCCCATCAAAGGTTGACCTCGGATCAGGTAGGGATACCCGCTGAACTTAAGCATA
Otu2854	Otu2854	Fungi	Ascomycota	Dothideomycetes	Capnodiales				>Otu2854_157#AACGCACATTGCGCCCTCTGGCATTCCGGGGGGCATGCCCGTTCGAGCGTCATTAAATCCAATCAAGCCTGGCTTGGTATTGGGCGTCGGGACGTCCTCGTGCCCCAATTTCACCGGCTGGCCGTCGCCTGTCTTAGCGTTGTGACATACCTCTCGCTAATGACAGTGATGGTGACACGCCGTTAGAATTCAACGAATTTCAATCGAAATTTGATTAAGGTTGACCTCGGATCGGGTAGGAATACCCGC
Otu2855	Otu2855	Fungi	Ascomycota	Sordariomycetes	Hypocreales	Nectriaceae	Fusarium		>Otu2855_143#AACGCACATTGCGCCCGCGAGTATTCTCGCGGGCATGCCTGTTCGAGCGTCATTTCAACCCTCAAGCCCCCGGGTTTGGTGTTGGGGATCGGGCTGCGGTTCTGCCGCGTCCCGGCCCCGAAATCTAGTGGCGGTCTCGCTGCAGCCTCCATTGCGTAGTAGCTAACACCTCGCAACTGGAACGCGGCGCGGCCAAGCCGTTAAACCCCCAACTTCTGAATGTTGACCTCGGATCAGGTAGGAATACCC
Otu2859	Otu2859	Fungi	Ascomycota	Sordariomycetes	Hypocreales	Hypocreaceae	Trichoderma		>Otu2859_204#AACGCACATTGCGCCCGCCAGTATTCTGGCGGGCATGCCTGTTCGAGCGTCATTACAACCCTCAGGCCCCCGGGCCTGGCGTTGGGGATCGGCGGAAAGCCCCCTGTGGGCATACACCGTCCCCTAAATACAGTGGCGGTCTCGCCGCAGCCTCTCCTGCGCAGTAGTTTGCACAACTCGCACCGGGAGCGCGGCGCGTCCACGTCCGTAAAACACCCAACTTTCTGAAATGTTGACCTCGGATCAGGT
Otu286	Otu286	Fungi	Ascomycota	Dothideomycetes	Botryosphaeriales	Botryosphaeriaceae	Neofusicoccum	Neofusicoccum_parvum	>Otu286_16093#AACGCACATTGCGCCCCTTGGTATTCCGAGGGGCATGCCTGTTCGAGCGTCATTTCAACCCTCAAGCTCTGCTTGGTATTGGGCTCCGTCCTCCACGGACGCGCCTTAAAGACCTCGGCGGTGGCGTCTTGCCTCAAGCGTAGTAGAAAACACCTCGCTTTGGAGCGCACGGCGTCGCCCGCCGGACGAACCTTTGAATTATTTCTCAAGGTTGACCTCGGATCAGGTAGGGATACCCGCTGAACTTAA
Otu2860	Otu2860	Fungi	Ascomycota	Lecanoromycetes	Lecanorales	Ramalinaceae			>Otu2860_140#AACGCACATTGCGCCCCTCGGTATTCCGGGGGGCATACCTGTCCGAGCGTCATTACACCTCTCAAGCGTAGCTTGGTATTGGGCTTCGCTCCCTCACAAGGGGCGTGCCTGAAAAGTAGTGGCGGCCCGGTGTGGCCTTGAACGTAGTAAATTCTCTCCCGTTCTGAAGGTCCGCGCCGTGGCTGGCCAGAACTGCCCACCTCTCAAGAATTGACCTCGGATCAGGTAGGGATACCCGCTGAACTTAAG
Otu2863	Otu2863	Fungi	Basidiomycota	Tremellomycetes	Tremellales	Bulleraceae	Bullera	Bullera_arundinariae	>Otu2863_116#AACGCACCTTGCACCTTTTGGTACTCCGAAAGGTATGCCTGTTTGAGTGTCTTAAACCTCTCACCTTTGACGGTTTCTAATGACCGTTCAAATGCGTGGATTTGGGTGTCTGCCTGGTGAACAACCTTATGGCTCGCCTTAAAAGTATTAGCTCGGTTCTAGTTCCATGGCCTGAGGCGTAATAAGTTATTCGTCTCTGGGACTTGGTCTGGTCGGCTTCCAATACCCATCTAATCTCTTGATTAGACC
Otu2867	Otu2867	Fungi	Ascomycota	Dothideomycetes	Pleosporales	Pleosporaceae	Alternaria	Alternaria_solani	>Otu2867_209#AACGCACATTGCGCCCTTTGGTATTCCAAAGGGCATGCCTGTTCGAGCGTCATTTGTACCCTCAAGCTTTGCTTGGTGTTGGGCGTCTTTTTGTCTCCCCTTGCGGGAGACTCGCCTTAAAGTCATTGGCAGCCGGCCTACTGGTTTCGGAGCGCAGCACAAGTCGCGCTCTCTTCCAGCCCCAAGGTCTAGCATCCACCAAGCCTTTTTTTTCAACTTTTGACCTCGGATCAGGTAGGGATACCCGCT
Otu2868	Otu2868	Fungi	Ascomycota	Dothideomycetes	Pleosporales	Didymellaceae	Didymellaceae_unidentified	Didymellaceae_unidentified	>Otu2868_145#AACGCACATTGCGCCCCTTGGTATTCCATGGGGCATGCCTGTTCGAGCGTCATTTGTACCTTCAAGCTCTGCTTGGTGTTGGGTGTTTGTCTCGCCTTTTGCGTGTAGACTCGCCTCAAAACGATTGGCAGCCGGCGTATTGATTTCGGAGCGCAGTACATCTCGCGCTTTGCAGCAAAACGACGACGTCCCAAAAGTACATTTTTACACTCTTGACCTCGGATCAGGTAGGGATACCCGCTGAACTTA
Otu2870	Otu2870	Fungi	Ascomycota	Eurotiomycetes	Chaetothyriales	Cyphellophoraceae	Cyphellophora	Cyphellophora_unidentified	>Otu2870_251#AACGCACATTGCGCCCTTTGGTATTCCGAAGGGCATGCCTGTTCGAGCGTCATTATCACCCCTCAAGCCCGGCTTGCTGTTGGTGCCGGCGTGGCTTTCGGCCTCGTCCCGCCCAAAGATAATGACGGCGTCTGTGAGGACTCCTGTACATTGAGCTTTCGGGCACGTACATGGTTAGAAGTCCAGGCGCCGGTCACCGTCCCTCGGGACACTTTTTACCAAGGTTGACCTCGGATCAGGTAGGGATAC
Otu2871	Otu2871	Fungi	Ascomycota	Dothideomycetes	Pleosporales				>Otu2871_160#AACGCACATTGCGCCCCTTGGCATTCCATGGGGCATGCCTGTTCGAGCGTCATCTACACCTCCTCAAGCCTTCCAGCTTGGTGTTGGGCGTCTGTCCCGCCAGCGCGCGCGGACTCGCCCCAAATCCATTGGCAGCGGTCCTCGCCCCAGTCTCACGCAGCACCATTGCGCTTGTAGCACTGTCGCGGTCCGCGATCCACGAAGATGACTACACCTTTTGACCTCGGATCAGGTAGGGATACCCGCTGA
Otu288	Otu288	Fungi							>Otu288_8863#AACGCACATTGCACCCTCTGGTATTCCGGGGGGTATATTTGTTCCAGCGTTATTACGCCTCTCAAGTTTAACTTGGTATTGAGATTGTGGTTATCTGCATTCTTTAAATATTTACAGCTGATTATCTAAGTCAAGCGTATGAAATTCTTCGCTCAGTCTTGAATAATCATGCTCGAAAACCTATTTCAAGGTTAACCTGGAATCAAATAGGGATACCCGCTGAACTTAAGCATATCAATAAGCGGAGGA
Otu2881	Otu2881	Fungi	Ascomycota	Dothideomycetes	Capnodiales	Cladosporiaceae	Cladosporium	Cladosporium_sphaerospermum	>Otu2881_1311#AACGCACATTGCGCCCGCCAGCATTCTGGCGGGCATGCCTGTCCGAGCGTCATTTCACCACTCAAGCCTCGCTTGGTATTGGGCGACGCGGTCCGCCGCGCGCCTCAAATCGACCGGCTGGGTCTTCTGTCCCCTCAGCGTTGTGGAAACTATTCGCTAAAGGGTGCCACGGGAGGCCACGCCGAAAAACAAACCCATTTCTAAGGTTGACCTCGGATCAGGTAGGGATACCCGCTGAACTTAAGCATA
Otu2885	Otu2885	Fungi	Basidiomycota	Agaricomycetes	Agaricales	Psathyrellaceae	Psathyrellaceae_unidentified	Psathyrellaceae_unidentified	>Otu2885_1680#AACGCATCTTGCGCTCTCTGGTATTCCGGAGAGCATGTCTGTTTGAGTGTCATTAAATTCTCAACCTCACCAGTTTTCTGAACTGACTGAGGCTTGGATGTGGGGGTTTGTGCAGGCTGCCTCACCGGCGGTCTGCTCCCCTGAAATGCATTAGCGAGGTTCATGCTGGACCTCCGTCTATTGGTGTGATAATTATCTACGCCGTGGACGAGGATACAGACTCGCTCCTAACCGTCCGCGAGGACAATA
Otu2886	Otu2886	Fungi	Ascomycota	Eurotiomycetes	Chaetothyriales	Cyphellophoraceae	Cyphellophora	Cyphellophora_sessilis	>Otu2886_169#AACGCACATTGCGCCCTTTGGTATTCCGAAGGGCATGCCTGTTCGAGCGTCATTATCACCACTCAAGCCCGGCTTGTTGTTGGCGTCAGCGCGGCCTTAACGGTTGTGCTCCGCCTAAAGATAATGACGGCGTCTGTGAGGACTCCTGTACATTGAGCTTTCGGGCACGTACATGGTTAGAAGTCCAGGCGCCGGTCGCCGCCTTCCCCCCGGGGGAGGCACACCTTTCATACCAAGGTTGACCTCGGA
Otu2888	Otu2888	Fungi	Basidiomycota	Agaricostilbomycetes	Agaricostilbales	Kondoaceae	Kondoa		>Otu2888_159#AACGCACCTTGCACTCTTTGGTTATTCCGAAGAGTATGCTTGTTTGAGTGTCGCGAAATTCTCAACCCCGCCAGAGGCTTTATTGACTTTGGTAGTTTGGGCTTGGATCATGGTTATGTCGTGTAACACCGACTTGACTGAAATACAACAAGCTGTATCAATGGATTCGATGCGGTTTGATCTGATGTTGTAACTACCTCATCGGAGACGCGTTGAAATGATTGAAGGAGCTATCAAATCAATCAATCT
Otu2889	Otu2889	Fungi	Ascomycota	Dothideomycetes	Botryosphaeriales	Botryosphaeriaceae	Lasiodiplodia	Lasiodiplodia_crassispora	>Otu2889_4292#AACGCACATTGCGCCCGCCAGCATTCTGGCGGGCATGCCTGTTCGAGCGTCATTACAACCCTCAAGCTCTGCTTGGAATTGGGCACCGTCCTCACTGCGGACGCGCCTCAAAGACCTCGGCGGTGGCTGTTCAGCCCTCAAGCGTAGTAGAATACACCTCGCTTTGGAGCGGTTGGCGTCGCCCGCCGGACGAACCTTCTGAACTTTTCTCAAGGTTGACCTCGGATCAGGTAGGGATACCCGCTGAAC
Otu289	Otu289	Fungi	Ascomycota						>Otu289_10053#AACGCACATTGCGCCCTTTGGCATTCCGAAGGGCATGCCTGTTCGAGCGTCATTATCCTCTCTCAAACCCCCGGGTTTGGTGTTGGACCGCGTTGGCCGGGTTCGGCCAACTGGTCTCAAAGACAATGACGGCGTCCCAGGGACCCTCTTCGCACTGAGCTTTCCGGAGCACGCGTAAGAGTTTCAAGGGCCCAGGGACCCGGTCGCCTCTAAAAAACTTTTTTCAGGTTGACCTCGGATCAGGTAGGA
Otu2894	Otu2894	Fungi	Ascomycota	Dothideomycetes	Capnodiales				>Otu2894_162#AACGCACATTGCGCCCCTTGGTATTCCGGGGGGCATGCCCGTTCGAGCGTCATTTCACCACTCAAGCCTGGCTTGGTGTTGGGCCACGGGGGCGACCCGGGCCTCAAAGTCGTCGGCCGGACGGTCCGAATCTCAGCGTCGTGGCAAACATAATCGCTGGCGAGACGGGCGTTCCGCGCCGTGAAACCTCTTATCACAGGTTGACCTCGGATCGGGTAGGGATACCCGCTGAACTTAAGCATATCAATA
Otu2897	Otu2897	Fungi	Ascomycota						>Otu2897_134#AACGCACATTGCGCCCTTTGGTATTCCGAAGGGCATGCCTGTTCGAGCGTCATTTTTAATCTCAAGCTCAGCTTGGTAATGGGTGTGTTTGTTGCTGCATGATTAAGCAACTCGCCTAAAAGACATCGGCGTTTCTTGATGAGTTTTGAAACAGCGCAGTACATTGTCGCTATAAGAAAACGAATTAAGTAGGAGCCGTTAACTCCATTTTGTCTTTTTTGAATTGACCTCGGATCAGGTAGGGATACC
Otu29	Otu29	Fungi	Basidiomycota	Agaricomycetes	Agaricales	Psathyrellaceae	Psathyrellaceae_unidentified	Psathyrellaceae_unidentified	>Otu29_217617#AACGCACCTTGCGCTCCTTGGTATTCCGAGGAGCATGCCTGTTTGAGTGTCATTAAATTCTCAACCTCACCAGTTTTCTGAACTGACTGAGGCTTGGATGTGGGGGTTTGTGCAGGCTGCCTCACCGGCGGTCTGCTCCCCTGAAATGCATTAGCGAGGTTCATGCTGGACCTCCGTCTATTGGTGTGATAATTATCTACGCCGTGGACGAGGATACAGACTCGCTTCTAACCGTCCGCGAGGACAATA
Otu290	Otu290	Fungi	Basidiomycota	Agaricostilbomycetes	Agaricostilbales	Agaricostilbaceae	Sterigmatomyces	Sterigmatomyces_elviae	>Otu290_6701#AACGCATCTTGCGCTCTTGGGTTATTCCTAAGAGCATGCCTGTTTGAGTGTCGCGAAACTCTCAACCCCGCTTCATGCTTTATTGCTAGAAGTAGTTTGGGTTTGGATCATGATCTTTGCAATCGGCCCTGGCTGCCGAATGCTGGATTGAAATACAACAAGCTGAATCTATAGACTTGCGGCTTGACCTGTCGTTGTAAGCAGTAAAATGCATTCGATGGGGACGCAAGAGAATAGAACGAGCTTACC
Otu2901	Otu2901	Fungi	Ascomycota	Eurotiomycetes	Chaetothyriales	Chaetothyriaceae	Ceramothyrium		>Otu2901_196#AACGCACATTGCGCCCTTTGGCATTCCGAAGGGCATGCCTGTTCGAGCGTCATTATCAACCCTCAAGCCCGGCTTGGTGTTGGACATTTGGTCGTGAAAACGACCGGTCCCAAAGACAATGACGGCGTCCGTGAGACCCTCGGTGCAACGAGCTTCATTTACGAGCACGCACCCGAGTTGCAAGGTCTCTCGACACGGTCACCCCCAACTTTTTATCTAAGGTTGACCTCGGATCAGGTAGGAATACCC
Otu2902	Otu2902	Fungi	Basidiomycota	Tremellomycetes	Tremellales	Rhynchogastremataceae	Papiliotrema	Papiliotrema_aurea	>Otu2902_145#AACGCACCTTGCGCCTTTTGGTATTCCGAAAGGCATGCCTGTTTGAGTGTCATGAAATCTCAACCCTCCTAGGTTTTTGACCTGGTTGGGCTTGGACATGGGTGTCTGCCAGCAATGGCTCGCCTCAAATGACTTAGTGGAACATCCCACATCAGTGTTAGACGTAATAAGTTTCGTCTCTCCTTGTGGTGATGACTGCTCATAATCTGCCATCGCGCACTTTTGACTTTGACCTCAAATCAGGTAGGG
Otu2908	Otu2908	Fungi	Ascomycota	Eurotiomycetes	Chaetothyriales	Chaetothyriaceae	Ceramothyrium	Ceramothyrium_carniolicum	>Otu2908_244#AACGCACATTGCGCCCCTTGGTATTCCGGGGGGCATGCCTGTTCGAGCGTCATTATCACCCCTCAAGCCTGGCTTGGTGTTGGACCTCTGGCCCTTAACGGGGCCGGTCCCAAAGATAATGACGGTGCCTGCAGGGCCCTTGGTGCAACGAGCTTTCACGAGCACGCACTGGGCGGTCTTGTAGACCCGGTCGTTTACCTAAAATTTTTTACAAGGTTGACCTCGGATCAGGTAGGAATACCCGCTGAA
Otu291	Otu291	Fungi	Ascomycota	Dothideomycetes	Botryosphaeriales	Botryosphaeriaceae	Barriopsis	Barriopsis_iraniana	>Otu291_11861#AACGCACATTGCGCCCCTTGGTATTCCGAGGGGCATGCCTGTTCGAGCGTCATTACAACCCTCAAGCTCTGCTTGGTATTGGGCGTCGTCCTCTTGCGGACGCGCCTCAAAGACCTCGGCGGTGGCTCTGGCCCTCAAGCGTAGTAGAATACACCTCGCTTTGGAGCGGTTTGGAGTCGCCCGCCGGACGAACCTTCTGAACTTTTCTCAAGGTTGACCTCGGATCAGGTAGGGATACCCGCTGAACTT
Otu2917	Otu2917	Fungi	Ascomycota	Eurotiomycetes	Chaetothyriales	Chaetothyriales_fam_Incertae_sedis	Strelitziana	Strelitziana_australiensis	>Otu2917_144#AACGCACATTGCGCCCACTGGTATTCCGGTGGGCATGCCTGTTCGAGCGTCATTATCCTCTCTCCAAACCTTCTGGTTGGGCGTTGGACCGAGTCGTCGCAAGACAACTGGTCTCAAAGACAATGACGGCGTCCGTGGGACCCTCTTCGCAACGAGTCTTTCGGGGCACGCGGGGAGTTGCAAGGTCTCTGCGGCACGGTCGAAACCTTTTATTTTTCTCAGGTTGACCTCGGATCAGGTAGGAATACC
Otu2918	Otu2918	Fungi	Ascomycota	Orbiliomycetes	Orbiliomycetes_unidentified	Orbiliomycetes_unidentified	Orbiliomycetes_unidentified	Orbiliomycetes_unidentified	>Otu2918_111#AACGCACATTGCGCCTGCTGGTATTCCGGTAGGCATGCCTGTTCGAGCGTCAGCAAAACCTCTCAACAATTTATTGTTGGTTATGGGCTGTGGAGGAATGGCTATTGCAGCCGCTCCCGCCTTAAACTTGCTGCATGACCGCAAGCTTATGCTAGGTTATTGGAGTGGTGTTTACATTAAATTCCAGCAACCCTCTCATAGCTTGGTGGCGTTAAACCTGATAGTTGCCTCACCGCAACCGAAGTTTTG
Otu292	Otu292	Fungi	Ascomycota	Dothideomycetes	Pleosporales	Didymosphaeriaceae	Paraphaeosphaeria		>Otu292_7910#AACGCACATTGCGCCCCTTGGTATTCCATGGGGCATGCCTGTTCGAGCGTCATCTACACCCTCAAGCTCTGCTTGGTGTTGGGCGTCTGTCCCGCCTCTGCGCGTGGACTCGCCCCAAATTCATTGGCAGCGGTCTTTGCCTCCTCTCGCGCAGCACAATTGCGTCTGCGAGGGGGCGTGGCCCGCGTCCACGAAGCAACATTACCGTCTTTGACCTCGGATCAGGTAGGGATACCCGCTGAACTTAAG
Otu2924	Otu2924	Fungi	Ascomycota	Dothideomycetes	Capnodiales	Mycosphaerellaceae	Acrodontium	Acrodontium_crateriforme	>Otu2924_1047#AACGCACATTGCGCCCTTTGGTATTCCGAAGGGCATGCCTGTTCGAGCGTCATTATCACCTCTCAAGCCTGGCTTGGTATTGGAGGTCGCGGTCCGCCGCGCCTCCTAATGTCGCCGGCCGAGTCGTCTGTCTCCGAGCGTTGTGAATCTTCAATTCGCTTACGAGTACAGGCGGCGCCCGCCGTTAAACCTCTTTTTTAGGTTGACCTCGGATCAGGTAGGGATACCCGCTGAACTTAAGCATATCAA
Otu2929	Otu2929	Fungi	Ascomycota	Sordariomycetes	Glomerellales	Glomerellaceae	Colletotrichum	Colletotrichum_unidentified	>Otu2929_111#AACGCACATTGCGCCCGCCAGCATTCTGGCGGGCATGCCTGTTCGAGCGTCATTTCAACCCTCAAGCACCGCTTGGCGTTGGGGCTCTACGGTCGACGTAGGCCCTCAAAGGTAGTGGCGGACCCTCCCGGAGCCTCCTTTGCGTAGTAACTTTTGTCTCGCACTGGGATTCGGGGGGACTCTGGCCGTAAAACCCCCCAATTTTCCAAAAGGTTGACCTCGGATCAGGTAGGAATACCCGCTGAACTT
Otu2934	Otu2934	Fungi	Basidiomycota	Tremellomycetes	Tremellales	Tremellaceae	Cryptococcus	Cryptococcus_unidentified	>Otu2934_390#AACGCACCTTGCGCTCCATGGTATTCCGAAGAGTATGCCTGTTTGAGTGTCATGAAAACCTCAACTCCAAGTTTGGTTAATCCGAGCTTGGATGTTGGATGTGGGTGTTTGTCAATGCCAAGTTGACTCGCCTTAAAAGTGTAAGCTGGATTAGTCTTTGACTGGTTCCCCTAGGCGTAATAAGTATTTCGCTTAGGACACGAGTTCGCTCGTGGCCAGAACTTGACAATAGTCTGCTTTCTATACCCT
Otu2937	Otu2937	Fungi							>Otu2937_107#AACGCACCTTGCACCGTTTGGTATTCCGAACGGTATGCCTGTTTGAGTGTCTTTACATTCTCAATCCCTCTGGATTTTCTTGATCCAGCCGGTGTATTGGTTTTGAGCGCTTGCTGGTTTATGTCTTTCGGCTATTTGCTGATTGATAACTGGCTCGTTTTAAATGTATTAGCTGGTAGCATTCTTGAATGCACAGAAGCCGTTAGCACTTTGAGCGTAATAATTATTTCGTTCAAGGTCAGGTTTCTG
Otu294	Otu294	Fungi	Ascomycota						>Otu294_9676#AACGCACATTGCGCCCTTTGGCATTCCGAAGGGCATGCCTGTTCGAGCGTCATTATCCTCTCTCAAACCCCCGGGTTTGGTGTTGGACCGCGTTGGCCGGGTTCGGCCAACTGGTCTCAAAGACAATGACGGCGTCCCAGGGACCCTCTTCGCACTGAGCTTTCCGGAGCACGCGTAAGAGTTTCAAGGGCCCAGGGACCCGGTCGCCTCTAAAAAAACTTTTTTCAGGTTGACCTCGGATCAGGTAGG
Otu2948	Otu2948	Fungi	Ascomycota	Dothideomycetes	Capnodiales	Cladosporiaceae	Cladosporium		>Otu2948_230#AACGCACATTGCGCCCCTCGGTATTCCGGGGGGCATACCTGTTCGAGCGTCACAACACCTCTCAAGCCTCGCTTGGTATTGGGCAACGCGGTCCGCCGCGTGCCTCAAATCGACCGGCTGGGTCTTCTGTCCCCTAAGCGTTGTGGAAACTATTCGCTAAAGGGTGTTCGGGAGGCTACGCCGTAAAACAACCCCATTTCTAAGGTTGACCTCGGATCAGGTAGGGATACCCGCTGAACTTAAGCATAT
Otu295	Otu295	Fungi	Basidiomycota	Cystobasidiomycetes	Cystobasidiomycetes_ord_Incertae_sedis	Cystobasidiomycetes_fam_Incertae_sedis	Symmetrospora	Symmetrospora_unidentified	>Otu295_9945#AACGCACCTTGCACTCTTTGGTATTCCGAAGAGTATGTCTGTTTGAGTGTCATGAAACTCTCAACCCCCTCATTTTGTAATGAAGTGTAGCGTGGGCTTGGATTATGGCTGTCTGTCGGCTTAAGCGCCGGCTCAGCTGAAATATACGAGCAACCCAGTTTAAAATCCTGACGGCTTGACTCGGCGTAATAATTATTTCGCTGAGGACGTCTAACCTTTAAATCGTTAGTGGTGCTTCTAATGCATTAT
Otu2953	Otu2953	Fungi	Ascomycota	Lecanoromycetes	Lecanorales				>Otu2953_160#AACGCACATTGCGCCCCTCGGTATTCCGGGGGGCATGCCTGTTCGAGCGTCATTGCACCCCTCAAGCGTAGCTTGGTCTTGGGCGGCCGTCCGCGAGGGCGCCCCTGAAAACGAGTGGCGGTCCGGTACGACTTGGAGCGCAGTGGAATTTTTACAACGCTCCGCAAGTCCGTGTCCGCGGCCGGCCAGCAACCGGGCGTGTTCGCACACGCTATCTACCTAGAAATTGACCTCGGATCAGGTAGGGAT
Otu296	Otu296	Fungi	Ascomycota	Dothideomycetes	Pleosporales	Didymellaceae			>Otu296_8441#AACGCACATTGCGCCCCTTGGTATTCCATGGGGCATGCCTGTTCGAGCGTCATTTGTACCTTCAAGCTCTGCTTGGTGTTGGGTGTTTTGTCGCGCCTCTGCGTGTAGACTCGCCTTAAAACAATTGGCAGCCGGCGTATTGATTTCGGAGCGCAGTACATCTCGCGCTTTGCACTCATAACGACGACGTCCAAAAGTACAATTTTACACTCTTGACCTCGGATCAGGTAGGGATACCCGCTGAACTTA
Otu2963	Otu2963	Fungi	Ascomycota	Lecanoromycetes					>Otu2963_292#AACGCACATTGCGCCTCTCGGTATTCCGAGGGGCACGCCTGTTCGAGCGTCATTTCAACCCTCAAGCCCAGCTTGGTGTTGGGAGCCACCCCAGCGGTGCTCCTCAAAGGCAGTGGCGGCGCCTCTCGGCTCTAAGCGTAGTAATTCATTCTCGCTCTGGGGACCTAGAGGTGGCTTGCCAGCAACCCCAAATCTATCAAGGTTGACCTCGGATCAGGTAGGGATACCCGCTGAACTTAAGCATATCAA
Otu2964	Otu2964	Fungi	Ascomycota	Dothideomycetes	Capnodiales	Mycosphaerellaceae	Acrodontium	Acrodontium_crateriforme	>Otu2964_1087#AACGCACATTGCGCCCTTTGGTATTCCGAAGGGCATGCCTGTTCGAGCGTCATTATCACCTCTCAAGCCTGGCTTGGTATTGGAGGTCGCGGTCCGCCGCGCCTCCTAATGTCGCCGGCCGAGTCGTCTGTCTCCGAGCGTTGTGAATCTTCAATTCGCTTTCGAGTACAGGCGGCGCGCGCCGTTAAACCTCTTTTTCAGGTTGACCTCGGATCAGGTAGGGATACCCGCTGAACTTAAGCATATCAA
Otu2965	Otu2965	Fungi	Ascomycota	Dothideomycetes	Pleosporales				>Otu2965_153#AACGCACATTGCGCCCTTTGGTATTCCTTAGGGCATGCCTGTTCGAGCGTCATTTCAAACTTCAAGCCCCGCTTGGTGTTGGGCGCTTGTCCCCCCCCGCGGGGACTCGCCTCAAATGCATTGGCAGCCGGTACGTTGGCTTCGAGCGCAGCAGAAACGCGCCTGGCGTCTGACGGTACCTGGCTCTCCAGGAAGCCTCCCCCACAGTTTGACCTCGGATCAGGTAGGGATACCCGCTGAACTTAAGCA
Otu2970	Otu2970	Fungi	Ascomycota						>Otu2970_158#AACGCACACTGCGCCCCTTGGTATTCCGGGGGGCATGCCTGTTCGAGCGTCATTTCACCAATCAAGCCTGGCTTGGTATTGGGACCCGGGGGTGACCCGGTCCTCAAATTCGTCGGCTAGACAGCTCTAATCTCAGCGTCGTGGTTATTCATTCGCGAGGAGAAGGGTTGACTGCGCCGTTAAACCTCAAAGGTTGACCTCGGATCAGGTAGGAATACCCGCTGAACTTAAGCATATCAATAAGCGGAG
Otu2974	Otu2974	Fungi	Ascomycota	Dothideomycetes	Capnodiales	Capnodiales_fam_Incertae_sedis	Pseudoramichloridium	Pseudoramichloridium_henryi	>Otu2974_526#AACGCACATTGCGCCCACTGGTATTCCGGTGGGCATGCCTGTTCGAGCGTCATTAAGACCAATCAAGCCTGGCTTGGTGTTGGGCGACGGGTGACGAACCCGCGCCTCCATTCCCCCGGCTGGACGGTTAGAATCTCAGCGTTGTGCAAATCAATCCGCTCGAGAGGACGAACCGGCCGCGCCGTTAAAACCTCTTCAAGGTTGACCTCGGATCGGGTAGGGATACCCGCTGAACTTAAGCATATCAAT
Otu2975	Otu2975	Fungi	Ascomycota	Dothideomycetes	Capnodiales	Mycosphaerellaceae			>Otu2975_174#AACGCACATTGCGCCCCCTGGCATTCCGGGGGGCATGCCTGTTCGAGCGTCATTACACCACTCAAGCCTGGCTTGGTATTGGAGGTCGCGGTCCGCCGCGCCTCCTAATGTCGCCGGCCGAGTCGTCTGTCTCCGAGCGTTGTGAATCTTTACGAGTCGCTGGCGAGACGGGACGGCCGTGCCGTTAAACCCCCCATTTTCTTCTGGTTGACCTCGGATCAGGTAGGGATACCCGCTGAACTTAAGCAT
Otu2979	Otu2979	Fungi	Ascomycota	Dothideomycetes	Capnodiales	Capnodiaceae	Leptoxyphium	Leptoxyphium_madagascariense	>Otu2979_215#AACGCACATTGCGCCCCCTGGTATTCCGGGGGGCATGCCTGTTCGAGCGTCATTTCACCAATCAAGCCTCGCTTGGTATTGGGCGATGCGGCCTGCCCGCACGCCTCAAATGCAACGGCCGAACGTGCTCTCCTCCGGCGTCGTGGAAACATACCGCTACAGGGACGAGCGCGACTCGCGCCGCACAAGCCTAACATTTCAAAGGTTGACCTCGGATCAGGTAGGGATACCCGCTGAACTTAAGCATAT
Otu298	Otu298	Fungi	Ascomycota	Sordariomycetes	Trichosphaeriales	Trichosphaeriaceae	Nigrospora	Nigrospora_oryzae	>Otu298_17162#AACGCACATTGCGCCCATTAGTATTCTAGTGGGCATGCCTGTTCGAGCGTCATTTCAACCCCTAAGCACAGCTTACTGTTGGGACTCTACGGCCCCCGTAGTTCCCCAAAGCCATTGGCGGAGTGGCAGTAGTCCTCTGAGCGTAGTAATTCTTTATCTCGCTTTTGTTAGGCGCTGCCCCCCCGGCCGTTAAACCCCCCAATTTTTTCTGGTTGACCTCGGATCAGGTAGGAATACCCGCTGAACTTA
Otu2982	Otu2982	Fungi	Basidiomycota	Wallemiomycetes	Wallemiales	Wallemiales_fam_Incertae_sedis	Wallemia	Wallemia_sebi	>Otu2982_117#AACGCAAATGGCACTCTATGGTATTCCGTAGAGTACGTCTGTTTGAGCGTCGCGAACATCTCCATAATTAGTTTTTTTTTAAATTGATTGTGGGTTTTGAGGTTGTCATATAACAATGACTCCCTTTAAAATAATTAGTGATGACCTTATGAATGGGTTAATACTGTGTGTTATAATGGATTACATCCATCACCAGTCAGAGAGTAATCTCGCCTTAGTAATTTGTAGTGATTGCTTCTAACTGCCATT
Otu2984	Otu2984	Fungi	Ascomycota	Dothideomycetes	Hysteriales	Hysteriaceae	Gloniopsis	Gloniopsis_praelonga	>Otu2984_138#AACGCACATTGCGCCCTTTGGCATCCCGAAGGGCATGCCTGTTCGAGCGTCATTTCACCTCTCAAGCCTAGCTTGGTGTTGGGAGACGTCTGCACCGTAAGGTGCAGACCCTCCCCAAAATTATCGGCGATTCGATGTCGGCTCTGAGCGTAGCACAAACCTCGCTCTGTGGGCCCGGCGTCGCGTTGGCCGCAAACTTTTCTCAAGGTTGACCTCGGATCAGGTAGGGATACCCGCTGAACTTAAGCA
Otu2987	Otu2987	Fungi							>Otu2987_122#AACGCACATTGCACCCTCTGGTATTCCGGGGGGTATATTTGTTCCAGCGTTATTACGCCTCTCAAGTTTAACTTGGTATTGAGATTGTGGTTTTACTGCATTCTTTAAATATTTACAGCTTGTTATCAAGAAAAAGCGTTTGAATTTCTTCGCTGCTCAACAATAACACAGTTCGAATAATCTTTTCTAAGGTTAACCTGGAATCAAATAGGGATACCCGCTGAACTTAAGCATATCAATAAGCGGAGG
Otu299	Otu299	Fungi	Basidiomycota	Tremellomycetes	Tremellales	Tremellaceae	Cryptococcus	Cryptococcus_unidentified	>Otu299_8590#AACGCACCTTGCGCCCTTTGGTATTCCGAAGGGCATGCCTGTTTGAGTGTCATGAAACCTCACCCCACTTGGGTTTTTGCCTGAGTGGTTGGTGGATTGGGCGTCTGCCTTCACTGGCTCGCCTGAAAAGCATAAGCGCCTTGGATGTAATACGTTTCATCCTCTTGGGTGGCTGATAACCCCACATATCTCATGATCTGGCCTCAAATCAGGTAGGGCTACCCGCTGAACTTAAGCATATCAATAAGC
Otu2992	Otu2992	Fungi	Ascomycota	Dothideomycetes	Myriangiales	Myriangiaceae	Myriangium	Myriangium_unidentified	>Otu2992_137#AACGCACATTGCGCCCCTTGGTATTCCGAGGGGCATGCCTGTTCGAGCGTCATTTCACCAATCAAGCCACGCTTGGTATTGGGCGCGCGGCCTTTCCCTAGGAAAGGCCCGCCCGAAATGCATCGGCGAGGAAACCGACCCCCGGCGTGTTAGATTTCTGAACGTCAGGAGCACCGGTGCCCTCCGCCGTACAATCTTTTTTTCTAAGGTTGACCTCGGATCAGGTAGGAATACCCGCTGAACTTAAGC
Otu2996	Otu2996	Fungi							>Otu2996_97#AACGCACATTGCACCTTTGACTTGATCAGAGGTATGCCTGCTCGAGCGTCATTATACGCAAATCAAGCCTTGCTTGGTATTGGAGGATGTGTTGACCTGAAATCGCACCTCTTAAATTATGGTCTCTCTTCAGCTAAATTACTGAGGTGTTGTGCAAACAATTCACTAACTGTAGTTGAGCCCAGGAGAAAGTGAGAAATCACGAACAACTTGCTTGATCTTCAATCAAGTGTTGACCTCGAGTCAGGT
Otu3	Otu3	Fungi	Ascomycota						>Otu3_1318560#AACGCACATTGCGCCCTCTGGTATTCCGGGGGGCATGCCTGTTCGAGCGTCATTACAACCCTCAAGCCCAGCTTGGTGTTGGGAGCCACCCCAGCGGTGCTCCTCAAAGGCAGTGGCGGCGCCTCTCGGCTCTAAGCGTAGTAATTCATTCTCGCTCTGGGGACCTAGAGGTGGCTTGCCAGCAACCCCAAATCTATCAAGGTTGACCTCGGATCAGGTAGGGATACCCGCTGAACTTAAGCATATCAA
Otu30	Otu30	Fungi	Ascomycota	Dothideomycetes	Capnodiales	Cladosporiaceae	Cladosporium	Cladosporium_halotolerans	>Otu30_152757#AACGCACATTGCGCCCCCTGGTATTCCGGGGGGCATGCCTGTTCGAGCGTCATTTCACCACTCAAGCCTCGCTTGGTATTGGGCGACGCGGTCCGCCGCGCGCCTCAAATCGACCGGCTGGGTCTTTCGTCCCCTCAGCGTTGTGGAAACTATTCGCTAAAGGGTGCCGCGGGAGGCCACGCCGTAAAACAACCCCATTTCTAAGGTTGACCTCGGATCAGGTAGGGATACCCGCTGAACTTAAGCATA
Otu300	Otu300	Fungi	Ascomycota	Dothideomycetes	Pleosporales	Pleosporaceae	Alternaria	Alternaria_brassicae	>Otu300_8127#AACGCACATTGCGCCCTTTGGTATTCCAAAGGGCATGCCTGTTCGAGCGTCATTTGTACCCTCAAGCTTTGCTTGGTGTTGGGCGTCTTGTCTCTAGTTTGCTGGAGACTCGCCTTAAAGTCATTGGCAGCCGGCCTACTGGTTTCGGAGCGCAGCACAAGTCGCGCTCTCTTCCAGCAAAGGTCAGTATCCACAAAGCCTTTTTTTCAACTTTTGACCTCGGATCAGGTAGGGATACCCGCTGAACTT
Otu3004	Otu3004	Fungi							>Otu3004_130#AACGCACATTGCGCCCCCTGGTATTCCGGAGGGCATGTCTGTCTGAGCGTCAGTACGCACCTCCTCCTGAGACTTTGTAACAGAGGTCTCCGGAGGGTCCTGGGGTCTGGGGCAGCCTTCACCGGCGGCCTCCCCCTAATGCTGCACGCTTTGCGGGCTCCCATACAGAAAGTCAACGTAGTAAACACAAACGCTCGCTGAACTCTTGTGGGTTGGCTTCGCCTGAACACAAACTTCTCAAGGTTTGAC
Otu3009	Otu3009	Fungi	Ascomycota	Dothideomycetes	Capnodiales				>Otu3009_134#AACGCACATTGCGCCCTCTGGCATTCCGGGGGGCATGCCCGTTCGAGCGTCATTAAATCCAATCAAGCCTGGCTTGGTATTGGGCGTCGGGACCTCCCCGCGCCCGAAAGTCACCGGCTGACCGAGGACCGTCTTAGCGTTGTGACACACAATAATTCGCTTTCCGACGGGGTTGGGCAAGTTCGGCCGTTAAACGCAACGAATTTCGCGAGAAATTTGATTAAGGTTGACCTCGGATCGGGTAGGAAT
Otu301	Otu301	Fungi	Basidiomycota	Tremellomycetes	Tremellales	Tremellaceae	Cryptococcus	Cryptococcus_unidentified	>Otu301_8814#AACGCACCTTGCGCCCTTTGGTATTCCGAAGGGCATGCCTGTTTGAGTGTCATGAAACCTCACCCCACCTGGGTTTTTGCCCGGATGGCGGTGGATTGGGTGTTGCCTTTACCGGCTCGCCTCAAAAGCATAAGCGCCTTGGATGTAATACGTTTCATCCTCTTGGGTGGCTTACAACCCCACATATCTCATGATCTGGCCTCAAATCAGGTAGGGCTACCCGCTGAACTTAAGCATATCAATAAGCGG
Otu3012	Otu3012	Fungi	Ascomycota						>Otu3012_129#AACGCACATTGCGCCCCCTGGTATTCCGGCGGGCATGTCTGTTTGAGCGTCAGTACGCACCTCTGTTTCAGCTTTGCTGAGCAGGTCGTGGGCGCGCCCTTCGAAAGATGGGTGCCCCTAACGTAGCACGCTTGCGGGCTCCCACACTGATGTCAACGTAGTAAACTAAACGCTCGATGCTATCTTGTGGAGGCTCTGCCTGAACAAACCTTCTTGAGTTTGACCTCAGATCAGATAAGGATACCCGCT
Otu3020	Otu3020	Fungi	Ascomycota	Eurotiomycetes	Chaetothyriales	Cyphellophoraceae	Cyphellophora	Cyphellophora_oxyspora	>Otu3020_126#AACGCACATTGCGCCCTTTGGTATTCCGAAGGGCATGCCTGTTCGAGCGTCATTATCACCCCTCAAGCCCGGCTTGTAGTTGGTTGCGGCGGCCCCCACCGCCCTTCCCAAAGATAATGACGGCGTCTGTGAGGACTCCTGTACACTGAGCTTTCGGGCACGTACACGGCTAGAAATCCAGGCCCGGTCGCCCTCGGCCCCCCTCGTTTTCGAGGGGCCGAGAACCCCCTTTATATCAAGGTTGACCTC
Otu3022	Otu3022	Fungi	Ascomycota						>Otu3022_1091#AACGCACATTGCGCCCCTCGGTATTCCGTGGGGCATGCCTGTTCGAGCGTCATTTACACCCTCAAGCCCAGCTTGGTGTTGGGAGCCACCCCAGCGGTGCTCCTCAAAGGCAGTGGCGGCGCCTCTCGGCTCTAAGCGTAGTAATTCATTCTCGCTCTGGGGACCTAGAGGTGGCTTGCCAGCAACCCCAAATCTATCAAGGTTGACCTCGGATCAGGTAGGGATACCCGCTGAACTTAAGCATATCAA
Otu3025	Otu3025	Fungi	Ascomycota	Dothideomycetes	Pleosporales	Didymellaceae			>Otu3025_2341#AACGCACATTGCGCCCTTTGGTATTCCGAAGGGCATGCCTGTTCGAGCGTCATTTGTACCTTCAAGCTCTGCTTGGTGTTGGGTGTTTGTCTCGCCTCTGCGTGTAGACTCGCCTTAAAACAATTGGCAGCCGGCGTATTGATTTCGGAGCGCAGTACATCTCGCGCTTTGCACTCATAACGACGACGTCCAAAAGTACATTTTTACACTCTTGACCTCGGATCAGGTAGGGATACCCGCTGAACTTAA
Otu303	Otu303	Fungi							>Otu303_7364#AACGCACATTGCGCCTCTTGGTATTCCAGGAGGCATGCTCGTTCGAGCGTCATTACACCTCTCAGGCCTAGCCTGGTGTTGAGGGATGTGGTCGATAACCAAGACTGCCCCCTTTTAATTCATTCGGCCGATCTCATTGAAACCCGGGCGTTGTGTCAAACAAATTCGCCTTGTGGTCTCTACGGGATTAGACTGCCGTTAAGCCCACAGTCCTTAAAAAGACTTTAAAGGTTGACCTCGAATCGAGTA
Otu3030	Otu3030	Fungi	Ascomycota	Dothideomycetes	Myriangiales				>Otu3030_139#AACGCACATTGCGCCCCCTGGTATTCCGGGGGGCATGCCTGTTCGAGCGTCATTTCACCAATCAAGCCCCGCTTGGTATTGGGCGCCCGGCTCGCTTCACCGCGGGCCCGCCCTAAAGGAATCGGCGTGGACACCGACCCCCGGCGTGTTAGATCTTTCACGAGAGACGTCAGGAGCACCGGTGGACGCTGCCGCGAAAGTCGAAGCCCTCGCGGGCCCAGACACCATCTCAGGTTGACCTCGGATCAG
Otu3031	Otu3031	Fungi	Ascomycota	Lecanoromycetes	Caliciales	Caliciaceae	Dirinaria	Dirinaria_unidentified	>Otu3031_117#AACGCATATTGCGCCCTTCGGTACTCCGAGGGGCATGTCTGTTCGAGCGTCATTGCACCACTCAAGCACTGCTTGGTCATGGGTTGAGCCTTGAGAGGCTTGTCTCAAATCGAGCGGCTGTCCAGCGAGACTTCAAGCGTAACAAGATCTTCCATCCCGCTTGCGAATGTTTCGATTGCGGCAAGCCTCGATGTCGAATCTTCTTCCACGATTGACCTCGGATCAGATAGGGATACCCGCTGAACTTAA
Otu3038	Otu3038	Fungi	Ascomycota	Dothideomycetes	Pleosporales	Phaeosphaeriaceae			>Otu3038_105#AACGCACATTGCGCCCCTTGGTATTCCATGGGGCATGCCTGTTCGAGCGTCATTTGTACCTTCAAGCTATGCTTGGTGTTGGGTGTTTGTCCTTTCCACTGCGTTTGGACTCGCCTTAAAGTAATTGGCAGCCAGTGTATTGGTATTGAAGCGCAGCACAATTTGCGATTCTAGCTGATAATCACTAGCGTCCATTAAGTACCTATAACACTTTTGACCTCGGATCAGGTAGGGATACCCGCTGAACTT
Otu3040	Otu3040	Fungi	Ascomycota	Dothideomycetes	Pleosporales	Pleosporaceae	Alternaria	Alternaria_eichhorniae	>Otu3040_388#AACGCACATTGCGCCCGCCAGTATTCTGGCGGGCATGCCTGTTCGAGCGTCATTTCAACCCTCAAGCTTTGCTTGGTGTTGGGCGTCTTGTCTCTAGCTTTGCTGGAGACTCGCCTTAAAGTAATTGGCAGCCGGCCTACTGGTTTCGGAGCGCAGCACAAGTCGCACTCTCTATCAGCAAAGGTCTAGCATCCATTAAGCCTTTTTTCAACTTTTGACCTCGGATCAGGTAGGGATACCCGCTGAACT
Otu3043	Otu3043	Fungi	Ascomycota	Dothideomycetes	Pleosporales				>Otu3043_133#AACGCACATTGCGCCCCTTGGTATTCCATGGGGCATGCCTGTTCGAGCGTCATTTACACCCTCAAGCTCTGCTTGGTGTTGGGCGTCTGTCCCGCCGCTTGCCGGCGTGAGGACTCGCCTCAAAGGTATTGGCAGCGGCCTTTGTCAGCTTCTCGCGCAGCGAAGATTGCGTCGATTAGGGCCTGGCGTTGGGTTCGCGTCCACAAAAGTCCACCATGACTTGACCTCGGATCAGGTAGGGATACCCGC
Otu3049	Otu3049	Fungi	Ascomycota	Eurotiomycetes	Chaetothyriales	Chaetothyriales_fam_Incertae_sedis	Strelitziana	Strelitziana_mali	>Otu3049_133#AACGCACATTGCGCCCACTGGTATTCCGGTGGGCATGCCTGTTCGAGCGTCATTATCCTCTCTCCAACCTTCGGGCTGGGTGTTGGGCCGCGTTGTGGTTCGTCCGCAACTGGTCTCAAAGACAATGACGGCGTCCGTGGGACCCTCTTCGCAACGAGTCTTTCGAGGCACGCGGGGAGTTGCAAGGTCTCGTCGGGCCGGTCTAACCTTTTATTTCTCAGGTTGACCTCGAGTCAGGTAGGGTTACCC
Otu3065	Otu3065	Fungi	Ascomycota	Eurotiomycetes	Chaetothyriales	Chaetothyriaceae	Ceramothyrium	Ceramothyrium_unidentified	>Otu3065_175#AACGCACATTGCGCCCTTTGGTATTCCGAAGGGCATGCCTGTTCGAGCGTCATTATCACCTCTCAAGCCTGGCTTGATGTTGGACCTCCAGGTCCCCGTTTAACCACGGGACCGGTCCCAAAGACAATGACGGCGTCCGTGAGACCCTCGGTGCAACGAGCTTTATTTACGAGCACGCACTCGAGTTACAAGGTCTCTCGACACGGTCACACCCCAACTTTTTTATCAAGGTTGACCTCGGATCAGGTA
Otu307	Otu307	Fungi	Ascomycota	Lecanoromycetes	Lecanorales	Ramalinaceae	Bacidia	Bacidia_neosquamulosa	>Otu307_10537#AACGCACATTGCGCCCCTCGGTATTCCGGGGGGCATACCTGTTCGAGCGTCACAACACCTCTCAAGCGTAGCTTGGTATTGGGCCTCGCCTCCTCCCTGAGGGCGGCGTGCCTGAAAAGCAGTGGCGGTCCGGTCTGGGCTTGAACGTAGTAAATTCTCTCCCGTTCTGAAGCCCCTTTCCGTGGCTGGCCATTAAACCCCCCATTCTCTCAAGAATTGACCTCGGATCAGGTAGGGATACCCGCTGAA
Otu3071	Otu3071	Fungi	Basidiomycota	Agaricostilbomycetes					>Otu3071_133#AACGCATCTTGCGCTCTCGGGTTATTCCTGAGAGCATGCTTGTTGGAGTGTCGCGAAACTCTCAACCCCGCCTTTGATTTGGTTCTTAGGTTGTTTGGGCTTGGATCATGACCGTATGCGGGTGCCCTCGAGGCGTCGGCTGGGTTTAAATACATCAAGCTGAATCGTTGTTCATGCGGCTTGACCTGTCGTCGTAAGCATCCAACTTTCGATAGGAACGCATGACCGAAGGAGCTTTACCAAATGGAT
Otu3072	Otu3072	Fungi	Ascomycota	Sordariomycetes	Xylariales	Xylariaceae			>Otu3072_118#AACGCACATTGCGCCCACTAGTATTCTGGTGGGCATGCCTGTTCGAGCGTCATTTCAAACCCTTAAGCCTCTGTTGCTTAGCGTTGGGGCTCGCCCGTGATACGGCGGCCCTTAAAGACATTGGCGGAGTCGTCAGGGCTCTAAGCGTAGTAATTCTTCTCGCTTCTGAGTGCCTCCCGGCCCCTGCCACAAGCCTATTACTTCTCAAGGTTTGACCTCGGATCAGGTAGGAATACCCGCTGAACTTAA
Otu3075	Otu3075	Fungi	Basidiomycota	Cystobasidiomycetes	Cystobasidiales	Cystobasidiales_fam_Incertae_sedis	Occultifur		>Otu3075_100#AACGCACCTTGCACTCTTTGGTATTCCGAAGAGTATGTCTGTTTGAGTGTCATGAAACTCTCAACCCCCCTGTTTTGTAATGAAACGGGTGTGGGCTTGGATTATGGCTGTTTGTCGGCGTCATTGCCGGCTCAGCTGAAATACACGAGCAACCCATTTGAAATAGACGGTTTGACTCGGCGTAATAATTATTTCGCTGAGGACGTTTTCTTCAAAAGTTAGTGGTGCTTCTAATGCGCTTTTTAATTA
Otu3080	Otu3080	Fungi	Ascomycota	Dothideomycetes	Capnodiales	Capnodiales_unidentified	Capnodiales_unidentified	Capnodiales_unidentified	>Otu3080_138#AACGCACACTGCGCCCCTTGGTATTCCGGGGGGCATGCCCGTTCGAGCGTCATTTCACCAATCAAGCCTGGCTTGGTATTGGGCACCGGGGGCGACCCGGGCCTCAAAGTCGTCGGCTGGAAAGCTCTGATCTCAGCGTCGTGGTTGAACAATTCGCGAGGAGAGGGGCGATTCGTGCCGTTAAACTTCAATCAAAGGTTGACCTCGGATCGGGTAGGAATACCCGCTGAACTTAAGCATATCAATAAG
Otu3081	Otu3081	Fungi	Ascomycota						>Otu3081_859#AACGCACCTTGCACTCTTTGGTATTCCGAAGAGTATGTCTGTTTGAGTGTCATGAAACTCTCAAGCCCAGCTTGGTGTTGGGAGCCACCCCAGCGGTGCTCCTCAAAGGCAGTGGCGGCGCCTCTCGGCTCTAAGCGTAGTAATTCATTCTCGCTCTGGGGACCTAGAGGTGGCTTGCCAGCAACCCCAAATCTATCAAGGTTGACCTCGGATCAGGTAGGGATACCCGCTGAACTTAAGCATATCAAT
Otu3087	Otu3087	Fungi	Ascomycota	Dothideomycetes	Patellariales	Patellariales_unidentified	Patellariales_unidentified	Patellariales_unidentified	>Otu3087_107#AACGCACATTGCGCCCTTTGGCATCCCGAAGGGCATGCCTGTTCGAGCGTCATTATCACCATTCAAGCCTGGCTTGGTATTGGGTGTCGTCCTGTCCTCTGCGGCGCGGACGCTCCCTAAAACTATCGGCGGTGCAGCACCGGCTTCGAGCGTAGCAGACCTTCGCTTTCGGGGACCCGGTGAGGCAGCGGCCGCGACGCACAACCTTTTGGTTGACCTCGGATCAGGTAGGGATACCCGCTGAACTTA
Otu309	Otu309	Fungi	Ascomycota	Dothideomycetes	Pleosporales	Didymellaceae	Didymellaceae_unidentified	Didymellaceae_unidentified	>Otu309_10091#AACGCACATTGCGCCCCTTGGTATTCCATGGGGCATGCCTGTTCGAGCGTCATTTGTACCTTCAAGCTCTGCTTGGTGTTGGGTGTTTGTCTCGCCTCTGCGCGCAGACTCGCCTCAAAACGATTGGCAGCCGGCGTATTGATTTCGGAGCGCAGTACATCTCGCGCTTTGCACTCACAACGACGACGTCCACAAAGTACATTTTTTACACTCTTGACCTCGGATCAGGTAGGGATACCCGCTGAACTT
Otu3090	Otu3090	Fungi	Ascomycota	Dothideomycetes	Capnodiales				>Otu3090_134#AACGCACATTGCGCCCTCTGGCATTCCGGGGGGCATGCCCGTTCGAGCGTCATTAAATCCAATCAAGCCTGGCTTGGTATTGGGCGTCGGGAGGTCCCCGCGCCCGAATTTCACCGGCTGACCGAGGACCGTCTTAGCGTTGTGACAAACAATAATTCGCTTTCCGACGGGGTTGGGCAAGTTCGGCCGTTAAACGCAACGAATTTCTCGCGAAATTTGATTAAGGTTGACCTCGGATCGGGTAGGAAT
Otu31	Otu31	Fungi	Basidiomycota	Tremellomycetes	Tremellales	Rhynchogastremataceae	Papiliotrema	Papiliotrema_flavescens	>Otu31_150816#AACGCACCTTGCGCCTTTTGGTATTCCGAAAGGCATGCCTGTTTCAGTGTCATGAAATCTCAATCTAATATGTTTTCTGAACATGTTAGGCTTGGACTTGGGTGTCTGCCAGCAATGGCTCACCTCAAATGACTTAGTGGAACATCCCACATCAGTGTTAGACGTAATAAGTTTCGTCTCTCCTTGTGGTGATGACTGCTCAAAACCTGCCATTGCGCACCTTTTGACTTTGACCTGAAATCAGGTAGG
Otu3103	Otu3103	Fungi	Ascomycota	Eurotiomycetes	Chaetothyriales	Chaetothyriaceae	Camptophora	Camptophora_hylomeconis	>Otu3103_131#AACGCACATTGCGCCCTTTGGTATTCCGAAGGGCATGCCTGTTCGAGCGTCATTATCACCTCTCAAGCCTGGCTTGTTGTTGGACTCCAGGTCCGGGTTCACCCCCGACCGGTCCCAAAAGTAATGACGGCGTCCGTGGGACTCTCGGTGCAACGAGCTTTCTAAGCACGCAACGAGTTGAAAGGTCTCGTCGGGCCGGTCTAACCTTTTATTTCTCAGGTTGACCTCGGATCAGGTAGGAATACCCGC
Otu3104	Otu3104	Fungi	Ascomycota	Eurotiomycetes	Chaetothyriales	Cyphellophoraceae	Cyphellophora		>Otu3104_125#AACGCACATTGCGCCCTTTGGTATTCCGAAGGGCATGCCTGTTCGAGCGTCATTATCACCCCTCAAGCCCGGCTTGTTGTTGGTCGCGGCGGCAGCTTCGCCTGCGCGCCCGTCCCAAAGATAATGACGGCGTCTGCGAGGACTCCTGTACACTGAGCTTTCGGGCACGTACACGGCTAGAAATCCAGACCCGGTCTACGGTTCCCTCACGGGGACCACCCCCCCTTTTTACCAAGGTTGACCTCGGAT
Otu3109	Otu3109	Fungi	Ascomycota	Sordariomycetes	Sordariales	Cephalothecaceae	Cephalothecaceae_unidentified	Cephalothecaceae_unidentified	>Otu3109_189#AACGCACATTGCGCCCATCAGTACTCTGGTGGGCATGCCTGTTCGAGCGTCATTTCAACCCTCAGGCCCTGTATTTGCCTGGCGTTGGGGCTCTTCTGTTGGCGCCTTACGGGCGCCTACAGGCCCCCAAGTTCAGTGGCGGGCCCGCCGCGGCTCCGAGCGTAGTAGTTTACTTTCTCGCTTGGGAGGTTCGGCGGTCTCCAGCCGTGAAACCCCACCATATTTTAAAGGTTGACCTCGGATCAGGTA
Otu3110	Otu3110	Fungi							>Otu3110_163#AACGCACATTGCGCCCTCTGGTATTCCAGGGGGCATGCCCGTTCGAGCGTCATTACACCTCTCAAGCCTCGCTTGGTATTGGAGGTAGTGGTCGTTAAGACTGCTCCTCTTGAATTGTTCGGCCAATCTGAACTCAGTAGGCGCGCTGTGTAATACCGCGCTTGTTGTATTCAGAGTTTGACTGCCGTTAAGCATTCTTCTCAAAAGGTTGACCTCGAATCGGGTAGGGATACCCGCTGAACTTAAGCA
Otu3114	Otu3114	Fungi							>Otu3114_112#AACGCACATTGCGCCTCCCAGTATTCTGAGAGGCATGCTCGTTCGAGCGTCATTACACCTCTCAGGCCTAGCCTGGTGTTGAGGGATGTGGTCGATAACCAAGACTGCCCCCTTTTAATTCATTCGGCCGATCTCATTGAAACCCGGGCGTTGTGTCAAACAAATTCGCCTTGTGGTCTCTACGGGATTAGACTGCCGTTAAGCCCACAGTCCTTAAAAAGACTTTAAAGGTTGACCTCGAATCGAGTA
Otu312	Otu312	Fungi	Ascomycota	Eurotiomycetes	Chaetothyriales				>Otu312_7806#AACGCACATTGCGCCCTTTGGCATTCCGAAGGGCATGCCTGTTCGAGCGTCATTAACACCCCTCAAGCCTGGCTTGTTGTTGGACCACGCCCGGGCTTCGTGCCCAGGGCTGGTCCCAAACGTAATGACGGCGTCCACGCGGACCCTCAGTGCAACGAGCTTTTCACGAAGCACGCACCGAGTCGCAAGGTCTGCGCGGCACGGTCTCCCCCTTTATATTATCAAGGTTGACCTCGGATCAGGTAGGAA
Otu3122	Otu3122	Fungi	Ascomycota	Eurotiomycetes	Chaetothyriales				>Otu3122_164#AACGCACATTGCGCCCCTTGGTATTCCGGGGGGCATGCCTGTTCGAGCGTCATTATCAACCCTCAAGCCCGGCTTGGTGTTGGACGGTCGGCCGCCTCACGGTGGCCCCTCCCAAAGACAATGACGGCGTCTGTTGGACCCTCGGTGCAATGGGCTTCCGGGCACGCACTCGAGTCAAAGGACCTTCAGGCCCGGTCTCCCTTATCTTTTTTAACAAGGTTGACCTCGGATCAGGTAGGAATACCCGCT
Otu3125	Otu3125	Fungi	Basidiomycota	Microbotryomycetes	Sporidiobolales	Sporidiobolaceae	Rhodotorula	Rhodotorula_mucilaginosa	>Otu3125_267#AACGCACCTTGCGCTCCATGGTATTCCGTGGAGCATGCCTGTTTGAGTGTCATGAATACTTCAACCCTCCTCTTTCTTAATGATTGAAGAGGTGTTTGGTTTCTGAGCGCTGCTGGCCTTTAGGGTCTAGCTCGTTCGTAATGCATTAGCATCCGCAATCGAACTTCGGATTGACTTGGCGTAATAGACTATTCGCTAAGGATTCGGTGGAAACATCGAGCCAACTTCATTAAGGAAGCTCCTAATTTA
Otu3128	Otu3128	Fungi	Ascomycota	Dothideomycetes	Capnodiales	Capnodiaceae	Leptoxyphium	Leptoxyphium_madagascariense	>Otu3128_158#AACGCACATTGCGCCCCCTGGTATTCCGGGGGGCATGCCTGTTCGAGCGTCATTTCACCAATCAAGCCTCGCTTGGTATTGGGCGATGCGGCCTGCCCGCACGCCTCAAATGCAACGGCCGAACGTGCTCTCCTCCGGCGTCGTGGAAACATACCGCTACAGGGACGAGCGCGACTCGCGCCGCACAAGCCTAAATTTTCAAAGGTTGACCTCGGATCAGGTAGGGATACCCGCTGAACTTAAGCATAT
Otu313	Otu313	Fungi	Basidiomycota	Tremellomycetes	Tremellales	Tremellaceae	Cryptococcus	Cryptococcus_unidentified	>Otu313_6955#AACGCAAATTGCACTCTTTGGTATTCCGAAGAGTATGCCTGTTTGAGTGTCATGAAAACCTCAACTCCAAGTTTGGTTAATCCGAGCTTGGATGTTGGATGTGGGCGTTTGTCAATGCCAAGTTGACTCGCCTTAAAATTGTAAGCTGGATTAGTCTTTGACTGGTTCCCCTAGGCGTAATAAGTATTCCGCTTAGGACACAAGCTCGCTTGTGGCCAGGACTTGACAATAGTCTGCTTTCTATACCCT
Otu315	Otu315	Fungi	Ascomycota	Sordariomycetes	Xylariales	Sporocadaceae	Pestalotiopsis	Pestalotiopsis_unidentified	>Otu315_9620#AACGCACATTGCGCCCATTAGTATTCTAGTGGGCATGCCTGTTCGAGCGTCATTTCAACCCTTAAGCCTAGCTTAGTGTTGGGAATCTACTTCTTTTATTAGTTGTAGTTCCTGAAATACAACGGCGGATTTGTAGTATCCTCTGAGCGTAGTAATTTTTTTCTCGCTTTTGTTAGGTGCTATAACTCCCAGCCGCTAAACCCCCAATTTTTTGTGGTTGACCTCGGATCAGGTAGGAATACCCGCTGA
Otu3154	Otu3154	Fungi	Ascomycota	Dothideomycetes	Pleosporales				>Otu3154_136#AACGCACATTGCGCCCCTCGGTATTCCGTGGGGCATGCCTGTTCGAGCGTCATTTACACCCTCAAGCTCTGCTTGGTGTTGGGCGTCTGTCCCGCTTCGTGCGTGGACTCGCCCCAAAGTCATTGGCGGCGATCGTGCCAGCTTCTCGCGCAGCATACGCGCTCCGGAGGCAAGTCGATCAGCATCCACAAAGTACTTTCCACAGTTTGACCTCGGATCAGGTAGGGATACCCGCTGAACTTAAGCATA
Otu3155	Otu3155	Fungi	Ascomycota						>Otu3155_710#AACGCACATTGCGCCCTTTGGTATTCCGAAGGGCATGCCTGTTCGAGCGTCATTATCACCACTCAAGCCCGGCTTGGTGTTGGGAGCCACCCCAGCGGTGCTCCTCAAAGGCAGTGGCGGCGCCTCTCGGCTCTAAGCGTAGTAATTCATTCTCGCTCTGGGGACCTAGAGGTGGCTTGCCAGCAACCCCAAATCTATCAAGGTTGACCTCGGATCAGGTAGGGATACCCGCTGAACTTAAGCATATCA
Otu316	Otu316	Fungi	Ascomycota	Dothideomycetes	Capnodiales	Cladosporiaceae	Cladosporium		>Otu316_24710#AACGCACATTGCGCCCTTTGGTATTCCGAAGGGCATGCCTGTTCGAGCGTCATTTCACCACTCAAGCCTCGCTTGGTATTGGGCAACGCGGTCCGCCGCGTGCCTCAAATCGACCGGCTGGGTCTTCTGTCCCCTAAGCGTTGTGGAAACTATTCGCTAAAGGGTGTTCGGGAGGCTACGCCGTAAAACAACCCCATTTCTAAGGTTGACCTCGGATCAGGTAGGGATACCCGCTGAACTTAAGCATAT
Otu3161	Otu3161	Fungi	Ascomycota	Dothideomycetes	Capnodiales	Cladosporiaceae	Cladosporium		>Otu3161_128#AACGCACATTGCGCCCCCTGGTATTCCGGGGGGCATGCCTGTTCGAGCGTCATTTCACCACTCAAGCCTCGCTTGGTATTGGGCAACGCGGTCCGCCGCGTGCCTCAAATCGACCGGCTGGGTCTTCTGTCCCCTAAGCGTTGTGGAAACTATTCGCTAGGGAGGACCGCCGGACGCGCCGTTAAACTCATCAAAGTCTGACCTCGGATCGGGTAGGGATACCCGCTGAACTTAAGCATATCAATAAGC
Otu3162	Otu3162	Fungi	Ascomycota	Dothideomycetes	Myriangiales	Elsinoaceae			>Otu3162_110#AACGCACATTGCGCCCCTTGGTATTCCGAGGGGCATGCCTGTTCGAGCGTCATTTCACCAATCAAGCCCCGCTTGGTATTAGGCGACCAGGCCGGTCCCCCCGTGGCCGGCCCGCCCGAAATGCATCGGCGAGGCACCGACCCCCGGCGTGTTAGAATTTCGAAACGTCGAGAGCACCGGTGCCCCTCAGCCGCGAAACCTTTTTTATATTTTTCAAGGTTGACCTCGGATCAGGTAGGAATACCCGCT
Otu3167	Otu3167	Fungi	Ascomycota	Dothideomycetes					>Otu3167_186#AACGCACATTGCGCCCCTTGGTATTCCATGGGGCATGCCTGTTCGAGCGTCATTTGTACCCTCAAGCTATGCTTGGTGTTGGGTGATTGTCCACTAGGACTCGCCTCAAAGTCATTGGCAGCCAGTGTTTTGGTATTGAAGCGCAGCACATTTTGCGCCTCTAGCCTAGAGCACTCGCGTCCAGTAAGCCTTTTTCCACTTTTGACCTCGGATCAGGTAGGGATACCCGCTGAACTTAAGCATATCAAT
Otu3176	Otu3176	Fungi	Ascomycota	Sordariomycetes	Hypocreales				>Otu3176_121#AACGCACATTGCGCCCGGTAGTACTCTACCGGGCATGCCTGTCCGAGCGTCATTTCAACCCTCGGGACCCGTTTCGGCGGGACCCGGCGTTGGGGATCGGCCGTCCTTTGCGGCGCGCCGGCCCCGAAATACAGTGGCGGTCTCGTTGTGACTCCCCTGCGTAGTAGTAACATCTCGCATGTGGATAGTGACGCGGCCACGCCGTAAAACCCCCAACTTTTACCAAGGTTGACCTCGGATCAGGTAGGA
Otu3177	Otu3177	Fungi	Ascomycota	Dothideomycetes	Capnodiales	Teratosphaeriaceae	Devriesia		>Otu3177_98#AACGCACATTGCGCCCTTTGGCATTCCGAGGGGCATGCCCGTTCGAGCGTCATTAAATCCACTCAAGCCTGGCTTGGTATTGAGCGCCGGGAGCCTCTCCCACGCTCCAATTTCGCCGGCTGGCCGTTTGTAAGCAGTAGCGTCGTGACACACCTCTCGCTAACCGCGCGCGACGACCACGCCGTTAAACCCTTCTATCAAAGGTTGACCTCGGATCGGGTAGGAATACCCGCTGAACTTAAGCATATC
Otu318	Otu318	Fungi	Ascomycota	Dothideomycetes	Capnodiales	Mycosphaerellaceae			>Otu318_8503#AACGCACATTGCGCCCTTTGGCATTCCGAAGGGCATGCCTGTTCGAGCGTCATTACACCAATCAAGCCTGGCTTGGTATTGGGCGACAGGGCCGTCACACGCCCTCCGCCCCAATGACTGCCGGCGGGACGGACCGAATCTCAGCGTTGTGAATCAAAAGCCGCTGGCGAGACGGGACGGCCGTGCCGTTAAACAACCCCATCAAAGGTTGACCTCGGATCAGGTAGGGATACCCGCTGAACTTAAGCA
Otu3180	Otu3180	Fungi	Ascomycota	Dothideomycetes	Dothideomycetes_ord_Incertae_sedis	Dothideomycetes_fam_Incertae_sedis	Leptospora	Leptospora_rubella	>Otu3180_148#AACGCACATTGCGCCCCTTGGTATTCCATGGGGCATGCCTGTTCGAGCGTCATTTGTACCCTCAAGCTATGCTTGGTGTTGGGTGATTGTCCACTAGGACTCGCCTCAAAGTCATTGGCAGCCAGTATTTTGGTATAAAGCGCAGCACATTTTGCGCCTCTAGCCTAGAGCACTCGCGTCCAGTAAGCCTTTTTCCACTTTTGACCTCGGATCAGGTAGGGATACCCGCTGAACTTAAGCATATCAATA
Otu3182	Otu3182	Fungi	Basidiomycota	Agaricostilbomycetes	Agaricostilbales	Chionosphaeraceae			>Otu3182_125#AACGCACCTTGCGCTCCCGGGCTATTCCTGGGAGCATGCTTGTTTGAGTGTCGCTTACCCCTCTCAAACCCCTGTTGTTTTCGGACAAGCAGAGTCAGGTTTGGATCGTGCGGTTTCTGTCGTTGCAAAACGACTGCCGTGAAATGCAATAAGCTGTACTAGAAGCGGCTTGACCCGTTGTCGTAACTTAAAAATTCAATGGGAACGCTTCTAAAGAAGGCTTGCCAAAATGGCCTTTCCGGGCCGATT
Otu3185	Otu3185	Fungi							>Otu3185_104#AACGCACATTGCGCCTCTTGGTATTCCAGGAGGCATGCTCGTTCGAGCGTCATTACACCTCTCAGGCCTAGCCTGGTGTTGAGGGAAGTGGTCGATTCAAAACAAAGACTGCCCCCTTTAAATTCATTCGGCCGATTTCTGAACCCCGGGCGTTTTGTCAAACAAATCCGCCTTTGTGAGCGTAGGATTATCAGACTGCCGTTAAGCCTACAGTCCCTTAAAAAGACTTTAAAGGTTGACCTCGAATCG
Otu3189	Otu3189	Fungi	Ascomycota	Dothideomycetes	Pleosporales				>Otu3189_253#AACGCACATTGCGCCCCTTGGTATTCCATGGGGCATGCCTGTTCGAGCGTCATTTGTACCTTCAAGCTTTGCTTGGTGTTGGGTGCTTGTCTTTTTGTTAAGACTCACCTCAAAGTCATTGGCAGCCAGTGTTTTGGTAGTAAGCGCAGCACATTTTGCGTCTTAGTCCCTAAACAGTGGCATCCACAAAGCCTCTTTCTCACTTTTGACCTCGGATCAGGTAGGGATACCCGCTGAACTTAAGCATAT
Otu32	Otu32	Fungi	Ascomycota	Dothideomycetes	Capnodiales	Dissoconiaceae	Uwebraunia	Uwebraunia_musae	>Otu32_148369#AACGCACATTGCGCCCCCTGGTATTCCGGGGGGCATGCCTGTTCGAGCGTCATTGCAACCAATCCAGCCCCGCTGGGTATTGGGCGTCGCGGCCTGCCGCGCGCCTCAAAGTCTACGGCGGAAGCCGCCCGTTCCTCTGCGTGATGACACATCGTCGCTTGGGACACGGGGGTGAGCGCCCGGAAAACATCGGCGGAGACGTCGATTTCAAGGTTGACCTCGGATCAGGTAGGGATACCCGCTGAACTT
Otu321	Otu321	Fungi	Basidiomycota	Tremellomycetes	Tremellales	Bulleribasidiaceae	Hannaella	Hannaella_sinensis	>Otu321_262#AACGCACATTGCGCCTTTTGGTATTCCGAAAGGCATGCCTGTTTGAGTGTCATATTATCTCTCAGATGTAGTTTTCTATATATGAGCTTTGGACGTTGCCAGCAATGGCTCGTCTTAAATGACTAAGTGGAATGCGTAATAAGTTTTCGCTCCCTTCACTCTAATAACTCTTATGTTAGACCTCAAATCAGGTAGGACTACCCGCTGAACTTAAGCATATCAATAAGCGGAGGAGGCTGACTGACTCTC
Otu3212	Otu3212	Fungi	Ascomycota	Sordariomycetes	Xylariales	Xylariaceae			>Otu3212_117#AACGCACATTGCGCCCATTAGTATTCTAGTGGGCATGCCTGTTCGAGCGTCATTTCAACCCTTAAGCCCCAGTTGCTTAGCGTTGGGGGATTACGCACTGTAACCCCTTAAAGTTATTGGCGGAGTCGGATCAGTCTCTAGGCGTAGTAATTCTTTCTCGCTTCTGTAGCTGGCCCGGCCCCTGCCGTAAAACCCCCTATATTCTAGTGGTTGACCTCGGATCAGGTAGGAATACCCGCTGAACTTAAG
Otu3217	Otu3217	Fungi	Ascomycota	Eurotiomycetes	Chaetothyriales	Chaetothyriaceae	Camptophora	Camptophora_hylomeconis	>Otu3217_151#AACGCACATTGCACCTTTGACTTGATCAGAGGTATGCCTGCTCGAGCGTCATTATACGCAAATCAAGCCTGGCTTGTTGTTGGACTCCAGGTCCGGGTTCACCCCCGACCGGTCCCAAAAGTAATGACGGCGTCCGTGGGACTCTCGGTGCAACGAGCTTTCTAAGCACGCAACGAGTTGAAAGGTCTCCCGGCACGGTCCATAACCCAATTTTTACAAGGTTGACCTCGGATCAGGTAGGAATACCCG
Otu322	Otu322	Fungi							>Otu322_7587#AACGCACATTGCGCCTCCCAGTATTCTGAGAGGCATGCTCGTTCGAGCGTCATTACACCTTTCAGGCCTCGCCTGGTGTTGAGAGAAGTGGTCGATTTTCCAAAGACTGCTCTCTTTAAATTGTTTTCGACCGGTCACAGATCAGACTTCGGCGTTGTGTTAAAGCTCGCCTTGTCTATGGTCTTTGATCTGACTGTCGTTAAGCCCAACTGTCTTCCCTTCGGGGCGACTTTTAAAGGTTGACCTCGA
Otu3222	Otu3222	Fungi	Ascomycota	Dothideomycetes	Pleosporales	Pleosporaceae	Alternaria	Alternaria_unidentified	>Otu3222_777#AACGCACATTGCGCCCCTTGGTATTCCATGGGGCATGCCTGTTCGAGCGTCGTTTGTACCTTCAAGCTCTGCTTGGTGTTGGGTGTTTTGTCTCGCCTCTGCGTGTAGACTCGCCTTAAAACAATTGGCAGCCGGCCTACTGGTTTCGGAGCGCAGCACAAGTCGCACTCTCTATCAGCAAAGGTCTAGCATCCATTAAGCCTTTTTTCAACTTTTGACCTCGGATCAGGTAGGGATACCCGCTGAACT
Otu3228	Otu3228	Fungi	Basidiomycota	Microbotryomycetes	Sporidiobolales	Sporidiobolaceae	Rhodotorula	Rhodotorula_paludigena	>Otu3228_115#AACGCACCTTGCGCTCTTTGGTATTCCGAAGAGCATGCCTGTTTGAGTGTCATGAAATCTTCAACCCTCTCTTTTCTTAGGGAATCGAGAGGTGCTTGGATTCTGAGCGCTGCTGGCCTCTGGCCTAGCTCGTTCGTAATGCATTAGCATCCGCAATCAAACTTCGGATTGACTTGGCGTAATAGACTATTCGCTGAGGATTCTGGTCTTCGGACTAGAGCCGGGTTGGGTTAAAGGAAGCTTCTAATC
Otu3229	Otu3229	Fungi	Basidiomycota	Agaricostilbomycetes					>Otu3229_138#AACGCATCTTGCGCTTTCGGGTTATTCCTGGGAGCATGCTTGTTGGAGTGTCGCGAAACTCTCAACCCCGCCTTGATTCAGTTCGAGGTTGCTTTGGGTTTGGATCATGACCTGTTGCTGACGGTTCCCGTCGGCTGGGTTGAAAAGCATCAAGCTGAATCCCTATTCATGCGGCTTGACCTGTTGTTGTAAGCATCCAACTTTCAACGGGAACGCATGTGGGCAGGAGCTTTACCAAATGGATGAACC
Otu3230	Otu3230	Fungi	Ascomycota	Dothideomycetes	Capnodiales	Neodevriesiaceae	Neodevriesia		>Otu3230_130#AACGCACATTGCGCCCTTTGGCATTCCGAAGGGCATGCCTGTTCGAGCGTCATTACACCAATCAAGCCTCGCTTGGTATTGGGCGACGGGGTCGATCGCGACGCCCGCGCCTCAATGACTTTCCGGCGGGACGGACCGTATCTCAGCGTTGTGGTAAAAAGCCGCTGGCGAGACGGGACGGCCGTGCCGTTAAAACCCCATTTTCTCAAGGTTGACCTCGGATCAGGTAGGGATACCCGCTGAACTTAA
Otu3239	Otu3239	Fungi	Ascomycota	Dothideomycetes	Capnodiales				>Otu3239_111#AACGCACATTGCGCCCCTTGGTATTCCGGGGGGCATGCCCGTTCGAGCGTCATTTCACCAATCAAGCCTGGCTTGGTGTTGGGCCCCGGGGGTGACCCGGGCCCCAAAGTCGTCGGCCGGACCGCCCGAATCTCAGCGTCGTGCAAACAATTCGCTGGCGAGACGGGGGGTGCGCGCCGGAAAACTTTTATTCACAGGTTGACCTCGGATCGGGTAGGGATACCCGCTGAACTTAAGCATATCAATAAG
Otu324	Otu324	Fungi	Ascomycota	Sordariomycetes	Microascales	Microascaceae	Microascus	Microascus_niger	>Otu324_8601#AACGCACATTGCGCCCCTCGGTATTCCGTGGGGCATGCCTGTTCGAGCGTCATCTACACCCTCAAGCTCTGCTTGGTGTTGGGCGTCTGTCCCGCCTCGGCGCGCGGACTCGCCCCAAATGCATTGGCAGCGGTCTTTGCCTCCTCTCGCGCAGCACATTGCGCTTCTCGAGGTGTCGCGGACACGCGTCCAGTAAGCAACATTTACCGTCTTTGACCTCGGATCAGGTAGGGATACCCGCTGAACTTA
Otu3245	Otu3245	Fungi							>Otu3245_128#AACGCACATTGCACCCTCTGGTATTCCGGGGGGTATATTTGTTCCAGCGTTATTACGCCTCTCAAGTTTAACTTGGTATTGAGATTGTGGTTTACTGCATTCTTTAAATATTTACAGCTGATTATCTAAGTCAAGCGTATGAAATTCTTCGCTCAGTCTTGAATAATCATGCTCGAAACCTAATTCTTAAGGTTAACCTGGAATCAAATAGGGATACCCGCTGAACTTAAGCATATCAATAAGCGGAGG
Otu3249	Otu3249	Fungi	Ascomycota	Lecanoromycetes	Lecanorales	Ramalinaceae			>Otu3249_139#AACGCACATTGCGCCCCTCGGTATTCCGGGGGGCATACCTGTTCGAGCGTCACAACACCTCTCAAGCGTAGCTTGGTATTGGGCCTCGCTCCCTCCGCGGGCGGCGTGCCTGAAAAGCAGTGGCGGTCCGGTCTGGGCTTGAACGTAGTAAATTTCTCCCGTTCTGAAGCTCCGGCCGTGGCCTGCCATAAAACCCCCCATTCTTTCTAGAATTGACCTCGGATCAGGTAGGGATACCCGCTGAACTTA
Otu3255	Otu3255	Fungi	Ascomycota	Dothideomycetes	Capnodiales	Capnodiales_unidentified	Capnodiales_unidentified	Capnodiales_unidentified	>Otu3255_130#AACGCACATTGCGCCCTTTGGCATTCCGAAGGGCATGCCCGTTCGAGCGTCATTAAATCCAATCAAGCCCGGCTTGGTATTGGGCGTCGGGGTGTCCCCGTGCCTCAATTTCACCGGCTGGCCGTCGCCCGTCTTAGCGTTGTGACTTATGTTTCGCTAGCGATGGGAGGCGGACCACGCCGTTAAACCCCACGAATTTCAATCGAAATTCGATTAAGGTTGACCTCGGATCGGGTAGGAATACCCGCT
Otu326	Otu326	Fungi	Basidiomycota	Tremellomycetes	Tremellales	Bulleraceae	Bullera	Bullera_alba	>Otu326_6646#AACGCACCTTGCGCCTTTTGGTATTCCGAAAGGCATGCCTGTTTGAGTGTCATGAAATATCAACCCCTCCTGGTTTCTGATCAGTGTTGGGCTTGGACTTGGGTGTCTGCCAGTTCGCTGGCTCGCCTTAAAAGAGTTAGTGGTAATAACATCCACGGCTAAGACGTAATAAGTTTCGTCTGGTCAAGGTGTGACGACTGCTCATAACCCGACCGCAAGGTCATTATTTTATGCTCTGACCTCAAATCA
Otu3261	Otu3261	Fungi	Ascomycota	Dothideomycetes	Pleosporales	Didymellaceae			>Otu3261_417#AACGCACATTGCGCCCCCTGGTATTCCGGGGGGCATGCCTGTTCGAGCGTCGTTTGTACCTTCAAGCTCTGCTTGGTGTTGGGTGTTTTGTCTCGCCTCTGCGTGTAGACTCGCCTTAAAACAATTGGCAGCCGGCGTATTGATTTCGGAGCGCAGTACATCTCGCGCTTTGCACTCATAACGACGACGTCCAAAAGTACATTTTTACACTCTTGACCTCGGATCAGGTAGGGATACCCGCTGAACTTA
Otu327	Otu327	Fungi	Basidiomycota	Tremellomycetes	Tremellales	Tremellaceae	Cryptococcus	Cryptococcus_laurentii	>Otu327_8138#AACGCACCTTGCGCCTTTTGGTATTCCGAAAGGCATGCCTGTTTGAGTGTCATGAAATCTCAATCCCCCTGGGTTTATGATCTGGGTCGGACTTGGATATGGGCGTCTGCCGGTCACACGGCTCGCCTCAAATGACTTAGTGGATCTCTCTGCATCCGTGACAGACGTAATAAGTTTCGTCTTGTCCCTTGCTTATGAGTCTGCTCATAACCTGCCATTGCGCACTTTTAGACTCTGACCTCAAATCAG
Otu3278	Otu3278	Fungi	Ascomycota	Eurotiomycetes	Chaetothyriales	Cyphellophoraceae	Cyphellophora	Cyphellophora_guyanensis	>Otu3278_160#AACGCACATTGCGCCCTCTGGTATTCCGGAGGGCATGCCTGTTCGAGCGTCATTATCACCCCTCAAGCCCGGCTTGTTGTTGGACGCGGCGGCGCCGTTCGCGCCCCGCCCGTCTCAAAGATAATGACGGCGTCTGCGAGGACCCCTGTACACTGAGCTTTCGGGCACGTACTAGGTGTGGAATCCAGACCCGGTCACCGTCCCCCTAGGGACAAACTTTTAACCAGGTTGACCTCGGATCAGGTAGGA
Otu3279	Otu3279	Fungi	Ascomycota	Dothideomycetes	Pleosporales				>Otu3279_106#AACGCACATTGCGCCCCTTGGTATTCCATGGGGCATGCCTGTTCGAGCGTCATTTACACCCTCAAGCTCTGCTTGGTGTTGGGCGTCTGTCCCGCCGTTTGCCGGCGTGAGGACTCGCCTCAAAGGTATTGGCAGCGGCCTTTGTCAGCTTCTCGCGCAGCGAAGATTGCGTCGATCAGAGCCTGGCGTTGGGTTCGCGTCCACAAAAGTCCACCACGACTTGACCTCGGATCAGGTAGGGATACCCGC
Otu328	Otu328	Fungi	Ascomycota	Dothideomycetes					>Otu328_8148#AACGCACATTGCGCCCTCTGGTATTCCGGGGGGCATGCCTGTTCGAGCGTCATTACACCTCTCAAGCCTCGCTTGGTATTGGAGATGGTGGGCTTTTCTTGCGAGGAAGGCCTGCCCCTCTTGAAATGACCGGCCGATTTTGTTAAAGCTCTGGCGTTGTGGAATTTCTCAAATCGCTTGAAACCTTTAACGGAATTCGACAGCCGTAAAGCCTCTTTTTACTCAAGGTTGACCTCGGATCAGGTAGGA
Otu3285	Otu3285	Fungi	Ascomycota						>Otu3285_151#AACGCACATTGCACCCTTTGGTATTCCGAAGGGTACGCCTGTTCGAGCGTCATTCAACGTCAAGTCTCGGCTTGGTTATGGACTTTGCCGTGGCAAGGTCTCAATTCGATTGGCGATCCACACCATCGTGATGCCTCACATCGGTTGGGTCCGCTCATATTTGACCCATTTTTCAAAACGTTGACCTCGGATCAGGCGGGGATACCCGCTGAACTTAAGCATATCAATAAGCGGAGGAGGCTGACTGAC
Otu3287	Otu3287	Fungi	Ascomycota	Sordariomycetes	Xylariales	Xylariales_fam_Incertae_sedis	Liberomyces		>Otu3287_99#AACGCACATTGCGCCTATTAGTATTCTAGTAGGCATGCCTGTTCGAGCGTCATTACACCACTCAAGCTTCATTGCTTGGAGTTGGGACGTTACCGCCCCGGCGGTAAGTCCTCAAATCTAGTGGCGAGGCCGGATGTCCTCTAAGCGTAGTAAACTTCTTTTCTCGCTTTGGCTAGGCGTCTGGTTGCAGCCAGAAACCACTATGTTTTCAATGGTTGACCTCGGATCAGGTAGGAATACCCGCTGAAC
Otu3288	Otu3288	Fungi	Ascomycota	Leotiomycetes	Helotiales	Chaetomellaceae	Pilidium	Pilidium_pseudoconcavum	>Otu3288_136#AACGCACATTGCGCCCTTTGGTATTCCGAAGGGCATGCCTGTTCGAGCGTCATTACACTCTTCTTCGGAGTCTTGACAGTGGCGCACGCCTTGTCTAAAACCCTTGGTGGTAACTATCAATCACGCATAGTAATCTCTGCGAAGGTGGATAGGTAAACACTGAAAACTTCTTGTTTGACCTCGGATCAGGTAGGGATACCCGCTGAACTTAAGCATATCAATAAGCGGAGGAGGCTGACTGACTCTCGA
Otu3291	Otu3291	Fungi							>Otu3291_109#AACGCACATTGCGCCCATTGGTATTCCGATGGGCATGCCGTAGCGAGCGTCGTTTCTCATTCAATCTCACGGTTGGTGTTGGGCATGGCCTGTGCCTGTCCCGTAATGAAGCGCGCCCAGCGAGTGATTCCGGTTTGACAGGAGTTAGACTGCACTCGTTTTGGGGGAAATATAGTTACTCTTTTTGGAGCGACTCTTTTTGACCTCGTTGCGGTAGGAATACCCGCTGAACTTAAGCATATCAATAAG
Otu3298	Otu3298	Fungi	Ascomycota	Eurotiomycetes	Chaetothyriales	Chaetothyriales_fam_Incertae_sedis	Strelitziana	Strelitziana_africana	>Otu3298_2696#AACGCACATTGCGCCCATTGGTATTCCGATGGGCATGCCTGTTCGAGCGTCATTATCCTCTCTCCCAACCTTTGGTCGGGGCGTTGGATCGAGTTGTGGTCTCGTCCGCAACTGGTCTCAAAGACAATGACGGCGTCCGTGGGAGCCCTCTTCGCAACGAGTCTTTCGAGGCACGCGGGGAGTTGCAAGGCCTCCACGGCACGGTCCACACCTTTTACTTTTTCAGGTTGACCTCGGATCAGGTAGGAA
Otu3299	Otu3299	Fungi	Ascomycota	Dothideomycetes	Capnodiales	Mycosphaerellaceae			>Otu3299_153#AACGCACATTGCGCCCTGTGGTATTCCGCAGGGCATGCCTGTTCGAGCGTCATTTCACCACTCAAGCCTAGCTTGGTATTGGGCGTCGCGATTTCCGCGCGCCTTAAAGTCTCCGGCTGAGCAGTTCGTCTCTAAGCGTTGTGGAAACTATTCGCGGAGAGGAGGCGCGGCGTGGCCGTTAAACACCCCATCAAAGGTTGACCTCGGATCAGGTAGGGATACCCGCTGAACTTAAGCATATCAATAAGC
Otu33	Otu33	Fungi	Ascomycota	Dothideomycetes	Pleosporales	Pleosporaceae	Alternaria		>Otu33_259362#AACGCACATTGCGCCCTTTGGTATTCCAAAGGGCATGCCTGTTCGAGCGTCATTTGTACCCTCAAGCTTTGCTTGGTGTTGGGCGTCTTGTCTCTAGCTTTGCTGGAGACTCGCCTTAAAGTAATTGGCAGCCGGCCTACTGGTTTCGGAGCGCAGCACAAGTCGCACTCTCTATCAGCAAAGGTCTAGCATCCATTAAGCCTTTTTTTCAACTTTTGACCTCGGATCAGGTAGGGATACCCGCTGAAC
Otu3305	Otu3305	Fungi	Ascomycota	Eurotiomycetes	Chaetothyriales	Chaetothyriaceae	Camptophora	Camptophora_hylomeconis	>Otu3305_4230#AACGCACATTGCGCCCTCTGGTATTCCGGGGGGCATGCCTGTTCGAGCGTCATTACAACCCTCAAGCCTGGCTTGTTGTTGGACTCCAGGTCCGGGTTCACCCCCGACCGGTCCCAAAAGTAATGACGGCGTCCGTGGGACTCTCGGTGCAACGAGCTTTCTAAGCACGCAACGAGTTGAAAGGTCTCCCGGCACGGTCCATAACCCATTTTTTACAAGGTTGACCTCGGATCAGGTAGGAATACCCGC
Otu3306	Otu3306	Fungi	Ascomycota	Dothideomycetes	Capnodiales	Teratosphaeriaceae	Devriesia	Devriesia_unidentified	>Otu3306_119#AACGCACATTGCGCCCTCTGGCATTCCGGGGGGCATGCCCGTTCGAGCGTCATTAACACCCATCAAGCCTGGCTTGGTATTGGGCGACGGGACCTCCCCGCGCCCCGATTTCGCCGGCTGGACGTACCCCGATCTCAAGCGCTGTAATGAGCCTTCGCTGGAGGGACGGGCGGCCACGCCGTTAAACCCAATCAAATCAAGTTGACCTCGGATCGGGTAGGAATACCCGCTGAACTTAAGCATATCAAT
Otu3312	Otu3312	Fungi	Ascomycota	Dothideomycetes	Pleosporales	Pleosporaceae	Alternaria	Alternaria_unidentified	>Otu3312_219#AACGCACATTGCGCCCCTTGGTATTCCATGGGGCATGCCTGTTCGAGCGTCATTTGTACCTTCAAGCTCTGCTTGGTGTTGGGTGTTTGTCTCCTGTAGACTCGCCTTAAAACAATTGGCAGCCGGCCTACTGGTTTCGGAGCGCAGCACAAGTCGCACTCTCTATCAGCAAAGGTCTAGCATCCATTAAGCCTTTTTTTCAACTTTTGACCTCGGATCAGGTAGGGATACCCGCTGAACTTAAGCATA
Otu332	Otu332	Fungi	Ascomycota	Eurotiomycetes	Chaetothyriales				>Otu332_7283#AACGCACATTGCGCCCTTTGGTATTCCGAAGGGCATGCCTGTTCGAGCGTCATTATCACCCCTCAAGCCTGGCTTGATGTTGGACGTCTCGGTCTGGGTAACACCAGACCCGTCCCAAAGACAATGACGGCGTCCGTGGGACCCTCGGTGCAACGAGCTTCTAACCAAGCACGCATCTGAGTCGAAAGGACCCCCGGCACGGTCTCAACCATCACTTTTTTACCAAAGGTTGACCTCGGATCAGGTAGG
Otu3325	Otu3325	Fungi	Basidiomycota	Agaricostilbomycetes	Agaricostilbales	Chionosphaeraceae	Stilbum		>Otu3325_142#AACGCATCTTGCGCTCTCGGGTTATTCCTGGGAGCACGTTTGTTGGAGTGTCGCGTAACCTCTCAACCCCGCCTTGCGTGCGAGCGCTTGGCTGTCAGGGTTGGATCTTGACGCCTTTGCCGGACGCGCCCCTTTCTCCGGAACGGTGCGCGACGGGCTGCGTTGAAATTGAACAAGCTGAATCCTTACACACGCGGCTTGACCTGTTGTCATAAGTCTTACCTTTTCAACGGGAACGCGAGTGGGAAC
Otu3326	Otu3326	Fungi	Ascomycota	Eurotiomycetes	Chaetothyriales	Cyphellophoraceae	Cyphellophora	Cyphellophora_sessilis	>Otu3326_128#AACGCACATTGCGCCCTTTGGTATTCCGAAGGGCATGCCTGTTCGAGCGTCATTATCACCCCTCAAGCCCGGCTTGTTGTTGGTGGCGGCGAGACCTTCGGGTCTCGCCCCGCCCAAAGATAATGACGGCGTCTGTGAGGACTCCTGTACACTGAGCTTTCGGGCACGTACACGGCTAGAAATTCAGACGCCGGTCGCCGCCTTCCCCCCGGGGGAGGCACACCTTTCATACCAAGGTTGACCTCGGAT
Otu3336	Otu3336	Fungi	Basidiomycota	Tremellomycetes	Tremellales	Bulleribasidiaceae	Hannaella	Hannaella_sinensis	>Otu3336_682#AACGCACATTGCGCCTTTTGGTATTCCGAAAGGCATGCCTGTTTGAGTGTCATATTATCTCTCAGATATAGTTTTCTATATATGAGCTTTGGACGTTGCCAGCAATGGCTCGTCTTAAATGACTAAGTGGAATGCGTAATAAGTTTTCGCTCCCTCCACTCTAATAACTTTTAGTTAGACCTCAAATCAGGTAGGGCTACCCGCTGAACTTAAGCATATCAATAAGCGGAGGAGGCTGACTGACTCTCA
Otu3338	Otu3338	Fungi	Ascomycota	Eurotiomycetes	Chaetothyriales	Cyphellophoraceae	Cyphellophora	Cyphellophora_sessilis	>Otu3338_144#AACGCACATTGCGCCCTTTGGTATTCCGAAGGGCATGCCTGTTCGAGCGTCATTATCACCACTCAAGCCCGGCTTGTTGTTGGCGTCAGCGCGGCCTTAACGGTTGTGCTCCGCCCAAAGATAATGACGGCGTCTGTGAGGACTCCTGTACACTGAGCTTTCGGGCACGTACACGGCTAGAAATTCAGACGCCGGTCGCCGCCTTCCCCCCGGGGGAGGCACACCTTTCATACCAAGGTTGACCTCGGA
Otu334	Otu334	Fungi	Ascomycota	Dothideomycetes	Capnodiales	Mycosphaerellaceae			>Otu334_12034#AACGCACATTGCGCCCCCTGGTATTCCGGGGGGCATGCCTGTTCGAGCGTCATTTCACCACTCAAGCCTAGCTTGGTATTGGGCGTCGCGATTTCCGCGCGCCTTAAAGTCTCCGGCTGAGCAGTTCGTCTCTAAGCGTTGTGATTTTCAAATCGCTGAAGAGTTCGGGCGGCGACGGCCGTTAAATCTTTATTCAAGGTTGACCTCGGATCAGGTAGGGATACCCGCTGAACTTAAGCATATCAATAA
Otu3341	Otu3341	Fungi	Ascomycota						>Otu3341_146#AACGCACATTGCGCCCTCTGGTATTCCGGGGGGCATGCCCGTTCGAGCGTCATTACACCTCTCAAGCCTCGCTTGGTATTGGGGGTCAGCGTCCTTCTCAAAGAGGTCGCTCCCCTTGAAATCTCCGGCCGAGTTCGTCTATCCCCCGGCGTTGTGCAAACAAATTCGCCTGTCTGGGAGCGAGGGACCTTCGTCGCCGTCAAAACACATTTTCATTAAAGGTTGACCTCGGATCGGGTAGGGATACCC
Otu3345	Otu3345	Fungi	Ascomycota	Lecanoromycetes	Lecanorales	Ramalinaceae	Bacidia	Bacidia_neosquamulosa	>Otu3345_213#AACGCACATTGCGCCCCTCGGTATTCCGGGGGGCATACCTGTTCGAGCGTCACAACACCTCTCAAGCGTAGCTTGGTATTGGGCCTCGCTCCCTTCCCGGGCGGCGTGCCTGAAAAGCAGTGGCGGTCCGGTCTGGGCTTGAACGTAGTAAATTTTCTCCCGTTCTGAAGGTCCGCGCTGTGGCTGGCCATAAACACCCCACATTTTCAAGAATTGACCTCGAATCAGGTAGGGATACCCGCTGAACTT
Otu3347	Otu3347	Fungi	Ascomycota	Dothideomycetes	Pleosporales	Phaeosphaeriaceae	Wojnowicia	Wojnowicia_viburni	>Otu3347_146#AACGCACATTGCGCCCCTTGGTATTCCATGGGGCATGCCTGTTCGAGCGTCATTTGTACTCTCAAGCTAAGCTTGGTGTTGGGTGTTTGTCCACTCCCGCGTGTTTGGACTCGCCTTAAAACCATTGGCAGCCAGTGTTTTGGTATTGAAGCGCAGCACAATTTGCGATCCAAGCCCATGAATACTAGCCACCATCAAGTCTATTTTTTTAACGCTTGACCTCGGATCAGGTAGGGATACCCGCTGAAC
Otu3351	Otu3351	Fungi	Ascomycota	Eurotiomycetes	Eurotiales	Aspergillaceae	Aspergillus	Aspergillus_amstelodami	>Otu3351_98#AACGCACATTGCGCCCCCTGGTATTCCGGGGGGCATGCCTGTCCGAGCGTCATTGCTGCCCTCAAGCACGGCTTGTGTGTTGGGCTTCCGTCCCTGGCAACGGGGACGGGCCCAAAAGGCAGTGGCGGCACCATGTCTGGTCCTCGAGCGTATGGGGCTTTGTCACCCGCTCCCGTAGGTCCAGCTGGCAGCTAGCCTCGCAACCAATCTTTTTAACCAGGTTGACCTCGGATCAGGTAGGGATACCCG
Otu3354	Otu3354	Fungi	Ascomycota	Eurotiomycetes	Chaetothyriales	Cyphellophoraceae	Cyphellophora	Cyphellophora_sessilis	>Otu3354_151#AACGCACATTGCGCCCTTTGGTATTCCGAAGGGCATGCCTGTTCGAGCGTCATTATCACCCCTCAAGCCCGGCTTGCTGTTGGTGGTGGCGCGGCCCCCTCCCGGGCCGCCGCCCCGCCCAAAGATAATGACGGCGTCTGTGAGGACTCCTGTACACTGAGCTTTCGGGCACGTACACGGCTAGAAGTCCAGGCGCCGGTCGACGTCCTTCGGGACACTTTTTACCAAGGTTGACCTCGGATCAGGTAG
Otu3358	Otu3358	Fungi	Ascomycota	Eurotiomycetes	Chaetothyriales	Cyphellophoraceae	Cyphellophora	Cyphellophora_sessilis	>Otu3358_134#AACGCACATTGCGCCCTTTGGTATTCCGAAGGGCATGCCTGTTCGAGCGTCATTATCACCCCTCAAGCCCGGCTTGCTGTTGGTGGTGGCGCGGCCCCCTCCCGGGCCGCCGCCCCGCCCAAAGATAATGACGGCGTCTGCGAGGACTCCTGTACACTGAGCTTTCGGGCACGTACACGGCTAGAAGTCCAGGCGCCGGTCGACGTCCTTCGGGACACTTTTTACCAAGGTTGACCTCGGATCAGGTAG
Otu3359	Otu3359	Fungi	Ascomycota	Dothideomycetes	Pleosporales				>Otu3359_124#AACGCACATTGCGCCCTTTGGTATTCCTTAGGGCATGCCTGTTCGAGCGTCATTGAAACCCTCAAGCGCAGCTTGGTGTTGGGCGTCTGTCCTCCCCCGGGGGACTCGCCTCAAATGCATTGGCAGCCGGCACGTTGGCCCCGAGCGCAGCAGAATCGCGCCCGGCGTCTGGCGGTGCCCGGCTCTCCAGGAAGCCTCTTCCCAAGATTGACCTCGGATCAGGTAGGGATACCCGCTGAACTTAAGCAT
Otu337	Otu337	Fungi	Ascomycota	Dothideomycetes	Pleosporales	Massarinaceae	Stagonospora	Stagonospora_unidentified	>Otu337_7023#AACGCACATTGCGCCCCTTGGTATTCCATGGGGCATGCCTGTTCGAGCGTCATTTGTACCCTCAAGCTTTGCTTGGTGTTGGGCGTCTTGTCTTTTATCAGACTCGCCTTAAAGTAATTGGCAGCCAGTGTTTTTGGTAGTAAGCGCAGCACAATTTGCGTCTTGGTCCCTAAACCGTGGCATCCACAAAGCCTCTTTCTCACTTTTGACCTCGGATCAGGTAGGGATACCCGCTGAACTTAAGCATAT
Otu3395	Otu3395	Fungi	Ascomycota						>Otu3395_95#AACGCACATTGCGCCCCCTGGTATTCCGGCGGGCATGTCTGTTTGAGCGTCAGTACGCACCTCTGTTTCAGCTTTGCTGAGCAGGTCGTGGGCGCGCCTTTCGAAAGATGGGCGCCCCTAACGTAGCACGCTTGCGGGCTCCCACACTGATGTCAACGTAGTAAACTAAACGCTCGATGCTATCTTGTGGAGGCTCTGCCTGAACAAACCTTCTTGAGTTTGACCTCAGATCAGATAAGGATACCCGCT
Otu3396	Otu3396	Fungi	Ascomycota	Dothideomycetes	Pleosporales				>Otu3396_113#AACGCACATTGCGCCCCTTGGTATTCCATTGGGCATGCCTGTTCGAGCGTCATTTACACCCTCAAGCTCTGCTTGGTGTTGGGCGTCTGTTCGCGCCTTCGCGCGTGGACTCGCCTCAAATTCATTGGCAGCAACCCTTGCCGGCTCTCCGCGCAGTGAAACGCGCATTACGGGGAGCCACCAGCAGGGAATGCGTCCACAAGATTCCACCGTTTGACCTCGAATCAGGTAGGGATACCCGCTGAACTT
Otu3397	Otu3397	Fungi	Ascomycota	Sordariomycetes	Trichosphaeriales	Trichosphaeriaceae	Nigrospora		>Otu3397_259#AACGCACATTGCGCCCATTAGTATTCTAGTGGGCATGCCTGTTCGAGCGTCATTTCAACCCCTAAGCACAGCTTATTGTTGGGAGTCCACGCCTGTGGTTCCTCAAAGACATTGGCGGAGTGGCAGTGGTCCTCTGAGCGTAGTAATCTTTTATCTCGCTTCTGTTAGGTGCTGCCCCCCCGGCCGTAAAACCCCCAATTTTTTCTGGTTGACCTCGGATCAGGTAGGAATACCCGCTGAACTTAAGCA
Otu34	Otu34	Fungi	Ascomycota	Sordariomycetes	Trichosphaeriales	Trichosphaeriaceae	Nigrospora	Nigrospora_unidentified	>Otu34_150584#AACGCACATTGCGCCCATTAGTATTCTAGTGGGCATGCCTGTTCGAGCGTCATTTCAACCCCTAAGCACAGCTTATTGTTGGGAACCTACGGCTTCGTAGTTCCTCAAAGACATTGGCGGAGTGGCAGTGGTCCTCTGAGCGTAGTAATCTTTTATCTCGCTTCTGTTAGGTGCTGCCCCCCCGGCCGTAAAACCCCCAATTTTTTCTGGTTGACCTCGGATCAGGTAGGAATACCCGCTGAACTTAAG
Otu3406	Otu3406	Fungi							>Otu3406_114#AACGCACATTGCGCCCATTGGTATTCCGATGGGCATGCCGTAGCGAGCGTCGTTTCTAATTCAGTTGAAAGACTGGTGTTGGGCATGGCTAGCGCCTGTTTCCCGTAATGAAGCGCGTCTGGTGAGTGACTACCAGTTTGACAGGAGTTAGACTGCACTTATCCATTGATGAAAATCGTCTGCCTAACGGCAGACTCTTTTTTTTTGACCTCGTTGCGGTAGGAATACCCGCTGAACTTAAGCATATCA
Otu342	Otu342	Fungi	Ascomycota	Dothideomycetes	Capnodiales	Mycosphaerellaceae	Zasmidium	Zasmidium_xenoparkii	>Otu342_8941#AACGCACATTGCGCCCCCTGGTATTCCGGGGGGCATGCCTGTCCGAGCGTCATTACACCAATCAAGCCTGGCTTGGTATTGGGCGTCGCGGGTCTCTGACCCGCGCGCCTTAAAGTCTCACCGGCTGAGCGGCGTCGTCTCTAAGCGTTGTGGAAACTATTCGCAGAGAGGAGGCGTGGCGTGGCCGTTAAATACCCCATCAAAGGTTGACCTCGGATCAGGTAGGGATACCCGCTGAACTTAAGCATA
Otu3420	Otu3420	Fungi	Ascomycota	Dothideomycetes	Myriangiales	Myriangiaceae	Myriangium	Myriangium_unidentified	>Otu3420_109#AACGCACATTGCGCCCCTTGGTATTCCGAGGGGCATGCCTGTTCGAGCGTCATTTCACCAATCAAGCCACGCTTGGTATTGGGCGCGCGGCTTTTTGTCACAGAAAGGCCCGCCCGAAATGCATCGGCGAGGAAACCGACCCCCGGCGTGTTAGATTTCTGAACGTCAGGAGCACCGGTGCCCTCTGCCGTACAATCTTTTTTTCTAAGGTTGACCTCGGATCAGGTAGGAATACCCGCTGAACTTAAG
Otu3424	Otu3424	Fungi	Ascomycota	Dothideomycetes					>Otu3424_319#AACGCACATTGCGCCCTGTGGTATTCCGCAGGGCATGCCTGTTCGAGCGTCATTTCACCACTCAAGCCTAGCTTGGTATTGGGCGTCGCGATTTCCGCGCGCCTTAAAGTCTCCGGCTGAGCAGTTCGTCTCTAAGCGTTGTGATTTTCAAATCGCTGAAGAGTTCGGGCGGCGACGGCCGTTAAACACCCCATCAAAGGTTGACCTCGGATCAGGTAGGGATACCCGCTGAACTTAAGCATATCAATA
Otu3425	Otu3425	Fungi							>Otu3425_114#AACGCACATTGCGCCTCCCAGTATTCTGAGAGGCATGCTCGTTCGAGCGTCATTACACCTCTCAGGCCTAGCCTGGTGTTGAGGGATGTGGTCGATAACCAAGACTGCCCCCTTTAAATTCATTCGGCCGATCTCATTGAAACCCGGGCGTTGTGTCAAACAAATTCGCCTTGTGGTCTCTACGGGATTAGACTGCCGTTAAGCCCACAGTCCTTAAAAAGACTTTAAAGGTTGACCTCGAATCGAGTA
Otu3428	Otu3428	Fungi	Ascomycota	Dothideomycetes	Pleosporales	Thyridariaceae	Roussoella	Roussoella_unidentified	>Otu3428_132#AACGCACATTGCGCCCCTCGGTATTCCGTGGGGCATGCCTGTTCGAGCGTCATTTCAACCCTCAAGCCCAGCTTGGTGTTGGGTGCTTGTCCCGCCTTTCGCGCGGCGACTCACCTAAAAGTCATTGGCAGCCCGCATCCGCCGGCCGTGAGCGCAGCAAAGTCGCGCCCTAGGCCCCGGCGGTTCGGCTCTCCAGGAAGCTTACCCCCCCCAATGTTGACCTCGGATCAGGTAGGGATACCCGCTGAA
Otu3438	Otu3438	Fungi	Ascomycota	Sordariomycetes	Glomerellales	Glomerellaceae	Colletotrichum	Colletotrichum_unidentified	>Otu3438_132#AACGCACATTGCGCCCGCCAGCATTCTGGCGGGCATGCCTGTTCGAGCGTCATTTCAACCCTCAAGCACTGCTTGGTGTTGGGGCCCTACGGCCGACGTAGGCCCCCAAAGACAGTGGCGGACCCTCCCGGAGCCTCCTTTGCGTAGTAACTTTACGTCTCGCACTGGGATCCGGAGGGACTCTTGCCGTAAAACCCCCCAATTTTCCAAAGGTTGACCTCGGATCAGGTAGGAATACCCGCTGAACTT
Otu3443	Otu3443	Fungi	Ascomycota						>Otu3443_118#AACGCACACTGCGCCCCTTGGTATTCCGGGGGGCATGCCTGTTCGAGCGTCATTTCACCAATCAAGCCTGGCTTGGCATTGGGACCCGGGGGTGACCCGGTCCTCAAATTCGTCGGCTAGACAGCTCTGATCTCAGCGTCGTGGTTATTCATTCGCGAGGAGAAGGGTTGACTGGGCCGTTAAACCTCAATCAAAGGTTGACCTCGGATCAGGTAGGAATACCCGCTGAACTTAAGCATATCAATAAGC
Otu3451	Otu3451	Fungi	Ascomycota						>Otu3451_493#AACGCACATTGCGCCCTCTGGTATTCCGGGGGGCATGCCTGTTCGAGCGTCATTTGTACCTTCAAGCTTTGCTTGGTGTTGGGAGCCACCCCAGCGGTGCTCCTCAAAGGCAGTGGCGGCGCCTCTCGGCTCTAAGCGTAGTAATTCATTCTCGCTCTGGGGACCTAGAGGTGGCTTGCCAGCAACCCCAAATCTATCAAGGTTGACCTCGGATCAGGTAGGGATACCCGCTGAACTTAAGCATATCAA
Otu3456	Otu3456	Fungi	Ascomycota	Dothideomycetes	Capnodiales	Mycosphaerellaceae			>Otu3456_209#AACGCACATTGCGCCCGCCAGCATTCTGGCGGGCATGCCTGTTCGAGCGTCATTTCAACCCTCAAGCCTAGCTTGGTATTGGGCGTCGCGATTTCCGCGCGCCTTAAAGTCTCCGGCTGAGCAGTTCGTCTCTAAGCGTTGTGATTTTCAAATCGCTGAAGAGTTCGGGCGGCGACGGCCGTTAAATCTTTATTCAAGGTTGACCTCGGATCAGGTAGGGATACCCGCTGAACTTAAGCATATCAATAA
Otu346	Otu346	Fungi	Ascomycota	Eurotiomycetes	Chaetothyriales	Chaetothyriales_fam_Incertae_sedis	Strelitziana	Strelitziana_australiensis	>Otu346_13753#AACGCACATTGCGCCCATTGGTATTCCGATGGGCATGCCTGTTCGAGCGTCATTATCCTCTCTCCAATCCCTCGGGTTGGGCGTTGGACCGAGTTGCGGTAACACGCAACTGGTCTCAAAGACAATGACGGCGTCCGTGGGAGCCCTCTTCGCAACGAGTCTTTCGAGGCACGCGGGGAGTTGCAAGGCCTCCACGGCACGGTCCACACCTTTTACTTTTTCAGGTTGACCTCGGATCAGGTAGGAATA
Otu3461	Otu3461	Fungi	Ascomycota	Eurotiomycetes	Chaetothyriales	Cyphellophoraceae	Cyphellophora	Cyphellophora_unidentified	>Otu3461_173#AACGCACATTGCGCCCTTTGGTATTCCGAAGGGCATGCCTGTTCGAGCGTCATTATCACCACTCAAGCCCGGCTTGTTGTTGGCGGCGGCGCGGCTCTAACCCGCCGCGCCCCGCCTAAAGATAATGACGGCGTCTGTGAGGACTCCTGTACATTGAGCTTTCGGGCACGTACACGGCTAGAAGTCCAGGCGCCGGTCACCGTCCCTCGGGACACTTTTTTTTACCAAGGTTGACCTCGGATCAGGTAG
Otu3471	Otu3471	Fungi	Ascomycota	Dothideomycetes	Capnodiales	Capnodiaceae	Capnodiaceae_unidentified	Capnodiaceae_unidentified	>Otu3471_279#AACGCACATTGCGCCCCCTGGTATTCCGGGGGGCATGCCTGTTCGAGCGTCATTTCACCACTCAAGCCTCGCTTGGTTTTGGGCGATGCGCACGTCGCACGCCTCAAATGCCCCGGCCGAGCAGTCTCTCTTCCGGCGTCGTGGAAACATACCGCTACGGAGACGAGACCTGCCCGTGCCGCAGAATAAACCATTTAACAAAGGTTGACCTCGGATCAGGTGGGGATACCCGCTGAACTTAAGCATATC
Otu3474	Otu3474	Fungi	Ascomycota	Dothideomycetes	Pleosporales	Pleosporaceae	Alternaria	Alternaria_eichhorniae	>Otu3474_280#AACGCACATTGCGCCCGCCAGCATTCTGGCGGGCATGCCTGTTCGAGCGTCATTTCAACCCTCAAGCTCTGCTTGGTGTTGGGCGTCTTGTCTCTAGCTTTGCTGGAGACTCGCCTTAAAGTAATTGGCAGCCGGCCTACTGGTTTCGGAGCGCAGCACAAGTCGCACTCTCTATCAGCAAAGGTCTAGCATCCATTAAGCCCTTTTTCAACTTTTGACCTCGGATCAGGTAGGGATACCCGCTGAACT
Otu3475	Otu3475	Fungi	Basidiomycota	Cystobasidiomycetes	Cystobasidiomycetes_ord_Incertae_sedis	Cystobasidiomycetes_fam_Incertae_sedis	Symmetrospora	Symmetrospora_unidentified	>Otu3475_439#AACGCACCTTGCACTCTTTGGTATTCCGAAGAGTATGTCTGTTTGAGTGTCATGAAACTCTCAACCCCCTCATTTTGTAATGAAGTGTAGCGTGGGCTTGGATTATGGCTGTCTGTCGGCTTAACCGCCGGCTCAGCTGAAATACACGAGTAACCCAGTTTGAATATTAACGGCTTGACTCGGCGTAATAATTATTTCGCTGAGGACGTCTAACCTTTAAATCGTTAGTGGTGCTTCTAATGCATTATT
Otu3476	Otu3476	Fungi	Ascomycota	Lecanoromycetes	Lecanorales				>Otu3476_101#AACGCATATTGCGCCCCTCGGTATCCCGGGGGGCATGCCTGTTCGAGCGTCATTACACCTCTCAAGCGTCCCGCTTGGTGTTGGGCCCTCATCCGAGAGGATGTGCCCGAAAACGAGTGGCGGTCCGACGTGACTTCAAGCGTAGTAAAATTTTCTCCCGCTTTGGAAGCCTCACGGCGGCTCCGGCCATCCAAACTCTCGTTCCCCCGCCCCCGGGCGCACGGGAACCCACAAATTGACCTCGGATCA
Otu3478	Otu3478	Fungi	Ascomycota	Dothideomycetes	Capnodiales				>Otu3478_97#AACGCACATTGCGCCCTCTGGCATTCCGGGGGGCATGCCCGTTCGAGCGTCATTAAAACCCATCAAGCCTGGCTTGGTATTGGGCGACGGGACCTCCCCGCGCCCCGATTTCGTCGGCTAGACGACTGCAGTCTCTCAAGCGTTTGTGTAAAATCTCGGTTGTTAGACGGGCGTCGGGCCGTTAAACACTTCAATCAAAGTTGACCTCGGATCGGGTAGGAATACCCGCTGAACTTAAGCATATCAATA
Otu3482	Otu3482	Fungi	Basidiomycota	Tremellomycetes	Tremellales	Bulleribasidiaceae	Hannaella	Hannaella_siamensis	>Otu3482_564#AACGCACATTGCGCCCCTTGGTATTCCGGGGGGCATGCCTGTTTGAGTGTCATATCACCTCTCATGTATAGTTTTCTATACATGGGCTTTGGGCGCTGCCATCCGTGGCTCGCCTTAAATGACTAAGTGGAATGCGTAATAAGTTTTCGCTCCCTCCACTCTAATAACTTTCAAGTTAGACCTCAAATCAGGTAGGACTACCCGCTGAACTTAAGCATATCAATAAGCGGAGGAGGCTGACTGACTCTC
Otu349	Otu349	Fungi	Ascomycota	Eurotiomycetes	Chaetothyriales	Chaetothyriales_unidentified	Chaetothyriales_unidentified	Chaetothyriales_unidentified	>Otu349_10046#AACGCACATTGCGCCCTTTGGCATTCCGAAGGGCATGCCTGTTCGAGCGTCATTATCAACCCTCAAGCCCGGCTTGGTGTTGGACATTTGGTCGTGAAAACGACCGGTCCCAAAGACAATGACGGCGTCTGTTGGACCCTCGGTGCAATGAGCTTTAACCGGCACGCACTCGAGTTATCAAGGACCTTCAGGCCCGGTCTCCCTTATCTTTTTTAACAAGGTTGACCTCGGATCAGGTAGGAATACCCG
Otu3490	Otu3490	Fungi	Ascomycota	Dothideomycetes	Pleosporales	Didymellaceae			>Otu3490_5759#AACGCACATTGCGCCCACTGGTATTCCGGTGGGCATGCCTGTTCGAGCGTCATTTGTACCTTCAAGCTCTGCTTGGTGTTGGGTGTTTTGTCTCGCCTCCGCGCGCAGACTCGCCTTAAAACAATTGGCAGCCGGCGTATTGATTTCGGAGCGCAGTACATCTCGCGCTTTGCACTCATAACGACGACGTCCAAAAGTACATTTTTACACTCTTGACCTCGGATCAGGTAGGGATACCCGCTGAACTTA
Otu3494	Otu3494	Fungi	Ascomycota	Dothideomycetes	Capnodiales				>Otu3494_115#AACGCACATTGCGCCCTTTGGCATTCCGAAGGGCATGCCCGTTCGAGCGTCAATAAGACCCATCAAGCCTGGCTTGGTATTGGGCGTCGGGTTAACCACCCGCGCCTCTATTCTCTCGGCTGGACGGTTGGAATCTCAGCGTTGTGAATCTTTACGAGTCGCTGGCGAGACGGGACGGCCGTGCCGTTAAACCCCCCATTTTCTTCTGGTTGACCTCGGATCAGGTAGGGATACCCGCTGAACTTAAGC
Otu35	Otu35	Fungi	Ascomycota	Dothideomycetes	Pleosporales	Didymellaceae			>Otu35_128202#AACGCACATTGCGCCCCTTGGTATTCCATGGGGCATGCCTGTTCGAGCGTCATTTGTACCTTCAAGCTCTGCTTGGTGTTGGGTGTTTGTCTCCTGTAGACTCGCCTTAAAACAATTGGCAGCCGGCGTATTGATTTCGGAGCGCAGTACATCTCGCGCTTTGCACTCATAACGACGACATCCAAAAGTACATTTTTACACTCTTGACCTCGGATCAGGTAGGGATACCCGCTGAACTTAAGCATATCA
Otu351	Otu351	Fungi							>Otu351_6507#AACGCACATTGCGCCTCCCAGTATTCTGAGAGGCATGCTCGTTCGAGCGTCATTACACCTTTCAGGCCTCGCCTGGTGTTGAGAGAAGTGGTCGATTTTCCAAAGACTGCCCTCTTTAAATTGTTTTCGACCGGTCACAGATCAGACTTCGGCGTTGTGTTAAAGCTCGCCTTGTCTATGGTCTTTGATCTGACTGTCGTTAAGCCCAACTGTCTTCCCTTCGGGGCGACTTTTAAAGGTTGACCTCGA
Otu3511	Otu3511	Fungi	Ascomycota	Lecanoromycetes	Lecanorales	Ramalinaceae			>Otu3511_90#AACGCACATTGCACTCCTCGGTTTTCCGGGGAGTATGCCTGTCCGAGCGTCATTACACCTCTCAAGCTCTGCTTGGTCTTGGGCCTCGCCTCTTCAGGGGCGTGCCTGAAATGGAGTGAGCGGTCTCGTGGGGCCTTGAACGTAGTAAAATTTATCCCGTTCTGAAGGCTTTCGCGGCGGCTGGCCACCAACACCTCAATTCTGACGATTGACCTCGGATCAGGCAGGGATACCCGCTGAACTTAAGCA
Otu3519	Otu3519	Fungi	Ascomycota	Eurotiomycetes	Chaetothyriales	Chaetothyriales_fam_Incertae_sedis	Strelitziana	Strelitziana_mali	>Otu3519_89#AACGCACATTGCGCCCACTGGTATTCCGGTGGGCATGCCTGTTCGAGCGTCATTATCCTCTCTCCAATCTCCTGGTTGGGTGTTGGACCGTGTTGGGGCCTCGGCCGCAACTGGTCTCAAAGACAATGACGGCGTCCGTGGGACCCTCTTCGCAACGAGTCTTTCGAGGCACGCGGGGAGTTGCAAGGTCTCGTCGGGCCGGTCTAACCTTTATATTTTTCTCAGGTTGACCTCGGATCAGGTAGGAAT
Otu352	Otu352	Fungi	Ascomycota	Eurotiomycetes	Chaetothyriales	Cyphellophoraceae	Cyphellophora	Cyphellophora_unidentified	>Otu352_8913#AACGCACATTGCGCCCTTTGGTATTCCGAAGGGCATGCCTGTTCGAGCGTCATTATCACCCCTCAAGCCCGGCTTGTTGTTGGTGGCGGCGAGACCTTCGGGTCTCGCCCCGCCCAAAGATAATGACGGCGTCTGCGAGGACTCCTGTACACTGAGCTTTCGGGCACGTACACGGCTAGAAGTCCAGGCGCCGGTCGACGTCCTTCGGGACACTTTTTACCAAGGTTGACCTCGGATCAGGTAGGGATA
Otu3522	Otu3522	Fungi	Basidiomycota	Agaricostilbomycetes	Agaricostilbales				>Otu3522_121#AACGCATCTTGCGCTCTCGGGTTATTCCTGGGAGCATGCTTGTTTGAGTCACGGAAAAGCTCAACCCCCTCTCTAGTCAAATGGAGAGTGCTTCAGGGTTGGATCATGACGTGTGTTGACTTGTCAACTCCGTTGAAATACAAGAAGCTGAACGAACTTGACCCAAGTCCCGAATGCAGGCTTCGGCTAACTATGTTGTATAACTTCGGTCTCATAGTGTTGCATGAATGGATCTTGAACTTTGATCGA
Otu353	Otu353	Fungi	Ascomycota	Dothideomycetes	Pleosporales				>Otu353_6393#AACGCACATTGCGCCCCTTGGTATTCCATGGGGCATGCCTGTTCGAGCGTCATTTGTACCTTCAAGCTTTGCTTGGTGTTGGGTGCTTGTCTTTTTGTTAAGACTCACCTCAAAGTCATTGGCAGCCAGTGTTTTGGTAGTAAGCGCAGCACATTTTGCGTCTTGGTCCCTCAACAGCAGCTTCCATCAAGCCATTTTCTCACTTTTGACCTCGGATCAGGTAGGGATACCCGCTGAACTTAAGCATAT
Otu3542	Otu3542	Fungi	Basidiomycota	Cystobasidiomycetes	Erythrobasidiales	Erythrobasidiaceae	Erythrobasidium	Erythrobasidium_unidentified	>Otu3542_308#AACGCACCTTGCACTCTTTGGTATTCCGAAGAGTATGCCTGTTTGAGTGTCGTGAAACCCTCAACCCCCTGTTTTGTAATGAAGCAGGCGTGGGCTTGGATTCTGGCTGTTCTGCCGGCCCTTTCATAGGGTCAGCTCAGCTGAAATGTACGAGCAGCTTGTATTTCGATAGCATAGAAAGCTTCACTCGGCGTAATAACACTTATTCTCGTCAAGTTGAATGCAGTCTTATCGTTAGACGGCGCTTAT
Otu3544	Otu3544	Fungi	Basidiomycota	Tremellomycetes	Tremellales	Rhynchogastremataceae	Papiliotrema	Papiliotrema_aurea	>Otu3544_82#AACGCACCTTGCGCCTTTTGGTATTCCGAAAGGCATGCCTGTTTGAGTGTCATGAAATCTCAACCCTCCTAGGTTTTTGACCTGGTTGGGCTTGGACATGGGCGTCTGCCAGCAATGGCTCGCCTTAAATGACTTAGTGGAACATCCCGCATCAGTGTTAGACGTAATAAGTTTCGTCTCTCCTTGTGGTGATGACTGCTCATAATCTGCCATCGCGCACTTTTGACTTTGACCTCAAATCAGGTAGGG
Otu3545	Otu3545	Fungi	Ascomycota	Dothideomycetes	Capnodiales	Cladosporiaceae	Cladosporium		>Otu3545_1234#AACGCATCTTGCGCTCCTTGGTATTCCTCGGAGCATGCCTGTTCGAGCGTCATTTCACCACTCAAGCCTCGCTTGGTATTGGGCAACGCGGTCCGCCGCGTGCCTCAAATCGACCGGCTGGGTCTTCTGTCCCCTAAGCGTTGTGGAAACTATTCGCTAAAGGGTGTTCGGGAGGCTACGCCGTAAAACAACCCCATTTCTAAGGTTGACCTCGGATCAGGTAGGGATACCCGCTGAACTTAAGCATAT
Otu3549	Otu3549	Fungi	Ascomycota	Dothideomycetes	Capnodiales	Cladosporiaceae	Cladosporium		>Otu3549_3401#AACGCACATTGCGCCCATTAGTATTCTAGTGGGCATGCCTGTTCGAGCGTCATTTCAACCCTTAAGCCTCGCTTGGTATTGGGCAACGCGGTCCGCCGCGTGCCTCAAATCGACCGGCTGGGTCTTCTGTCCCCTAAGCGTTGTGGAAACTATTCGCTAAAGGGTGTTCGGGAGGCTACGCCGTAAAACAACCCCATTTCTAAGGTTGACCTCGGATCAGGTAGGGATACCCGCTGAACTTAAGCATAT
Otu355	Otu355	Fungi	Ascomycota	Eurotiomycetes	Chaetothyriales	Trichomeriaceae	Trichomeriaceae_unidentified	Trichomeriaceae_unidentified	>Otu355_6778#AACGCACATTGCGCCCTTTGGCATTCCGAAGGGCATGCCTGTTCGAGCGTCATTATCCTCCCTCAAACCTCCGGGTTTGGTGTTGGACCGCGTTGGATCGTCCGCGACCAACTGGTCTCAAAGACAATGACGGCGTCCGTGGGACCCTCTTCGCACTGAGCTTTCCGGAGCACGCGTCGAGTTTCAAGGTGTCACGGGCCCGGCCACCTCTAAATCTATTTTTTCAGGTTGACCTCGGATCAGGTAGGA
Otu3562	Otu3562	Fungi	Ascomycota	Sordariomycetes	Hypocreales	Nectriaceae	Fusarium		>Otu3562_508#AACGCACATTGCGCCCTTTGGCATTCCGAAGGGCATGCCTGTTCGAGCGTCATTATCCTCTCTCAAACCCCCGGGTTTGGTGTTGGGGATCGGGCTGCTAGTCAGCCCGGCCCCGAAATCTAGTGGCGGTCACGCTGCAGCTTCCATTGCGTAGTAGATAACACCTCGCAACTGGTACGCGGCGCGGCCAAGCCGTTAAACCCCCAACTTCTGAATGTTGACCTCGGATCAGGTAGGAATACCCGCTGA
Otu3566	Otu3566	Fungi	Ascomycota	Eurotiomycetes	Chaetothyriales	Chaetothyriaceae	Camptophora	Camptophora_hylomeconis	>Otu3566_510#AACGCACCTTGCACTCTTTGGTATTCCGAAGAGTATGTCTGTTTGAGTGTCATGAAACTCTCAAGCCTGGCTTGTTGTTGGACTCCAGGTCCGGGTTCACCCCCGACCGGTCCCAAAAGTAATGACGGCGTCCGTGGGACTCTCGGTGCAACGAGCTTTCTAAGCACGCAACGAGTTGAAAGGTCTCCCGGCACGGTCCATAACCCAATTTTTACAAGGTTGACCTCGGATCAGGTAGGAATACCCGCT
Otu357	Otu357	Fungi	Basidiomycota	Tremellomycetes	Tremellales	Bulleraceae	Bullera	Bullera_penniseticola	>Otu357_6231#AACGCACCTTGCGCCTTTTGGTATTCCGAAAGGCATGCCTGTTTGAGTGTCATGAAATCATCAATCCCCATGGGTTTTTATTAACCTGTGGTGTGCATTGGATGTGGGTGTCTGCCAGTAACATGGCTCGCCTGAAATGTGTTAGCTGGGATATTCTTCTTTGATAGCTGGACGTGATAAGTTTCGTCCTGATGCTTGATTGGAAGGCCCGCTCCTAATCACCATTATTCTTTTGACTCTGACCTCAAA
Otu3579	Otu3579	Fungi	Ascomycota	Dothideomycetes	Myriangiales	Elsinoaceae	Sphaceloma		>Otu3579_115#AACGCACATTGCGCCCCTTGGTATTCCGAGGGGCATGCCTGTTCGAGCGTCATTTCACCAATCAAGCCCCGCTTGGTATTAGGCGTAGGCCCACGCTGCAGCCGTGGGCCCGCCCGAAATGCATCGGCGAGGACATCGACCCCCGGCGTGTTAGAATTTCGAAACGTCAGGAGCACCGGTGGACTCCGCCGCGAGACCTTTTTACTCAAGGTTGACCTCGGATCAGGTAGGAATACCCGCTGAACTTAA
Otu3582	Otu3582	Fungi	Ascomycota						>Otu3582_128#AACGCACATTGCGCCCTTTGGCATTCCGAAGGGCATGCCTGTTCGAGCGTCATTATCCTCTCTCAAACCCCCGGGTTTGGTGTTGGACCGCGTTGGCCTTAACCGACCAACTGGTCTCAAAGACAATGACGGCGTCCTAGGGACCCTCTTCGCACTGAGCTTTCCGGAGCACGCGTAGAGTTTCAAGGGCCCAGGGACCCGGTCGCCTCTAAAAACTTTTTTCAGGTTGACCTCGGATCAGGTAGGAAT
Otu3588	Otu3588	Fungi	Basidiomycota	Agaricostilbomycetes	Agaricostilbales	Chionosphaeraceae			>Otu3588_108#AACGCACCTTGCGCTCCCGGGCTATTCCTGGGAGCATGCTTGTTTGAGTGTCGCTTACCCCTCTCAAACCCCTGTTGTTTTCGGACAAGCGGAGTCAGGTTTGGATCGTGCGGTTTCTGTCGTTGCAAAACGACTGCCGTGAAATGCAATAAGCTGTACTAGAAGCGGCTTGACCCGTTGTCGTAACTTAAAAATTCAATGGGAACGCTTCTAAAGAAGGCTTGCCAAAATGGCCTTTCCGGGCCGATT
Otu3594	Otu3594	Fungi	Ascomycota	Eurotiomycetes	Chaetothyriales	Chaetothyriaceae	Camptophora	Camptophora_hylomeconis	>Otu3594_770#AACGCACATTGCGCCCGCCAGTATTCTGGCGGGCATGCCTGTTCGAGCGTCATTATCACCTCTCAAGCCTGGCTTGTTGTTGGACTCCAGGTCCGGGTTCACCCCCGACCGGTCCCAAAAGTAATGACGGCGTCCGTGGGACTCTCGGTGCAACGAGCTTTCTAAGCACGCAACGAGTTGAAAGGTCTCCCGGCACGGTCCATAACCCATTTTTTACAAGGTTGACCTCGGATCAGGTAGGAATACCCG
Otu36	Otu36	Fungi	Basidiomycota	Microbotryomycetes	Sporidiobolales	Sporidiobolaceae	Sporobolomyces	Sporobolomyces_koalae	>Otu36_103428#AACGCATCTTGCGCTCTCTGGTATTCCGGAGAGCATGTCTGTTTGAGTGTCATGAATTCTTCAACCCAATCTTTTCTTAGTAATCGATTGGTGTTTGGATTCTGAGCGCTGCTGGCTTCGGCCTAGCTCGTTCGTAATACATCAGCATCCCTAATACAAGTTTGGATTGACTTGGCGTAATAGACTATTCGCTAAGGATTCAGTGGCAACACTGAGCCAACTTTATCAAGGAAGCTTCTAATTGAAAAG
Otu3602	Otu3602	Fungi	Ascomycota	Dothideomycetes	Capnodiales	Cladosporiaceae	Cladosporium		>Otu3602_304#AACGCACATTGCGCCCTTTGGTATTCCGAAGGGCATGCCTGTTCGAGCGTCATTATCACCTCTCAAGCCTGGCTTGGTATTGGGCATCGCGGTCCGCCGCGTGCCTCAAATCGACCGGCTGGGTCTTCTGTCCCCTAAGCGTTGTGGAAACTATTCGCTAAAGGGTGTTCGGGAGGCTACGCCGTAAAACAACCCCATTTCTAAGGTTGACCTCGGATCAGGTAGGGATACCCGCTGAACTTAAGCATA
Otu3625	Otu3625	Fungi	Ascomycota	Sordariomycetes	Hypocreales	Nectriaceae	Microcera	Microcera_coccophila	>Otu3625_135#AACGCACATTGCGCCCGCCAGTATTCTGGCGGGCATGCCTGTTCGAGCGTCATTTCAACCCTCAAGCCCCCGGGCTTGGTGTTGGGGCTCGGCCCGCCCCTAGCGGCGCGCCGTCCCCGAAATCTAGTGGCGGTCTCGCGGCAGCCTCCTTTGCGCAGTAGCATTACCTCGCACTGGAACGTCGCTTGGCCACGCCGTTAAACCCCCCACTTCTGAAAGGTTGACCTCGGATCAGGTAGGAATACCCGC
Otu363	Otu363	Fungi	Ascomycota	Dothideomycetes	Capnodiales	Capnodiaceae	Leptoxyphium	Leptoxyphium_kurandae	>Otu363_8190#AACGCATATTGCGCCCCTTGGTATTCCTTGGGGCACACCTGTTCGAGCGTCATTTCACCAATCAAGCCTCGCTTGGTATTGGGCGATGCGGCCTGCCCGCACGCCTCAAATGCAACGGCCGAACGTGCTCTCCTCCGGCGTCGTGGAAACATACCGCTATGGGGATGAGGGCGACTCGTGCCGCACAAACCTAAATTTTCAAAGGTTGACCTCGGATCAGGTGGGGATACCCGCTGAACTTAAGCATAT
Otu3632	Otu3632	Fungi							>Otu3632_361#AACGCACATTGCACCTTTGACTTGATCAGAGGTATGCCTGCTCGAGCGTCATTATACGCAAATCAAGCCTTGCTTGGTATTGGAGGATGTGTTGACCTGAAATCGCACCTCTTAAATTATGGTCTCTCTTCAGCTAAATTACTGAGGTGTTGTGCAAACAATTCACTAACTGTAGTTGAGCCAAGGAGAAAGTGAGAAATCACGAACAACTTGCTTGATCTCTTCAATCAAGTGTTGACCTCGAGTCAG
Otu3650	Otu3650	Fungi	Ascomycota	Dothideomycetes	Capnodiales	Cladosporiaceae	Cladosporium	Cladosporium_delicatulum	>Otu3650_1158#AACGCACATTGCGCCCTCTGGTATTCCGGAGGGCATGCCTGTTCGAGCGTCATTTCAACCCTCAAGCATTGCTTGGTGTTGGGCAACGCGGTCCGCCGCGTGCCTCAAATCGACCGGCTGGGTCTTCTGTCCCCTAAGCGTTGTGGAAACTATTCGCTAAAGGGTGTTCGGGAGGCTACGCCGTAAAACAACCCCATTTCTAAGGTTGACCTCGGATCAGGTAGGGATACCCGCTGAACTTAAGCATAT
Otu3664	Otu3664	Fungi	Ascomycota	Eurotiomycetes	Chaetothyriales	Chaetothyriales_fam_Incertae_sedis	Strelitziana	Strelitziana_australiensis	>Otu3664_153#AACGCACATTGCGCCCATTGGTATTCCGATGGGCATGCCTGTTCGAGCGTCATTATCCTCTCTCCAATCCCTCGGGTTGGGCGTTGGACCGAGTTGCGGTAACACGCAACTGGTCTCAAAGACAATGACGGCGTCCGTGGGAGCCCTCTTCGCAACGAGTCTTTCGAGGCACGCGGGGAGTTGCAAGGTCTCCACGGCACGGTCCACACCTTTATTATTTTTCAGGTTGACCTCGAGTCAGGTAGGGTT
Otu3667	Otu3667	Fungi	Ascomycota	Dothideomycetes	Capnodiales	Cladosporiaceae	Cladosporium	Cladosporium_sphaerospermum	>Otu3667_457#AACGCATCTTGCGCTCCTTGGTATTCCTCGGAGCATGCCTGTTCGAGCGTCATTTCACCACTCAAGCCTCGCTTGGTATTGGGCGACGCGGTCCGCCGCGCGCCTCAAATCGACCGGCTGGGTCTTCTGTCCCCTCAGCGTTGTGGAAACTATTCGCTAAAGGGTGCCACGGGAGGCCACGCCGAAAAACAAACCCATTTCTAAGGTTGACCTCGGATCAGGTAGGGATACCCGCTGAACTTAAGCATA
Otu368	Otu368	Fungi	Ascomycota	Dothideomycetes	Pleosporales	Didymellaceae	Epicoccum	Epicoccum_draconis	>Otu368_8662#AACGCACATTGCGCCCCTTGGTATTCCATGGGGCATGCCTGTTCGAGCGTCATTTGTACCTTCAAGCTTTGCTTGGTGTTGGGTGTTTGTCTCGCCTCTGCGCGCAGACTCGCCTCAAAACAATTGGCAGCCGGCGTATTGATTTCGGAGCGCAGTACATCTCGCGCTTTGCACTCATAACGACGACGATCCAAAAGTACATTTTTACACTCTTGACCTCGGATCAGGTAGGGATACCCGCTGAACTTA
Otu3682	Otu3682	Fungi	Ascomycota	Eurotiomycetes	Chaetothyriales	Cyphellophoraceae	Cyphellophora	Cyphellophora_gamsii	>Otu3682_94#AACGCATATTGCGCCCTCTGGTATTCCGGGGGGCATGCCTGTTCGAGCGTCATTATCACCCCTCAAGCTCGGCTTGTTGTTGGACGTCGGCGATGGCTTCGCGCCCCGCCCGTCTCAAAGATAATGACGGCGTCTGTGAGGACTCCTGTACACTGAGCTTTCGGGCACGTACTAGGCTAGCACTCCAGACCCGGTCTTGGTCGCTTCGTGCGACAACTTTTACCAAGGTTGACCTCGGATCAGGTAGGA
Otu369	Otu369	Fungi	Ascomycota	Dothideomycetes	Pleosporales	Pleosporaceae	Exserohilum	Exserohilum_rostratum	>Otu369_7242#AACGCACATTGCGCCCTTTGGTATTCCAAAGGGCATGCCTGTTCGAGCGTCATTTGTACCCTCAAGCTTTGCTTGGTGTTGGGCGTCTTTTTGTCTCTCCCCTTGTTGGGGGAGACTCGCCTTAAAACGATTGGCAGCCGACCTACTGGTTTTCGGAGCGCAGCACAAATTTGCGCCTTCCAATCCACGGGGCGGCATCCAGCAAGCCTTTGTTTTCTATAACAAATCCACATTTTGACCTCGGATCAG
Otu3695	Otu3695	Fungi	Basidiomycota	Microbotryomycetes	Sporidiobolales	Sporidiobolaceae	Rhodotorula	Rhodotorula_paludigena	>Otu3695_142#AACGCACCTTGCGCTCTTTGGTATTCCGAAGAGCATGCCTGTTTGAGTGTCATGAAATCTTTCAACCCTCTCTTTTCTTAGTGAATCGAGAGGTGCTTGGATTCTGAGCGCTGCTGGCCTCTGGCCTAGCTCGTTCGTAATGCATTAGCATCCGCAATCAAACTTCGGATTGACTTGGCGTAATAGACTATTCGCTGAGGATTCTGGTCTTCGGACTGGAGCCGGGTTGGGTTAAAGGAAGCTTCTAAT
Otu3697	Otu3697	Fungi	Basidiomycota	Agaricostilbomycetes	Agaricostilbales	Kondoaceae			>Otu3697_102#AACGCACCTTGCACTCTTTGGTTATTCCGAAGAGTATGCTTGTTTGAGTGTCGCGAAATTCTCAACCCCGCCAGAGGCTTTATTGACTTTGGTAGTTTGGGCTTGGATCATGGTCAATGTCGTGTAACACCGACTTGACTGAAATACAACAAGCTGTATCAATGGATTCAATGCGGTTTGATCTGATGTTGTAACTACCTCATCGGAGACGCGTTGAAATGATTGAAGGAGCTCTTAAATCAATCAATC
Otu370	Otu370	Fungi	Ascomycota	Dothideomycetes	Capnodiales	Mycosphaerellaceae			>Otu370_10124#AACGCACATTGCGCCCCGTGGTATTCCGCGGGGCATGCCTGTTCGAGCGTCATTTCACCACTCAAGCCTGGCTTGGTATTGGGCGCCGTGGGGGTCCCCTCCACGCGCCTCAAAGTCTTTCCGGCTGAGCCATTCGTCTCCCAGCGTTGTGACACAACTATTCGCTTCGGAGTCCGTCTGGCCGCGGCCGTTAAACTCTTATTCAAAGGTTGACCTCGGATCAGGTAGGGATACCCGCTGAACTTAAGC
Otu3709	Otu3709	Fungi	Ascomycota	Dothideomycetes	Pleosporales	Didymellaceae			>Otu3709_532#AACGCACATTGCGCCCTTTGGTATTCCAAAGGGCATGCCTGTTCGAGCGTCATTTGTACCTTCAAGCTCTGCTTGGTGTTGGGTGTTTTGTCGCGCCTCTGCGTGTAGACTCGCCTTAAAACAATTGGCAGCCGGCGTATTGATTTCGGAGCGCAGTACATCTCGCGCTTTGCACTCATAACGACGACGTCCAAAAGTACATTTTTACACTCTTGACCTCGGATCAGGTAGGGATACCCGCTGAACTTA
Otu371	Otu371	Fungi	Ascomycota	Dothideomycetes	Pleosporales	Didymellaceae	Ascochyta	Ascochyta_manawaorae	>Otu371_6484#AACGCACATTGCGCCCCTTGGTATTCCATGGGGCATGCCTGTTCGAGCGTCATTTGTACCCTCAAGCTTTGCTTGGTGTTGGGCGTCTTGTCTACCTCTTTAGCGGGTAGACTCGCCTTAAAGTAATTGGCAGCCAGTGTTTTTGGCAGTAAGCGCAGCACATTTTGCGTCTTAGTCCCTAAACAGTGGCATCCACAAAGCCTCTTTCTCACTTTTGACCTCGGATCAGGTAGGGATACCCGCTGAACT
Otu3713	Otu3713	Fungi	Basidiomycota	Cystobasidiomycetes	Erythrobasidiales	Erythrobasidiaceae	Erythrobasidium	Erythrobasidium_unidentified	>Otu3713_202#AACGCACCTTGCACTCTTTGGTATTCCGAAGAGTATGCCTGTTTGAGTGTCGTGAAACCCTCAACCCCCTTGTTTTGTAATGAGACAGGCGTGGGCTTGGATTCTGGCTGCTTGCAGGCCCTGTCATAGGGTCAGCTCAGCTGAAATGTACGAGCGGCTTGTTATTTCGATAACATAGAAGGCTTCACTCACTCGGCGTAATAATACTTATTCTCGTCAAGTCGAACGCAGTCTTATCGTTAAGCGGCG
Otu3715	Otu3715	Fungi	Ascomycota						>Otu3715_91#AACGCACATTGCGCCCTTTGGCATTCCGAAGGGCATGCCTGTTCGAGCGTCATTAACACCCCTCAAGCCTGGCTTGTTGTTGGACCCCGCCCGGGCTTCGTGCCCAGGGCCGGTCTCAAACGTAATGACGGCGTCCACGCGGACTCTCAGTGCAACGAGCTTTTCACGAAGCACGCACCGAGTCGCAAGGTCTGCGCGGCACGGTCTCCCCCTTTATTTTATCAAGGTTGACCTCGGATCAGGTAGGAA
Otu3732	Otu3732	Fungi	Ascomycota	Dothideomycetes					>Otu3732_102#AACGCACATTGCGCCCCTCGGTATTCCGTGGGGCACGCCTGTTCGAGCGTCACTACACCAATCAAGCGCGAGCTTGGTCTTGGGCGTCACCGCCGGCCACGTCAGTGGCCGGCCCGCCCCAAAATCATCGGCGAGGTACAGCGACCCCCGGCGTGTTAAAGTTCGTCCAAGACGTACGTCGGGAGCACCGCCACACCTCCGCCGCAAATCGAGCACTCTCGAGCCTTTCACGGGGCGAGAGACGTGCTC
Otu3734	Otu3734	Fungi	Ascomycota	Sordariomycetes	Hypocreales	Nectriaceae	Fusarium	Fusarium_solani	>Otu3734_6629#AACGCACATTGCACTCCTTGGTATTCCGAGGAGTACGCCTGTTCGAGCGTCATTACAACCCTCAGGCCCCCGGGCCTGGCGTTGGGGATCGGCGGAAGCCCCCTGCGGGCACAACGCCGTCCCCCAAATACAGTGGCGGTCCCGCCGCAGCTTCCATTGCGTAGTAGCTAACACCTCGCAACTGGAGAGCGGCGCGGCCACGCCGTAAAACACCCAACTTCTGAATGTTGACCTCGAATCAGGTAGGAA
Otu3739	Otu3739	Fungi	Ascomycota	Eurotiomycetes	Chaetothyriales	Chaetothyriales_fam_Incertae_sedis	Strelitziana	Strelitziana_australiensis	>Otu3739_144#AACGCACATTGCGCCTCCCAGTATTCTGAGAGGCATGCTCGTTCGAGCGTCATTATCCTCTCTCCAATCCTCCGGGTTGGGCGTTGGACCGAGTTGCGGTTAACACGCAACTGGTCTCAAAGACAATGACGGCGTCCGTGGGAGCCCTCTTCGCAACGAGTCTTTCGAGGCACGCGGGGAGTTGCAAGGCCTCCACGGCACGGTCCACACCTTTTACTTTTTCAGGTTGACCTCGGATCAGGTAGGAAT
Otu375	Otu375	Fungi	Basidiomycota	Cystobasidiomycetes	Erythrobasidiales	Erythrobasidiaceae	Erythrobasidium	Erythrobasidium_unidentified	>Otu375_6532#AACGCACCTTGCACTCTTTGGTATTCCGAAGAGTATGCCTGTTTGAGTGTCGTGAAACCCTCAACCCCCCTGTTTTGTAATGAAACAGGCGTGGGCTTGGATTCTGGCTGCCTGCAGGCCCTGTCATAGGGTCAGCTCAGCTGAAATATACGAGCAGCTTGTATTTCGATACCATAGAAAGCTTCAACTCGGCGTAATAAAACTTATCTCGTCGAAGTGAATGCAGTCTTATCGTTAGACAGCGCTTAT
Otu3756	Otu3756	Fungi	Ascomycota	Dothideomycetes	Capnodiales	Cladosporiaceae	Cladosporium	Cladosporium_halotolerans	>Otu3756_1055#AACGCACATTGCGCCCGCCAGCATTCTGGCGGGCATGCCTGTCCGAGCGTCATTTCACCACTCAAGCCTCGCTTGGTATTGGGCGACGCGGTCCGCCGCGCGCCTCAAATCGACCGGCTGGGTCTTTCGTCCCCTCAGCGTTGTGGAAACTATTCGCTAAAGGGTGCCGCGGGAGGCCACGCCGTAAAACAACCCCATTTCTAAGGTTGACCTCGGATCAGGTAGGGATACCCGCTGAACTTAAGCATA
Otu3758	Otu3758	Fungi	Ascomycota	Sordariomycetes	Hypocreales				>Otu3758_98#AACGCACATTGCGCCCGCTAGTATTCTGGCGGGCATGCCTGTCTGAGCGTCATTTCAACCCTCGAGCTCTCGCCGCTTTCACGAGCGTCCCGCAGCCTCGGCGTTGGGGATCGGCCCGGCCTTCTGCGCTGGCTGCCGTCCCCCAAATACAGTGGCGGTCTCGCCCGCGTGCCCCTCTGCGTAGTAATTTTCACCTCGCATTGGAGCGGCGGCGACGGCCCTGCCGTTAAACACCCAACTTTCTGAACA
Otu3768	Otu3768	Fungi	Basidiomycota	Tremellomycetes	Tremellales	Bulleribasidiaceae	Hannaella	Hannaella_siamensis	>Otu3768_190#AACGCACATTGCGCCTTTTGGTATTCCGAAAGGCATGCCTGTTTGAGTGTCATATCACCTCTCATGTATAGTTTTCTATACATGGGCTTTGGGCGCTGCCATCCATGGCTCGCCTTAAATGACTAAGTGGAATGCGTAATAAGTTTTCGCTCCCTTCACTCTAATAACTCTTATGTTAGACCTCAAATCAGGTAGGACTACCCGCTGAACTTAAGCATATCAATAAGCGGAGGAGGCTGACTGACTTCT
Otu3773	Otu3773	Fungi	Ascomycota	Eurotiomycetes	Chaetothyriales	Chaetothyriales_unidentified	Chaetothyriales_unidentified	Chaetothyriales_unidentified	>Otu3773_81#AACGCACATTGCGCCCTTTGGCATTCCGAAGGGCATGCCTGTTCGAGCGTCATTATCAACCCTCAAGCCCGGCTTGGTGTTGGACGGTCGGCCGCCTCACGGTGGCCCCTCCCAAAGACAATGACGGCGTCTGTTGGACCCTCGGTGCAATGAGCTTTAACCGGCACGCACTCGAGTTATCAAGGACCTTCAGGCCCGGTCTCCCTTATCTTTTTTAACAAGGTTGACCTCGGATCAGGTAGGAATACC
Otu378	Otu378	Fungi	Ascomycota	Lecanoromycetes	Lecanorales	Ramalinaceae	Bacidia		>Otu378_6399#AACGCACATTGCGCCCCTCGGTATTCCGGGGGGCATACCTGTCCGAGCGTCACAACACCTCTCAAGCGTAGCTTGGTATTGGGCTTCGCCTCCTCCCTGAGGGCGGCGTGCCTGAAAAGCAGTGGCGGTCCGGTCTGGGCTTGAACGTAGTAAATTCTCTCCCGTTCTGAAGCTCCTCTCCGTGGCTGGCCATAAAACCCCCCCATTCTCTCAAGAATTGACCTCGGATCAGGTAGGGATACCCGCTGA
Otu3781	Otu3781	Fungi	Ascomycota	Eurotiomycetes	Chaetothyriales	Chaetothyriaceae	Ceramothyrium	Ceramothyrium_podocarpi	>Otu3781_129#AACGCACATTGCGCCCTTTGGTATTCCGAAGGGCATGCCTGTTCGAGCGTCATTATCACCTCTCAAGCCCGGCTTGATGTTGGACCTCTAGGTCCCGTTTAACCACGGGACCGGTCCCAAAGACAATGACGGCGTCCGTGAGACCCTCGGTGCAACGAGCTTTATTTACGAGCACGCACTCGAGTTACAAGGTCTCTCGACACGGTCACACCCCAACTTTTTATCTAAGGTTGACCTCGGATCAGGTAG
Otu3786	Otu3786	Fungi	Basidiomycota	Cystobasidiomycetes	Cystobasidiomycetes_ord_Incertae_sedis	Cystobasidiomycetes_fam_Incertae_sedis	Symmetrospora	Symmetrospora_unidentified	>Otu3786_1044#AACGCACCTTGCACTCTTTGGTATTCCGAAGAGTATGTCTGTTTGAGTGTCATGAAACTCTCAACCCCCTCATTTTGTAATGAAGTGTAGCGTGGGCTTGGATTATGGCTGTCTGCTGGACTCTTTAAGTAGAGATCGGCTCGGCTGAAATACACGAGTAACCCAGTTTGAATATTAACGGCTTGACTCGGCGTAATAATTATTTCGCTGAGGACGTCTAACCTTTAAATCGTTAGTGGTGCTTCTAAT
Otu3792	Otu3792	Fungi	Ascomycota	Dothideomycetes	Capnodiales	Cladosporiaceae	Cladosporium		>Otu3792_127#AACGCACATTGCGCCCTTTGGCATTCCGAGGGGCATGCCCGTTCGAGCGTCATTAACACCACTCAAGCCTAGCTTGGTATTGGGCAACGCGGTCCGCCGCGTGCCTCAAATCGACCGGCTGGGTCTTCTGTCCCCTAAGCGTTGTGGAAACTATTCGCTAAAGGGTGTTCGGGAGGCTACGCCGTAAAACAACCCCATTTCTAAGGTTGACCTCGGATCAGGTAGGGATACCCGCTGAACTTAAGCATA
Otu38	Otu38	Fungi	Ascomycota	Pezizomycetes	Pezizales	Pezizaceae	Peziza	Peziza_ostracoderma	>Otu38_99751#AACGCACATTGCGCCCTATGGTATTCCGTAGGGCATGCCTGTCTGAGCGTCAGCTCCCCCCCACTCAAGCATCTTTGTGAAGCTTGGATTACTTTGAAGAAGTGGCCTTCTTGCAAGGCTGCTCTTCAGAAATTCATCGGCAGTATGGTTTGTCTCTCAACCAGACGTAATAATAATAAAACCGTCTATTGGGGAATCATTGTACTTGCCCAAACACACCCATCTTTAACTGGGTGACCTCAGATCAGG
Otu3806	Otu3806	Fungi	Ascomycota	Sordariomycetes	Diaporthales	Diaporthales_fam_Incertae_sedis	Diatractium	Diatractium_unidentified	>Otu3806_104#AACGCACATTGCGCCTCCCAGTATTCTGAGAGGCATGCTCGTTCGAGCGTCATTACACCTCTCAAGCCTAGCTTGGTGTTGGAGGCTGCGACGGTCCGTCAAAAGACCGCTGCACCTCTCGAATTGACCGGCCGATTCAGTCATCTCTCCGGCGTTGTGCATTTATTTGTTCGCCTGTCAGAGATGGAAGGATTTCGAAGCCGTTAAGCCTCTTTTTCATTAAAGGTTGACCTCGAATCGGGTAGGGAT
Otu3810	Otu3810	Fungi	Ascomycota	Lecanoromycetes	Lecanorales	Ramalinaceae	Bacidia	Bacidia_neosquamulosa	>Otu3810_1329#AACGCACATTGCGCCCTCTGGTATTCCGGGGGGCATACCTGTTCGAGCGTCACAACACCTCTCAAGCGTAGCTTGGTATTGGGCCTCGCCTCCTCCCTGAGGGCGGCGTGCCTGAAAAGCAGTGGCGGTCCGGTCTGGGCTTGAACGTAGTAAATTCTCTCCCGTTCTGAAGCTCCTCTCCGTGGCTGGCCATAAAACCCCCCCATTCTCTCAAGAATTGACCTCGGATCAGGTAGGGATACCCGCTGA
Otu3813	Otu3813	Fungi	Ascomycota	Dothideomycetes	Pleosporales				>Otu3813_85#AACGCACATTGCGCCCCTTGGTATTCCATGGGGCATGCCTGTTCGAGCGTCATTTACACCCTCAAGCTCTGCTTGGTGTTGGGCGTCTGTCCCGCCGCTTGTCGGCGTGAGGACTCGCCTCAAAGGTATTGGCAGCGGCCTTTGCCAGCTTCTCGCGCAGCGAAGATTGCGTCGATTGGAGCTTGGCGTCGGGCTCGCGTCCACAAAGTTCACCATGACTTGACCTCGGATCAGGTAGGGATACCCGCT
Otu3818	Otu3818	Fungi	Basidiomycota	Cystobasidiomycetes	Erythrobasidiales	Erythrobasidiaceae	Erythrobasidium	Erythrobasidium_unidentified	>Otu3818_243#AACGCACCTTGCACTCTTTGGTATTCCGAAGAGTATGCCTGTTTGAGTGTCGTGAAACCCTCAACCCCCTGTTTTGTAATGAAGCAGGCGTGGGCTTGGATTCTGGCTGTTCTGCCGGCCCTTTCATAGGGTCAGCTCAGCTGAAATGTACGAGCGGCTTGTTATTTCGATAACATAGAAGGCTTCACTCACTCGGCGTAATAAACTTATCTCGTCGAAGTGTATGCAGTCTTATCGTTAGACGGCGCT
Otu382	Otu382	Fungi							>Otu382_6141#AACGCACATTGCGCCTCTTGGTATTCCAGGAGGCATGCTCGTTCGAGCGTCATTACACCTCTCAGGCCTAGCCTGGTGTTGAGGGATGTGGTCGATAACCAAGACTGCCCCCTTTAAATTCATTCGGCCGATCTCATTGAAACCCGGGCGTTGTGTCAAACAAATTCGCCTTGTGGTCTCTACGGGATTAGACTGCCGTTAAGCCCACAGTCCTTAAAAAGACTTTAAAGGTTGACCTCGAATCGAGTA
Otu3824	Otu3824	Fungi	Ascomycota	Lecanoromycetes	Lecanorales	Ramalinaceae			>Otu3824_114#AACGCACATTGCGCCCCTTGGTATTCCGGGGGGCATACCTGTCCGAGCGTCATTACACCTCTCAAGCGTAGCTTGGTATTGGGCTTCGCTCCCTCAAAAGGGCGTGCCTGAAAAGTAGTGGCGGTCCGGCGTGGCCTTGAACGTAGTAAATTTTCTCCCGTTCTGAAGGTCCGCGCCGTGGCTGGCCATAAGCACCCCACATTTTCAAGAATTGACCTCGAATCAGGTAGGGATACCCGCTGAACTTAA
Otu3827	Otu3827	Fungi	Ascomycota	Eurotiomycetes	Chaetothyriales	Chaetothyriales_fam_Incertae_sedis	Strelitziana	Strelitziana_africana	>Otu3827_476#AACGCACATTGCGCCCATTGGTATTCCGATGGGCATGCCTGTTCGAGCGTCATTATCCTCTCTCCAATCCTCCGGGTTGGGCGTTGGACCGAGTTGCGGTTAACACGCAACTGGTCTCAAAGACAATGACGGCGTCCGTGGGAGCCCTCTTCGCAACGAGTCTTTCGAGGCACGCGGGGAGTTGCAAGGTCTCGTCGGGTCGGTCGACACCTTTTACTTTTTCAGGTTGACCTCGGATCAGGTAGGAAT
Otu383	Otu383	Fungi	Ascomycota	Sordariomycetes	Hypocreales	Nectriaceae	Cosmospora	Cosmospora_viridescens	>Otu383_5538#AACGCACATTGCGCCCGCCAGTATTCTGGCGGGCATGCCTGTTCGAGCGTCATTTCAACCCTCAAGCCTCGCTTGGTGTTGGGGACCGATCGGCCAGTCCCGATCGCCCCCGAAATCTAGTGGCGATTATACCAACGCATCCTTGGCGTAGTAACATACCCTCGCTCTGGAATCGTGGTGTGGTCATGCCGTTAAACACCCCACTTCTCAAGGTTGACCTCGGATCAGGTAGGAATACCCGCTGAACTT
Otu3832	Otu3832	Fungi	Basidiomycota	Tremellomycetes	Tremellales	Bulleribasidiaceae	Vishniacozyma		>Otu3832_540#AACGCACCTTGCGCCCTCTGGTATTCCGGAGGGCATGCCTGTTTGAGTGTCATGAACACCTCACCCCCTCTGGGTTTTTGACCTGGTCGGTGGTGGATTGGGCGCCTGCCGTCACTGGCTCGCCTGAAAAGCATAAGCACCTTGGATGTAATACGTTTCATCCTCTCGGGTGGCTGACAACCCCACATACTTCATGATCTGGCCTCAAATCAGGTAGGGCTACCCGCTGAACTTAAGCATATCAATAAG
Otu3841	Otu3841	Fungi	Ascomycota	Eurotiomycetes	Chaetothyriales				>Otu3841_210#AACGCACATTGCGCCCTTTGGCATTCCGAAGGGCATGCCTGTTCGAGCGTCATTAACACCCCTCAAGCCCGGCTTGTTGTTGGACCACGCCCGGGCTTCGTGCCCAGGGCCGGTCCCAAACGTAATGACGGCGTCCACGCGGACCCTCAGTGCAACGAGCTTTTCACGAAGCACGCACCGAGTCGCAAGGTCTGCGCGGCACGGTCTCTCCCTTTATTTTATCAAGGTTGACCTCGGATCAGGTAGGAA
Otu3848	Otu3848	Fungi	Ascomycota	Eurotiomycetes	Chaetothyriales	Chaetothyriaceae	Camptophora	Camptophora_hylomeconis	>Otu3848_186#AACGCACATTGCGCCCTTTGGTATTCCGAAGGGCATGCCTGTTCGAGCGTCATTATCACCTCTCAAGCCTGGCTTGATGTTGGACCTCCAGGTCCCCGTTTAACCACGGGACCGGTCCCAAAGACAATGACGGCGTCCGTGGGACTCTCGGTGCAACGAGCTTTTCTAAGCACGCAACGAGTTGAAAGGTCTCCCGGCACGGTCCATAACCCAATTTTTACAAGGTTGACCTCGGATCAGGTAGGAATA
Otu3853	Otu3853	Fungi	Ascomycota	Dothideomycetes	Capnodiales	Cladosporiaceae	Cladosporium		>Otu3853_158#AACGCACATTGCGCCCCCTGGTATTCCGGGGGGCATGCCTGTTCGAGCGTCATTTCACCACTCAAGCCTCGCTTGGTATTGGGCAACGCGGTCCGCCGCGTGCCTCAAATCGACCGGCTGGGTCTTCTGTCCCCTAAGCGTTGTGGAAACTATTCGCGGAGAGGAGGCGCGGCGTGGCCGTTAAATACCCCATCAAAGGTTGACCTCGGATCAGGTAGGGATACCCGCTGAACTTAAGCATATCAATAA
Otu3856	Otu3856	Fungi	Basidiomycota	Exobasidiomycetes	Ceraceosorales	Ceraceosorales_unidentified	Ceraceosorales_unidentified	Ceraceosorales_unidentified	>Otu3856_164#AACGCACCTTGCGCTCGCTGGTATTCCGGCGAGCATGCCTGTTTGAGTATCGCGCATTCTCGCGGGAGGAACGTGTTTTCCTCTTGCGGTGCGTGGGTGGTTGTCGACGTCCGCGTCGACTCGCCTGAAATGCATGAGCACGTGTAGATATACGCACGCACCACCGTCTAGGTAAAGCCGAGAGCGGAGGGGTGAGCGGATCTCGCGGCTTCGAATGGGTGTCTCGCGACACCAACTGATCGAACGCAC
Otu387	Otu387	Fungi	Ascomycota	Sordariomycetes	Xylariales	Xylariaceae	Daldinia	Daldinia_eschscholtzii	>Otu387_7226#AACGCACATTGCGCCCATTAGTATTCTAGTGGGCATGCCTGTTCGAGCGTCATTTCAACCCTTAAGCCCCTGTTGCTTAGCGTTGGGAATCTAGGTCTCCAGGGCCTAGTTCCCCAAAGTCATCGGCGGAGTCGGAGCGTACTCTCAGCGTAGTAATACCATTCTCGCTTTTGTAGTAGCCCCGGCGGCTTGCCGTAAAACCCCTATATCTTTAGTGGTTGACCTCGAATCAGGTAGGAATACCCGCTG
Otu388	Otu388	Fungi	Ascomycota	Dothideomycetes	Tubeufiales	Tubeufiaceae	Podonectria	Podonectria_coccicola	>Otu388_5717#AACGCACATTGCGCCTGTTGGTATTCCAACAGGCATGCCTGTTCGAGCGTCATTTTAAGCCTTCAAGCATTGCTTGGTGTTGGGCGCTGTTCGCGCTGCGCGAACTCGCTCCAAATGTATTGGCAGTCAGCAACGGGGGGTTGTTGGGGCGCAGCACAATTTGCGCTCTCAACCACTGGTGCGGGCGTCCATAAAGCTTATTTCAACGTTTGACCTCGGATCAGGTAGGGATACCCGCTGAACTTAAGC
Otu3886	Otu3886	Fungi	Ascomycota	Lecanoromycetes	Lecanorales	Ramalinaceae			>Otu3886_92#AACGCACATTGCGCCCCTCGGTATTCCGGGGGGCATACCTGTTCGAGCGTCACAACACCTCTCAAGCGTAGCTTGGTATTGGGCCTCGCTCCCCTCCTGGGCGGCGTGCCTGAAAAGCAGTGGCGGTCCGGTCTGGGCTTGAACGTAGTAAATTTTCTCCCGTTCTGAAGCTCCGGCCGTGGCCTGCCATAAAACCCCCCCCATTCTTTCTAGAATTGACCTCGGATCAGGTAGGGATACCCGCTGAAC
Otu39	Otu39	Fungi	Basidiomycota	Tremellomycetes	Tremellales	Rhynchogastremataceae	Papiliotrema	Papiliotrema_flavescens	>Otu39_74013#AACGCACCTTGCGCCTTTTGGTATTCCGAAAGGCATGCCTGTTTCAGTGTCATGAAATCTCAATCTAATATGTTTTCTGAACATGTTAGGCTTGGACTTGGGTGTCTGCCAGCAATGGCTCACCTCAAATGACTTAGTGGAACATCCCACATCAGTGTTAGACGTAATAAGTTTCGTCTCTCCTTGTGGTGATGACTGCTCAAAACCTGCCATCGCGCACCTTTTGACTTTGACCTGAAATCAGGTAGG
Otu3908	Otu3908	Fungi	Ascomycota	Dothideomycetes	Dothideales	Aureobasidiaceae	Aureobasidium	Aureobasidium_pullulans	>Otu3908_1449#AACGCACATTGCGCCCCCTGGTATTCCGGGGGGCATGCCTGTTCGAGCGTCATTTCACCACTCAAGCCTCGCTTGGTATTGGGTGCCGTCCTTAGTTGGGCGCGCCTCAAAGACCTCGGCGAGGCCTCACCGGCTTTAGGCGTAGTAGAATTTATTCGAACGTCTGTCAAAGGAGAGGACTTCTGCCGACTGAAACCTTTTATTTTTCTAGGTTGACCTCGGATCAGGTAGGGATACCCGCTGAACTTA
Otu3909	Otu3909	Fungi	Ascomycota	Eurotiomycetes	Chaetothyriales	Chaetothyriaceae	Camptophora	Camptophora_hylomeconis	>Otu3909_574#AACGCACATTGCGCCCGCCAGCATTCTGGCGGGCATGCCTGTTCGAGCGTCATTATCACCTCTCAAGCCTGGCTTGTTGTTGGACTCCAGGTCCGGGTTCACCCCCGACCGGTCCCAAAAGTAATGACGGCGTCCGTGGGACTCTCGGTGCAACGAGCTTTCTAAGCACGCAACGAGTTGAAAGGTCTCCCGGCACGGTCCATAACCCATTTTTTACAAGGTTGACCTCGGATCAGGTAGGAATACCCG
Otu391	Otu391	Fungi	Ascomycota	Sordariomycetes	Xylariales	Diatrypaceae	Eutypella	Eutypella_cryptovalsoidea	>Otu391_7868#AACGCACATTGCGCCCATTAGTATTCTAGTGGGCATGCCTGTTCGAGCGTCATTTCAACTATCAAGCCCTATTTGCTTGGCGTTGGGAGCTTGCCCTACCCTGTAGGACAACTCCTTAAATATATTGGCGGAGTCGCGAAGACCCCAAGCGTAGTAATTTTTTCTCGCTTCAGGTGTGTCGGCGCTGGCATCCAGCCATTAAACCCCTAATTTTTTAGTCTTGACCTCGGATCAGGTAGGAATACCCGC
Otu3930	Otu3930	Fungi	Basidiomycota	Tremellomycetes	Tremellales	Bulleraceae	Bullera	Bullera_penniseticola	>Otu3930_104#AACGCACCTTGCGCCTTTTGGTATTCCGAAAGGCATGCCTGTTTGAGTGTCATGAAATCATCAATCTCCCATGGGTTTTTATTAACCTGTGGTGTGCATTGGACGTGGGTGTCTGCCAGTAACATGGCTCGCCTGAAATGTGTTAGCTGGGATCTTCTTCTTTGATAGCTGGACGTGATAAGTTTCGTCCTGATGCTTGATTGGAAGGCCCGCTCCTAATCACTATTATTTCTTTTGACTCTGACCTCA
Otu3937	Otu3937	Fungi	Ascomycota	Eurotiomycetes	Chaetothyriales	Chaetothyriales_fam_Incertae_sedis	Strelitziana	Strelitziana_mali	>Otu3937_728#AACGCACATTGCGCCCACTGGTATTCCGGTGGGCATGCCTGTTCGAGCGTCATTATCCTCTCTCCAACCTTCGGGCTGGGTGTTGGGCCGCGTTGTGGTTCGTCCGCAACTGGTCTCAAAGACAATGACGGCGTCCGTGGGACTCTCGGTGCAACGAGCTTTCTAAGCACGCAACGAGTTGAAAGGTCTCCCGGCACGGTCCATAACCCATTTTTTACAAGGTTGACCTCGGATCAGGTAGGAATACCC
Otu3953	Otu3953	Fungi							>Otu3953_149#AACGCACATTGCGCCTCCCAGTATTCTGAGAGGCATGCTCGTTCGAGCGTCATTACACCTTTCAGGCCTCGCCTGGTGTTGAGAGAAGTGGTCGATAACCAAGACTGCCCCCTTTTAATTCATTCGGCCGATCTCATTGAAACCCGGGCGTTGTGTCAAACAAATTCGCCTTGTGGTCTCTACGGGATTAGACTGCCGTTAAGCCCACAGTCCTTAAAAAGACTTTAAAGGTTGACCTCGAATCGAGTA
Otu3968	Otu3968	Fungi	Ascomycota	Sordariomycetes	Glomerellales	Glomerellaceae	Colletotrichum		>Otu3968_5902#AACGCACATTGCGCCCCTTGGTATTCCGGGGGGCATGCCTGTTCGAGCGTCATTACAACCCTCAAGCTCTGCTTGGTGTTGGGGCCCTACAGCCGATGTAGGCCCTCAAAGGTAGTGGCGGACCCTCCCGGAGCCTCCTTTGCGTAGTAACTTTACGTCTCGCACTGGGATCCGGAGGGACTCTTGCCGTAAAACCCCCCAATTTTCCAAAGGTTGACCTCGGATCAGGGAGGAATACCCGCTGAACTT
Otu398	Otu398	Fungi	Ascomycota	Dothideomycetes	Dothideales	Aureobasidiaceae	Aureobasidium	Aureobasidium_pullulans	>Otu398_7869#AACGCACATTGCGCCCCTTGGTATTCCGAGGGGCATGCCTGTTCGAGCGTCATTACACCACTCAAGCTATGCTTGGTATTGGGTGCCGTCCTTAGTTGGGCGCGCCTTAAAGATCTCGGCGAGGCCTCACCGGCTTTAGGCGTAGTAGAATTTATTCGAACGTCTGTCAAAGGAGAGGACTTCTGCCGACTGAAACCTTTTATTTTCTTAGGTTGACCTCGGATCAGGTAGGGATACCCGCTGAACTTA
Otu3986	Otu3986	Fungi	Basidiomycota	Tremellomycetes	Tremellales	Rhynchogastremataceae	Papiliotrema		>Otu3986_125#AACGCACCTTGCGCCTTTTGGTATTCCGAAAGGCATGCCTGTTTGAGTGTCATGAAATCTCAATCCCTCTGGTTTTTCAACTGGCTGGATTGGACTTGGGCGTCTTGCCAGCAATGGCTCGCCTCAAATGACTTAGTGGAACATCCCACATCAGTGTTAGACGTAATAAGTTTCGTCTCTCCTTGTGGTGATGACTGCTCAGAACCTGCCATCGCGCATCTTTTGACTTTGACCTGAAATCAGGTAGGG
Otu4	Otu4	Fungi							>Otu4_1083455#AACGCACATTGCACCTTTGACTTGATCAGAGGTATGCCTGCTCGAGCGTCATTATACGCAAATCAAGCCTTGCTTGGTATTGGAGGATGTGTTGACCTGAAATCGCACCTCTTAAATTATGGTCTTCTCTTGGTAATATTACTGAGGTGTTGTGCAAACATTCACTGAAGGTTGTATTGCTTGGGGAAAAGTGAGAAATCACGCAACAATTACTTGACCTTCAATCAAGTGTTGACCTCGAGTCAGGTA
Otu400	Otu400	Fungi	Basidiomycota	Cystobasidiomycetes	Erythrobasidiales	Erythrobasidiaceae	Erythrobasidium	Erythrobasidium_hasegawianum	>Otu400_5342#AACGCACCTTGCACTCTTTGGTATTCCGAAGAGTATGTCTGTTTGAGTGTCATGAAACTCTCAACCCCCTTGCTTTGTAATGAAGCAGGCGTGGGCTTGGATTATGGCTGTCTGCTGGACTCTTTAAGTAGAGATCGGCTCGGCTGAAATACACGAGTAACCCAGTTTGAATATTAACGGCTTGACTCGGCGTAATAGCTTTATTTCGCTGAGGACGTTTCATATCAAGATAGTGGTGCTTCTAATGCG
Otu4008	Otu4008	Fungi	Ascomycota	Taphrinomycetes	Taphrinales	Taphrinaceae	Taphrina	Taphrina_kruchii	>Otu4008_98#AACGCACATTGCGCCCTCTGGTATTCCGGAGGGCATGCCTGTTTGAGTGTCATTAATCTCTCACAGAACCACTCGGTTGCGAAACCGGGTTGGCCTTCTGCTGGTGTTGGAGGATGCGAAGTTTTCCGCTCCTCTTAAATGAAATGGTGCGGCCCGCTGCACGGTCAAAATCAACGTTCTAGGTTCAATCCAACTCGTTGCATGGCTGCTGCTCACCATGGTCGCTGCACCTTAAGCCCGCCTCGTGCC
Otu4009	Otu4009	Fungi	Basidiomycota	Tremellomycetes	Tremellales	Rhynchogastremataceae	Papiliotrema	Papiliotrema_laurentii	>Otu4009_140#AACGCACCTTGCGCCTTTTGGTATTCCGAAAGGCATGCCTGTTTGAGTGTCATGAAATCTCAATCCCCTCGGGTTTTTCGACCCGGGTGGGGCTTGGACTTGGGCGTCTGCCGGTAACACGGCTCGCCTCAAATGACTTAGTGGATCTCTCTGCATCCGTGTCAGACGTAATAAGTTTCGTCTCGACCCTTGCTTCTGAGTCTGCTCACAACCTGCCATCGCGCACTTTAGACTCTGACCTCAAATCAG
Otu401	Otu401	Fungi	Ascomycota	Dothideomycetes	Pleosporales	Pleosporaceae	Curvularia	Curvularia_lunata	>Otu401_6156#AACGCACATTGCGCCCTTTGGTATTCCAAAGGGCATGCCTGTTCGAGCGTCATTTGTACCCTCAAGCTTTGCTTGGTGTTGGGCGTTTTTGTCTTTGGTCGCCCAAAGACTCGCCTTAAAGTGATTGGCAGCCGGCCTTTCTGGTTTCGCAGCGCAGCACATTTTTGCGCTTGCCATCAGCAAGACGGCAATCCATCAAGCCTCCTTCTCACGTTTGACCTCGGATCAGGTAGGGATACCCGCTGAACT
Otu402	Otu402	Fungi	Ascomycota	Sordariomycetes	Hypocreales	Nectriaceae	Fusarium	Fusarium_solani	>Otu402_14173#AACGCACATTGCGCCCGCCAGTATTCTGGCGGGCATGCCTGTTCGAGCGTCATTACAACCCTCAGGCCCCCGGGCCTGGCGTTGGGGATCGGCGGAAAGCCCCCTGTGGGCATACGCCGTCCCCTAAATACAGTGGCGGTCCCGCCGCAGCTTCCATTGCGTAGTAGCTAACACCTCGCAACTGGAGAGCGGCGCGGCCACGCCGTAAAACACCCAACTTCTGAATGTTGACCTCGAATCAGGTAGGAA
Otu4021	Otu4021	Fungi	Ascomycota	Dothideomycetes	Capnodiales	Cladosporiaceae	Cladosporium	Cladosporium_sphaerospermum	>Otu4021_279#AACGCATCTTGCGCTCCTTGGTATTCCTCGGAGCATGCCTGTTTGAGTGTCATTTCACCACTCAAGCCTCGCTTGGTATTGGGCGACGCGGTCCGCCGCGCGCCTCAAATCGACCGGCTGGGTCTTCTGTCCCCTCAGCGTTGTGGAAACTATTCGCTAAAGGGTGCCACGGGAGGCCACGCCGAAAAACAAACCCATTTCTAAGGTTGACCTCGGATCAGGTAGGGATACCCGCTGAACTTAAGCATA
Otu4027	Otu4027	Fungi	Ascomycota	Dothideomycetes	Pleosporales	Bambusicolaceae			>Otu4027_624#AACGCACATTGCGCCCACTGGTATTCCGGTGGGCATGCCTGTTCGAGCGTCATTTACACCCTCAAGCTCTGCTTGGTGTTGGGCGTTTGTCCCGCCTTCGCGCGTGGACTCGCCCCAAAGACATTGGCAGCGGTCGTGCCAGCTTCTCGCGCAGCATACGCGCTACGGAGGCGGATCGATCAGCGTCCACGAAGTTTCTTCACCAGTTTGACCTCGGATCAGGTAGGGATACCCGCTGAACTTAAGCAT
Otu4031	Otu4031	Fungi	Ascomycota	Dothideomycetes	Capnodiales	Dissoconiaceae	Uwebraunia	Uwebraunia_musae	>Otu4031_1585#AACGCACATTGCGCCCTTTGGTATTCCAAAGGGCATGCCTGTTCGAGCGTCATTGCAACCAATCCAGCCCCGCTGGGTATTGGGCGTCGCGGCCTGCCGCGCGCCTCAAAGTCTTCGGCGGAAGCCGCCCGTTCCTCTGCGTGATGACACATCGTCGCTTGGGACACGGGGGTGAGCGCCCGGAAAACATCGGCGGAGACGTCGATTTCAAGGTTGACCTCGGATCAGGTAGGGATACCCGCTGAACTT
Otu4037	Otu4037	Fungi	Ascomycota	Dothideomycetes	Capnodiales	Cladosporiaceae	Cladosporium		>Otu4037_3507#AACGCACATTGCGCCCTCTGGTATTCCGGGGGGCATGCCTGTCCGAGCGTCATTACACCAATCAAGCCTGGCTTGGTATTGGGCAACGCGGTCCGCCGCGTGCCTCAAATCGACCGGCTGGGTCTTCTGTCCCCTAAGCGTTGTGGAAACTATTCGCTAAAGGGTGTTCGGGAGGCTACGCCGTAAAACAACCCCATTTCTAAGGTTGACCTCGGATCAGGTAGGGATACCCGCTGAACTTAAGCATAT
Otu4041	Otu4041	Fungi	Basidiomycota	Cystobasidiomycetes					>Otu4041_858#AACGCACCTTGCACTCTTTGGTATTCCGAAGAGTATGTCTGTTTGAGTGTCATGAAACTCTCAACCCCCTCATTTTGTAATGAAGTGTAGCGTGGGCTTGGATTATGGCTGTCTGCTGGACTCTTTAAGTAGAGATCGGCTCGGCTGAAATACACGAGTAACCCAGTTTGAATATTAACGGCTTGACTCGGCGTAATAGCTTTATTTCGCTGAGGACGTCTAACCTTTAAATCGTTAGTGGTGCTTCTA
Otu4065	Otu4065	Fungi	Ascomycota	Dothideomycetes	Pleosporales	Phaeosphaeriaceae	Setophoma	Setophoma_unidentified	>Otu4065_91#AACGCACATTGCGCCCCTTGGTATTCCATGGGGCATGCCTGTTCGAGCGTCATTTGTACCTTCAAGCTTTGCTTGGTGATGGGTGTTTGTCCTGTCCTTTGTGACTGGACTCGCCTCAAAATTATTGGCAGCCGGCATATTGGCCTTTGGAGCGCAGCACATTTTGCGATCTAAGCCGTTATACTGGCACCCATAAAGCGTACTTTCTCACTTTTGACCTCGGATCAGGTAGGGATACCCGCTGAACTT
Otu407	Otu407	Fungi	Ascomycota	Dothideomycetes	Pleosporales	Pleosporaceae	Curvularia	Curvularia_intermedia	>Otu407_5764#AACGCACATTGCGCCCTTTGGTATTCCAAAGGGCATGCCTGTTCGAGCGTCATTTGTACCTTCAAGCTTTGCTTGGTGTTGGGCGTCTTTTTTGTCTTGGGCCTTTGTGCCCTGAGACTCGCCTTAAAACGATTGGCAGCCGGCCTACTGGTTTCGGAGCGCAGCACATTTTTGCGCTTGCAATCAGCAAAAGAGGCCAGCCATCCATCAAGACCATTCTTCTCACTTTTGACCTCGGATCAGGTAGGG
Otu408	Otu408	Fungi	Ascomycota	Sordariomycetes	Hypocreales	Nectriaceae	Fusarium	Fusarium_solani	>Otu408_12706#AACGCACATTGCGCCCGCCAGTATTCTGGCGGGCATGCCTGTTCGAGCGTCATTACAACCCTCAGGCCCCCGGGCCTGGCGTTGGGGATCGGCAGAAGCCCCCTGTGGGCACACGCCGTCCCTCAAATACAGTGGCGGTCCCGCCGCAGCTTCCATTGCGTAGTAGCTAACACCTCGCAACTGGAGAGCGGCGCGGCCATGCCGTAAAACACCCAACTTCTGAATGTTGACCTCGAATCAGGTAGGAAT
Otu4080	Otu4080	Fungi	Basidiomycota	Cystobasidiomycetes	Erythrobasidiales	Erythrobasidiaceae	Erythrobasidium	Erythrobasidium_unidentified	>Otu4080_162#AACGCACCTTGCACTCTTTGGTATTCCGAAGAGTATGCCTGTTTGAGTGTCGTGAAACCCTCAACCCCCCTGTTTTGTAATGAAACAGGCGTGGGCTTGGATTCTGGCTGCCTGCAGGCCCTGTCATAGGGTCAGCTCAGCTGAAATATACGAGCAGCTTGTATTTCGATACCATAGAAAGCTTCAACTCGGCGTAATAATACTTATTCTCGTCAAGTCGAACGCAGTCTTATCGTTAAGCGGCGCTTA
Otu409	Otu409	Fungi	Basidiomycota	Cystobasidiomycetes	Erythrobasidiales	Erythrobasidiaceae	Erythrobasidium	Erythrobasidium_hasegawianum	>Otu409_6338#AACGCACCTTGCACTCTTTGGTATTCCGAAGAGTATGTCTGTTTGAGTGTCATGAAACTCTCAACCCCCTTGTTTTGTAATGAAGCAGGCGTGGGCTTGGATTATGGCTGTCTGCTGGACTCTTTAACTAGAGATCGGCTCGGCTGAAATACACGAGTAACCCAGTTTGAACATTAACGGCTTGACTCGGCGTAATAGCTTTATTTCGCTGAGGACGTTTCAGATCAAGATAGTGGTGCTTCTAATGCG
Otu4090	Otu4090	Fungi	Ascomycota	Sordariomycetes	Glomerellales	Glomerellaceae	Colletotrichum		>Otu4090_2902#AACGCACATTGCGCCCATTGGTATTCCGATGGGCATGCCTGTTCGAGCGTCATTTCAACCCTCAAGCTCTGCTTGGTGTTGGGGCCCTACAGCCGATGTAGGCCCTCAAAGGTAGTGGCGGACCCTCCCGGAGCCTCCTTTGCGTAGTAACTTTACGTCTCGCACTGGGATCCGGAGGGACTCTTGCCGTAAAACCCCCCAATTTTCCAAAGGTTGACCTCGGATCAGGTAGGAATACCCGCTGAACTT
Otu4093	Otu4093	Fungi	Ascomycota	Dothideomycetes	Capnodiales				>Otu4093_97#AACGCACACTGCGCCCCTTGGTATTCCGGGGGGCATGCCCGTTCGAGCGTCATTTCACCAATCAAGCCTGGCTTGGTATTGGACTCCGGGGGCGACCCGGGTCTCAAAGTCGTCGGCTGGCAAGCTCTGATCTCAGCGTTGTGGTTAAACAAATTCGCTTTGCAGACGAGTGACCCGTGCCGGTAAGCATTCATTCAAAGGTTGACCTCGGATCGGGTAGGAATACCCGCTGAACTTAAGCATATCAAT
Otu4097	Otu4097	Fungi							>Otu4097_152#AACGCACATTGCGCCTCCCAGTATTCTGAGAGGCATGCTCGTTCGAGCGTCATTACACCTTTCAGGCCTCGCCTGGTGTTGAGAGAAGTGGTCGATAACCAAGACTGCCCCCTTTAAATTCATTCGGCCGATCTCATTGAAACCCGGGCGTTGTGTCAAACAAATTCGCCTTGTGGTCTCTACGGGATTAGACTGCCGTTAAGCCCACAGTCCTTAAAAAGACTTTAAAGGTTGACCTCGAATCGAGTA
Otu41	Otu41	Fungi	Ascomycota	Sordariomycetes	Hypocreales	Nectriaceae			>Otu41_275870#AACGCACATTGCGCCCGCCAGTATTCTGGCGGGCATGCCTGTTCGAGCGTCATTTCAACCCTCAAACCCTCGGGTTTGGTGTTGGGGATCGGATTGACTAGTCAATCCGTCTCCGAAATCTAGTGGCGGTCTCGCTGCAGCCTCCATTGCGTAGTAGCTAACACCTCGCAACTGGAACGCGGCGCGGCCATGCCGTTAAACACCCAACTTCTGAATGTTGACCTCGGATCAGGTAGGAATACCCGCTGA
Otu4129	Otu4129	Fungi	Ascomycota	Eurotiomycetes	Chaetothyriales	Chaetothyriales_fam_Incertae_sedis	Strelitziana	Strelitziana_africana	>Otu4129_1704#AACGCACATTGCGCCCATTGGTATTCCGATGGGCATGCCTGTTCGAGCGTCATTATCCTCTCTCCAATCCTCCGGGTTGGGCGTTGGACCGAGTTGCGGTTAACACGCAACTGGTCTCAAAGACAATGACGGCGTCCGTGGGAGCCCTCTTCGCAACGAGTCTTTCGAGGCACGCGGGGAGTTGCAAGGTCTCGTCGGGTCGGTCGACACCTTTATTATTTTTCAGGTTGACCTCGGATCAGGTAGGAA
Otu4134	Otu4134	Fungi							>Otu4134_120#AACGCACATTGCGCCCCTTGGTATTCCGGGGGGCATGCCCGTTCGAGCGTCATTTCACCAATCCAGCCTGGCTGGGTGTTGGACCCCGGGGGTGACCCGGGTCCCAAAGTCGTCGGCCGTGACGGTCCGGAAACGCAGCGTCGTGATTAACCAATTCGCTGGCGGGGACGGGCGTCGTGTGCCGGAAATTCTTTCTAAAGGTTGACCTCGGATCGGGTAGGGATACCCGCTGAACTTAAGCATATCAAT
Otu4138	Otu4138	Fungi	Ascomycota	Sordariomycetes	Hypocreales	Nectriaceae	Fusarium		>Otu4138_141#AACGCACATTGCGCCCTTTGGCATTCCGAAGGGCATGCCTGTTCGAGCGTCATTATCCTCTCTCAAACCCCCGGGTTTGGTGTTGGGGATCGGATTGACTAGTCAATCCGTCTCCGAAATCTAGTGGCGGTCTCGCTGCAGCCTCCATTGCGTAGTAGCTAACACCTCGCAACTGGAACGCGGCGCGGCCATGCCGTTAAACACCCAACTTCTGAATGTTGACCTCGGATCAGGTAGGAATACCCGCTG
Otu414	Otu414	Fungi	Basidiomycota	Tremellomycetes	Tremellales	Bulleribasidiaceae	Hannaella	Hannaella_sinensis	>Otu414_9529#AACGCACATTGCGCCTTTTGGTATTCCGAAAGGCATGCCTGTTTGAGTGTCATATTATCTCTCAGATCTAGTTTTCTATATATGAGCTTTGGACGTTGCCAGCAATGGCTCGTCTTAAATGACTAAGTGGAATGCGTAATAAGTTTTCGCTCCCTCCACTCTAATAACTCTTATGTTAGACCTCAAATCAGGTAGGACTACCCGCTGAACTTAAGCATATCAATAAGCGGAGGAGGCTGACTGACTACG
Otu4140	Otu4140	Fungi	Ascomycota	Eurotiomycetes	Chaetothyriales	Chaetothyriales_fam_Incertae_sedis	Strelitziana	Strelitziana_africana	>Otu4140_1139#AACGCACATTGCGCCCATTGGTATTCCGATGGGCATGCCTGTTCGAGCGTCATTATCCTCTCTCCCAACCTTTGGTCGGGGCGTTGGATCGAGTTGTGGTCTCGTCCGCAACTGGTCTCAAAGACAATGACGGCGTCCGTGGGAGCCCTCTTCGCAACGAGTCTTTCGAGGCACGCGGGGAGTTGCAAGGTCTCCACGGCACGGTCCACACCTTTATTATTTTTCAGGTTGACCTCGGATCAGGTAGGA
Otu4145	Otu4145	Fungi							>Otu4145_127#AACGCACATTGCGCTTCGTGGTATTCCGCGGAGCATGCTCGTTTCAGAATCATTAAAAACCTCACAACTGGTGGATGTGTTGCTTGCAACCGACTCGCCGAGTTGTGGATGTGGGCACTTTTGCTTTAGTCAATTGCCTCAAAGTTAGAGAGTGCGTGGCTTTTTATTAGTTTACTTGGACAACCCTAGTGCAACAGCTAAGATACACTCCGGGCCCAAGTCGAAAGTCACCACCTGTCGAGAATACAG
Otu415	Otu415	Fungi	Ascomycota	Dothideomycetes	Pleosporales	Phaeosphaeriaceae			>Otu415_5519#AACGCACATTGCGCCCCTTGGTATTCCATGGGGCATGCCTGTTCGAGCGTCATTTGTACCCTCAAGCTTTGCTTGGTGTTGGGCGTTTTGTCTTTTTATTAAGACTCGCCTCAAAGTAATTGGCAGCCAGTGTTTTGGTAGTAAGCGCAGCACAATTTGCGTCTTGGTCCCTCAACAGCGGCATCCACAAAGCCTCTTTTTCACTTTTGACCTCGGATCAGGTAGGGATACCCGCTGAACTTAAGCATA
Otu4157	Otu4157	Fungi	Ascomycota	Eurotiomycetes	Chaetothyriales	Chaetothyriales_fam_Incertae_sedis	Strelitziana	Strelitziana_africana	>Otu4157_131#AACGCACATTGCGCCCATTGGTATTCCGATGGGCATGCCTGTTCGAGCGTCATTATCCTCTCTCTAAACCTCCGGTTTGGGCGTTGGACCGAGTTGTGGTAACGCAACTGGTCTCAAAGACAATGACGGCGTCCGTGGGAGCCCTCTTCGCAACGAGTCTTTCGAGGCACGCGGGGAGTTGCAAGGTCTCCACGGCACGGTCCACACCTTTATTATTTTTCAGGTTGACCTCGGATCAGGTAGGAATAC
Otu419	Otu419	Fungi	Ascomycota	Eurotiomycetes	Chaetothyriales	Chaetothyriales_fam_Incertae_sedis	Strelitziana	Strelitziana_australiensis	>Otu419_5749#AACGCACATTGCGCCCATTGGTATTCCGATGGGCATGCCTGTTCGAGCGTCATTATCCTCTCTCCAATCCCTCGGGTTGGGCGTTGGACCGAGTTGCGGTAACACGCAACTGGTCTCAAAGACAATGACGGCGTCCGTGGGAGCCCTCTTCGCAACGAGTCTTTCGAGGCACGCGGGGAGTTGCAAGGCCTCCACGGCACGGTCCACACCTTTATTATTTTTCAGGTTGACCTCGGATCAGGTAGGAAT
Otu4191	Otu4191	Fungi	Ascomycota	Dothideomycetes	Capnodiales	Cladosporiaceae	Cladosporium		>Otu4191_701#AACGCACATTGCGCCCCTTGGTATTCCGGGGGGCATGCCTGTTCGAGCGTCATTACAACCCTCAAGCTCTGCTTGGTATTGGGCAACGCGGTCCGCCGCGTGCCTCAAATCGACCGGCTGGGTCTTCTGTCCCCTAAGCGTTGTGGAAACTATTCGCTAAAGGGTGTTCGGGAGGCTACGCCGTAAAACAACCCCATTTCTAAGGTTGACCTCGGATCAGGTAGGGATACCCGCTGAACTTAAGCATAT
Otu4193	Otu4193	Fungi	Ascomycota	Eurotiomycetes	Chaetothyriales	Chaetothyriales_fam_Incertae_sedis	Strelitziana	Strelitziana_africana	>Otu4193_660#AACGCACATTGCGCCCACTGGTATTCCGGTGGGCATGCCTGTTCGAGCGTCATTATCCTCTCTCCCAACCTTTGGTCGGGGCGTTGGATCGAGTTGTGGTCTCGTCCGCAACTGGTCTCAAAGACAATGACGGCGTCCGTGGGACTCTCGGTGCAACGAGCTTTCTAAGCACGCAACGAGTTGAAAGGTCTCCCGGCACGGTCCATAACCCATTTTTTACAAGGTTGACCTCGGATCAGGTAGGAATAC
Otu42	Otu42	Fungi	Basidiomycota	Tremellomycetes	Tremellales	Rhynchogastremataceae	Papiliotrema	Papiliotrema_pseudoalba	>Otu42_87598#AACGCACCTTGCGCCTTTTGGTATTCCGAAAGGCATGCCTGTTTGAGTGTCATGAAATCTCAATCCCACCGGGTTTTACTATCCGGTGCTGGACTTGGACCTGGGCGTCTGCCACGCAAGTGGCTCGCCTCAAATGACTTAGTGGGATCTCCTAGACATCCGCGACAGACGTAATAAGTTTCGTCTCGTCCCTTGTCTGACCGAGCCTGCTCATAACCTGCCATCGCGCACCTTTTTGACTCTGACCTC
Otu4202	Otu4202	Fungi	Ascomycota	Sordariomycetes	Glomerellales	Glomerellaceae	Colletotrichum		>Otu4202_1739#AACGCACATTGCGCCCCTTGGTATTCCGAGGGGCATGCCTGTTCGAGCGTCATTTCAACCCTCAAGCTCTGCTTGGTGTTGGGGCCCTACAGCCGATGTAGGCCCTCAAAGGTAGTGGCGGACCCTCCCGGAGCCTCCTTTGCGTAGTAACTTTACGTCTCGCACTGGGATCCGGAGGGACTCTTGCCGTAAAACCCCCCAATTTTCCAAAGGTTGACCTCGGATCAGGGAGGAATACCCGCTGAACTT
Otu4212	Otu4212	Fungi	Ascomycota						>Otu4212_93#AACGCACATTGCGCCCTCTGGTATTCCGGGGGGCATGCCCGTTCGAGCGTCATTACACCTCTCAAGCCTCGCTTGGTATTGGGGGTCAGCGTCCTTTTTTCCAAAGAGGTCGCTCCCCTTGAAATTTCCGGCCGAGTTCGTCTATCCCCCGGCGTTGTGCAAACAAATCCGCCTGTCTGGGAGCGAGGGACCTTCGTCGCCGTCAAAACACATTTTCATTAAAGGTTGACCTCGGATCGGGTAGGGATA
Otu4215	Otu4215	Fungi	Ascomycota	Sordariomycetes	Hypocreales	Nectriaceae	Fusarium		>Otu4215_10307#AACGCACATTGCGCCCCTTGGTATTCCGGGGGGCATGCCTGTTCGAGCGTCATTACAACCCTCAAACCCTCGGGTTTGGTGTTGGGGATCGGATTGACTAGTCAACCCGTCTCCGAAATCTAGTGGCGGTCTCGCTGCAGCCTCCATTGCGTAGTAGCTAACACCTCGCAACTGGAACGCGGCGCGGCCATGCCGTTAAACACCCAACTTCTGAATGTTGACCTCGGATCAGGTAGGAATACCCGCTGA
Otu4217	Otu4217	Fungi	Ascomycota	Dothideomycetes	Pleosporales	Pleosporaceae	Alternaria	Alternaria_eichhorniae	>Otu4217_323#AACGCACATTGCGCCCCCTGGTATTCCGGGGGGCATGCCTGTTCGAGCGTCATTTCACCACTCAAGCCTCGCTTGGTGTTGGGCGTCTTGTCTCTAGCTTTGCTGGAGACTCGCCTTAAAGTAATTGGCAGCCGGCCTACTGGTTTCGGAGCGCAGCACAAGTCGCACTCTCTATCAGCAAAGGTCTAGCATCCATTAAGCCTTTTTTCAACTTTTGACCTCGGATCAGGTAGGGATACCCGCTGAACT
Otu4220	Otu4220	Fungi	Ascomycota	Dothideomycetes	Pleosporales				>Otu4220_88#AACGCACATTGCGCCCCTTGGTATTCCATGGGGCATGCCTGTTCGAGCGTCATTTACACCCTCAAGCTCTGCTTGGTGTTGGGCGTCTGTCCCGCCGTTCGGCGTGGACTCGCCCCAAATGCATTGGCGGCGGCCTTTGCCAGCCTCTCGCGCAGCGAAGATTGCGCTTCTCGAGGCCCGGCGTCGGGTTTGCGTCCACGAAGCTCACCTCCACGACTTGACCTCGGATCAGGTAGGGATACCCGCTGA
Otu4231	Otu4231	Fungi	Ascomycota	Eurotiomycetes	Chaetothyriales	Chaetothyriaceae	Ceramothyrium	Ceramothyrium_carniolicum	>Otu4231_238#AACGCACATTGCGCCCTTTGGCATTCCGAAGGGCATGCCTGTTCGAGCGTCATTAACACCCCTCAAGCCCGGCTTGATGTTGGACCTCTGGCCCTTTCAACGGGGCCGGTCCCAAAGATAATGACGGTGCCTATGAGGCCCTTGGTGCAACGAGCTTTCACGAGCACGCGCCTGGCGGTCTTGTAGACCCGGTCGTTTACCTAAATTTTTACAAGGTTGACCTCGGATCAGGTAGGAATACCCGCTGAA
Otu4238	Otu4238	Fungi	Ascomycota	Eurotiomycetes	Chaetothyriales	Chaetothyriales_fam_Incertae_sedis	Strelitziana	Strelitziana_africana	>Otu4238_94#AACGCACATTGCGCCCATTGGTATTCCGATGGGCATGCCTGTTCGAGCGTCATTATCCTCTCTCTAAACCTCCGGTTTGGGCGTTGGACCGAGTTGTGGTAACGCAACTGGTCTCAAAGACAATGACGGCGTCCGTGGGACCCTCTTCGCAACGAGTCTTTCGAGGCACGCGGGGAGTTGCAAGGTCTCGTCGGGTCGGTCGACACCTTTATTTTTTCTAGGTTGACCTCGGATCAGGTAGGAATACCC
Otu424	Otu424	Fungi	Ascomycota	Dothideomycetes	Pleosporales	Pleosporaceae	Curvularia	Curvularia_trifolii	>Otu424_4696#AACGCACATTGCGCCCTTTGGTATTCCAAAGGGCATGCCTGTTCGAGCGTCATTTGTACCCTCAAGCTTTGCTTGGTGTTGGGCGTCTTTGTCTTTTGGCTCTTTTGCCTCGAGACTCGCCTTAAAACGATTGGCAGCCGGCCTACTGGTTTCGCAGCGCAGCACATTTTTGCGCTTGCAATCAGCAAAAGAGGACGGCACTCCATCAAGACTCCTTCTCACGTTTGACCTCGGATCAGGTAGGGATAC
Otu4244	Otu4244	Fungi	Ascomycota	Dothideomycetes	Pleosporales	Pleosporaceae	Alternaria		>Otu4244_615#AACGCACATTGCGCCCTTTGGTATTCCAAAGGGCATGCCTGTTCGAGCGTCATTTGTACCCTCAAGCTTTGCTTGGTGTTGGGCGTCTTTTTGTCCCCCCCCCCTTGCGGGGAGACTCGCCTTAAAGTCATTGGCAGCCGGCCTACTGGTTTCGGAGCGCAGCACAAGTCGCACTCTCTATCAGCAAAGGTCTAGCATCCATTAAGCCTTTTTTCAACTTTTGACCTCGGATCAGGTAGGGATACCCGC
Otu4258	Otu4258	Fungi	Ascomycota	Sordariomycetes	Hypocreales	Nectriaceae	Microcera	Microcera_larvarum	>Otu4258_93#AACGCACATTGCGCCCGCCAGTATTCTGGCGGGCATGCCTGTTCGAGCGTCATTTCAACCCTCGAGCCCCTTTTGGGGGCTTGGTGTTGGGGCTCGGCACGTCCCTAGCGGCGCGCCGTCCCCGAAATCTAGTGGCGGTCTCGCGATAGCCTCCTCTGCGTAGTAGCAATATCTCGCACTGGAAACTGCGCAAGGCCACGCCGTTAAACCCCCCACTTCTGAAGGTTGACCTCGGATCAGGTAGGAATA
Otu4259	Otu4259	Fungi	Basidiomycota	Microbotryomycetes	Sporidiobolales	Sporidiobolaceae	Sporobolomyces	Sporobolomyces_patagonicus	>Otu4259_1612#AACGCACCTTGCGCTCCATGGTATTCCGTGGAGCATGCCTGTTTGAGTGTCATGAATACTTCAACCCAATCTTTTCTTGTAATCGATTGGTGTTTGGATTCTGAGCGTTGCTGGCGTTTGCCTAGCTCGTTCGTAATACATTAGCATCCCTAATACAAGTTTGGATTGACTTGGCGTAATAGACTATTCGCTAAGGATTCGGTGGAAACATCGAGCCAACTTCATTAAGGAAGCTCCTAATTTAAAAGT
Otu4271	Otu4271	Fungi	Ascomycota	Eurotiomycetes	Chaetothyriales				>Otu4271_144#AACGCACATTGCGCCCTTTGGCATTCCGAAGGGCATGCCTGTTCGAGCGTCATTATCAACCCTCAAGCCCGGCTTGGTGTTGGACATTTGGTCGTGAAAACGACCGGTCCCAAAGACAATGACGGCGTCCGTGGGACCCTCGGTGCAACGAGCTTCTAACCAAGCACGCATCTGAGTCGAAAGGACCCCCGGCACGGTCTCAACCATCACTTTTTTACCAAAGGTTGACCTCGGATCAGGTAGGAATAC
Otu4280	Otu4280	Fungi	Ascomycota	Sordariomycetes	Glomerellales	Glomerellaceae			>Otu4280_2038#AACGCACATTGCGCCCATTGGTATTCCGATGGGCATGCCTGTTCGAGCGTCATTTCAACCCTCAAGCACCGCTTGGTTTTGGGGCCCCACGGCACACGTGGGCCCTTAAAGGTAGTGGCGGACCCTCCCGGAGCCTCCTTTGCGTAGTAACTAACGTCTCGCACTGGGATCCGGAGGGACTCTTGCCGTAAAACCCCCAAATTTTTTACAGGTTGACCTCGGATCAGGTAGGAATACCCGCTGAACTTA
Otu429	Otu429	Fungi	Ascomycota	Lecanoromycetes	Lecanorales	Ramalinaceae	Bacidia		>Otu429_5498#AACGCACATTGCGCCCCTCGGTATTCCGGGGGGCATACCTGTTCGAGCGTCACAACACCTCTCAAGCGTAGCTTGGTATTGGGCTTCGCCTCCTCCCCGAGGGCGGCGTGCCTGAAAAGCAGTGGCGGTCCGGTCTGGGCTTGAACGTAGTAAATTCTCTCCCGTTCTGAAGCTCCTCTCCGTGGCTGGCCATAAAACCCCCCCATTCTCTCAAGAATTGACCTCGGATCAGGTAGGGATACCCGCTGA
Otu4294	Otu4294	Fungi	Ascomycota	Eurotiomycetes	Chaetothyriales	Chaetothyriaceae	Ceramothyrium	Ceramothyrium_podocarpi	>Otu4294_458#AACGCACATTGCGCCCTTTGGTATTCCGAAGGGCATGCCTGTTCGAGCGTCATTATCACCTCTCAAGCCTGGCTTGATGTTGGACCTCCAGGTCCCCGTTTAACCACGGGACCGGTCCCAAAGACAATGACGGCGTCCGTGAGACCCTCGGTGCAACGAGCTTCATTTACGAGCACGCACCCGAGTTGCAAGGTCTCTCGACACGGTCACACCCCAACTTTTTTATCAAGGTTGACCTCGGATCAGGTA
Otu4295	Otu4295	Fungi	Ascomycota	Dothideomycetes	Capnodiales				>Otu4295_86#AACGCACATTGCGCCCCTTGGTATTCCGGGGGGCATGCCCGTTCGAGCGTCATTTCACCACTCAAGCCTGGCTTGGTGTTGGGCCACGGGGGCGACCCTGGCCTCAAAGTTGTCGGCCGGACGGTCCGAATCTCAGCGTCGTGGCAACTATTCGCTGGCGAGACGGGCGATCCGCGCCGTGAAATTCATTCACAGGTTGACCTCGGATCGGGTAGGGATACCCGCTGAACTTAAGCATATCAATAAGCG
Otu430	Otu430	Fungi	Ascomycota	Sordariomycetes	Hypocreales	Hypocreaceae	Trichoderma	Trichoderma_viride	>Otu430_20861#AACGCACATTGCGCCCGCCAGTATTCTGGCGGGCATGCCTGTCCGAGCGTCATTTCAACCCTCGAACCCCTCCGGGGGGTCGGCGTTGGGGATCGGGAACCCCTAAGACGGGATCCCGGCCCCGAAATACAGTGGCGGTCTCGCCGCAGCCTCTCCTGCGCAGTAGTTTGCACAACTCGCACCGGGAGCGCGGCGCGTCCACGTCCGTAAAACACCCAACTTCTGAAATGTTGACCTCGGATCAGGTAG
Otu431	Otu431	Fungi	Basidiomycota	Cystobasidiomycetes	Cystobasidiales	Cystobasidiales_fam_Incertae_sedis	Occultifur	Occultifur_externus	>Otu431_4728#AACGCACCTTGCACTCTTTGGTATTCCGAAGAGTATGTCTGTTTGAGTGTCATGAAACTCTCAACCCCCCTGTTTTGTAATGAAACGGGCGTGGGCTTGGATTATGGCTGTCTGTCGGCGTCATTGCCGGCTCAGCTGAAATACACGAGCAACCCATTTGAAATAGACGGTTTGACTCGGCGTAATAGTTATTTCGCTGAGGACGTCTTCTTTAATATTAGTGGTGCTTCTAATGCGCTTTTAATTAAG
[truncated: 2,479 more rows]
